# Supplementary material for: Human Mucin-2–Producing Colonic Goblet-Like Cells Secrete the Chemokine CXCL8 by Activating Multiple Proinflammatory Pathways in Response to Entamoeba histolytica
Source: Am J Pathol. 2025 Mar 22;195(6):1085–108. doi: 10.1016/j.ajpath.2025.02.008 (PMC12163493; doi:10.1016/j.ajpath.2025.02.008)
Supplement: Supplemental Table S1 [file mmc1.xlsx]

## Sheet: proteinGroups
Supplementary Table 1. Protein groups from shotgun proteomic analysis of LS174T WT and MUC2KO cells. Protein IDs from Uniprot (https://www.uniprot.org, accessed June 20, 2023).
Protein IDs	Majority protein IDs	Peptide counts (all)	Peptide counts (razor+unique)	Peptide counts (unique)	Protein names	Gene names	Number of proteins	Peptides	Razor + unique peptides	Unique peptides	Peptides 1	Razor + unique peptides 1	Unique peptides 1	Sequence coverage [%]	Unique + razor sequence coverage [%]	Unique sequence coverage [%]	Mol. weight [kDa]	Sequence length	Sequence lengths	Fraction average	Fraction 1	Q-value	Score	Identification type 1	Ratio H/L	Ratio H/L normalized	Ratio H/L variability [%]	Ratio H/L count	Ratio H/L iso-count	Ratio H/L type	Ratio H/L 1	Ratio H/L normalized 1	Ratio H/L variability [%] 1	Ratio H/L count 1	Ratio H/L iso-count 1	Ratio H/L type 1	Sequence coverage 1 [%]	Intensity	Intensity L	Intensity H	Intensity 1	Intensity L 1	Intensity H 1	Only identified by site	Reverse	Potential contaminant	id	Peptide IDs	Peptide is razor
A0A024R0K5;P06731-2;P06731;A0A087WYX0;M0R3J1;T2HUW8;P13688-3;P31997;P13688-4;P13688-11;P13688-9;P13688-2;P13688-6;P13688-5;P13688-8;P13688-10;P13688	A0A024R0K5;P06731-2;P06731;A0A087WYX0	5;5;5;3;1;1;1;1;1;1;1;1;1;1;1;1;1	5;5;5;3;1;1;1;1;1;1;1;1;1;1;1;1;1	5;5;5;3;1;1;1;1;1;1;1;1;1;1;1;1;1	Carcinoembryonic antigen-related cell adhesion molecule 5	CEACAM5	17	5	5	5	5	5	5	10.1	10.1	10.1	76.795	702	702;701;702;524;194;346;321;349;351;368;399;417;430;461;464;468;526	1	6	0	9.5835	By MS/MS	0.61005	0.85176	29.874	5	0	Leave out requantified	0.61005	0.85176	29.874	5	0	Leave out requantified	10.1	198160000	147020000	51141000	198160000	147020000	51141000				0	919;2562;4445;5430;5509	True;True;True;True;True
A0A024R4E5;Q00341;H0Y394;Q00341-2;H7C0A4;C9JIZ1;C9JHS9;C9J739;C9JMQ6;C9JQ82;C9JBS3;C9JEJ8;C9JHN6;C9JT62;C9JHS7;C9JK79;C9JHZ8;C9JES8;C9JZI8;C9J5E5	A0A024R4E5;Q00341;H0Y394;Q00341-2	8;8;7;7;3;2;1;1;1;1;1;1;1;1;1;1;1;1;1;1	8;8;7;7;3;2;1;1;1;1;1;1;1;1;1;1;1;1;1;1	8;8;7;7;3;2;1;1;1;1;1;1;1;1;1;1;1;1;1;1	Vigilin	HDLBP	20	8	8	8	8	8	8	7.2	7.2	7.2	141.44	1268	1268;1268;973;1235;332;224;17;19;46;53;69;79;81;96;126;128;141;147;164;221	1	9	0	7.6781	By MS/MS	0.77963	1.089	21.85	5	0	Leave out requantified	0.77963	1.089	21.85	5	0	Leave out requantified	7.2	122910000	72046000	50867000	122910000	72046000	50867000				1	230;577;2212;2389;2390;4348;5076;5963	True;True;True;True;True;True;True;True
A0A7I2V2H3;A0A024RA52;P25787;H3BT36	A0A7I2V2H3;A0A024RA52;P25787	3;3;3;1	3;3;3;1	3;3;3;1	Proteasome subunit alpha type;Proteasome subunit alpha type-2	PSMA2	4	3	3	3	3	3	3	19.2	19.2	19.2	19.914	182	182;234;234;48	1	4	0.0026087	1.4873	By MS/MS	NaN	NaN	NaN	1	0	Median	NaN	NaN	NaN	1	0	Median	19.2	52902000	32618000	20284000	52902000	32618000	20284000				2	2192;2240;4727	True;True;True
A0A024RBT2;Q9NR28-2;Q9NR28-3;Q9NR28	A0A024RBT2;Q9NR28-2;Q9NR28-3;Q9NR28	1;1;1;1	1;1;1;1	1;1;1;1	Diablo homolog, mitochondrial	DIABLO	4	1	1	1	1	1	1	6.6	6.6	6.6	18.919	166	166;186;195;239	1	1	0.0063542	1.0618	By MS/MS	NaN	NaN	NaN	1	0	Median	NaN	NaN	NaN	1	0	Median	6.6	44803000	26763000	18039000	44803000	26763000	18039000				3	3351	TRUE
A0A075B6Q2;Q5T0N5-3;Q5T0N5-4;Q5T0N5-2;Q5T0N5-5;Q5T0N5	A0A075B6Q2;Q5T0N5-3;Q5T0N5-4;Q5T0N5-2;Q5T0N5-5;Q5T0N5	1;1;1;1;1;1	1;1;1;1;1;1	1;1;1;1;1;1	Formin-binding protein 1-like	FNBP1L	6	1	1	1	1	1	1	2.2	2.2	2.2	51.232	451	451;547;551;600;604;605	1	1	0.0074571	0.7843	By MS/MS	NaN	NaN	NaN	1	1	Median	NaN	NaN	NaN	1	1	Median	2.2	8653500	7235500	1418000	8653500	7235500	1418000				4	972	TRUE
A0A075B777	A0A075B777	1	1	1		MPPE1	1	1	1	1	1	1	1	26.9	26.9	26.9	3.0287	26	26	1	1	0.0074794	0.80481	By MS/MS	NaN	NaN	NaN	1	0	Median	NaN	NaN	NaN	1	0	Median	26.9	19236000	9047700	10189000	19236000	9047700	10189000				5	5046	TRUE
E2QRB9;E9PIR7;F8W809;A0A087WSW9;A0A182DWI3;A0A087WSY9;Q16881-7;Q16881-5;Q16881-2;Q16881-4;Q16881-3;Q16881-6;Q16881	E2QRB9;E9PIR7;F8W809;A0A087WSW9;A0A182DWI3;A0A087WSY9;Q16881-7;Q16881-5;Q16881-2;Q16881-4;Q16881-3;Q16881-6;Q16881	1;1;1;1;1;1;1;1;1;1;1;1;1	1;1;1;1;1;1;1;1;1;1;1;1;1	1;1;1;1;1;1;1;1;1;1;1;1;1	Thioredoxin reductase 1, cytoplasmic	TXNRD1	13	1	1	1	1	1	1	5	5	5	50.723	460	460;482;498;548;568;648;461;499;543;551;598;614;649	1	1	0.0026882	1.7199	By MS/MS	NaN	NaN	NaN	1	1	Median	NaN	NaN	NaN	1	1	Median	5	9936300	7327300	2609000	9936300	7327300	2609000				6	6189	TRUE
A0A087WT20;Q9NV06	A0A087WT20;Q9NV06	1;1	1;1	1;1	DDB1- and CUL4-associated factor 13	DCAF13	2	1	1	1	1	1	1	1.7	1.7	1.7	67.55	597	597;445	1	1	0	2.8008	By MS/MS	NaN	NaN	NaN	1	1	Median	NaN	NaN	NaN	1	1	Median	1.7	10150000	7214800	2935200	10150000	7214800	2935200				7	4758	TRUE
I3L159;I3L1F5;A0A087WT44;P30519-2;P30519	I3L159;I3L1F5;A0A087WT44;P30519-2;P30519	2;2;2;2;2	2;2;2;2;2	2;2;2;2;2	Heme oxygenase 2	HMOX2	5	2	2	2	2	2	2	21.4	21.4	21.4	26.578	229	229;238;370;287;316	1	3	0	3.7935	By MS/MS	0.82148	1.1584	32.157	2	1	Median	0.82148	1.1584	32.157	2	1	Median	21.4	83366000	59012000	24354000	83366000	59012000	24354000				8	459;2453	True;True
A0A087WT48;O60884	A0A087WT48;O60884	2;2	2;2	2;2	DnaJ homolog subfamily A member 2	DNAJA2	2	2	2	2	2	2	2	14.2	14.2	14.2	14.688	134	134;412	1	4	0	29.64	By MS/MS	NaN	NaN	NaN	1	1	Median	NaN	NaN	NaN	1	1	Median	14.2	55130000	33035000	22094000	55130000	33035000	22094000				9	3990;3991	True;True
A0A087WT90;Q9H2W6	A0A087WT90;Q9H2W6	1;1	1;1	1;1	39S ribosomal protein L46, mitochondrial	MRPL46	2	1	1	1	1	1	1	5.3	5.3	5.3	19.083	169	169;279	1	1	0.0074683	0.79128	By MS/MS	NaN	NaN	NaN	1	0	Median	NaN	NaN	NaN	1	0	Median	5.3	15712000	7659900	8051600	15712000	7659900	8051600				10	4884	TRUE
A0A087WTP3;M0R0C6;Q92945;M0R0I5;M0QYH3;M0QXW7;M0R3J3;Q96I24-2	A0A087WTP3;M0R0C6;Q92945;M0R0I5;M0QYH3	16;16;16;9;8;6;1;1	16;16;16;9;8;6;1;1	15;15;15;8;7;6;1;0	Far upstream element-binding protein 2	KHSRP	8	16	16	15	16	16	15	27	27	25.5	73.027	711	711;747;711;279;169;116;269;261	1	20	0	105.17	By MS/MS	0.64139	0.92185	24.82	16	6	Leave out requantified	0.64139	0.92185	24.82	16	6	Leave out requantified	27	745430000	466790000	278640000	745430000	466790000	278640000				11	1074;1836;1837;1838;1839;2292;2323;2427;2464;2593;2816;3631;3676;4166;5178;6110	True;True;True;True;True;True;True;True;True;True;True;True;True;True;True;True
Q1JUQ3;Q5W0X3;A0A087WZM5;A0A087WTS4;A0A087WV48;A0A7I2V3S6;P62942	Q1JUQ3;Q5W0X3;A0A087WZM5;A0A087WTS4;A0A087WV48;A0A7I2V3S6;P62942	2;2;2;2;2;2;2	2;2;2;2;2;2;2	2;2;2;2;2;2;2	Peptidyl-prolyl cis-trans isomerase;Peptidyl-prolyl cis-trans isomerase FKBP1A	FKBP12-Exin;FKBP1A	7	2	2	2	2	2	2	45.9	45.9	45.9	3.9655	37	37;89;94;97;116;129;108	1	2	0	4.7079	By MS/MS	0.73989	1.056	9.0697	2	0	Median	0.73989	1.056	9.0697	2	0	Median	45.9	67647000	42792000	24855000	67647000	42792000	24855000				12	2153;2154	True;True
A0A087WTU3;Q9Y6I9;C9JXQ7;C9JHH5	A0A087WTU3;Q9Y6I9	3;3;1;1	3;3;1;1	3;3;1;1	Testis-expressed sequence 264 protein	TEX264	4	3	3	3	3	3	3	18	18	18	25.966	239	239;313;215;216	1	3	0	8.7352	By MS/MS	NaN	NaN	NaN	1	1	Median	NaN	NaN	NaN	1	1	Median	18	17996000	9532600	8463200	17996000	9532600	8463200				13	1441;3027;3040	True;True;True
A0A2R8Y429;A0A2R8Y703;A0A2R8YG53;A0A087WTV1;A0A2R8YG95;A0A2R8YFT0;A0A2R8Y690;A0A2R8YG59;A0A2R8Y5R1;A0A2R8Y362;A0A2R8YD49;Q9H1P3-2;Q9H1P3	A0A2R8Y429;A0A2R8Y703;A0A2R8YG53;A0A087WTV1;A0A2R8YG95;A0A2R8YFT0;A0A2R8Y690;A0A2R8YG59;A0A2R8Y5R1;A0A2R8Y362;A0A2R8YD49;Q9H1P3-2;Q9H1P3	1;1;1;1;1;1;1;1;1;1;1;1;1	1;1;1;1;1;1;1;1;1;1;1;1;1	1;1;1;1;1;1;1;1;1;1;1;1;1	Oxysterol-binding protein-related protein 2	OSBPL2	13	1	1	1	1	1	1	10.9	10.9	10.9	11.207	101	101;114;163;180;225;243;291;369;370;439;448;468;480	1	1	0	2.7712	By MS/MS	NaN	NaN	NaN	1	0	Median	NaN	NaN	NaN	1	0	Median	10.9	31781000	14823000	16957000	31781000	14823000	16957000				14	4013	TRUE
A0A087WWG9;A0A087WVR3;A0A087WTW0;Q96T88;Q96T88-2	A0A087WWG9;A0A087WVR3;A0A087WTW0;Q96T88;Q96T88-2	1;1;1;1;1	1;1;1;1;1	1;1;1;1;1	E3 ubiquitin-protein ligase UHRF1	UHRF1	5	1	1	1	1	1	1	3	3	3	55.078	496	496;806;857;793;806	1	1	0.0019011	2.0355	By MS/MS	NaN	NaN	NaN	1	0	Median	NaN	NaN	NaN	1	0	Median	3	8331600	4283500	4048200	8331600	4283500	4048200				15	5227	TRUE
A6NNI4;A0A2R8Y478;A0A7I2V3T0;A0A7I2V3T7;G8JLH6;A0A087WU13;F5GXT1;P21926	A6NNI4;A0A2R8Y478;A0A7I2V3T0;A0A7I2V3T7;G8JLH6;A0A087WU13;F5GXT1;P21926	2;2;2;2;2;2;2;2	2;2;2;2;2;2;2;2	2;2;2;2;2;2;2;2	Tetraspanin;CD9 antigen	CD9	8	2	2	2	2	2	2	22	22	22	17.764	159	159;159;216;218;251;255;270;228	1	3	0	5.844	By MS/MS	1.2572	1.7638	1.7157	2	0	Median	1.2572	1.7638	1.7157	2	0	Median	22	75485000	33907000	41578000	75485000	33907000	41578000				16	349;2739	True;True
A0A0G2JMS5;A0A087WU62;A0A087X2D5;Q9BRJ2	A0A0G2JMS5;A0A087WU62;A0A087X2D5;Q9BRJ2	1;1;1;1	1;1;1;1	1;1;1;1	39S ribosomal protein L45, mitochondrial	MRPL45	4	1	1	1	1	1	1	8.6	8.6	8.6	29.408	256	256;256;306;306	1	1	0	2.9456	By MS/MS	NaN	NaN	NaN	1	1	Median	NaN	NaN	NaN	1	1	Median	8.6	11166000	7779500	3386800	11166000	7779500	3386800				17	4719	TRUE
A0A087WUK2;O14979-3;O14979-2;O14979	A0A087WUK2;O14979-3;O14979-2;O14979	2;2;2;2	1;1;1;1	1;1;1;1	Heterogeneous nuclear ribonucleoprotein D-like	HNRNPDL	4	2	1	1	2	1	1	6.9	4.7	4.7	40.04	363	363;244;301;420	1	1	0.0019231	2.1062	By MS/MS	NaN	NaN	NaN	1	0	Median	NaN	NaN	NaN	1	0	Median	6.9	62298000	40819000	21480000	62298000	40819000	21480000				18	1534;1798	True;False
A0A087WUN7;H0YJ40;G3V4X6;G3V2S9;Q9GZT3-2;Q9GZT3;H0YJI1;H0YJW7	A0A087WUN7;H0YJ40;G3V4X6;G3V2S9;Q9GZT3-2;Q9GZT3;H0YJI1;H0YJW7	2;2;2;2;2;2;1;1	2;2;2;2;2;2;1;1	2;2;2;2;2;2;1;1	SRA stem-loop-interacting RNA-binding protein, mitochondrial	SLIRP	8	2	2	2	2	2	2	25	25	25	10.353	92	92;96;98;124;107;109;40;76	1	2	0	7.6721	By MS/MS	0.6493	0.91951	14.287	2	0	Median	0.6493	0.91951	14.287	2	0	Median	25	131830000	76884000	54950000	131830000	76884000	54950000				19	954;4730	True;True
A0A087WV29;Q9H0A0-2;Q9H0A0	A0A087WV29;Q9H0A0-2;Q9H0A0	2;2;2	2;2;2	2;2;2	N-acetyltransferase 10	NAT10	3	2	2	2	2	2	2	4.3	4.3	4.3	93.533	834	834;953;1025	1	3	0	77.503	By MS/MS	NaN	NaN	NaN	1	1	Median	NaN	NaN	NaN	1	1	Median	4.3	15739000	12412000	3327800	15739000	12412000	3327800				20	2349;4249	True;True
A0A087WVM4;B7ZM99;Q6UB35;Q4VXM0;Q4VXM1	A0A087WVM4;B7ZM99;Q6UB35;Q4VXM0	3;3;3;2;1	3;3;3;2;1	3;3;3;2;1	Monofunctional C1-tetrahydrofolate synthase, mitochondrial	MTHFD1L	5	3	3	3	3	3	3	4.2	4.2	4.2	99.31	913	913;979;978;92;57	1	3	0	3.1879	By MS/MS	0.74264	0.99535	93.18	3	3	Median	0.74264	0.99535	93.18	3	3	Median	4.2	56909000	28738000	28171000	56909000	28738000	28171000				21	1102;2378;5387	True;True;True
A0A087WVQ6;Q00610-2;Q00610;J3KS13;A0A087WX41;P53675-2;P53675;J3KSQ2;F5H5N6	A0A087WVQ6;Q00610-2;Q00610	13;13;13;5;2;2;2;1;1	13;13;13;5;2;2;2;1;1	13;13;13;5;2;2;2;1;1	Clathrin heavy chain;Clathrin heavy chain 1	CLTC	9	13	13	13	13	13	13	9.7	9.7	9.7	192.06	1679	1679;1639;1675;612;1260;1583;1640;122;169	1	15	0	27.071	By MS/MS	0.78903	1.1514	24.521	14	2	Leave out requantified	0.78903	1.1514	24.521	14	2	Leave out requantified	9.7	753120000	400170000	352960000	753120000	400170000	352960000				22	831;994;1607;2058;2448;2755;2985;3247;3274;3911;4190;4353;5499	True;True;True;True;True;True;True;True;True;True;True;True;True
A0A7I2V659;A0A087WVQ9;P68104;Q5VTE0;A0A7I2V5N4;A0A087WV01;A0A7I2V3H3;A0A2R8Y488;A0A2R8Y660;A0A6Q8PFK6;A6PW80;A0A2R8YDN5;Q5JR01	A0A7I2V659;A0A087WVQ9;P68104;Q5VTE0;A0A7I2V5N4;A0A087WV01	15;15;15;12;10;8;7;5;4;3;3;3;3	15;15;15;12;10;8;7;5;4;3;3;3;3	7;7;7;4;4;3;1;0;0;0;0;0;0	Elongation factor 1-alpha 1;Putative elongation factor 1-alpha-like 3;Elongation factor 1-alpha	EEF1A1;EEF1A1P5	13	15	15	7	15	15	7	38.8	38.8	25.9	49.824	459	459;459;462;462;433;426;376;173;152;59;106;106;145	1	26	0	83.831	By MS/MS	0.6264	0.91783	28.612	22	8	Leave out requantified	0.6264	0.91783	28.612	22	8	Leave out requantified	38.8	6824200000	4219200000	2605000000	6824200000	4219200000	2605000000				23	1190;1334;1599;2042;2428;3789;4176;4288;4289;4379;4633;5139;5376;5377;5848	True;True;True;True;True;True;True;True;True;True;True;True;True;True;True
A0A7I2V641;A0A7I2V2K8;A0A7I2V479;A0A7I2YQY1;A0A7I2V262;A0A087WW66;A0A7I2V5C8;Q99460-2;Q99460;A0A7P0MW50;A0A7I2V523	A0A7I2V641;A0A7I2V2K8;A0A7I2V479;A0A7I2YQY1;A0A7I2V262;A0A087WW66;A0A7I2V5C8;Q99460-2;Q99460;A0A7P0MW50;A0A7I2V523	2;2;2;2;2;2;2;2;2;1;1	2;2;2;2;2;2;2;2;2;1;1	2;2;2;2;2;2;2;2;2;1;1	26S proteasome non-ATPase regulatory subunit 1	PSMD1	11	2	2	2	2	2	2	2.4	2.4	2.4	90.581	817	817;892;893;909;909;914;923;922;953;893;924	1	2	0.0061872	0.95946	By MS/MS	0.72367	1.0229	1.8772	2	1	Median	0.72367	1.0229	1.8772	2	1	Median	2.4	62396000	36980000	25415000	62396000	36980000	25415000				24	6064;6151	True;True
A0A087WWB9;P51153	A0A087WWB9;P51153	1;1	1;1	1;1	Ras-related protein Rab-13	RAB13	2	1	1	1	1	1	1	11.5	11.5	11.5	13.584	122	122;203	1	2	0	19.517	By MS/MS	NaN	NaN	NaN	1	1	Median	NaN	NaN	NaN	1	1	Median	11.5	8122400	5105100	3017400	8122400	5105100	3017400				25	5048	TRUE
J3KRB3;A0A087WWH0;J3QS96;A0A087WXM6;J3QQT2;J3KRX5;A0A0A6YYL6;P18621;P18621-3;J3QLC8;A0A087WY81;A0A0A0MRF8;P18621-2;J3KSJ0	J3KRB3;A0A087WWH0;J3QS96;A0A087WXM6;J3QQT2;J3KRX5;A0A0A6YYL6;P18621;P18621-3;J3QLC8;A0A087WY81;A0A0A0MRF8;P18621-2	8;8;8;8;8;8;8;8;8;7;6;6;6;3	8;8;8;8;8;8;8;8;8;7;6;6;6;3	8;8;8;8;8;8;8;8;8;7;6;6;6;3	60S ribosomal protein L17	RPL17;RPL17-C18orf32	14	8	8	8	8	8	8	64.3	64.3	64.3	14.894	129	129;131;138;169;171;174;228;184;228;174;97;190;146;56	1	12	0	69.381	By MS/MS	0.63632	0.91004	9.698	9	6	Leave out requantified	0.63632	0.91004	9.698	9	6	Leave out requantified	64.3	581900000	364050000	217850000	581900000	364050000	217850000				26	1436;1958;2874;3758;4320;4494;6136;6381	True;True;True;True;True;True;True;True
E9PJ21;A0A087WWI4;K7EQK2;A0A087X054;A0A494C039;Q9Y4L1;A0A087WW13;Q9BST8;J3QQH7;J3QLE9;J3QL06;J3KTF1;Q9Y4L1-2	E9PJ21;A0A087WWI4;K7EQK2;A0A087X054;A0A494C039;Q9Y4L1;A0A087WW13;Q9BST8;J3QQH7;J3QLE9;J3QL06;J3KTF1;Q9Y4L1-2	2;2;2;2;2;2;1;1;1;1;1;1;1	2;2;2;2;2;2;1;1;1;1;1;1;1	2;2;2;2;2;2;1;1;1;1;1;1;1	Hypoxia up-regulated protein 1	HYOU1	13	2	2	2	2	2	2	3.7	3.7	3.7	72.976	656	656;677;678;937;1000;999;102;147;149;154;211;224;559	1	2	0.0092133	0.63795	By MS/MS	0.52207	0.74361	13.226	2	0	Median	0.52207	0.74361	13.226	2	0	Median	3.7	49247000	31655000	17592000	49247000	31655000	17592000				27	1522;2951	True;True
A0A494C001;A0A499FJY3;A0A087WWP4;Q96T37-4;Q96T37-2;Q96T37-3;Q96T37	A0A494C001;A0A499FJY3;A0A087WWP4;Q96T37-4;Q96T37-2;Q96T37-3;Q96T37	1;1;1;1;1;1;1	1;1;1;1;1;1;1	1;1;1;1;1;1;1	Putative RNA-binding protein 15	RBM15	7	1	1	1	1	1	1	2.1	2.1	2.1	98.013	896	896;925;933;913;957;969;977	1	1	0	10.442	By MS/MS	NaN	NaN	NaN	0	0	Median	NaN	NaN	NaN	0	0	Median	2.1	3063400	3063400	0	3063400	3063400	0				28	5071	TRUE
A0A087WXX8;A0A087WWT1;P21912	A0A087WXX8;A0A087WWT1;P21912	3;3;3	3;3;3	3;3;3	Succinate dehydrogenase [ubiquinone] iron-sulfur subunit, mitochondrial	SDHB	3	3	3	3	3	3	3	34.1	34.1	34.1	14.143	123	123;200;280	1	4	0	8.2197	By MS/MS	0.95778	1.3559	104.64	3	1	Median	0.95778	1.3559	104.64	3	1	Median	34.1	53529000	32642000	20887000	53529000	32642000	20887000				29	943;4552;4708	True;True;True
A0A087WWU8;P06753-2;P06753-3;P06753-5;P06753-6;P06753-4;D6R904;J3KN67;A0A494C0P6;A0A2R2Y2Q3;A0A494C0G0;P06753;Q5VU61;P06753-7;H0YL80;H0YKX5;H0YKP3;A0A0S2Z4G6;Q6ZN40;P09493-2;P09493-9;P09493-8;P09493-7;P09493-6;P09493-4;P09493-3;P09493-10;P09493	A0A087WWU8;P06753-2;P06753-3;P06753-5;P06753-6;P06753-4;D6R904;J3KN67	18;18;16;16;16;14;11;10;8;8;6;6;5;5;3;3;3;3;3;3;3;3;3;3;3;3;3;3	18;18;16;16;16;14;11;10;8;8;6;6;5;5;3;3;3;3;3;3;3;3;3;3;3;3;3;3	13;13;11;11;11;9;7;6;4;4;3;2;4;4;0;0;0;0;0;0;0;0;0;0;0;0;0;0	Tropomyosin alpha-3 chain	TPM3	28	18	18	13	17	17	13	65.2	65.2	46.3	26.42	227	227;248;247;248;248;247;95;285;214;285;87;285;49;158;68;142;157;284;326;228;284;284;284;284;284;284;284;284	1	24	0	26.261	By MS/MS	0.69578	1.0156	16.916	20	3	Leave out requantified	0.69578	1.0156	16.916	20	3	Leave out requantified	64.8	1216400000	688580000	527770000	1216400000	688580000	527770000				30	286;287;650;1021;1407;1408;2238;2591;2592;2598;2599;2803;2840;2990;3588;3660;5293;5394	True;True;True;True;True;True;True;True;True;True;True;True;True;True;True;True;True;True
A0A087WWW9;O95999	A0A087WWW9;O95999	1;1	1;1	1;1	B-cell lymphoma/leukemia 10	BCL10	2	1	1	1	1	1	1	4.5	4.5	4.5	25.102	222	222;233	1	1	0.0087527	0.71489	By MS/MS	NaN	NaN	NaN	0	0	Median	NaN	NaN	NaN	0	0	Median	4.5	5471300	5471300	0	5471300	5471300	0				31	3215	TRUE
A0A087WX29;Q13148;Q13148-4;K7EJ99;A0A0A0MSV7;K7EJM5;A0A0A0N0M3;K7EN94;B1AKP7;G3V162;A0A087X260;A0A087WYY0	A0A087WX29;Q13148;Q13148-4	3;3;2;1;1;1;1;1;1;1;1;1	3;3;2;1;1;1;1;1;1;1;1;1	3;3;2;1;1;1;1;1;1;1;1;1	TAR DNA-binding protein 43	TARDBP	12	3	3	3	3	3	3	12.8	12.8	12.8	26.743	243	243;414;298;80;84;201;269;275;295;298;301;304	1	4	0	198.89	By MS/MS	0.7134	1.0042	13.674	3	0	Leave out requantified	0.7134	1.0042	13.674	3	0	Leave out requantified	12.8	94139000	53622000	40516000	94139000	53622000	40516000				32	1540;4673;6414	True;True;True
A0A087WX59;Q16186;A0A087WUX6	A0A087WX59;Q16186;A0A087WUX6	2;2;1	2;2;1	2;2;1	Proteasomal ubiquitin receptor ADRM1	ADRM1	3	2	2	2	2	2	2	8.4	8.4	8.4	37.504	368	368;407;141	1	2	0	4.8654	By MS/MS	NaN	NaN	NaN	1	0	Median	NaN	NaN	NaN	1	0	Median	8.4	20612000	11931000	8680900	20612000	11931000	8680900				33	4971;5634	True;True
A0A087WXI2;Q9Y6R7	A0A087WXI2;Q9Y6R7	2;2	2;2	2;2	IgGFc-binding protein	FCGBP	2	2	2	2	2	2	2	0.6	0.6	0.6	445.21	4204	4204;5405	1	2	0	3.1688	By MS/MS	1.17	1.6081	29.811	2	0	Median	1.17	1.6081	29.811	2	0	Median	0.6	18968000	7451400	11517000	18968000	7451400	11517000				34	256;1044	True;True
Q5TGM0;A0A087WY55;Q9NP79-2;Q9NP79	Q5TGM0;A0A087WY55;Q9NP79-2;Q9NP79	1;1;1;1	1;1;1;1	1;1;1;1	Vacuolar protein sorting-associated protein VTA1 homolog	VTA1	4	1	1	1	1	1	1	8	8	8	27.33	249	249;280;222;307	1	1	0.0027473	1.8285	By MS/MS	NaN	NaN	NaN	1	0	Median	NaN	NaN	NaN	1	0	Median	8	17309000	9321400	7987300	17309000	9321400	7987300				35	6280	TRUE
C9JJ47;A0A087WY71;E9PFW3;Q96CW1-2;Q96CW1	C9JJ47;A0A087WY71;E9PFW3;Q96CW1-2;Q96CW1	1;1;1;1;1	1;1;1;1;1	1;1;1;1;1	AP-2 complex subunit mu	AP2M1	5	1	1	1	1	1	1	6	6	6	28.791	252	252;434;460;433;435	1	2	0	2.969	By MS/MS	NaN	NaN	NaN	0	0	Median	NaN	NaN	NaN	0	0	Median	6	0	0	0	0	0	0				36	4263	TRUE
A0A087WYF6;F8W7U3;J3KP36;E7ESD2;A0A0A0MR88;A0A096LPC5;Q9Y4E1-5;Q9Y4E1-3;Q9Y4E1-6;Q9Y4E1-2;Q9Y4E1-1;Q9Y4E1;Q641Q2-2;Q641Q2	A0A087WYF6;F8W7U3;J3KP36;E7ESD2;A0A0A0MR88;A0A096LPC5;Q9Y4E1-5;Q9Y4E1-3;Q9Y4E1-6;Q9Y4E1-2;Q9Y4E1-1;Q9Y4E1;Q641Q2-2;Q641Q2	1;1;1;1;1;1;1;1;1;1;1;1;1;1	1;1;1;1;1;1;1;1;1;1;1;1;1;1	1;1;1;1;1;1;1;1;1;1;1;1;1;1	WASH complex subunit FAM21C;WASH complex subunit FAM21A	FAM21A;FAM21C	14	1	1	1	1	1	1	0.9	0.9	0.9	136.57	1245	1245;1253;1262;1279;1341;1341;1245;1263;1279;1310;1318;1320;1320;1341	1	1	0	3.1459	By MS/MS	NaN	NaN	NaN	0	0	Median	NaN	NaN	NaN	0	0	Median	0.9	3223700	3223700	0	3223700	3223700	0				37	1215	TRUE
M0R3H8;A0A087WYJ2;M0R2B7;P28340	M0R3H8;A0A087WYJ2;M0R2B7;P28340	1;1;1;1	1;1;1;1	1;1;1;1	DNA polymerase;DNA polymerase delta catalytic subunit	POLD1	4	1	1	1	1	1	1	4	4	4	44.095	397	397;1083;1133;1107	1	1	0.0026064	1.4867	By MS/MS	NaN	NaN	NaN	0	0	Median	NaN	NaN	NaN	0	0	Median	4	6295500	6295500	0	6295500	6295500	0				38	5687	TRUE
A0A087WYR3;O43399-6;O43399-2;O43399-4;O43399;O43399-3;O43399-5;O43399-7;A0A087WZ51	A0A087WYR3;O43399-6;O43399-2;O43399-4;O43399;O43399-3;O43399-5;O43399-7;A0A087WZ51	2;2;2;2;2;2;2;2;1	2;2;2;2;2;2;2;2;1	2;2;2;2;2;2;2;2;1	Tumor protein D54	TPD52L2	9	2	2	2	2	2	2	13.1	13.1	13.1	23.764	222	222;163;186;200;206;209;220;229;152	1	2	0.00099206	2.3653	By MS/MS	0.75204	1.0868	7.1855	2	0	Median	0.75204	1.0868	7.1855	2	0	Median	13.1	61981000	37919000	24062000	61981000	37919000	24062000				39	3100;5569	True;True
A0A087WYT3;Q15185-3;Q15185-4;Q15185;Q15185-2	A0A087WYT3;Q15185-3;Q15185-4;Q15185	5;5;5;5;1	5;5;5;5;1	5;5;5;5;1	Prostaglandin E synthase 3	PTGES3	5	5	5	5	5	5	5	25.6	25.6	25.6	19.155	164	164;130;139;160;127	1	6	0.0019512	2.2438	By MS/MS	0.64478	0.94516	18.708	5	0	Leave out requantified	0.64478	0.94516	18.708	5	0	Leave out requantified	25.6	816360000	485930000	330430000	816360000	485930000	330430000				40	2251;4721;4773;4774;5286	True;True;True;True;True
A0A087WZ13;E9PAU2;Q8IY67;Q8IY67-2;K7EKR9;Q8IY67-3	A0A087WZ13;E9PAU2;Q8IY67;Q8IY67-2;K7EKR9;Q8IY67-3	2;2;2;2;1;1	2;2;2;2;1;1	2;2;2;2;1;1	Ribonucleoprotein PTB-binding 1	RAVER1	6	2	2	2	2	2	2	4.5	4.5	4.5	77.843	739	739;756;606;739;96;75	1	4	0.0018797	1.9724	By MS/MS	NaN	NaN	NaN	1	1	Median	NaN	NaN	NaN	1	1	Median	4.5	27413000	16422000	10991000	27413000	16422000	10991000				41	4627;5517	True;True
A0A087WZ40;Q14244-3;Q14244-2;Q14244-6;Q14244-4;Q14244;Q14244-7;Q14244-5	A0A087WZ40;Q14244-3;Q14244-2;Q14244-6;Q14244-4;Q14244;Q14244-7;Q14244-5	4;4;4;4;4;4;4;3	4;4;4;4;4;4;4;3	4;4;4;4;4;4;4;3	Ensconsin	MAP7	8	4	4	4	4	4	4	7.6	7.6	7.6	87.817	779	779;655;712;734;734;749;771;603	1	5	0	19.848	By MS/MS	0.66253	0.94689	42.219	3	1	Median	0.66253	0.94689	42.219	3	1	Median	7.6	48622000	28452000	20170000	48622000	28452000	20170000				42	3071;3768;4420;5572	True;True;True;True
A0A087X2G1;A0A087WZ71;A0A7I2V430;A0A7I2V2M5;A0A7I2V4F0;Q92499;Q92499-3;Q92499-2;A0A7I2V5X8;A0A7I2V421;A0A7I2V4J3;A0A7I2YQ77;A0A7I2YQD0;A0A7I2V4Q0	A0A087X2G1;A0A087WZ71;A0A7I2V430;A0A7I2V2M5;A0A7I2V4F0;Q92499;Q92499-3;Q92499-2;A0A7I2V5X8;A0A7I2V421;A0A7I2V4J3;A0A7I2YQ77	7;7;7;7;7;7;6;6;5;5;5;5;3;3	7;7;7;7;7;7;6;6;5;5;5;5;3;3	7;7;7;7;7;7;6;6;5;5;5;5;3;3	ATP-dependent RNA helicase DDX1	DDX1	14	7	7	7	7	7	7	15.4	15.4	15.4	71.466	636	636;648;697;729;734;740;612;622;319;358;474;677;154;160	1	11	0	116.74	By MS/MS	0.53228	0.76	18.752	6	3	Leave out requantified	0.53228	0.76	18.752	6	3	Leave out requantified	15.4	181130000	111090000	70048000	181130000	111090000	70048000				43	1595;1885;1938;2080;2310;3920;4957	True;True;True;True;True;True;True
A0A087WZX2;O95139-2;O95139	A0A087WZX2;O95139-2;O95139	1;1;1	1;1;1	1;1;1	NADH dehydrogenase [ubiquinone] 1 beta subcomplex subunit 6	NDUFB6	3	1	1	1	1	1	1	10.3	10.3	10.3	11.716	97	97;113;128	1	1	0.0042735	1.383	By MS/MS	NaN	NaN	NaN	1	0	Median	NaN	NaN	NaN	1	0	Median	10.3	25053000	17147000	7906700	25053000	17147000	7906700				44	5372	TRUE
A0A087X090;P14324-2;P14324	A0A087X090;P14324-2;P14324	1;1;1	1;1;1	1;1;1	Farnesyl pyrophosphate synthase	FDPS	3	1	1	1	1	1	1	8.1	8.1	8.1	28.594	248	248;353;419	1	1	0	3.5428	By MS/MS	NaN	NaN	NaN	1	0	Median	NaN	NaN	NaN	1	0	Median	8.1	21479000	13113000	8366300	21479000	13113000	8366300				45	2446	TRUE
G3V4F2;A0A087X0W7;Q86TX2;Q3I5F7;A0A087WT95;P49753	G3V4F2;A0A087X0W7;Q86TX2;Q3I5F7;A0A087WT95;P49753	2;2;2;2;1;1	2;2;2;2;1;1	2;2;2;2;1;1	Acyl-coenzyme A thioesterase 1;Putative acyl-coenzyme A thioesterase 6;Acyl-coenzyme A thioesterase 2, mitochondrial	ACOT1;ACOT2;ACOT6	6	2	2	2	2	2	2	5.6	5.6	5.6	43.733	395	395;421;421;421;463;483	1	2	0	2.9193	By MS/MS	0.59997	0.80773	8.9278	2	1	Median	0.59997	0.80773	8.9278	2	1	Median	5.6	20204000	13519000	6684200	20204000	13519000	6684200				46	105;1949	True;True
A0A087X118;A0A6Q8PGC7;A0A6Q8PF29;A0A6Q8PH25;A0A6Q8PF44;A0A6Q8PGN3;A0A6Q8PHG2;A0A6Q8PH71;A0A6Q8PHA2;Q27J81-2;Q27J81;A0A6Q8PGK9;A0A6Q8PHS8;A0A6Q8PH52;A0A0A0MQU1;A0A6Q8PGY8;A0A6Q8PFB9;A0A6Q8PGU8;A0A6Q8PFN5;A0A6Q8PH59;A0A6Q8PH63;A0A6Q8PFW4	A0A087X118;A0A6Q8PGC7;A0A6Q8PF29;A0A6Q8PH25;A0A6Q8PF44;A0A6Q8PGN3;A0A6Q8PHG2;A0A6Q8PH71;A0A6Q8PHA2;Q27J81-2;Q27J81;A0A6Q8PGK9;A0A6Q8PHS8;A0A6Q8PH52;A0A0A0MQU1;A0A6Q8PGY8;A0A6Q8PFB9;A0A6Q8PGU8;A0A6Q8PFN5;A0A6Q8PH59;A0A6Q8PH63;A0A6Q8PFW4	2;2;2;2;2;2;2;2;2;2;2;1;1;1;1;1;1;1;1;1;1;1	2;2;2;2;2;2;2;2;2;2;2;1;1;1;1;1;1;1;1;1;1;1	2;2;2;2;2;2;2;2;2;2;2;1;1;1;1;1;1;1;1;1;1;1	Inverted formin-2	INF2	22	2	2	2	2	2	2	2.2	2.2	2.2	114.44	1048	1048;1051;1133;1160;1222;1241;1250;1255;1281;1240;1249;269;614;646;717;741;751;773;776;793;878;981	1	2	0.0018382	1.8623	By MS/MS	1.237	1.6843	29.001	2	0	Median	1.237	1.6843	29.001	2	0	Median	2.2	19677000	9010600	10666000	19677000	9010600	10666000				47	426;5175	True;True
A0A087X121;Q9Y2R4	A0A087X121;Q9Y2R4	2;2	2;2	2;2	Probable ATP-dependent RNA helicase DDX52	DDX52	2	2	2	2	2	2	2	31.3	31.3	31.3	12.887	115	115;599	1	2	0	2.9562	By MS/MS	NaN	NaN	NaN	1	0	Median	NaN	NaN	NaN	1	0	Median	31.3	18857000	14713000	4143900	18857000	14713000	4143900				48	365;5148	True;True
A0A087X165;Q9C0H9	A0A087X165;Q9C0H9	1;1	1;1	1;1	SRC kinase signaling inhibitor 1	SRCIN1	2	1	1	1	1	1	1	1	1	1	130.46	1217	1217;1183	1	2	0.006436	1.1213	By MS/MS	0.82051	1.1981	6.4003	2	0	Median	0.82051	1.1981	6.4003	2	0	Median	1	569030000	308200000	260830000	569030000	308200000	260830000				49	2573	TRUE
A0A087X1B7;X6R700;Q9Y3Y2-4;Q9Y3Y2;Q9Y3Y2-3	A0A087X1B7;X6R700;Q9Y3Y2-4;Q9Y3Y2;Q9Y3Y2-3	1;1;1;1;1	1;1;1;1;1	1;1;1;1;1	Chromatin target of PRMT1 protein	CHTOP	5	1	1	1	1	1	1	17.1	17.1	17.1	8.5199	76	76;223;202;248;249	1	1	0	10.443	By MS/MS	NaN	NaN	NaN	1	0	Median	NaN	NaN	NaN	1	0	Median	17.1	30416000	18055000	12361000	30416000	18055000	12361000				50	699	TRUE
V9GYV2;A0A804HK94;A0A804HIJ6;A0A804HIF9;A0A087X2E7;A0A804HIW7;Q92952;Q92952-2	V9GYV2;A0A804HK94;A0A804HIJ6;A0A804HIF9;A0A087X2E7;A0A804HIW7;Q92952;Q92952-2	1;1;1;1;1;1;1;1	1;1;1;1;1;1;1;1	1;1;1;1;1;1;1;1	Small conductance calcium-activated potassium channel protein 1	KCNN1	8	1	1	1	1	1	1	4.4	4.4	4.4	43.053	390	390;428;434;540;543;546;543;561	1	1	0.0026738	1.6876	By MS/MS	NaN	NaN	NaN	1	0	Median	NaN	NaN	NaN	1	0	Median	4.4	19407000	11680000	7727400	19407000	11680000	7727400				51	4715	TRUE
A0A087X2I1;P62333;H0YJS8;H0YJC0	A0A087X2I1;P62333	4;4;1;1	4;4;1;1	4;4;1;1	26S protease regulatory subunit 10B	PSMC6	4	4	4	4	4	4	4	13.2	13.2	13.2	45.796	403	403;389;194;262	1	4	0	31.87	By MS/MS	0.62211	0.8486	7.025	3	1	Plateau	0.62211	0.8486	7.025	3	1	Plateau	13.2	40336000	24336000	16000000	40336000	24336000	16000000				52	162;782;2450;5484	True;True;True;True
A0A096LNJ1;A0A096LP73;A0A2R8Y6K9;A0A096LNH5;H7C1F6;A0A2R8YDR7;H7C2G3;F2Z2Q0;A0A096LP12;P0DPI2-2;A0A0B4J2D5-2;P0DPI2;A0A0B4J2D5;A0A096LPI6	A0A096LNJ1;A0A096LP73;A0A2R8Y6K9;A0A096LNH5;H7C1F6;A0A2R8YDR7;H7C2G3;F2Z2Q0;A0A096LP12;P0DPI2-2;A0A0B4J2D5-2;P0DPI2;A0A0B4J2D5;A0A096LPI6	2;2;2;2;2;2;2;2;2;2;2;2;2;2	2;2;2;2;2;2;2;2;2;2;2;2;2;2	2;2;2;2;2;2;2;2;2;2;2;2;2;2		C21orf33	14	2	2	2	2	2	2	25.5	25.5	25.5	11.004	106	106;137;163;182;184;190;191;217;224;237;237;268;268;279	1	2	0	4.179	By MS/MS	0.48724	0.66883	10.626	2	1	Median	0.48724	0.66883	10.626	2	1	Median	25.5	44951000	30310000	14641000	44951000	30310000	14641000				53	1939;2659	True;True
J3QQX0;C9JFE4;A0A096LP07;A0A096LPJ3;A8K070;Q13098-5;Q13098;Q13098-7	J3QQX0;C9JFE4;A0A096LP07;A0A096LPJ3;A8K070;Q13098-5;Q13098;Q13098-7	1;1;1;1;1;1;1;1	1;1;1;1;1;1;1;1	1;1;1;1;1;1;1;1	COP9 signalosome complex subunit 1	GPS1	8	1	1	1	1	1	1	24.1	24.1	24.1	8.7087	79	79;471;486;490;526;487;491;527	1	1	0.0010091	2.5066	By MS/MS	NaN	NaN	NaN	1	0	Median	NaN	NaN	NaN	1	0	Median	24.1	21769000	10712000	11058000	21769000	10712000	11058000				54	4936	TRUE
C9JP00;A0A0A0MQX8;Q9NR56-3;Q9NR56-4;Q9NR56-7;Q9NR56-6;Q9NR56-2;Q9NR56-5;Q9NR56;O95205;H7C4T5;A0A7P0T9I3;Q5VZF2-3;Q5VZF2-2;Q5VZF2	C9JP00;A0A0A0MQX8;Q9NR56-3;Q9NR56-4;Q9NR56-7;Q9NR56-6;Q9NR56-2;Q9NR56-5;Q9NR56;O95205;H7C4T5;A0A7P0T9I3;Q5VZF2-3;Q5VZF2-2;Q5VZF2	2;2;2;2;2;2;2;2;2;1;1;1;1;1;1	2;2;2;2;2;2;2;2;2;1;1;1;1;1;1	2;2;2;2;2;2;2;2;2;1;1;1;1;1;1	Muscleblind-like protein 1;Muscleblind-like protein 2	MBNL1;MBLL;MBNL2	15	2	2	2	2	2	2	6.3	6.3	6.3	37.898	348	348;400;302;314;340;342;370;382;388;255;329;391;361;367;373	1	2	0	3.4922	By MS/MS	0.52614	0.74705	34.39	2	1	Median	0.52614	0.74705	34.39	2	1	Median	6.3	52631000	33490000	19141000	52631000	33490000	19141000				55	842;5922	True;True
A0A0A0MR02;P45880;P45880-2;P45880-1;Q5JSD2;Q5JSD1;A2A3S1	A0A0A0MR02;P45880;P45880-2;P45880-1;Q5JSD2;Q5JSD1	8;8;7;7;5;5;2	8;8;7;7;5;5;2	8;8;7;7;5;5;2	Voltage-dependent anion-selective channel protein 2	VDAC2	7	8	8	8	8	8	8	35.1	35.1	35.1	30.348	282	282;294;283;309;194;204;109	1	10	0	35.12	By MS/MS	0.75126	1.052	13.271	10	2	Leave out requantified	0.75126	1.052	13.271	10	2	Leave out requantified	35.1	679150000	369410000	309730000	679150000	369410000	309730000				56	744;1142;1789;3427;3433;3909;6089;6411	True;True;True;True;True;True;True;True
A0A0A0MRA5;B7Z4B8;Q9BUJ2-3;Q9BUJ2-4;Q9BUJ2-2;Q9BUJ2;M0R3F1;M0R203;M0QZV6;M0R0K8;M0QYI8;M0QYZ0	A0A0A0MRA5;B7Z4B8;Q9BUJ2-3;Q9BUJ2-4;Q9BUJ2-2;Q9BUJ2;M0R3F1	5;5;5;5;5;5;4;1;1;1;1;1	5;5;5;5;5;5;4;1;1;1;1;1	5;5;5;5;5;5;4;1;1;1;1;1	Heterogeneous nuclear ribonucleoprotein U-like protein 1	HNRNPUL1	12	5	5	5	5	5	5	8.4	8.4	8.4	85.939	766	766;767;752;756;804;856;641;81;118;158;172;371	1	6	0	9.0715	By MS/MS	0.84482	1.1469	18.497	6	0	Leave out requantified	0.84482	1.1469	18.497	6	0	Leave out requantified	8.4	114240000	61192000	53049000	114240000	61192000	53049000				57	381;3710;4001;4002;4094	True;True;True;True;True
A0A0A0MRF4;P49406	A0A0A0MRF4;P49406	1;1	1;1	1;1	39S ribosomal protein L19, mitochondrial	MRPL19	2	1	1	1	1	1	1	5.2	5.2	5.2	19.131	173	173;292	1	1	0.0050336	1.3032	By MS/MS	NaN	NaN	NaN	1	0	Median	NaN	NaN	NaN	1	0	Median	5.2	33712000	21036000	12676000	33712000	21036000	12676000				58	1609	TRUE
C9J0F2;A0A3F2YNX8;A0A0A0MRJ6;P22061;P22061-2	C9J0F2;A0A3F2YNX8;A0A0A0MRJ6;P22061;P22061-2	1;1;1;1;1	1;1;1;1;1	1;1;1;1;1	Protein-L-isoaspartate O-methyltransferase;Protein-L-isoaspartate(D-aspartate) O-methyltransferase	PCMT1	5	1	1	1	1	1	1	17.7	17.7	17.7	10.38	96	96;250;285;227;228	1	3	0	9.5603	By MS/MS	0.70738	0.96081	19.653	2	1	Median	0.70738	0.96081	19.653	2	1	Median	17.7	28152000	15260000	12892000	28152000	15260000	12892000				59	432	TRUE
X6R6Z1;A0A0A0MRL0;B4DY09;Q12905	X6R6Z1;A0A0A0MRL0;B4DY09;Q12905	2;2;2;2	2;2;2;2	2;2;2;2	Interleukin enhancer-binding factor 2	ILF2	4	2	2	2	2	2	2	14.8	14.8	14.8	12.382	115	115;150;352;390	1	2	0.0064154	1.1069	By MS/MS	0.66138	0.91934	8.6537	2	1	Median	0.66138	0.91934	8.6537	2	1	Median	14.8	78025000	48089000	29935000	78025000	48089000	29935000				60	5975;5976	True;True
H0Y7N6;F6XFR5;J3QSX6;A0A494C1P1;A0A494C1G0;F8W8M4;A0A0A0MRL6;A0A3B3IS55;O14639-4;O14639-3;O14639-5;O14639-2;O14639-6;O14639	H0Y7N6;F6XFR5;J3QSX6;A0A494C1P1;A0A494C1G0;F8W8M4;A0A0A0MRL6;A0A3B3IS55;O14639-4;O14639-3;O14639-5;O14639-2;O14639-6;O14639	1;1;1;1;1;1;1;1;1;1;1;1;1;1	1;1;1;1;1;1;1;1;1;1;1;1;1;1	1;1;1;1;1;1;1;1;1;1;1;1;1;1	Actin-binding LIM protein 1	ABLIM1	14	1	1	1	1	1	1	8.1	8.1	8.1	19.642	172	172;173;401;426;502;718;746;834;401;427;455;718;748;778	1	1	0	24.765	By MS/MS	NaN	NaN	NaN	1	1	Median	NaN	NaN	NaN	1	1	Median	8.1	9917400	7425600	2491700	9917400	7425600	2491700				61	5135	TRUE
A0A0A0MRM9;Q14978;Q14978-3;Q14978-2	A0A0A0MRM9;Q14978;Q14978-3;Q14978-2	3;3;3;3	3;3;3;3	3;3;3;3	Nucleolar and coiled-body phosphoprotein 1	NOLC1	4	3	3	3	3	3	3	4.1	4.1	4.1	74.543	708	708;699;700;709	1	3	0.0019569	2.2583	By MS/MS	0.58688	0.86044	16.224	3	0	Leave out requantified	0.58688	0.86044	16.224	3	0	Leave out requantified	4.1	171320000	113490000	57828000	171320000	113490000	57828000				62	3349;5748;6123	True;True;True
A0A0A0MRP6;B7ZLQ5;P28370-2;P28370;O60264	A0A0A0MRP6;B7ZLQ5;P28370-2;P28370;O60264	2;2;2;2;1	2;2;2;2;1	2;2;2;2;1	Probable global transcription activator SNF2L1;SWI/SNF-related matrix-associated actin-dependent regulator of chromatin subfamily A member 5	SMARCA1;SMARCA5	5	2	2	2	2	2	2	1.8	1.8	1.8	122.86	1058	1058;1070;1042;1054;1052	1	2	0.0074963	0.81666	By MS/MS	NaN	NaN	NaN	0	0	Median	NaN	NaN	NaN	0	0	Median	1.8	17357000	17357000	0	17357000	17357000	0				63	3709;3778	True;True
F8WDP1;A0A0A0MRY0;Q8WUA7-3;Q8WUA7-4;Q8WUA7	F8WDP1;A0A0A0MRY0;Q8WUA7-3;Q8WUA7-4;Q8WUA7	1;1;1;1;1	1;1;1;1;1	1;1;1;1;1	TBC1 domain family member 22A	TBC1D22A	5	1	1	1	1	1	1	9.3	9.3	9.3	25.766	237	237;487;324;470;517	1	1	0	11.972	By MS/MS	NaN	NaN	NaN	0	0	Median	NaN	NaN	NaN	0	0	Median	9.3	0	0	0	0	0	0				64	5177	TRUE
A0A0A0MSI0;Q06830;A0A0A0MRQ5	A0A0A0MSI0;Q06830;A0A0A0MRQ5	9;9;5	9;9;5	5;5;1	Peroxiredoxin-1	PRDX1	3	9	9	5	9	9	5	44.4	44.4	26.9	18.976	171	171;199;97	1	14	0	40.162	By MS/MS	0.69577	0.99946	15.187	13	2	Leave out requantified	0.69577	0.99946	15.187	13	2	Leave out requantified	44.4	1408000000	850950000	557000000	1408000000	850950000	557000000				65	1964;1965;2861;3484;4105;4141;5149;5388;5389	True;True;True;True;True;True;True;True;True
A0A0A0MSW3;A0A494C1F2;P35658-2;P35658-4;P35658;P35658-3;P35658-5;H0YF36;A0A494C104;H0Y837	A0A0A0MSW3;A0A494C1F2;P35658-2;P35658-4;P35658;P35658-3;P35658-5;H0YF36	4;4;4;4;4;4;4;2;1;1	4;4;4;4;4;4;4;2;1;1	4;4;4;4;4;4;4;2;1;1	Nuclear pore complex protein Nup214	NUP214	10	4	4	4	4	4	4	4.5	4.5	4.5	152.57	1519	1519;2078;2079;2080;2090;2091;2093;140;203;967	1	4	0.0057613	1.2158	By MS/MS	0.77654	1.0376	21.886	4	2	Median	0.77654	1.0376	21.886	4	2	Median	4.5	53692000	30357000	23335000	53692000	30357000	23335000				66	4693;5544;5549;5574	True;True;True;True
A0A0S2Z4K7;A0A0A0MT83;P26440-2;P26440;H0YKV0;H0YLC3;H7C4G6	A0A0S2Z4K7;A0A0A0MT83;P26440-2;P26440;H0YKV0;H0YLC3;H7C4G6	2;2;2;2;1;1;1	2;2;2;2;1;1;1	2;2;2;2;1;1;1	Isovaleryl-CoA dehydrogenase, mitochondrial	IVD	7	2	2	2	2	2	2	5.3	5.3	5.3	42.724	393	393;423;396;426;145;243;307	1	2	0.0018519	1.9108	By MS/MS	NaN	NaN	NaN	1	0	Median	NaN	NaN	NaN	1	0	Median	5.3	32319000	24333000	7985400	32319000	24333000	7985400				67	1921;3521	True;True
A0A0A0MTB8;Q8NI36	A0A0A0MTB8;Q8NI36	1;1	1;1	1;1	WD repeat-containing protein 36	WDR36	2	1	1	1	1	1	1	1.7	1.7	1.7	99.365	895	895;951	1	2	0.00099108	2.3454	By MS/MS	0.72021	0.99163	7.0826	2	0	Median	0.72021	0.99163	7.0826	2	0	Median	1.7	46406000	27050000	19357000	46406000	27050000	19357000				68	4518	TRUE
E9PMS6;A0A0A0MTE2;E9PMT2;F8WD26;J3KP06;Q8WWI1-3;Q8WWI1-5;Q8WWI1-4;Q8WWI1-2;Q8WWI1;E9PMP7;H0Y424;E9PK58;E9PJ10;H0YDG6	E9PMS6;A0A0A0MTE2;E9PMT2;F8WD26;J3KP06;Q8WWI1-3;Q8WWI1-5;Q8WWI1-4;Q8WWI1-2;Q8WWI1;E9PMP7;H0Y424	5;5;5;5;5;5;5;5;5;5;3;3;1;1;1	5;5;5;5;5;5;5;5;5;5;3;3;1;1;1	5;5;5;5;5;5;5;5;5;5;3;3;1;1;1	LIM domain only protein 7	LMO7	15	5	5	5	5	5	5	5.2	5.2	5.2	145.42	1275	1275;1385;1398;1631;1668;1349;1385;1614;1670;1683;1045;1055;165;191;305	1	5	0	37.175	By MS/MS	0.75706	1.0547	8.0658	5	2	Leave out requantified	0.75706	1.0547	8.0658	5	2	Leave out requantified	5.2	64523000	34452000	30071000	64523000	34452000	30071000				69	4239;4944;5210;5602;6174	True;True;True;True;True
B8ZWD1;A0A0A0MTI5;P07108;P07108-3;P07108-2;P07108-6;P07108-4;P07108-5	B8ZWD1;A0A0A0MTI5;P07108;P07108-3;P07108-2;P07108-6;P07108-4;P07108-5	1;1;1;1;1;1;1;1	1;1;1;1;1;1;1;1	1;1;1;1;1;1;1;1	Acyl-CoA-binding protein	DBI	8	1	1	1	1	1	1	16.5	16.5	16.5	11.15	97	97;143;87;88;104;123;129;148	1	1	0.0026572	1.6181	By MS/MS	NaN	NaN	NaN	1	1	Median	NaN	NaN	NaN	1	1	Median	16.5	8123100	6801200	1322000	8123100	6801200	1322000				70	5444	TRUE
A0A1B0GUJ5;A0A0A0MTJ0;P16473	A0A1B0GUJ5;A0A0A0MTJ0;P16473	1;1;1	1;1;1	1;1;1	Thyrotropin receptor	TSHR	3	1	1	1	1	1	1	3.3	3.3	3.3	45.318	399	399;764;764	1	1	0.0064673	1.1394	By MS/MS	NaN	NaN	NaN	1	0	Median	NaN	NaN	NaN	1	0	Median	3.3	268180000	11363000	256820000	268180000	11363000	256820000				71	6099	TRUE
U3KQI1;A0A0A0MTJ1;Q14318-3;Q14318;Q14318-2	U3KQI1;A0A0A0MTJ1;Q14318-3;Q14318;Q14318-2	1;1;1;1;1	1;1;1;1;1	1;1;1;1;1	Peptidyl-prolyl cis-trans isomerase FKBP8	FKBP8	5	1	1	1	1	1	1	15.5	15.5	15.5	11.019	103	103;249;253;412;413	1	2	0	4.1767	By MS/MS	NaN	NaN	NaN	1	1	Median	NaN	NaN	NaN	1	1	Median	15.5	14479000	8898900	5580300	14479000	8898900	5580300				72	5988	TRUE
A0A0A0MTJ9;Q6PIU2-3;Q6PIU2;Q6PIU2-2	A0A0A0MTJ9;Q6PIU2-3;Q6PIU2;Q6PIU2-2	3;3;3;3	3;3;3;3	3;3;3;3	Neutral cholesterol ester hydrolase 1	NCEH1	4	3	3	3	3	3	3	9.2	9.2	9.2	49.881	448	448;275;408;416	1	4	0	6.4863	By MS/MS	0.54797	0.76369	29.172	4	1	Median	0.54797	0.76369	29.172	4	1	Median	9.2	94626000	63814000	30812000	94626000	63814000	30812000				73	2699;4004;4519	True;True;True
A0A0A6YYI3;A0A0B4J1V8;Q9NQ55-2;Q9NQ55;Q9NQ55-3	A0A0A6YYI3;A0A0B4J1V8;Q9NQ55-2;Q9NQ55;Q9NQ55-3	1;1;1;1;1	1;1;1;1;1	1;1;1;1;1	Suppressor of SWI4 1 homolog	PPAN-P2RY11;PPAN	5	1	1	1	1	1	1	3.1	3.1	3.1	58.199	520	520;794;460;473;520	1	1	0.0026316	1.5532	By MS/MS	NaN	NaN	NaN	1	1	Median	NaN	NaN	NaN	1	1	Median	3.1	26301000	19705000	6595300	26301000	19705000	6595300				74	3859	TRUE
A0A0B4J1R6;P29401;P29401-2;E9PFF2	A0A0B4J1R6;P29401;P29401-2	15;15;15;3	15;15;15;3	15;15;15;3	Transketolase	TKT	4	15	15	15	15	15	15	36.1	36.1	36.1	49.91	457	457;623;631;334	1	21	0	264.61	By MS/MS	0.68964	0.99785	12.896	20	8	Leave out requantified	0.68964	0.99785	12.896	20	8	Leave out requantified	36.1	1977600000	1196600000	781010000	1977600000	1196600000	781010000				75	795;1884;2499;2533;2811;3025;3147;3595;5171;5172;5173;5593;5594;5994;5995	True;True;True;True;True;True;True;True;True;True;True;True;True;True;True
A0A0B4J203;Q6UN15-4;Q6UN15-3;Q6UN15-5;Q6UN15	A0A0B4J203;Q6UN15-4;Q6UN15-3;Q6UN15-5;Q6UN15	1;1;1;1;1	1;1;1;1;1	1;1;1;1;1	Pre-mRNA 3-end-processing factor FIP1	FIP1L1	5	1	1	1	1	1	1	2.2	2.2	2.2	94.702	849	849;378;520;588;594	1	1	0.0086022	0.67345	By MS/MS	NaN	NaN	NaN	1	0	Median	NaN	NaN	NaN	1	0	Median	2.2	13737000	8811600	4925700	13737000	8811600	4925700				76	5334	TRUE
Q5W0H4;A0A0B4J2C3;P13693	Q5W0H4;A0A0B4J2C3;P13693	1;1;1	1;1;1	1;1;1	Translationally-controlled tumor protein	TPT1	3	1	1	1	1	1	1	7.4	7.4	7.4	21.525	188	188;197;172	1	1	0.0019455	2.2228	By MS/MS	NaN	NaN	NaN	1	0	Median	NaN	NaN	NaN	1	0	Median	7.4	16436000	8360800	8075600	16436000	8360800	8075600				77	1167	TRUE
A0A0C4DFV9;Q01105-3;Q01105-4;Q01105-2;Q01105;P0DME0	A0A0C4DFV9;Q01105-3;Q01105-4;Q01105-2;Q01105;P0DME0	2;2;2;2;2;2	2;2;2;2;2;2	2;2;2;2;2;2	Protein SET;Protein SETSIP	SET;SETSIP	6	2	2	2	2	2	2	7.1	7.1	7.1	31.124	266	266;265;268;277;290;302	1	2	0	3.4448	By MS/MS	0.54952	0.77757	15.952	2	0	Median	0.54952	0.77757	15.952	2	0	Median	7.1	94828000	57333000	37495000	94828000	57333000	37495000				78	3373;5849	True;True
C9J9K3;A0A0C4DG17;P08865;F8WD59	C9J9K3;A0A0C4DG17;P08865	7;7;7;3	7;7;7;3	7;7;7;3	40S ribosomal protein SA	RPSA	4	7	7	7	7	7	7	33.1	33.1	33.1	29.404	263	263;300;295;116	1	10	0	69.573	By MS/MS	0.71366	1.0015	21.201	9	0	Leave out requantified	0.71366	1.0015	21.201	9	0	Leave out requantified	33.1	960980000	576510000	384470000	960980000	576510000	384470000				79	164;378;820;1465;1466;1670;3271	True;True;True;True;True;True;True
A0A0C4DG89;Q7L014;D6RJA6	A0A0C4DG89;Q7L014	3;3;1	3;3;1	3;3;1	Probable ATP-dependent RNA helicase DDX46	DDX46	3	3	3	3	3	3	3	3.9	3.9	3.9	117.46	1032	1032;1031;471	1	3	0	3.946	By MS/MS	0.63347	0.89601	6.2161	2	0	Median	0.63347	0.89601	6.2161	2	0	Median	3.9	52630000	31611000	21019000	52630000	31611000	21019000				80	302;1865;3808	True;True;True
D6RGF7;D6RBR1;E7EN75;H0Y944;H0YA91;E9PSG1;F8W7E0;A0A0C4DGB5;P20810-9;A0A6Q8PH20;P20810-5;P20810-10;P20810-7;P20810-6	D6RGF7;D6RBR1;E7EN75;H0Y944;H0YA91;E9PSG1;F8W7E0;A0A0C4DGB5;P20810-9;A0A6Q8PH20;P20810-5;P20810-10;P20810-7;P20810-6	1;1;1;1;1;1;1;1;1;1;1;1;1;1	1;1;1;1;1;1;1;1;1;1;1;1;1;1	1;1;1;1;1;1;1;1;1;1;1;1;1;1		CAST	14	1	1	1	1	1	1	14.1	14.1	14.1	15.847	149	149;150;156;288;301;304;393;741;750;754;756;769;772;791	1	1	0	5.2769	By MS/MS	NaN	NaN	NaN	1	0	Median	NaN	NaN	NaN	1	0	Median	14.1	15088000	8543000	6545100	15088000	8543000	6545100				81	5724	TRUE
A0A2R8Y7I0;A0A2R8YDW2;A0A2R8Y4X2;A0A2R8YD40;A0A2R8YDJ9;A0A2R8Y425;A0A2R8Y5J0;A0A2R8YFK9;A0A2U3TZM0;A0A2R8YFD8;F5GWX5;A0A2R8Y212;A0A2R8Y521;A0A0C4DGG9;Q14839;Q14839-2;A0A2R8YE38;A0A2R8Y5M9;K7EMY3;A0A2R8YER1;A0A2R8Y8C1;A0A2R8Y445;Q8TDI0;A0A2R8Y7M9;A0A5F9ZHX5;A0A2R8Y5Z7;Q12873-2;Q12873;Q12873-3	A0A2R8Y7I0;A0A2R8YDW2;A0A2R8Y4X2;A0A2R8YD40;A0A2R8YDJ9;A0A2R8Y425;A0A2R8Y5J0;A0A2R8YFK9;A0A2U3TZM0;A0A2R8YFD8;F5GWX5;A0A2R8Y212;A0A2R8Y521;A0A0C4DGG9;Q14839;Q14839-2;A0A2R8YE38;A0A2R8Y5M9;K7EMY3;A0A2R8YER1;A0A2R8Y8C1;A0A2R8Y445;Q8TDI0	3;3;3;3;3;3;3;3;3;3;3;3;3;3;3;3;2;2;2;2;2;2;2;1;1;1;1;1;1	3;3;3;3;3;3;3;3;3;3;3;3;3;3;3;3;2;2;2;2;2;2;2;1;1;1;1;1;1	3;3;3;3;3;3;3;3;3;3;3;3;3;3;3;3;2;2;2;2;2;2;2;1;1;1;1;1;1	Chromodomain-helicase-DNA-binding protein 4;Chromodomain-helicase-DNA-binding protein 5	CHD4;CHD5	29	3	3	3	3	3	3	6.9	6.9	6.9	68.93	605	605;1215;1262;1484;1554;1889;1892;1899;1902;1903;1905;1914;1920;1937;1912;1940;458;554;1060;1645;1669;1671;1954;560;1357;1425;1966;2000;2059	1	5	0.0010183	2.5683	By MS/MS	0.74223	1.0327	18.873	3	1	Median	0.74223	1.0327	18.873	3	1	Median	6.9	79335000	52208000	27127000	79335000	52208000	27127000				82	2236;2966;5880	True;True;True
A0A0C4DGI3;B4DJV2;O75390;F8W642;F8VZK9;F8VX07;F8VRP1;F8VX68;F8VPF9;F8VPA1;F8VTT8;F8W1S4;F8W4S1;H0YH82;F8VWQ5;F8VRI6;H0YIC4	A0A0C4DGI3;B4DJV2;O75390;F8W642;F8VZK9;F8VX07;F8VRP1;F8VX68;F8VPF9;F8VPA1;F8VTT8;F8W1S4;F8W4S1;H0YH82	6;6;6;4;4;4;4;4;4;4;4;4;4;4;2;2;1	6;6;6;4;4;4;4;4;4;4;4;4;4;4;2;2;1	6;6;6;4;4;4;4;4;4;4;4;4;4;4;2;2;1	Citrate synthase;Citrate synthase, mitochondrial	CS	17	6	6	6	6	6	6	13	13	13	44.703	400	400;453;466;66;80;114;117;120;140;144;149;157;178;190;132;140;123	1	7	0	14.938	By MS/MS	0.95878	1.3355	24.084	7	2	Leave out requantified	0.95878	1.3355	24.084	7	2	Leave out requantified	13	207760000	108630000	99130000	207760000	108630000	99130000				83	446;1819;1820;2016;2017;6205	True;True;True;True;True;True
K7EP82;A0A0C4DGQ6;Q96P16-3;Q96P16	K7EP82;A0A0C4DGQ6;Q96P16-3;Q96P16	1;1;1;1	1;1;1;1	1;1;1;1	Regulation of nuclear pre-mRNA domain-containing protein 1A	RPRD1A	4	1	1	1	1	1	1	14.6	14.6	14.6	13.578	123	123;289;276;312	1	1	0	3.6319	By MS/MS	NaN	NaN	NaN	1	1	Median	NaN	NaN	NaN	1	1	Median	14.6	53984000	8862700	45122000	53984000	8862700	45122000				84	491	TRUE
U3KQ84;A0A0C4DGS1;P39656-2;P39656-3;P39656	U3KQ84;A0A0C4DGS1;P39656-2;P39656-3;P39656	1;1;1;1;1	1;1;1;1;1	1;1;1;1;1	Dolichyl-diphosphooligosaccharide--protein glycosyltransferase 48 kDa subunit	DDOST	5	1	1	1	1	1	1	5.8	5.8	5.8	17.105	154	154;439;419;438;456	1	1	0.0091614	0.6127	By MS/MS	NaN	NaN	NaN	1	0	Median	NaN	NaN	NaN	1	0	Median	5.8	45702000	22331000	23371000	45702000	22331000	23371000				85	5047	TRUE
C9JUG7;F8W9N7;A0A0D9SET8;P47755-2;P47755	C9JUG7;F8W9N7;A0A0D9SET8;P47755-2;P47755	2;2;2;2;2	1;1;1;1;1	1;1;1;1;1	F-actin-capping protein subunit alpha-2	CAPZA2	5	2	1	1	2	1	1	19.2	12.3	12.3	16.698	146	146;174;174;172;286	1	1	0	4.4243	By MS/MS	NaN	NaN	NaN	1	0	Median	NaN	NaN	NaN	1	0	Median	19.2	53597000	34223000	19373000	53597000	34223000	19373000				86	1564;3245	True;False
A0A2R8Y5G6;F6S8Q4;A0A0D9SFB3;A0A2R8YF78;A0A2R8YCW1;A0A0D9SG12;A0A2R8YFR4;A0A2U3TZJ9;A0A2R8YFS5;A0A2R8Y4A4;A0A2R8Y645;A0A0D9SF53;O00571-2;O00571;A0A2R8YDT5;A0A2R8Y7T2;A0A2R8YDH3;O15523-2;O15523;A0A087WVZ1;A0A0J9YVQ7;A0A2R8YCU0;A0A2R8Y650;C9J081;H0Y960;D6RCM4;O15523-3;Q9NQI0-3;Q9NQI0-2;Q9NQI0-4;Q9NQI0	A0A2R8Y5G6;F6S8Q4;A0A0D9SFB3;A0A2R8YF78;A0A2R8YCW1;A0A0D9SG12;A0A2R8YFR4;A0A2U3TZJ9;A0A2R8YFS5;A0A2R8Y4A4;A0A2R8Y645;A0A0D9SF53;O00571-2;O00571;A0A2R8YDT5;A0A2R8Y7T2;A0A2R8YDH3;O15523-2;O15523	6;6;6;6;6;6;6;6;6;6;6;6;6;6;5;5;4;4;4;2;2;1;1;1;1;1;1;1;1;1;1	5;5;5;5;5;5;5;5;5;5;5;5;5;5;4;4;3;3;3;2;2;1;1;1;1;1;1;1;1;1;1	5;5;5;5;5;5;5;5;5;5;5;5;5;5;4;4;3;3;3;2;2;1;1;1;1;1;1;1;1;1;1	ATP-dependent RNA helicase DDX3X;ATP-dependent RNA helicase DDX3Y	DDX3X;DDX3Y	31	6	5	5	6	5	5	14.5	12.7	12.7	69.047	622	622;629;640;641;647;647;660;661;661;662;716;733;646;662;475;476;503;657;660;189;222;181;193;250;305;518;291;575;690;704;724	1	7	0	6.1884	By MS/MS	0.709	0.99708	15.767	6	1	Leave out requantified	0.709	0.99708	15.767	6	1	Leave out requantified	14.5	132530000	75966000	56561000	132530000	75966000	56561000				87	1171;1249;2077;3658;4663;6132	True;True;True;False;True;True
A0A0D9SFL3;B0QYK0;C9JGE3;Q01844-2;Q01844-6;Q01844-3;Q01844;Q01844-5;H7BY36	A0A0D9SFL3;B0QYK0;C9JGE3;Q01844-2;Q01844-6;Q01844-3;Q01844;Q01844-5;H7BY36	3;3;3;3;3;3;3;3;2	3;3;3;3;3;3;3;3;2	3;3;3;3;3;3;3;3;2	RNA-binding protein EWS	EWSR1	9	3	3	3	3	3	3	6.2	6.2	6.2	61.414	584	584;618;620;583;600;655;656;661;308	1	4	0	161.37	By MS/MS	0.70146	1.0079	70.7	4	1	Leave out requantified	0.70146	1.0079	70.7	4	1	Leave out requantified	6.2	149590000	85357000	64235000	149590000	85357000	64235000				88	112;113;260	True;True;True
E9PFG7;A0A0D9SFS3;E9PDF2;E9PCR7;Q02218-2;Q02218;Q02218-3;Q9ULD0-3;Q9ULD0-2;Q9ULD0	E9PFG7;A0A0D9SFS3;E9PDF2;E9PCR7;Q02218-2;Q02218	5;5;5;5;5;5;1;1;1;1	5;5;5;5;5;5;1;1;1;1	5;5;5;5;5;5;1;1;1;1	2-oxoglutarate dehydrogenase, mitochondrial	OGDH	10	5	5	5	5	5	5	6.9	6.9	6.9	99.015	873	873;1001;1034;1038;1019;1023;427;801;953;1010	1	5	0	8.2381	By MS/MS	0.66532	0.91218	15.014	3	0	Leave out requantified	0.66532	0.91218	15.014	3	0	Leave out requantified	6.9	108070000	65661000	42409000	108070000	65661000	42409000				89	1193;5018;5059;5947;6352	True;True;True;True;True
Q5JRC6;A0A0D9SGE8;Q8IWS0-4;Q8IWS0-2;Q8IWS0-3;Q8IWS0;Q8IWS0-5	Q5JRC6;A0A0D9SGE8;Q8IWS0-4;Q8IWS0-2;Q8IWS0-3;Q8IWS0;Q8IWS0-5	2;2;2;2;2;2;1	2;2;2;2;2;2;1	2;2;2;2;2;2;1	PHD finger protein 6	PHF6	7	2	2	2	2	2	2	9.9	9.9	9.9	36.43	324	324;366;310;312;364;365;331	1	2	0.0026019	1.4751	By MS/MS	0.84614	1.1552	23.078	2	1	Median	0.84614	1.1552	23.078	2	1	Median	9.9	26106000	15473000	10633000	26106000	15473000	10633000				90	938;3275	True;True
A0A0G2JIC6;Q9Y676	A0A0G2JIC6;Q9Y676	1;1	1;1	1;1	28S ribosomal protein S18b, mitochondrial	MRPS18B	2	1	1	1	1	1	1	8.8	8.8	8.8	24.354	215	215;258	1	1	0.0062943	1.0379	By MS/MS	NaN	NaN	NaN	0	0	Median	NaN	NaN	NaN	0	0	Median	8.8	0	0	0	0	0	0				91	3531	TRUE
A0A0G2JRR0;Q96KQ7-2;A0A0G2JIS2;A2ABF8;A0A0G2JIR1	A0A0G2JRR0;Q96KQ7-2;A0A0G2JIS2;A2ABF8;A0A0G2JIR1	1;1;1;1;1	1;1;1;1;1	1;1;1;1;1		EHMT2	5	1	1	1	1	1	1	1.8	1.8	1.8	99.541	888	888;1176;1176;1233;1233	1	3	0.0092593	0.65917	By MS/MS	0.69514	1.0052	11.093	3	0	Plateau	0.69514	1.0052	11.093	3	0	Plateau	1.8	97282000	58248000	39034000	97282000	58248000	39034000				92	1406	TRUE
A0A0G2JIW1;P0DMV9;P0DMV8;P0DMV8-2;V9GZ37	A0A0G2JIW1;P0DMV9;P0DMV8;P0DMV8-2	21;21;21;19;10	18;18;18;16;10	7;7;7;6;3	Heat shock 70 kDa protein 1B;Heat shock 70 kDa protein 1A	HSPA1B;HSPA1A	5	21	18	7	21	18	7	36.1	32.4	13.1	70.108	642	642;641;641;586;476	1	26	0	259.39	By MS/MS	0.72939	1.0635	32.479	26	6	Leave out requantified	0.72939	1.0635	32.479	26	6	Leave out requantified	36.1	924390000	529870000	394520000	924390000	529870000	394520000				93	249;561;620;651;719;1081;1511;2469;3021;3137;3641;3765;3934;3935;3964;4054;5111;5625;5626;5838;6137	True;True;True;True;True;True;True;True;True;True;True;True;True;True;True;True;True;False;False;False;True
C9K0U8;A0A0G2JLD8;E7EUY5;Q04837	C9K0U8;A0A0G2JLD8;E7EUY5;Q04837	5;5;5;5	5;5;5;5	5;5;5;5	Single-stranded DNA-binding protein, mitochondrial	SSBP1	4	5	5	5	5	5	5	46.3	46.3	46.3	14.131	121	121;134;135;148	1	7	0	185.24	By MS/MS	0.52568	0.74105	38.936	6	4	Median	0.52568	0.74105	38.936	6	4	Median	46.3	157570000	111640000	45926000	157570000	111640000	45926000				94	1228;4295;4635;4636;5902	True;True;True;True;True
H0YCG0;A0A0G2JMS7;A0A0G2JNZ2;A0A0G2JPP5;A0A669KB89;Q14160-2;Q14160;Q14160-3	H0YCG0;A0A0G2JMS7;A0A0G2JNZ2;A0A0G2JPP5;A0A669KB89;Q14160-2;Q14160;Q14160-3	2;2;2;2;2;2;2;2	2;2;2;2;2;2;2;2	2;2;2;2;2;2;2;2	Protein scribble homolog	SCRIB	8	2	2	2	2	2	2	8.2	8.2	8.2	68.258	650	650;1549;1630;1655;1658;1549;1630;1655	1	2	0	6.6054	By MS/MS	0.81506	1.126	9.4963	2	0	Median	0.81506	1.126	9.4963	2	0	Median	8.2	38482000	21312000	17170000	38482000	21312000	17170000				95	279;410	True;True
A0A0G2JNJ8;A0A0G2JN42;Q6W4X9;H0YDA7	A0A0G2JNJ8;A0A0G2JN42;Q6W4X9;H0YDA7	4;4;4;2	4;4;4;2	4;4;4;2	Mucin-6	MUC6	4	4	4	4	4	4	4	3.3	3.3	3.3	257.08	2439	2439;2439;2439;219	1	5	0	74.091	By MS/MS	0.568	0.78645	27.242	2	0	Median	0.568	0.78645	27.242	2	0	Median	3.3	60940000	47020000	13919000	60940000	47020000	13919000				96	723;1028;1040;5608	True;True;True;True
A0A0G2JN84;P59817	A0A0G2JN84;P59817	1;1	1;1	1;1	Zinc finger protein 280A	ZNF280A	2	1	1	1	1	1	1	2.2	2.2	2.2	60.583	542	542;542	1	1	0.0063191	1.0427	By MS/MS	NaN	NaN	NaN	1	0	Median	NaN	NaN	NaN	1	0	Median	2.2	36711000	24304000	12408000	36711000	24304000	12408000				97	6029	TRUE
A0A0G2JQM1;A0A0G2JS82;O94973-3;O94973;O94973-2;O95782-2;O95782	A0A0G2JQM1;A0A0G2JS82;O94973-3;O94973;O94973-2;O95782-2;O95782	1;1;1;1;1;1;1	1;1;1;1;1;1;1	1;1;1;1;1;1;1	AP-2 complex subunit alpha-2;AP-2 complex subunit alpha-1	AP2A2;AP2A1	7	1	1	1	1	1	1	1.4	1.4	1.4	70.708	634	634;917;656;939;940;955;977	1	1	0.0042373	1.3452	By MS/MS	NaN	NaN	NaN	1	0	Median	NaN	NaN	NaN	1	0	Median	1.4	19781000	10268000	9512900	19781000	10268000	9512900				98	3756	TRUE
A0A0G2JR65;Q02817;A0A6Q8PGX3;A0A0G2JM87;A0A6Q8PFN2	A0A0G2JR65;Q02817;A0A6Q8PGX3;A0A0G2JM87	8;8;6;6;2	8;8;6;6;2	8;8;6;6;2	Mucin-2	MUC2	5	8	8	8	8	8	8	4.7	4.7	4.7	303.38	2817	2817;5179;1394;1779;985	1	10	0	70.17	By MS/MS	0.11252	0.16187	50.442	2	2	Median	0.11252	0.16187	50.442	2	2	Median	4.7	244930000	237480000	7450900	244930000	237480000	7450900				99	946;2019;2128;2494;3142;3267;4866;5271	True;True;True;True;True;True;True;True
E9PMU7;E9PN18;A0A0J9YVR6;E9PQ56;A0A0J9YWM1;H0YEM1;A0A0J9YYL3;A0A0J9YXJ8;A0A0J9YVP6;A0A0J9YXX5;Q9UHX1-4;Q9UHX1-6;Q9UHX1-3;Q9UHX1-5;Q9UHX1-2;Q9UHX1	E9PMU7;E9PN18;A0A0J9YVR6;E9PQ56;A0A0J9YWM1;H0YEM1;A0A0J9YYL3;A0A0J9YXJ8;A0A0J9YVP6;A0A0J9YXX5;Q9UHX1-4;Q9UHX1-6;Q9UHX1-3;Q9UHX1-5;Q9UHX1-2;Q9UHX1	1;1;1;1;1;1;1;1;1;1;1;1;1;1;1;1	1;1;1;1;1;1;1;1;1;1;1;1;1;1;1;1	1;1;1;1;1;1;1;1;1;1;1;1;1;1;1;1	Poly(U)-binding-splicing factor PUF60	PUF60	16	1	1	1	1	1	1	8.9	8.9	8.9	26.943	247	247;263;314;322;329;336;505;522;534;551;499;513;516;530;542;559	1	1	0	10.734	By MS/MS	NaN	NaN	NaN	1	0	Median	NaN	NaN	NaN	1	0	Median	8.9	18709000	9424300	9284300	18709000	9424300	9284300				100	5903	TRUE
Q4VY20;Q4VY19;A0A0J9YWE8;P31946;A0A0J9YWZ2;A2IDB2	Q4VY20;Q4VY19;A0A0J9YWE8;P31946;A0A0J9YWZ2	6;6;6;6;3;1	6;6;6;6;3;1	0;0;0;0;0;0	14-3-3 protein beta/alpha;14-3-3 protein beta/alpha, N-terminally processed	YWHAB	6	6	6	0	5	5	0	87.8	87.8	0	8.4284	74	74;100;149;246;81;162	1	10	0	129.98	By MS/MS	0.65863	0.94892	15.317	8	5	Leave out requantified	0.65863	0.94892	15.317	8	5	Leave out requantified	74.3	976670000	567920000	408750000	976670000	567920000	408750000				101	845;2945;3872;5518;5954;6299	True;True;True;True;True;True
A0A494C1M5;A0A0J9YWL0;Q9Y4K1	A0A494C1M5;A0A0J9YWL0;Q9Y4K1	1;1;1	1;1;1	1;1;1	Absent in melanoma 1 protein	AIM1	3	1	1	1	1	1	1	2.7	2.7	2.7	61.543	587	587;2131;1723	1	1	0.0064412	1.1275	By MS/MS	NaN	NaN	NaN	1	0	Median	NaN	NaN	NaN	1	0	Median	2.7	21263000	13612000	7650400	21263000	13612000	7650400				102	39	TRUE
E9PP60;E9PLH9;E9PP14;A0A0J9YX13;E9PKL9;Q13630	E9PP60;E9PLH9;E9PP14;A0A0J9YX13;E9PKL9;Q13630	1;1;1;1;1;1	1;1;1;1;1;1	1;1;1;1;1;1	GDP-L-fucose synthase	TSTA3	6	1	1	1	1	1	1	10.4	10.4	10.4	12.105	115	115;118;198;221;268;321	1	1	0	3.6378	By MS/MS	NaN	NaN	NaN	1	1	Median	NaN	NaN	NaN	1	1	Median	10.4	30174000	20935000	9238800	30174000	20935000	9238800				103	2536	TRUE
C9J2C4;A0A0J9YX62;O75190-2;O75190-4;O75190-3;O75190	C9J2C4;A0A0J9YX62;O75190-2;O75190-4;O75190-3;O75190	1;1;1;1;1;1	1;1;1;1;1;1	1;1;1;1;1;1	DnaJ homolog subfamily B member 6	DNAJB6	6	1	1	1	1	1	1	5.7	5.7	5.7	25.377	228	228;334;241;277;325;326	1	1	0.0098522	0.60889	By MS/MS	NaN	NaN	NaN	1	1	Median	NaN	NaN	NaN	1	1	Median	5.7	5862400	5149600	712750	5862400	5149600	712750				104	4749	TRUE
F5H4Y5;E9PQK4;E9PSH0;F5H0D8;E9PKU1;V9GYD9;Q5VZZ6;G5EA30;A0A0J9YX66;A0A1B0GU44;E9PC62;A0A1B0GUN8;A0A0J9YXJ0;Q92879-5;Q92879-2;Q92879-3;Q92879-6;Q92879;O95319-5;O95319-2;O95319;O95319-4;Q92879-4;O95319-3	F5H4Y5;E9PQK4;E9PSH0;F5H0D8;E9PKU1;V9GYD9;Q5VZZ6;G5EA30;A0A0J9YX66;A0A1B0GU44;E9PC62;A0A1B0GUN8;A0A0J9YXJ0;Q92879-5;Q92879-2;Q92879-3;Q92879-6;Q92879;O95319-5;O95319-2;O95319;O95319-4;Q92879-4;O95319-3	1;1;1;1;1;1;1;1;1;1;1;1;1;1;1;1;1;1;1;1;1;1;1;1	1;1;1;1;1;1;1;1;1;1;1;1;1;1;1;1;1;1;1;1;1;1;1;1	1;1;1;1;1;1;1;1;1;1;1;1;1;1;1;1;1;1;1;1;1;1;1;1	CUGBP Elav-like family member 1;CUGBP Elav-like family member 2	CELF1;CELF2	24	1	1	1	1	1	1	12.8	12.8	12.8	8.95	78	78;87;95;103;114;440;502;514;514;520;521;526;533;468;482;483;485;486;488;490;508;509;512;521	1	1	0	4.472	By MS/MS	NaN	NaN	NaN	1	0	Median	NaN	NaN	NaN	1	0	Median	12.8	15632000	8139000	7493300	15632000	8139000	7493300				105	1752	TRUE
A0A0J9YXN7;Q96Q06;Q96Q06-2	A0A0J9YXN7;Q96Q06;Q96Q06-2	4;3;3	4;3;3	4;3;3	Perilipin-4	PLIN4	3	4	4	4	4	4	4	7.6	7.6	7.6	136.02	1372	1372;1357;1423	1	4	0.0018832	1.9818	By MS/MS	NaN	NaN	NaN	1	1	Median	NaN	NaN	NaN	1	1	Median	7.6	24075000	22641000	1433800	24075000	22641000	1433800				106	1747;2104;2119;5475	True;True;True;True
A0A0J9YY58;A0A7I2YQ97;A0A7I2V3W3;A0A7I2V4B3;Q13443	A0A0J9YY58;A0A7I2YQ97;A0A7I2V3W3;A0A7I2V4B3;Q13443	1;1;1;1;1	1;1;1;1;1	1;1;1;1;1	Disintegrin and metalloproteinase domain-containing protein 9	ADAM9	5	1	1	1	1	1	1	43.4	43.4	43.4	5.7115	53	53;707;754;850;819	1	1	0.0074184	0.76487	By MS/MS	NaN	NaN	NaN	1	0	Median	NaN	NaN	NaN	1	0	Median	43.4	26930000	16921000	10008000	26930000	16921000	10008000				107	6150	TRUE
A0A0R4J2E8;A8MXP9;P43243;D6REM6;D6R991;H0Y8T4;D6RCM3;D6REK4;D6R8Z5;B3KM87;P43243-2;D6RB45;A0A1B0GX04;D6R9F3;D6RBS2;D6RAM9;D6RAY2;D6RBI2;D6RE02;D6RIA2;D6RBK5	A0A0R4J2E8;A8MXP9;P43243;D6REM6;D6R991	17;17;17;15;14;7;5;5;5;5;5;4;4;4;4;2;2;2;2;2;1	17;17;17;15;14;7;5;5;5;5;5;4;4;4;4;2;2;2;2;2;1	16;16;16;14;13;7;4;4;4;5;5;3;3;3;3;2;2;2;2;2;1	Matrin-3	MATR3	21	17	17	16	16	16	16	31.5	31.5	31.3	94.622	847	847;895;847;794;433;334;99;100;107;509;559;47;77;78;87;81;86;109;124;172;121	1	22	0	165.32	By MS/MS	0.76136	1.0992	29.938	18	2	Leave out requantified	0.76136	1.0992	29.938	18	2	Leave out requantified	31.3	1079200000	640090000	439160000	1079200000	640090000	439160000				108	1020;1175;1213;1217;1733;2036;2049;2441;2982;3011;3617;4370;4619;4780;4948;5934;6192	True;True;True;True;True;True;True;True;True;True;True;True;True;True;True;True;True
A0A1B0GW73;H3BRN7;H3BNF1;A0A1B0GTV3;H3BTY4;A0A0S2Z5D0;H3BUV4;A0A1B0GUD2;H3BUT1;A0A1B0GTU6;Q9NWW5	A0A1B0GW73;H3BRN7;H3BNF1;A0A1B0GTV3;H3BTY4;A0A0S2Z5D0;H3BUV4;A0A1B0GUD2;H3BUT1;A0A1B0GTU6;Q9NWW5	1;1;1;1;1;1;1;1;1;1;1	1;1;1;1;1;1;1;1;1;1;1	1;1;1;1;1;1;1;1;1;1;1	Ceroid-lipofuscinosis neuronal protein 6	CLN6	11	1	1	1	1	1	1	27.3	27.3	27.3	8.6227	77	77;92;105;108;158;171;213;215;248;251;311	1	1	0.0085714	0.66282	By MS/MS	NaN	NaN	NaN	0	0	Median	NaN	NaN	NaN	0	0	Median	27.3	0	0	0	0	0	0				109	4118	TRUE
A0A3B3ITY2;A0A0S2Z5G5;Q9H2C0	A0A3B3ITY2;A0A0S2Z5G5;Q9H2C0	1;1;1	1;1;1	1;1;1	Gigaxonin	GAN	3	1	1	1	1	1	1	24.1	24.1	24.1	6.282	58	58;58;597	1	1	0	24.53	By MS/MS	NaN	NaN	NaN	0	0	Median	NaN	NaN	NaN	0	0	Median	24.1	0	0	0	0	0	0				110	204	TRUE
A0A0U1RQF0;P49327;A0A0U1RRG3;J3KTF0	A0A0U1RQF0;P49327	19;19;2;1	19;19;2;1	19;19;2;1	Fatty acid synthase;[Acyl-carrier-protein] S-acetyltransferase;[Acyl-carrier-protein] S-malonyltransferase;3-oxoacyl-[acyl-carrier-protein] synthase;3-oxoacyl-[acyl-carrier-protein] reductase;3-hydroxyacyl-[acyl-carrier-protein] dehydratase;Enoyl-[acyl-carrier-protein] reductase;Oleoyl-[acyl-carrier-protein] hydrolase	FASN	4	19	19	19	19	19	19	11.6	11.6	11.6	273.2	2509	2509;2511;150;78	1	24	0	99.445	By MS/MS	0.77351	1.0987	26.547	21	5	Leave out requantified	0.77351	1.0987	26.547	21	5	Leave out requantified	11.6	993000000	565400000	427600000	993000000	565400000	427600000				111	68;69;424;1059;1227;1490;1497;2013;3353;3396;3747;4074;4466;4848;4883;4919;5482;6246;6259	True;True;True;True;True;True;True;True;True;True;True;True;True;True;True;True;True;True;True
A0A0U1RRE1;G3V1Q4;E7ES33;E7EPK1;Q16181-2;Q16181;A0A0U1RRH9;Q6ZU15	A0A0U1RRE1;G3V1Q4;E7ES33;E7EPK1;Q16181-2;Q16181;A0A0U1RRH9;Q6ZU15	2;2;2;2;2;2;1;1	2;2;2;2;2;2;1;1	2;2;2;2;2;2;1;1	Septin-7;Septin-14	SEPT7;SEPT14	8	2	2	2	2	2	2	14.6	14.6	14.6	17.71	157	157;401;417;437;436;437;147;432	1	2	0	3.8484	By MS/MS	0.61924	0.83694	9.2285	2	1	Median	0.61924	0.83694	9.2285	2	1	Median	14.6	25122000	16989000	8132500	25122000	16989000	8132500				112	183;6085	True;True
A0A0U1RRL5;P32519-2;P32519	A0A0U1RRL5;P32519-2;P32519	1;1;1	1;1;1	1;1;1	ETS-related transcription factor Elf-1	ELF1	3	1	1	1	1	1	1	2.4	2.4	2.4	67.052	615	615;595;619	1	1	0.0058236	1.2589	By MS/MS	NaN	NaN	NaN	0	0	Median	NaN	NaN	NaN	0	0	Median	2.4	0	0	0	0	0	0				113	5694	TRUE
A0A0U1RRM4;P26599;P26599-2;P26599-3;A0A0D9SF20;K7EKJ7;A0A7I2V4H6;A0A6Q8PEX4;A6NLN1;A0A7I2V621;A0A087WUW5;K7ELW5;K7ES59;K7EK45	A0A0U1RRM4;P26599;P26599-2;P26599-3;A0A0D9SF20;K7EKJ7;A0A7I2V4H6;A0A6Q8PEX4;A6NLN1;A0A7I2V621	5;5;5;5;3;3;3;3;3;3;1;1;1;1	5;5;5;5;3;3;3;3;3;3;1;1;1;1	5;5;5;5;3;3;3;3;3;3;1;1;1;1	Polypyrimidine tract-binding protein 1	PTBP1	14	5	5	5	5	5	5	12.9	12.9	12.9	62.463	588	588;531;550;557;197;237;313;339;527;559;81;105;149;256	1	5	0	15.658	By MS/MS	0.60716	0.87354	21.204	5	1	Leave out requantified	0.60716	0.87354	21.204	5	1	Leave out requantified	12.9	257170000	147520000	109650000	257170000	147520000	109650000				114	1325;2325;2838;3557;3558	True;True;True;True;True
A0A140T9W4;A0A140T9R1;O75955-2;O75955;A0A140T907;A0A140T9X0;A2AB09	A0A140T9W4;A0A140T9R1;O75955-2;O75955;A0A140T907;A0A140T9X0;A2AB09	2;2;2;2;1;1;1	2;2;2;2;1;1;1	2;2;2;2;1;1;1	Flotillin-1	FLOT1	7	2	2	2	2	2	2	14	14	14	20.491	186	186;357;379;427;60;231;238	1	2	0.0062992	1.0383	By MS/MS	NaN	NaN	NaN	1	0	Median	NaN	NaN	NaN	1	0	Median	14	14080000	4478700	9601300	14080000	4478700	9601300				115	635;3705	True;True
A0A1B0GUD9;A0A1B0GTM0;A0A1B0GV75;A0A1B0GTB8;A0A1B0GWC0;A0A1B0GVF3;P23786	A0A1B0GUD9;A0A1B0GTM0;A0A1B0GV75;A0A1B0GTB8;A0A1B0GWC0;A0A1B0GVF3;P23786	1;1;1;1;1;1;1	1;1;1;1;1;1;1	1;1;1;1;1;1;1	Carnitine O-palmitoyltransferase 2, mitochondrial	CPT2	7	1	1	1	1	1	1	23.5	23.5	23.5	8.9714	81	81;223;598;635;647;670;658	1	1	0.0065574	1.203	By MS/MS	NaN	NaN	NaN	1	0	Median	NaN	NaN	NaN	1	0	Median	23.5	11947000	4915200	7032300	11947000	4915200	7032300				116	4753	TRUE
A0A1B0GTR1;A0A1B0GWA1;A0A1B0GUX9;A0A1B0GWI4;A0A1B0GU58;P05165-3;P05165-2;P05165	A0A1B0GTR1;A0A1B0GWA1;A0A1B0GUX9;A0A1B0GWI4;A0A1B0GU58;P05165-3;P05165-2;P05165	1;1;1;1;1;1;1;1	1;1;1;1;1;1;1;1	1;1;1;1;1;1;1;1	Propionyl-CoA carboxylase alpha chain, mitochondrial	PCCA	8	1	1	1	1	1	1	7.8	7.8	7.8	26.198	245	245;326;398;461;615;681;702;728	1	1	0.0062208	0.978	By MS/MS	NaN	NaN	NaN	1	0	Median	NaN	NaN	NaN	1	0	Median	7.8	20027000	10826000	9201600	20027000	10826000	9201600				117	603	TRUE
F5GZ78;A0A1B0GTU4;P49023-2;P49023;P49023-3;F5H836;A0A1B0GU60;P49023-4	F5GZ78;A0A1B0GTU4;P49023-2;P49023;P49023-3;F5H836;A0A1B0GU60;P49023-4	2;2;2;2;2;1;1;1	2;2;2;2;2;1;1;1	2;2;2;2;2;1;1;1	Paxillin	PXN	8	2	2	2	2	2	2	5.6	5.6	5.6	64.232	589	589;1081;557;591;605;176;706;424	1	3	0	7.0406	By MS/MS	NaN	NaN	NaN	1	1	Median	NaN	NaN	NaN	1	1	Median	5.6	31391000	18199000	13191000	31391000	18199000	13191000				118	1563;4382	True;True
A0A1B0GTU9;O14646-2;O14646;O14647-2;O14647	A0A1B0GTU9;O14646-2;O14646;O14647-2;O14647	1;1;1;1;1	1;1;1;1;1	1;1;1;1;1	Chromodomain-helicase-DNA-binding protein 1;Chromodomain-helicase-DNA-binding protein 2	CHD1;CHD2	5	1	1	1	1	1	1	1	1	1	110.15	954	954;1709;1710;1739;1828	1	1	0.0097971	0.59609	By MS/MS	NaN	NaN	NaN	1	0	Median	NaN	NaN	NaN	1	0	Median	1	5563000	2645900	2917100	5563000	2645900	2917100				119	3738	TRUE
A0A3B3IT83;A0A3B3IS03;A0A3B3IRV6;A0A3B3ISF1;A0A3B3IU51;A0A3B3ISZ5;A0A3B3IRI3;A0A3B3ITE1;A0A1B0GTW1;A0A2R8YDH4;Q9UDY2-5;Q9UDY2-4;Q9UDY2-2;Q9UDY2-6;Q9UDY2-3;Q9UDY2;Q9UDY2-7	A0A3B3IT83;A0A3B3IS03;A0A3B3IRV6;A0A3B3ISF1;A0A3B3IU51;A0A3B3ISZ5;A0A3B3IRI3;A0A3B3ITE1;A0A1B0GTW1;A0A2R8YDH4;Q9UDY2-5;Q9UDY2-4;Q9UDY2-2;Q9UDY2-6;Q9UDY2-3;Q9UDY2;Q9UDY2-7	1;1;1;1;1;1;1;1;1;1;1;1;1;1;1;1;1	1;1;1;1;1;1;1;1;1;1;1;1;1;1;1;1;1	1;1;1;1;1;1;1;1;1;1;1;1;1;1;1;1;1	Tight junction protein ZO-2	TJP2	17	1	1	1	1	1	1	2.9	2.9	2.9	69.956	621	621;652;851;989;1047;1099;1128;1191;1249;1319;993;1020;1043;1157;1167;1190;1221	1	1	0.0057995	1.2415	By MS/MS	NaN	NaN	NaN	0	0	Median	NaN	NaN	NaN	0	0	Median	2.9	7339500	0	7339500	7339500	0	7339500				120	5316	TRUE
F8W787;A0A1B0GW44;A0A1B0GV23;A0A1B0GVD5;A0A1B0GWE8;C9JH19;A0A1B0GU92;A0A1B0GU03;P07339;H7C469;F8WD96;A0A1B0GVP3	F8W787;A0A1B0GW44;A0A1B0GV23;A0A1B0GVD5;A0A1B0GWE8;C9JH19;A0A1B0GU92;A0A1B0GU03;P07339;H7C469	3;3;3;3;3;3;3;3;3;2;1;1	3;3;3;3;3;3;3;3;3;2;1;1	3;3;3;3;3;3;3;3;3;2;1;1	Cathepsin D;Cathepsin D light chain;Cathepsin D heavy chain	CTSD	12	3	3	3	3	3	3	12.2	12.2	12.2	40.783	377	377;405;406;409;410;451;557;582;412;336;276;405	1	3	0	5.1215	By MS/MS	0.34709	0.50653	23.876	3	1	Median	0.34709	0.50653	23.876	3	1	Median	12.2	83214000	62000000	21214000	83214000	62000000	21214000				121	345;4298;6152	True;True;True
A0A1B0GU86;C9JMV9;Q03154-2;Q03154-3;Q03154-4;Q03154	A0A1B0GU86;C9JMV9;Q03154-2;Q03154-3;Q03154-4;Q03154	1;1;1;1;1;1	1;1;1;1;1;1	1;1;1;1;1;1	Aminoacylase-1	ABHD14A-ACY1;ACY1	6	1	1	1	1	1	1	4	4	4	42.179	373	373;509;336;343;373;408	1	2	0.0027003	1.7424	By MS/MS	0.49724	0.70152	17.533	2	0	Median	0.49724	0.70152	17.533	2	0	Median	4	76095000	49749000	26346000	76095000	49749000	26346000				122	3253	TRUE
A0A1B0GVS3;R4GMT0;P61163;P42025	A0A1B0GVS3;R4GMT0;P61163;P42025	1;1;1;1	1;1;1;1	1;1;1;1	Alpha-centractin;Beta-centractin	ACTR1A;ACTR1B	4	1	1	1	1	1	1	4.5	4.5	4.5	24.956	221	221;332;376;376	1	1	0	3.8463	By MS/MS	NaN	NaN	NaN	1	0	Median	NaN	NaN	NaN	1	0	Median	4.5	32639000	18864000	13776000	32639000	18864000	13776000				123	267	TRUE
A0A7P0T984;A0A1B0GWA2;A0A7P0TAL3;A0A2R8YEL0;O00116;A0A7P0T9C9;A0A7P0TAU9;B7Z3Q4;A0A7P0T857;B8ZZ81;A0A7P0T8Q7;A0A7P0TA54	A0A7P0T984;A0A1B0GWA2;A0A7P0TAL3;A0A2R8YEL0;O00116;A0A7P0T9C9;A0A7P0TAU9;B7Z3Q4	3;3;3;3;3;2;2;2;1;1;1;1	3;3;3;3;3;2;2;2;1;1;1;1	3;3;3;3;3;2;2;2;1;1;1;1	Alkyldihydroxyacetonephosphate synthase, peroxisomal	AGPS	12	3	3	3	3	3	3	8	8	8	69.081	624	624;629;638;676;658;341;410;568;122;189;245;251	1	3	0	10.278	By MS/MS	0.85908	1.1342	10.359	3	1	Median	0.85908	1.1342	10.359	3	1	Median	8	52638000	29623000	23015000	52638000	29623000	23015000				124	3841;4333;5409	True;True;True
A0A1B0GWD0;A0A1B0GWH0;P61160;P61160-2	A0A1B0GWD0;A0A1B0GWH0;P61160;P61160-2	2;2;2;2	2;2;2;2	2;2;2;2	Actin-related protein 2	ACTR2	4	2	2	2	2	2	2	66	66	66	5.7086	53	53;65;394;399	1	2	0	6.7473	By MS/MS	0.71272	1.0008	5.4217	2	0	Median	0.71272	1.0008	5.4217	2	0	Median	66	132890000	81724000	51162000	132890000	81724000	51162000				125	945;6215	True;True
A0A1C7CYX9;Q16555-2;Q16555;E5RFU4	A0A1C7CYX9;Q16555-2;Q16555	9;9;9;1	9;9;9;1	9;9;9;1	Dihydropyrimidinase-related protein 2	DPYSL2	4	9	9	9	9	9	9	19.2	19.2	19.2	73.502	677	677;536;572;170	1	11	0	57.712	By MS/MS	0.80388	1.1335	23.495	9	1	Leave out requantified	0.80388	1.1335	23.495	9	1	Leave out requantified	19.2	349800000	191960000	157830000	349800000	191960000	157830000				126	373;571;2018;2090;2500;3735;3865;5009;5589	True;True;True;True;True;True;True;True;True
A0A7I2V4S2;A0A1W2PP79;A0A7I2YQA0;H0YDT6;O00303	A0A7I2V4S2;A0A1W2PP79;A0A7I2YQA0;H0YDT6;O00303	2;2;2;2;2	2;2;2;2;2	2;2;2;2;2	Eukaryotic translation initiation factor 3 subunit F	EIF3F	5	2	2	2	2	2	2	12.9	12.9	12.9	11.606	124	124;172;218;359;357	1	2	0.0019589	2.2751	By MS/MS	0.68762	0.91501	19.702	2	1	Median	0.68762	0.91501	19.702	2	1	Median	12.9	31198000	18273000	12925000	31198000	18273000	12925000				127	3127;3128	True;True
A0A1W2PPD9;P04198	A0A1W2PPD9;P04198	1;1	1;1	1;1	N-myc proto-oncogene protein	MYCN	2	1	1	1	1	1	1	4	4	4	28.36	253	253;464	1	1	0.0074516	0.78137	By MS/MS	NaN	NaN	NaN	1	0	Median	NaN	NaN	NaN	1	0	Median	4	106700000	61096000	45607000	106700000	61096000	45607000				128	3317	TRUE
A0A1W2PRH1;A0A1W2PRS2;A0A1W2PRY9;A0A1W2PQH4;A0A1W2PQF8;A0A1W2PR68;A0A1W2PQT3;A0A1W2PPH1;A0A1W2PQY8;P23368-2;P23368	A0A1W2PRH1;A0A1W2PRS2;A0A1W2PRY9;A0A1W2PQH4;A0A1W2PQF8;A0A1W2PR68;A0A1W2PQT3;A0A1W2PPH1;A0A1W2PQY8;P23368-2;P23368	1;1;1;1;1;1;1;1;1;1;1	1;1;1;1;1;1;1;1;1;1;1	1;1;1;1;1;1;1;1;1;1;1	NAD-dependent malic enzyme, mitochondrial	ME2	11	1	1	1	1	1	1	14.5	14.5	14.5	9.5614	83	83;132;133;133;480;530;536;546;565;479;584	1	1	0.0074294	0.77137	By MS/MS	NaN	NaN	NaN	1	0	Median	NaN	NaN	NaN	1	0	Median	14.5	28690000	16947000	11743000	28690000	16947000	11743000				129	5530	TRUE
A0A1W2PPS1;Q00839-2;Q00839;A0A1X7SBS1;A0A1W2PP35;Q5RI18;A0A1W2PRZ7;A0A1W2PQ74;A0A1W2PQL0;A0A1W2PP34;A0A1W2PPL4;A0A1W2PPH7;A0A1W2PQD4;A0A1W2PPE9;A0A1W2PRI6;A0A1W2PP22	A0A1W2PPS1;Q00839-2;Q00839;A0A1X7SBS1;A0A1W2PP35;Q5RI18;A0A1W2PRZ7;A0A1W2PQ74;A0A1W2PQL0;A0A1W2PP34;A0A1W2PPL4;A0A1W2PPH7;A0A1W2PQD4	21;21;21;19;18;16;14;14;14;14;14;14;12;3;2;2	21;21;21;19;18;16;14;14;14;14;14;14;12;3;2;2	21;21;21;19;18;16;14;14;14;14;14;14;12;3;2;2	Heterogeneous nuclear ribonucleoprotein U	HNRNPU	16	21	21	21	21	21	21	27.1	27.1	27.1	88.317	804	804;806;825;744;728;602;302;372;527;546;547;549;327;48;128;181	1	36	0	175.85	By MS/MS	0.70355	1.0229	19.5	31	5	Leave out requantified	0.70355	1.0229	19.5	31	5	Leave out requantified	27.1	3263700000	1926200000	1337500000	3263700000	1926200000	1337500000				130	591;856;1251;1295;1358;1562;2181;2196;2846;2871;3309;3387;3548;3549;3798;3799;3812;4208;4431;5032;5068	True;True;True;True;True;True;True;True;True;True;True;True;True;True;True;True;True;True;True;True;True
A0A1W2PPZ5;P23193;A0A1W2PRL9;P23193-2;E5RJ93;E5RIS7;B7Z4S1;A0A0A0MT58;Q15560-2;Q15560;E5RK46;A0A1W2PS15;E5RFI1;A0A1W2PPV7;Q5JRI7	A0A1W2PPZ5;P23193;A0A1W2PRL9;P23193-2;E5RJ93;E5RIS7;B7Z4S1	5;5;4;4;3;3;3;2;2;2;1;1;1;1;1	5;5;4;4;3;3;3;2;2;2;1;1;1;1;1	5;5;4;4;3;3;3;2;2;2;1;1;1;1;1	Transcription elongation factor A protein 1	TCEA1	15	5	5	5	5	5	5	19.3	19.3	19.3	33.935	301	301;301;280;280;90;111;117;270;272;299;45;45;47;47;246	1	5	0	54.995	By MS/MS	0.57015	0.78148	7.9248	3	1	Median	0.57015	0.78148	7.9248	3	1	Median	19.3	56326000	41483000	14843000	56326000	41483000	14843000				131	2438;3753;3783;4276;5338	True;True;True;True;True
A0A1W2PQ43;E9PK09;E9PQN2;E9PKI6;E9PK91;Q9NYF8-4;Q9NYF8-3;Q9NYF8-2;Q9NYF8;E9PJA7;H0YF00	A0A1W2PQ43;E9PK09;E9PQN2;E9PKI6;E9PK91;Q9NYF8-4;Q9NYF8-3;Q9NYF8-2;Q9NYF8;E9PJA7;H0YF00	6;6;6;6;6;6;6;6;6;5;3	6;6;6;6;6;6;6;6;6;5;3	6;6;6;6;6;6;6;6;6;5;3	Bcl-2-associated transcription factor 1	BCLAF1	11	6	6	6	6	6	6	9	9	9	80.618	703	703;725;750;752;871;747;869;918;920;467;118	1	6	0	24.895	By MS/MS	0.64362	0.89536	35.348	5	1	Leave out requantified	0.64362	0.89536	35.348	5	1	Leave out requantified	9	81076000	46213000	34862000	81076000	46213000	34862000				132	3203;4478;4711;5022;5023;5386	True;True;True;True;True;True
A0A2R8Y358;A0A1W2PS94;Q9BXT5	A0A2R8Y358;A0A1W2PS94;Q9BXT5	1;1;1	1;1;1	1;1;1	Testis-expressed sequence 15 protein	TEX15	3	1	1	1	1	1	1	0.7	0.7	0.7	358.79	3172	3172;3176;2789	1	1	0.0097902	0.59236	By MS/MS	NaN	NaN	NaN	0	0	Median	NaN	NaN	NaN	0	0	Median	0.7	106310000	0	106310000	106310000	0	106310000				133	2060	TRUE
A0A1X7SBZ2;A0A5H1ZRQ2;Q92841-1;Q92841-3;Q92841-2;Q92841;A0A0U1RQJ0	A0A1X7SBZ2;A0A5H1ZRQ2;Q92841-1;Q92841-3;Q92841-2;Q92841	20;20;20;20;20;20;1	20;20;20;20;20;20;1	15;15;15;15;15;15;1	Probable ATP-dependent RNA helicase DDX17	DDX17	7	20	20	15	20	20	15	28.1	28.1	21.8	80.253	729	729;731;650;652;652;729;56	1	23	0	246.36	By MS/MS	0.68661	0.97389	17.595	20	5	Leave out requantified	0.68661	0.97389	17.595	20	5	Leave out requantified	28.1	766890000	478170000	288720000	766890000	478170000	288720000				134	1056;1192;1376;1518;1681;1761;2130;3441;3658;3659;3807;4661;5061;5084;5124;5125;5406;5636;6000;6417	True;True;True;True;True;True;True;True;True;True;True;True;True;True;True;True;True;True;True;True
A0A286YF22;A0A2C9F2M7;O43175;A0A286YFA2;A0A286YFL2;A0A286YFM8;A0A286YFC8;A0A286YFB2;A0A286YER3;A0A286YF78;A0A286YF34;A0A286YFF3;A0A286YFK5;A0A286YFE1	A0A286YF22;A0A2C9F2M7;O43175;A0A286YFA2;A0A286YFL2;A0A286YFM8;A0A286YFC8;A0A286YFB2	23;23;23;21;20;14;12;12;11;9;8;5;5;2	23;23;23;21;20;14;12;12;11;9;8;5;5;2	23;23;23;21;20;14;12;12;11;9;8;5;5;2	D-3-phosphoglycerate dehydrogenase	PHGDH	14	23	23	23	23	23	23	46	46	46	55.938	526	526;532;533;445;429;239;123;165;97;276;72;63;145;89	1	39	0	197.83	By MS/MS	0.66349	0.92779	14.159	33	9	Leave out requantified	0.66349	0.92779	14.159	33	9	Leave out requantified	46	2441000000	1524900000	916050000	2441000000	1524900000	916050000				135	220;313;500;534;535;933;934;1173;1850;2105;2526;2766;2907;4025;4136;4222;4528;4529;5473;6024;6025;6158;6159	True;True;True;True;True;True;True;True;True;True;True;True;True;True;True;True;True;True;True;True;True;True;True
A0A2R8Y3B3;A0A2R8Y6F8;A0A2U3TZN6;A0A2U3TZM4;A0A7I2RJN6;A0A2R8YFN5;A0A2U3TZM1;A0A2R8YE77;Q5JS79;A0A2R8YEK3;O14936-5;O14936-3;O14936-4;O14936-6;O14936-2;O14936	A0A2R8Y3B3;A0A2R8Y6F8;A0A2U3TZN6;A0A2U3TZM4;A0A7I2RJN6;A0A2R8YFN5;A0A2U3TZM1;A0A2R8YE77;Q5JS79;A0A2R8YEK3;O14936-5;O14936-3;O14936-4;O14936-6;O14936-2;O14936	1;1;1;1;1;1;1;1;1;1;1;1;1;1;1;1	1;1;1;1;1;1;1;1;1;1;1;1;1;1;1;1	1;1;1;1;1;1;1;1;1;1;1;1;1;1;1;1	Peripheral plasma membrane protein CASK	CASK	16	1	1	1	1	1	1	3.8	3.8	3.8	44.865	394	394;700;880;892;903;904;908;920;927;955;518;897;898;909;921;926	1	1	0.0092003	0.62562	By MS/MS	NaN	NaN	NaN	1	0	Median	NaN	NaN	NaN	1	0	Median	3.8	23500000	14831000	8669100	23500000	14831000	8669100				136	5056	TRUE
A0A2R8Y5K3;A0A2R8Y523;A0A2R8YDA1;A0A2R8Y6V2;A0A2R8Y4C5;A0A2R8YF58;A0A2R8Y526;A0A2R8Y7Y7;A0A2R8YF80;A0A2R8Y6N0;A0A2R8Y7F3;A0A2R8Y440;A0A2R8YG32;A0A2R8YGG3;A0A2R8Y7S2;A0A2R8Y4P4;Q9HBD4;P51532-5;P51532-2;P51532-3;P51532-4;P51532;K7EP28;A0A2R8YFK5;K7EQF0;A0A0U1RQZ9;F6VDE0;P51531-2;P51531	A0A2R8Y5K3;A0A2R8Y523;A0A2R8YDA1;A0A2R8Y6V2;A0A2R8Y4C5;A0A2R8YF58;A0A2R8Y526;A0A2R8Y7Y7;A0A2R8YF80;A0A2R8Y6N0;A0A2R8Y7F3;A0A2R8Y440;A0A2R8YG32;A0A2R8YGG3;A0A2R8Y7S2;A0A2R8Y4P4;Q9HBD4;P51532-5;P51532-2;P51532-3;P51532-4;P51532;K7EP28;A0A2R8YFK5;K7EQF0;A0A0U1RQZ9;F6VDE0;P51531-2;P51531	2;2;2;2;2;2;2;2;2;2;2;2;2;2;2;2;2;2;2;2;2;2;1;1;1;1;1;1;1	2;2;2;2;2;2;2;2;2;2;2;2;2;2;2;2;2;2;2;2;2;2;1;1;1;1;1;1;1	2;2;2;2;2;2;2;2;2;2;2;2;2;2;2;2;2;2;2;2;2;2;1;1;1;1;1;1;1	Transcription activator BRG1;Probable global transcription activator SNF2L2	SMARCA4;SMARCA2	29	2	2	2	2	2	2	4.6	4.6	4.6	59.982	522	522;799;985;1041;1047;1065;1068;1081;1094;1145;1165;1192;1198;1455;1646;1649;1679;1613;1614;1616;1617;1647;221;336;348;1428;1514;1572;1590	1	2	0	6.2179	By MS/MS	0.94176	1.2576	64.335	2	0	Median	0.94176	1.2576	64.335	2	0	Median	4.6	20203000	12039000	8164100	20203000	12039000	8164100				137	1212;3013	True;True
A0A2R8Y804;A0A2R8Y543;A0A2R8Y5Z1;B4DGU4;A0A2R8YCH5;A0A2R8Y7Z0;A0A2R8Y5A3;P35222;A0A2R8Y5C3;A0A2R8Y750;A0A2R8Y6G0;A0A2R8Y815	A0A2R8Y804;A0A2R8Y543;A0A2R8Y5Z1;B4DGU4;A0A2R8YCH5;A0A2R8Y7Z0;A0A2R8Y5A3;P35222;A0A2R8Y5C3;A0A2R8Y750	7;7;7;7;7;7;7;7;5;5;2;1	6;6;6;6;6;6;6;6;4;4;1;1	6;6;6;6;6;6;6;6;4;4;1;1	Catenin beta-1	CTNNB1	12	7	6	6	7	6	6	14.1	12.7	12.7	77.206	702	702;715;752;774;779;780;783;781;737;744;367;186	1	10	0	215.31	By MS/MS	1.337	1.9099	14.838	7	1	Leave out requantified	1.337	1.9099	14.838	7	1	Leave out requantified	14.1	259670000	109510000	150160000	259670000	109510000	150160000				138	77;258;2205;3252;3486;5525;6120	True;True;True;True;False;True;True
H0YH87;A0A2R8Y7P6;A0A2R8YDM9;A0A5F9ZHH4;F8VQP2;V9GY86;A0A5F9ZI57;A0A2R8Y7E6;A0A2R8Y5A6;A0A5F9ZHX3;A0A5F9ZHW5;Q99700-2;Q99700-5;Q99700-4;Q99700;F8VRK6;F8W0B5;F8WB06	H0YH87;A0A2R8Y7P6;A0A2R8YDM9;A0A5F9ZHH4;F8VQP2;V9GY86;A0A5F9ZI57;A0A2R8Y7E6;A0A2R8Y5A6;A0A5F9ZHX3;A0A5F9ZHW5;Q99700-2;Q99700-5;Q99700-4;Q99700;F8VRK6;F8W0B5;F8WB06	2;2;2;2;2;2;2;2;2;2;2;2;2;2;2;1;1;1	2;2;2;2;2;2;2;2;2;2;2;2;2;2;2;1;1;1	2;2;2;2;2;2;2;2;2;2;2;2;2;2;2;1;1;1	Ataxin-2	ATXN2	18	2	2	2	2	2	2	4.1	4.1	4.1	90.166	835	835;957;968;1065;1073;1153;1155;1158;1166;1167;1178;995;1006;1243;1313;235;908;1087	1	2	0	2.8861	By MS/MS	NaN	NaN	NaN	1	1	Median	NaN	NaN	NaN	1	1	Median	4.1	6907000	4395900	2511000	6907000	4395900	2511000				139	5133;5591	True;True
A0A2R8Y5M6;P51572;P51572-2	A0A2R8Y5M6;P51572;P51572-2	1;1;1	1;1;1	1;1;1	B-cell receptor-associated protein 31	BCAP31	3	1	1	1	1	1	1	6.6	6.6	6.6	24.112	211	211;246;313	1	1	0.0026455	1.5934	By MS/MS	NaN	NaN	NaN	1	0	Median	NaN	NaN	NaN	1	0	Median	6.6	26962000	15093000	11870000	26962000	15093000	11870000				140	3310	TRUE
A0A2R8YFZ7;A0A7P0T8W5;A0A7P0T9F1;A0A7P0T9K2;A0A2R8Y6H2;A0A7P0TB75;A0A7P0TAF3;A0A7P0TBJ7;A0A7P0T8N2;A0A7P0T916;A0A7P0T7V5;A0A7P0TAW9;A0A7P0T9R4;A0A2R8Y706;A0A2R8Y5T0;A0A7P0TA13;A0A7P0T9C4;Q14204;A0A7P0T825;A0A7P0TAM4;A0A7P0TB96;A0A7P0TAS7;A0A7P0TBC9;A0A7P0T9Y3;A0A7P0T934;A0A7P0T9S3;A0A2R8YGC7;A0A7P0T942;A0A804HHY6;A0A7P0T990;A0A7P0TAV5;A0A7P0TB64	A0A2R8YFZ7;A0A7P0T8W5;A0A7P0T9F1;A0A7P0T9K2;A0A2R8Y6H2;A0A7P0TB75;A0A7P0TAF3;A0A7P0TBJ7;A0A7P0T8N2;A0A7P0T916;A0A7P0T7V5;A0A7P0TAW9;A0A7P0T9R4;A0A2R8Y706;A0A2R8Y5T0;A0A7P0TA13;A0A7P0T9C4;Q14204;A0A7P0T825;A0A7P0TAM4	4;4;4;4;4;4;4;4;4;4;4;4;4;4;4;4;4;4;3;3;1;1;1;1;1;1;1;1;1;1;1;1	4;4;4;4;4;4;4;4;4;4;4;4;4;4;4;4;4;4;3;3;1;1;1;1;1;1;1;1;1;1;1;1	4;4;4;4;4;4;4;4;4;4;4;4;4;4;4;4;4;4;3;3;1;1;1;1;1;1;1;1;1;1;1;1	Cytoplasmic dynein 1 heavy chain 1	DYNC1H1	32	4	4	4	4	4	4	1.8	1.8	1.8	418.62	3641	3641;3668;3758;3933;3965;3966;4001;4174;4179;4234;4408;4459;4514;4597;4604;4637;4672;4646;3547;3576;88;186;1189;1372;2341;2346;2726;2735;2881;2898;2941;2969	1	5	0	3.0614	By MS/MS	0.49937	0.69256	39.911	2	0	Median	0.49937	0.69256	39.911	2	0	Median	1.8	43733000	26778000	16955000	43733000	26778000	16955000				141	1274;1608;4217;6263	True;True;True;True
A0A2R8Y6J3;P46777;Q5T7N0;A0A2R8Y4A2	A0A2R8Y6J3;P46777;Q5T7N0	10;10;6;3	10;10;6;3	10;10;6;3	60S ribosomal protein L5	RPL5	4	10	10	10	10	10	10	36.1	36.1	36.1	27.045	238	238;297;130;170	1	13	0	72.592	By MS/MS	0.75967	1.0505	42.157	10	3	Leave out requantified	0.75967	1.0505	42.157	10	3	Leave out requantified	36.1	497460000	326260000	171200000	497460000	326260000	171200000				142	1744;2243;2788;3965;3966;5639;5640;5897;5898;6171	True;True;True;True;True;True;True;True;True;True
A0A2R8Y7S8;A0A2R8YFH0;E9PHA6;A0A2R8Y6P0;A0A2R8YG02;P43246-2;P43246	A0A2R8Y7S8;A0A2R8YFH0;E9PHA6;A0A2R8Y6P0;A0A2R8YG02;P43246-2;P43246	2;2;2;2;2;2;2	2;2;2;2;2;2;2	2;2;2;2;2;2;2	DNA mismatch repair protein Msh2	MSH2	7	2	2	2	2	2	2	5.6	5.6	5.6	63.193	558	558;918;921;924;938;868;934	1	2	0.006135	0.91915	By MS/MS	NaN	NaN	NaN	1	1	Median	NaN	NaN	NaN	1	1	Median	5.6	19252000	9153100	10099000	19252000	9153100	10099000				143	1350;4299	True;True
A0A2R8Y6X0;A0A669KBJ7;Q9H2P0	A0A2R8Y6X0;A0A669KBJ7;Q9H2P0	1;1;1	1;1;1	1;1;1	Activity-dependent neuroprotector homeobox protein	ADNP	3	1	1	1	1	1	1	1.5	1.5	1.5	97.225	874	874;1174;1102	1	2	0.0026201	1.5235	By MS/MS	NaN	NaN	NaN	1	1	Median	NaN	NaN	NaN	1	1	Median	1.5	10758000	6353000	4404800	10758000	6353000	4404800				144	5164	TRUE
E7EX53;A0A2R8Y738;A0A2R8YEM3;E7EQV9;P61313-2;P61313;E7ENU7	E7EX53;A0A2R8Y738;A0A2R8YEM3;E7EQV9;P61313-2;P61313;E7ENU7	5;5;5;5;5;5;4	5;5;5;5;5;5;4	5;5;5;5;5;5;4	Ribosomal protein L15;60S ribosomal protein L15	RPL15	7	5	5	5	5	5	5	27.8	27.8	27.8	15.722	133	133;138;169;174;145;204;175	1	7	0	23.012	By MS/MS	0.65258	0.92621	13.948	7	4	Median	0.65258	0.92621	13.948	7	4	Median	27.8	615620000	369690000	245930000	615620000	369690000	245930000				145	399;1740;1741;4116;4861	True;True;True;True;True
A0A2R8Y7F4;A0A2R8YET2;H7C5N8;E7EPN9;Q9Y520-2;Q9Y520-3;Q9Y520-6;Q9Y520-4;Q9Y520-5;Q9Y520;Q9Y520-7	A0A2R8Y7F4;A0A2R8YET2;H7C5N8;E7EPN9;Q9Y520-2;Q9Y520-3;Q9Y520-6;Q9Y520-4;Q9Y520-5;Q9Y520;Q9Y520-7	1;1;1;1;1;1;1;1;1;1;1	1;1;1;1;1;1;1;1;1;1;1	1;1;1;1;1;1;1;1;1;1;1	Protein PRRC2C	PRRC2C	11	1	1	1	1	1	1	1.3	1.3	1.3	96.545	910	910;1090;1300;2819;2653;2700;2752;2817;2849;2896;2898	1	1	0	10.074	By MS/MS	NaN	NaN	NaN	0	0	Median	NaN	NaN	NaN	0	0	Median	1.3	0	0	0	0	0	0				146	5140	TRUE
A0A2R8YDY1;A0A2R8Y7I4;A0A2R8YGD1;A0A2R8YD45;A0A804HJ17;O14773-2;O14773	A0A2R8YDY1;A0A2R8Y7I4;A0A2R8YGD1;A0A2R8YD45;A0A804HJ17;O14773-2;O14773	1;1;1;1;1;1;1	1;1;1;1;1;1;1	1;1;1;1;1;1;1	Tripeptidyl-peptidase 1	TPP1	7	1	1	1	1	1	1	14.1	14.1	14.1	10.535	99	99;162;470;500;525;320;563	1	1	0.006192	0.96272	By MS/MS	NaN	NaN	NaN	1	0	Median	NaN	NaN	NaN	1	0	Median	14.1	81832000	46139000	35693000	81832000	46139000	35693000				147	3052	TRUE
A0A2R8Y811;P62263;E5RH77	A0A2R8Y811;P62263;E5RH77	11;11;7	11;11;7	11;11;7	40S ribosomal protein S14	RPS14	3	11	11	11	11	11	11	47.3	47.3	47.3	16.159	150	150;151;134	1	16	0	28.745	By MS/MS	0.67766	0.98958	17.541	15	3	Leave out requantified	0.67766	0.98958	17.541	15	3	Leave out requantified	47.3	1233400000	739810000	493590000	1233400000	739810000	493590000				148	177;742;963;1372;2384;2385;2443;2444;5452;5543;5959	True;True;True;True;True;True;True;True;True;True;True
E7ETK0;A0A2R8Y849;A0A2R8YD14;P62847-2;P62847-3;P62847;P62847-4;A0A2R8Y8A0	E7ETK0;A0A2R8Y849;A0A2R8YD14;P62847-2;P62847-3;P62847;P62847-4	3;3;3;3;3;3;3;1	3;3;3;3;3;3;3;1	3;3;3;3;3;3;3;1	40S ribosomal protein S24	RPS24	8	3	3	3	3	3	3	21.4	21.4	21.4	15.197	131	131;131;165;130;132;133;289;90	1	3	0	30.416	By MS/MS	0.65348	0.88128	28.702	3	2	Median	0.65348	0.88128	28.702	3	2	Median	21.4	70962000	41346000	29616000	70962000	41346000	29616000				149	4218;4219;5623	True;True;True
A0A2R8Y851;P62273;P62273-2	A0A2R8Y851;P62273;P62273-2	1;1;1	1;1;1	1;1;1	40S ribosomal protein S29	RPS29	3	1	1	1	1	1	1	12.6	12.6	12.6	10.256	87	87;56;67	1	3	0	12.547	By MS/MS	0.71625	1.0072	12.965	2	1	Median	0.71625	1.0072	12.965	2	1	Median	12.6	48036000	28326000	19710000	48036000	28326000	19710000				150	1876	TRUE
J3QR61;J3QKS7;A0A2R8Y855;B4DGM3;Q969G3-2;Q969G3;A0A2R8Y765;A0A2R8Y7U4;A0A2U3TZQ7;A0A2R8Y7I9;A0A2R8Y4T4;Q969G3-6;Q969G3-5;Q969G3-3;Q969G3-4;A0A2R8YES3;A0A2R8YEB8;J3QKX6	J3QR61;J3QKS7;A0A2R8Y855;B4DGM3;Q969G3-2;Q969G3;A0A2R8Y765;A0A2R8Y7U4;A0A2U3TZQ7;A0A2R8Y7I9;A0A2R8Y4T4;Q969G3-6;Q969G3-5;Q969G3-3;Q969G3-4;A0A2R8YES3	4;4;4;4;4;4;3;3;3;3;3;3;3;3;3;2;1;1	4;4;4;4;4;4;3;3;3;3;3;3;3;3;3;2;1;1	4;4;4;4;4;4;3;3;3;3;3;3;3;3;3;2;1;1	SWI/SNF-related matrix-associated actin-dependent regulator of chromatin subfamily E member 1	SMARCE1	18	4	4	4	4	4	4	23.2	23.2	23.2	30.006	259	259;287;367;393;363;411;277;297;311;332;335;293;328;341;376;347;96;135	1	4	0	4.1139	By MS/MS	0.41269	0.56062	13.063	3	2	Median	0.41269	0.56062	13.063	3	2	Median	23.2	44870000	32307000	12563000	44870000	32307000	12563000				151	1593;3087;3153;4310	True;True;True;True
A0A2R8Y891;P08237;P08237-3;F8VZI0;P08237-2	A0A2R8Y891;P08237;P08237-3;F8VZI0;P08237-2	3;3;3;2;2	3;3;3;2;2	2;2;2;2;2	ATP-dependent 6-phosphofructokinase, muscle type	PFKM	5	3	3	2	3	3	2	6.3	6.3	4.3	96.907	883	883;780;851;694;749	1	5	0	19.208	By MS/MS	0.74486	1.027	25.548	3	2	Median	0.74486	1.027	25.548	3	2	Median	6.3	53928000	31096000	22832000	53928000	31096000	22832000				152	2397;4678;6177	True;True;True
A0A2R8YFR1;D6RF05;A0A2R8YCI2;A0A6Q8PHQ0;A0A6Q8PFG9;A0A6Q8PFN6;B4E1C5;A0A6Q8PHE3;B4DDD8;A0A6Q8PFF2;A0A6Q8PHA5;A0A6Q8PF47;E7ETE2;P12081-3;P12081-2;P12081-4;P12081	A0A2R8YFR1;D6RF05;A0A2R8YCI2;A0A6Q8PHQ0;A0A6Q8PFG9;A0A6Q8PFN6;B4E1C5;A0A6Q8PHE3;B4DDD8;A0A6Q8PFF2;A0A6Q8PHA5;A0A6Q8PF47;E7ETE2;P12081-3;P12081-2;P12081-4;P12081	1;1;1;1;1;1;1;1;1;1;1;1;1;1;1;1;1	1;1;1;1;1;1;1;1;1;1;1;1;1;1;1;1;1	1;1;1;1;1;1;1;1;1;1;1;1;1;1;1;1;1	Histidine--tRNA ligase, cytoplasmic	HARS	17	1	1	1	1	1	1	23.1	23.1	23.1	5.7367	52	52;60;84;171;248;270;395;399;435;470;473;511;512;449;469;489;509	1	1	0.0060469	0.8596	By MS/MS	NaN	NaN	NaN	0	0	Median	NaN	NaN	NaN	0	0	Median	23.1	0	0	0	0	0	0				153	664	TRUE
A0A804HKU2;A0A2R8YD50;A0A804HK65;E7EPL9;P51659;P51659-3;P51659-2;E7ER27;E7ET17;A0A2R8Y7L2;A0A804HIR1;A0A804HIG8;A0A2R8Y7W2;A0A2R8YDT8;A0A2R8YF45;A0A804HLJ0;A0A2R8YEG2;A0A804HKT2;A0A804HK88;A0A804HKB5	A0A804HKU2;A0A2R8YD50;A0A804HK65;E7EPL9;P51659;P51659-3;P51659-2;E7ER27;E7ET17;A0A2R8Y7L2	17;17;17;17;17;15;15;13;13;12;8;6;5;5;4;2;2;2;1;1	17;17;17;17;17;15;15;13;13;12;8;6;5;5;4;2;2;2;1;1	17;17;17;17;17;15;15;13;13;12;8;6;5;5;4;2;2;2;1;1	Peroxisomal multifunctional enzyme type 2;(3R)-hydroxyacyl-CoA dehydrogenase;Enoyl-CoA hydratase 2	HSD17B4	20	17	17	17	17	17	17	35.9	35.9	35.9	67.047	621	621;711;712;713;736;718;761;500;599;589;484;158;105;166;172;55;59;100;144;173	1	23	0	119.01	By MS/MS	0.81044	1.1544	13.396	20	3	Leave out requantified	0.81044	1.1544	13.396	20	3	Leave out requantified	35.9	895110000	496410000	398700000	895110000	496410000	398700000				154	780;862;1476;2355;2380;2463;2618;2884;3098;3099;4464;4914;5471;5790;6019;6055;6200	True;True;True;True;True;True;True;True;True;True;True;True;True;True;True;True;True
B4E2I4;A0A2R8YEL6;P48506;A0A0C4DGB2;A0A2R8Y648;E1CEI4	B4E2I4;A0A2R8YEL6;P48506;A0A0C4DGB2;A0A2R8Y648;E1CEI4	2;2;2;1;1;1	2;2;2;1;1;1	2;2;2;1;1;1	Glutamate--cysteine ligase catalytic subunit	GCLC	6	2	2	2	2	2	2	4.5	4.5	4.5	66.463	584	584;639;637;252;361;599	1	2	0.00098912	2.3348	By MS/MS	0.81175	1.1152	2.4127	2	1	Median	0.81175	1.1152	2.4127	2	1	Median	4.5	35697000	15534000	20163000	35697000	15534000	20163000				155	2869;4811	True;True
G3V4V1;G3V1W4;G3V3G5;G3V2R6;Q5QPE2;F5H365;A0A2R8YFH5;Q15436;Q15437	G3V4V1;G3V1W4;G3V3G5;G3V2R6;Q5QPE2;F5H365;A0A2R8YFH5;Q15436;Q15437	1;1;1;1;1;1;1;1;1	1;1;1;1;1;1;1;1;1	1;1;1;1;1;1;1;1;1	Protein transport protein Sec23A;Protein transport protein Sec23B	SEC23A;SEC23B	9	1	1	1	1	1	1	12.9	12.9	12.9	10.971	93	93;108;140;169;331;736;749;765;767	1	2	0	7.9825	By MS/MS	0.64942	0.90817	19.295	2	2	Median	0.64942	0.90817	19.295	2	2	Median	12.9	41620000	25223000	16397000	41620000	25223000	16397000				156	824	TRUE
A0A2U3TZH3;Q05639	A0A2U3TZH3;Q05639	9;9	1;1	1;1	Elongation factor 1-alpha 2	EEF1A2	2	9	1	1	9	1	1	19.4	5.6	5.6	54.34	496	496;463	1	4	0.0050209	1.2889	By MS/MS	0.49717	0.71888	30.931	3	0	Median	0.49717	0.71888	30.931	3	0	Median	19.4	195210000	124200000	71007000	195210000	124200000	71007000				157	1190;1334;2428;4176;4288;4634;5139;5376;5377	False;False;False;False;False;True;False;False;False
E9PNW4;A0A2U3TZL5;P13987;P13987-2;H0YET2	E9PNW4;A0A2U3TZL5;P13987;P13987-2;H0YET2	3;3;3;3;2	3;3;3;3;2	3;3;3;3;2	CD59 glycoprotein	CD59	5	3	3	3	3	3	3	23.1	23.1	23.1	11.985	108	108;120;128;130;52	1	3	0	3.5019	By MS/MS	1.0745	1.542	29.499	3	1	Median	1.0745	1.542	29.499	3	1	Median	23.1	89768000	39308000	50459000	89768000	39308000	50459000				158	1516;3358;3359	True;True;True
A0A3B3ITB8;B4E1E0;A0A3B3IRQ8;A0A3B3ITF6;A0A3B3IRI2;P17812	A0A3B3ITB8;B4E1E0;A0A3B3IRQ8;A0A3B3ITF6;A0A3B3IRI2;P17812	1;1;1;1;1;1	1;1;1;1;1;1	1;1;1;1;1;1	CTP synthase;CTP synthase 1	CTPS1	6	1	1	1	1	1	1	3.6	3.6	3.6	37.68	335	335;435;451;461;564;591	1	1	0	3.0632	By MS/MS	NaN	NaN	NaN	1	0	Median	NaN	NaN	NaN	1	0	Median	3.6	32182000	18375000	13806000	32182000	18375000	13806000				159	1975	TRUE
A0A3B3ISX1;A0A7P0Z4F9;A0A3B3ISU1;A0A3B3IRQ9;A0A7P0Z4K3;P55265-5;P55265-3;P55265-2;P55265;P55265-4;A0A3B3ITG9;A0A7P0TA14	A0A3B3ISX1;A0A7P0Z4F9;A0A3B3ISU1;A0A3B3IRQ9;A0A7P0Z4K3;P55265-5;P55265-3;P55265-2;P55265;P55265-4;A0A3B3ITG9;A0A7P0TA14	6;6;6;6;6;6;6;6;6;6;4;3	6;6;6;6;6;6;6;6;6;6;4;3	6;6;6;6;6;6;6;6;6;6;4;3	Double-stranded RNA-specific adenosine deaminase	ADAR	12	6	6	6	6	6	6	10.8	10.8	10.8	87.027	788	788;912;1046;1158;1165;931;1181;1200;1226;1269;350;263	1	7	0	11.949	By MS/MS	0.98159	1.4118	34.908	6	2	Leave out requantified	0.98159	1.4118	34.908	6	2	Leave out requantified	10.8	148770000	86605000	62167000	148770000	86605000	62167000				160	357;560;2358;3975;4207;6384	True;True;True;True;True;True
A0A3B3IRR6;A0A3B3IT54;A0A3B3ITA3;Q9H7E9;Q9H7E9-2	A0A3B3IRR6;A0A3B3IT54;A0A3B3ITA3;Q9H7E9;Q9H7E9-2	2;2;2;2;2	2;2;2;2;2	2;2;2;2;2	UPF0488 protein C8orf33	C8orf33	5	2	2	2	2	2	2	17.3	17.3	17.3	24.465	226	226;236;248;229;242	1	2	0	11.304	By MS/MS	NaN	NaN	NaN	0	0	Median	NaN	NaN	NaN	0	0	Median	17.3	0	0	0	0	0	0				161	16;61	True;True
A0A3B3IRX8;E7EV01;O15484	A0A3B3IRX8;E7EV01;O15484	1;1;1	1;1;1	1;1;1	Calpain-5	CAPN5	3	1	1	1	1	1	1	2.9	2.9	2.9	58.379	512	512;680;640	1	1	0.0018587	1.927	By MS/MS	NaN	NaN	NaN	1	0	Median	NaN	NaN	NaN	1	0	Median	2.9	13532000	8281300	5251200	13532000	8281300	5251200				162	4534	TRUE
A0A3B3ISC6;A0A3B3IT15;A0A3B3IS84;P53621;P53621-2;A0A3B3ITI7;A0A3B3IU78;A0A3B3ISK1;A0A3B3ITV3	A0A3B3ISC6;A0A3B3IT15;A0A3B3IS84;P53621;P53621-2;A0A3B3ITI7	3;3;3;3;3;2;1;1;1	3;3;3;3;3;2;1;1;1	3;3;3;3;3;2;1;1;1	Coatomer subunit alpha;Xenin;Proxenin	COPA	9	3	3	3	3	3	3	4.4	4.4	4.4	114.87	1024	1024;1204;1204;1224;1233;452;121;455;609	1	3	0	6.5106	By MS/MS	0.7501	1.0551	5.1376	2	1	Median	0.7501	1.0551	5.1376	2	1	Median	4.4	67052000	40683000	26369000	67052000	40683000	26369000				163	1004;3888;6175	True;True;True
A0A3B3ISU0;Q02487-2;Q02487	A0A3B3ISU0;Q02487-2;Q02487	2;2;2	2;2;2	2;2;2	Desmocollin-2	DSC2	3	2	2	2	2	2	2	2.8	2.8	2.8	83.816	758	758;847;901	1	2	0	6.7034	By MS/MS	NaN	NaN	NaN	1	0	Median	NaN	NaN	NaN	1	0	Median	2.8	22376000	13455000	8921600	22376000	13455000	8921600				164	3417;3418	True;True
A0A3B3ITK7;P36871;P36871-2	A0A3B3ITK7;P36871;P36871-2	2;2;1	2;2;1	2;2;1	Phosphoglucomutase-1	PGM1	3	2	2	2	2	2	2	5.3	5.3	5.3	63.957	584	584;562;580	1	2	0	4.085	By MS/MS	NaN	NaN	NaN	1	1	Median	NaN	NaN	NaN	1	1	Median	5.3	40728000	30172000	10556000	40728000	30172000	10556000				165	5552;5829	True;True
A0A3B3ITT5;P47914	A0A3B3ITT5;P47914	4;4	4;4	4;4	60S ribosomal protein L29	RPL29	2	4	4	4	4	4	4	16.8	16.8	16.8	18.512	167	167;159	1	6	0	6.7854	By MS/MS	0.73176	1.0571	39.799	5	2	Median	0.73176	1.0571	39.799	5	2	Median	16.8	240150000	146520000	93631000	240150000	146520000	93631000				166	390;596;597;598	True;True;True;True
E9PN17;A0A3B3ITX4;O75964	E9PN17;A0A3B3ITX4;O75964	2;2;2	2;2;2	2;2;2	ATP synthase subunit g, mitochondrial	ATP5L	3	2	2	2	2	2	2	31.6	31.6	31.6	8.4518	76	76;91;103	1	2	0.0085898	0.6732	By MS/MS	1.1345	1.5817	24.516	2	0	Median	1.1345	1.5817	24.516	2	0	Median	31.6	20611000	12799000	7811800	20611000	12799000	7811800				167	2697;5843	True;True
A0A3B3ITZ9;Q9Y2W1	A0A3B3ITZ9;Q9Y2W1	3;3	3;3	3;3	Thyroid hormone receptor-associated protein 3	THRAP3	2	3	3	3	3	3	3	5.1	5.1	5.1	103.52	910	910;955	1	3	0.00098328	2.3158	By MS/MS	0.60161	0.85714	23.565	3	0	Leave out requantified	0.60161	0.85714	23.565	3	0	Leave out requantified	5.1	87840000	56536000	31303000	87840000	56536000	31303000				168	1335;3571;4713	True;True;True
A0A3B3IUA7;Q14258;I3L2W4	A0A3B3IUA7;Q14258;I3L2W4	2;2;1	2;2;1	2;2;1	E3 ubiquitin/ISG15 ligase TRIM25	TRIM25	3	2	2	2	2	2	2	7.5	7.5	7.5	51.073	456	456;630;215	1	2	0	5.1049	By MS/MS	0.68084	0.94313	41.346	2	1	Median	0.68084	0.94313	41.346	2	1	Median	7.5	30331000	16140000	14192000	30331000	16140000	14192000				169	462;666	True;True
E9PLD3;A0A494BXY3;E9PRG8	E9PLD3;A0A494BXY3;E9PRG8	1;1;1	1;1;1	1;1;1	Uncharacterized protein C11orf98	C11orf98	3	1	1	1	1	1	1	15.2	15.2	15.2	11.6	99	99;122;123	1	1	0	2.7573	By MS/MS	NaN	NaN	NaN	0	0	Median	NaN	NaN	NaN	0	0	Median	15.2	6296400	0	6296400	6296400	0	6296400				170	2279	TRUE
F5H7S3;H7BYY1;H0YKJ4;H0YK48;A0A494BZZ2;B7Z596;P09493-5;H0YN06	F5H7S3;H7BYY1;H0YKJ4;H0YK48;A0A494BZZ2;B7Z596;P09493-5	5;5;5;5;5;5;5;2	2;2;2;2;2;2;2;2	2;2;2;2;2;2;2;2	Tropomyosin alpha-1 chain	TPM1	8	5	2	2	5	2	2	20	9	9	28.524	245	245;248;248;248;251;275;245;49	1	2	0	2.9126	By MS/MS	NaN	NaN	NaN	1	0	Median	NaN	NaN	NaN	1	0	Median	20	17495000	10701000	6794700	17495000	10701000	6794700				171	312;2591;2592;2990;4856	True;False;False;False;True
A0A494C101;A0A494C0T2;A0A494C016;P11498-2;P11498;A0A494BZT5;E9PRE7	A0A494C101;A0A494C0T2;A0A494C016;P11498-2;P11498;A0A494BZT5;E9PRE7	2;2;2;2;2;1;1	2;2;2;2;2;1;1	2;2;2;2;2;1;1	Pyruvate carboxylase, mitochondrial	PC	7	2	2	2	2	2	2	5.2	5.2	5.2	53.49	483	483;531;631;529;1178;68;489	1	3	0	12.657	By MS/MS	0.64257	0.89475	25.89	2	1	Median	0.64257	0.89475	25.89	2	1	Median	5.2	50097000	29811000	20286000	50097000	29811000	20286000				172	154;5601	True;True
D6RDA2;H0Y8X0;B4DFG0;H0Y993;A0A494C028;P35659-2;P35659	D6RDA2;H0Y8X0;B4DFG0;H0Y993;A0A494C028;P35659-2;P35659	2;2;2;2;2;2;2	2;2;2;2;2;2;2	2;2;2;2;2;2;2	Protein DEK	DEK	7	2	2	2	2	2	2	18	18	18	14.156	122	122;285;347;380;380;341;375	1	2	0.00271	1.7511	By MS/MS	0.67779	0.93615	20.74	2	2	Median	0.67779	0.93615	20.74	2	2	Median	18	38724000	21802000	16923000	38724000	21802000	16923000				173	3983;4704	True;True
K7EIG1;I3L2B0;A0A494C0R8;O75153	K7EIG1;I3L2B0;A0A494C0R8;O75153	1;1;1;1	1;1;1;1	1;1;1;1	Clustered mitochondria protein homolog	CLUH	4	1	1	1	1	1	1	0.9	0.9	0.9	140.49	1251	1251;1297;1348;1309	1	3	0	73.825	By MS/MS	NaN	NaN	NaN	0	0	Median	NaN	NaN	NaN	0	0	Median	0.9	16559000	16559000	0	16559000	16559000	0				174	983	TRUE
K7EP07;K7EK42;A0A494C0X0;Q99426-2;Q99426	K7EP07;K7EK42;A0A494C0X0;Q99426-2;Q99426	1;1;1;1;1	1;1;1;1;1	1;1;1;1;1	Tubulin-folding cofactor B	TBCB	5	1	1	1	1	1	1	6.5	6.5	6.5	19.251	169	169;191;282;193;244	1	1	0.0042553	1.3662	By MS/MS	NaN	NaN	NaN	1	0	Median	NaN	NaN	NaN	1	0	Median	6.5	25247000	15571000	9675300	25247000	15571000	9675300				175	602	TRUE
A0A494C0Y9;Q9NZB2;Q9NZB2-6;A0A0C4DG79;Q9NZB2-4	A0A494C0Y9;Q9NZB2;Q9NZB2-6;A0A0C4DG79;Q9NZB2-4	4;4;4;2;2	4;4;4;2;2	4;4;4;2;2	Constitutive coactivator of PPAR-gamma-like protein 1	FAM120A	5	4	4	4	4	4	4	18.9	18.9	18.9	29.366	280	280;1118;1146;494;1072	1	5	0	9.0988	By MS/MS	0.76136	1.0902	9.3256	3	0	Leave out requantified	0.76136	1.0902	9.3256	3	0	Leave out requantified	18.9	150330000	82983000	67344000	150330000	82983000	67344000				176	2137;4262;5739;5740	True;True;True;True
V9GYE4;A0A494C194;K7ES25;A0A494C165;P12955-3;P12955-2;P12955	V9GYE4;A0A494C194;K7ES25;A0A494C165;P12955-3;P12955-2;P12955	1;1;1;1;1;1;1	1;1;1;1;1;1;1	1;1;1;1;1;1;1	Xaa-Pro dipeptidase	PEPD	7	1	1	1	1	1	1	20	20	20	6.0048	55	55;224;512;522;429;452;493	1	1	0.0042845	1.3934	By MS/MS	NaN	NaN	NaN	0	0	Median	NaN	NaN	NaN	0	0	Median	20	2681800	2681800	0	2681800	2681800	0				177	2147	TRUE
E9PBT8;J3QT17;A8MXB9;A0A494C1B1;J3KQJ1;Q8NBJ7-2;Q8NBJ7-5;Q8NBJ7	E9PBT8;J3QT17;A8MXB9;A0A494C1B1;J3KQJ1;Q8NBJ7-2;Q8NBJ7-5;Q8NBJ7	1;1;1;1;1;1;1;1	1;1;1;1;1;1;1;1	1;1;1;1;1;1;1;1	Sulfatase-modifying factor 2	SUMF2	8	1	1	1	1	1	1	6.5	6.5	6.5	25.829	232	232;236;286;305;320;213;217;301	1	1	0.0019436	2.2175	By MS/MS	NaN	NaN	NaN	1	0	Median	NaN	NaN	NaN	1	0	Median	6.5	12036000	7156500	4879600	12036000	7156500	4879600				178	3611	TRUE
A0A494C1S4;A0A494C1B8;Q5VZU9;P29144	A0A494C1S4;A0A494C1B8;Q5VZU9;P29144	1;1;1;1	1;1;1;1	1;1;1;1	Tripeptidyl-peptidase 2	TPP2	4	1	1	1	1	1	1	8.9	8.9	8.9	20.81	192	192;1173;1262;1249	1	1	0	13.466	By MS/MS	NaN	NaN	NaN	1	1	Median	NaN	NaN	NaN	1	1	Median	8.9	13591000	11385000	2205800	13591000	11385000	2205800				179	716	TRUE
A0A494C1K3;P78347-2;P78347-4;P78347-3;P78347;P78347-5	A0A494C1K3;P78347-2;P78347-4;P78347-3;P78347;P78347-5	2;2;2;2;2;1	2;2;2;2;2;1	2;2;2;2;2;1	General transcription factor II-I	GTF2I	6	2	2	2	2	2	2	2.8	2.8	2.8	131.05	1159	1159;957;977;978;998;274	1	2	0.0061538	0.9334	By MS/MS	NaN	NaN	NaN	1	0	Median	NaN	NaN	NaN	1	0	Median	2.8	11482000	7072000	4409700	11482000	7072000	4409700				180	566;4726	True;True
A0A499FI31;Q15020-4;Q15020	A0A499FI31;Q15020-4;Q15020	2;2;2	2;2;2	2;2;2	Squamous cell carcinoma antigen recognized by T-cells 3	SART3	3	2	2	2	2	2	2	4.6	4.6	4.6	111.96	981	981;927;963	1	2	0	3.0468	By MS/MS	NaN	NaN	NaN	1	1	Median	NaN	NaN	NaN	1	1	Median	4.6	10988000	6889700	4098800	10988000	6889700	4098800				181	836;4457	True;True
A0A499FIX8;H7BXI1;A0A087WXU3;A0FGR8-5;A0FGR8-2;A0FGR8;A0FGR8-6	A0A499FIX8;H7BXI1;A0A087WXU3;A0FGR8-5;A0FGR8-2;A0FGR8;A0FGR8-6	2;2;1;1;1;1;1	2;2;1;1;1;1;1	2;2;1;1;1;1;1	Extended synaptotagmin-2	ESYT2	7	2	2	2	2	2	2	4	4	4	93.977	845	845;866;921;328;893;921;942	1	2	0	68.655	By MS/MS	NaN	NaN	NaN	1	0	Median	NaN	NaN	NaN	1	0	Median	4	19459000	10597000	8862100	19459000	10597000	8862100				182	628;4630	True;True
A0A590UJK4;A0A590UK01;A0A590UJP7;A0A590UK80;Q13247-3;Q13247;A0A0D9SEM4;Q08170;B4DJK0;B4DUA4;Q13243-3;Q13243	A0A590UJK4;A0A590UK01;A0A590UJP7;A0A590UK80;Q13247-3;Q13247	5;5;5;5;5;5;2;2;1;1;1;1	5;5;5;5;5;5;2;2;1;1;1;1	5;5;5;5;5;5;2;2;1;1;1;1	Serine/arginine-rich splicing factor 6	SRSF6	12	5	5	5	5	5	5	19.9	19.9	19.9	26.306	226	226;273;276;1090;335;344;378;494;124;138;269;272	1	7	0	11.733	By MS/MS	0.69713	1.016	17.94	6	0	Leave out requantified	0.69713	1.016	17.94	6	0	Leave out requantified	19.9	459280000	259100000	200180000	459280000	259100000	200180000				183	428;3164;4027;4028;5529	True;True;True;True;True
A0A590UJM2;A0A590UK29;A0A590UK15;Q13423;A0A590UJI3;E9PCX7;D6RHU2;A0A590UJA4;A0A590UKC7;D6RAI5	A0A590UJM2;A0A590UK29;A0A590UK15;Q13423;A0A590UJI3;E9PCX7	3;3;3;3;2;2;1;1;1;1	3;3;3;3;2;2;1;1;1;1	3;3;3;3;2;2;1;1;1;1	NAD(P) transhydrogenase, mitochondrial	NNT	10	3	3	3	3	3	3	7.6	7.6	7.6	52.178	487	487;521;1027;1086;565;955;199;201;212;217	1	4	0.000999	2.4398	By MS/MS	0.71889	1.0001	7.0995	2	0	Median	0.71889	1.0001	7.0995	2	0	Median	7.6	43037000	27965000	15071000	43037000	27965000	15071000				184	1923;3835;5761	True;True;True
A0A590UJS2;Q5JWE9;A0A7I2V5R6;P63092-3;P63092-2;P63092;P63092-4;Q5JWF2-2;Q5JWF2;A0A1W2PRE1;A0A1W2PQK2;A2A2R6;A0A087WTB6;Q5JWD1;A0A1W2PRJ7;A0A6Q8PGR1;A0A087WZE5;A0A1W2PS82;A0A3B3IUA8;H0Y7E8;P11488;P63096;P19087;P09471-2;P09471;P08754;A8MTJ3;P04899;P04899-4;P38405;P38405-2	A0A590UJS2;Q5JWE9;A0A7I2V5R6;P63092-3;P63092-2;P63092;P63092-4;Q5JWF2-2;Q5JWF2;A0A1W2PRE1;A0A1W2PQK2;A2A2R6;A0A087WTB6;Q5JWD1;A0A1W2PRJ7;A0A6Q8PGR1;A0A087WZE5;A0A1W2PS82;A0A3B3IUA8;H0Y7E8;P11488;P63096;P19087;P09471-2;P09471;P08754;A8MTJ3;P04899;P04899-4;P38405;P38405-2	2;2;2;2;2;2;2;2;2;1;1;1;1;1;1;1;1;1;1;1;1;1;1;1;1;1;1;1;1;1;1	2;2;2;2;2;2;2;2;2;1;1;1;1;1;1;1;1;1;1;1;1;1;1;1;1;1;1;1;1;1;1	1;1;1;1;1;1;1;1;1;1;1;1;1;1;1;1;1;1;1;1;1;1;1;1;1;1;1;1;1;1;1	Guanine nucleotide-binding protein G(s) subunit alpha isoforms short;Guanine nucleotide-binding protein G(s) subunit alpha isoforms XLas;Guanine nucleotide-binding protein G(t) subunit alpha-1;Guanine nucleotide-binding protein G(i) subunit alpha-1;Guanine nucleotide-binding protein G(t) subunit alpha-2;Guanine nucleotide-binding protein G(o) subunit alpha;Guanine nucleotide-binding protein G(k) …	GNAS;GNAO1;GNAT2;GNAT1;GNAI1;GNAI3;GNAT3;GNAI2;GNAL	31	2	2	1	2	2	1	8.2	8.2	3	42.584	368	368;1022;1038;379;380;394;395;1023;1037;54;61;72;84;87;104;110;123;146;148;730;350;354;354;354;354;354;354;355;366;381;458	1	2	0	2.9766	By MS/MS	0.93983	1.3026	4.7302	2	0	Median	0.93983	1.3026	4.7302	2	0	Median	8.2	57135000	31463000	25672000	57135000	31463000	25672000				185	3244;6441	True;True
E9PRT0;E9PSB9;E9PR06;A0A5F9ZH13;Q9NQC8;Q9NQC8-2	E9PRT0;E9PSB9;E9PR06;A0A5F9ZH13;Q9NQC8;Q9NQC8-2	1;1;1;1;1;1	1;1;1;1;1;1	1;1;1;1;1;1	Intraflagellar transport protein 46 homolog	IFT46	6	1	1	1	1	1	1	4.6	4.6	4.6	21.939	194	194;196;297;355;304;355	1	1	0.008702	0.69877	By MS/MS	NaN	NaN	NaN	0	0	Median	NaN	NaN	NaN	0	0	Median	4.6	8538600	0	8538600	8538600	0	8538600				186	4119	TRUE
A0A5F9ZH43;A4UGR9-2;A4UGR9-3;A4UGR9;A4UGR9-8	A0A5F9ZH43;A4UGR9-2;A4UGR9-3;A4UGR9;A4UGR9-8	1;1;1;1;1	1;1;1;1;1	1;1;1;1;1	Xin actin-binding repeat-containing protein 2	XIRP2	5	1	1	1	1	1	1	0.2	0.2	0.2	435.9	3837	3837;3327;3345;3374;3549	1	1	0.0092068	0.62779	By MS/MS	NaN	NaN	NaN	1	0	Median	NaN	NaN	NaN	1	0	Median	0.2	20793000	10154000	10640000	20793000	10154000	10640000				187	5695	TRUE
A0A5F9ZH78;P05089-3;P05089	A0A5F9ZH78;P05089-3;P05089	1;1;1	1;1;1	1;1;1	Arginase-1	ARG1	3	1	1	1	1	1	1	12.2	12.2	12.2	25.66	237	237;236;322	1	1	0.0062549	1.0029	By MS/MS	NaN	NaN	NaN	0	0	Median	NaN	NaN	NaN	0	0	Median	12.2	41739000	41739000	0	41739000	41739000	0				188	3172	TRUE
A0A5F9ZHB4;Q9H4B8	A0A5F9ZHB4;Q9H4B8	1;1	1;1	1;1	Dipeptidase 3	DPEP3	2	1	1	1	1	1	1	2.1	2.1	2.1	56.423	513	513;488	1	1	0.0085837	0.66582	By MS/MS	NaN	NaN	NaN	1	0	Median	NaN	NaN	NaN	1	0	Median	2.1	18634000	10070000	8564700	18634000	10070000	8564700				189	3804	TRUE
A0A804HJ47;A0A5F9ZHC5;Q12904;Q12904-2;D6R937	A0A804HJ47;A0A5F9ZHC5;Q12904;Q12904-2	6;6;6;6;2	6;6;6;6;2	6;6;6;6;2	Aminoacyl tRNA synthase complex-interacting multifunctional protein 1;Endothelial monocyte-activating polypeptide 2	AIMP1	5	6	6	6	6	6	6	34.6	34.6	34.6	28.828	263	263;273;312;336;150	1	6	0	32.614	By MS/MS	0.71003	1.0255	10.907	6	2	Leave out requantified	0.71003	1.0255	10.907	6	2	Leave out requantified	34.6	176530000	112380000	64149000	176530000	112380000	64149000				190	354;1712;2794;3734;4252;5713	True;True;True;True;True;True
A0A5F9ZHJ7;A0A5F9ZHL1;P24752;A0A5F9ZHH9;P24752-2;A0A5F9ZHL7;E9PRQ6;A0A5F9ZHJ0;H0YEL7;A0A5F9ZHD4;A0A5F9ZI66	A0A5F9ZHJ7;A0A5F9ZHL1;P24752;A0A5F9ZHH9;P24752-2;A0A5F9ZHL7;E9PRQ6;A0A5F9ZHJ0	6;6;6;4;4;3;3;3;2;2;2	6;6;6;4;4;3;3;3;2;2;2	6;6;6;4;4;3;3;3;2;2;2	Acetyl-CoA acetyltransferase, mitochondrial	ACAT1	11	6	6	6	6	6	6	27	27	27	33.504	315	315;434;427;197;162;106;141;337;136;306;322	1	9	0	111.01	By MS/MS	0.7137	1.0176	13.383	9	2	Leave out requantified	0.7137	1.0176	13.383	9	2	Leave out requantified	27	338950000	195110000	143840000	338950000	195110000	143840000				191	1458;3109;3306;3794;4059;5545	True;True;True;True;True;True
A0A5F9ZI23;C9J8Q5;P51649;P51649-2	A0A5F9ZI23;C9J8Q5;P51649;P51649-2	1;1;1;1	1;1;1;1	1;1;1;1	Succinate-semialdehyde dehydrogenase, mitochondrial	ALDH5A1	4	1	1	1	1	1	1	4.4	4.4	4.4	44.17	408	408;507;535;548	1	1	0	19.896	By MS/MS	NaN	NaN	NaN	1	0	Median	NaN	NaN	NaN	1	0	Median	4.4	17701000	10577000	7124100	17701000	10577000	7124100				192	1647	TRUE
A0A5K1VW95;P40925-2;P40925;P40925-3;B9A041;C9JF79;B8ZZ51;C9JRL4	A0A5K1VW95;P40925-2;P40925;P40925-3;B9A041;C9JF79;B8ZZ51	7;7;7;7;6;5;4;3	7;7;7;7;6;5;4;3	7;7;7;7;6;5;4;3	Malate dehydrogenase, cytoplasmic;Malate dehydrogenase	MDH1	8	7	7	7	7	7	7	24.6	24.6	24.6	38.507	353	353;245;334;352;210;222;169;119	1	8	0	91.687	By MS/MS	0.60247	0.87865	3.1219	7	3	Leave out requantified	0.60247	0.87865	3.1219	7	3	Leave out requantified	24.6	675870000	463760000	212110000	675870000	463760000	212110000				193	1677;1769;2886;3118;3987;4521;5958	True;True;True;True;True;True;True
A0A804HK77;A0A669KAX3;O76024;A0A804HIL0;A0A804HKM5;A0A804HIL2;A0A669KB26;A0A669KBF0;H0Y9G5	A0A804HK77;A0A669KAX3;O76024;A0A804HIL0;A0A804HKM5;A0A804HIL2	3;3;3;2;2;2;1;1;1	3;3;3;2;2;2;1;1;1	3;3;3;2;2;2;1;1;1	Wolframin	WFS1	9	3	3	3	3	3	3	20.5	20.5	20.5	25.371	234	234;902;890;157;164;278;148;427;807	1	4	0.0064882	1.1474	By MS/MS	0.70706	0.9529	39.453	2	1	Median	0.70706	0.9529	39.453	2	1	Median	20.5	21400000	12804000	8596000	21400000	12804000	8596000				194	1069;3572;4200	True;True;True
A0A669KB62;A0A669KB05;C9JZR2;H0YC95;O60716-24;O60716-23;O60716-21;O60716-19;O60716-22;O60716-20;O60716-16;O60716-18;O60716-15;O60716-17;O60716-13;O60716-11;O60716-14;O60716-12;O60716-10;O60716-8;O60716-9;O60716-7;O60716-5;O60716-3;O60716-6;O60716-4;O60716-2;O60716;O60716-32;O60716-31;O60716-29;O60716-27;O60716-30;O60716-28;O60716-26;O60716-25;A0A804HIL4;A0A804HK15;A0A804HJM1;E9PKY0	A0A669KB62;A0A669KB05;C9JZR2;H0YC95;O60716-24;O60716-23;O60716-21;O60716-19;O60716-22;O60716-20;O60716-16;O60716-18;O60716-15;O60716-17;O60716-13;O60716-11;O60716-14;O60716-12;O60716-10;O60716-8;O60716-9;O60716-7;O60716-5;O60716-3;O60716-6;O60716-4;O60716-2;O60716;O60716-32;O60716-31;O60716-29;O60716-27;O60716-30;O60716-28;O60716-26;O60716-25	9;9;9;9;9;9;9;9;9;9;9;9;9;9;9;9;9;9;9;9;9;9;9;9;9;9;9;9;6;6;6;6;6;6;6;6;4;4;3;1	9;9;9;9;9;9;9;9;9;9;9;9;9;9;9;9;9;9;9;9;9;9;9;9;9;9;9;9;6;6;6;6;6;6;6;6;4;4;3;1	9;9;9;9;9;9;9;9;9;9;9;9;9;9;9;9;9;9;9;9;9;9;9;9;9;9;9;9;6;6;6;6;6;6;6;6;4;4;3;1	Catenin delta-1	CTNND1	40	9	9	9	9	9	9	14.6	14.6	14.6	99.077	888	888;915;938;940;811;817;832;838;840;846;858;861;864;867;879;885;887;893;908;912;914;918;933;939;941;947;962;968;589;595;610;616;618;624;639;645;382;383;279;126	1	12	0	67.793	By MS/MS	0.42823	0.57133	94.199	6	5	Median	0.42823	0.57133	94.199	6	5	Median	14.6	107370000	77497000	29877000	107370000	77497000	29877000				195	508;1558;2087;2178;2239;2307;4071;4563;6406	True;True;True;True;True;True;True;True;True
A0A6I8PLB3;A0A6I8PS05;A0A6I8PRS0;A0A6I8PL42;B4DER1;A0A6I8PIV1;Q9P2J5-2;Q9P2J5;A0A6I8PLB8;A0A6I8PIT3;Q9P2J5-3;A0A6I8PIP7;A0A6I8PTV8	A0A6I8PLB3;A0A6I8PS05;A0A6I8PRS0;A0A6I8PL42;B4DER1;A0A6I8PIV1;Q9P2J5-2;Q9P2J5;A0A6I8PLB8;A0A6I8PIT3;Q9P2J5-3;A0A6I8PIP7	4;4;4;4;4;4;4;4;3;3;3;2;1	4;4;4;4;4;4;4;4;3;3;3;2;1	4;4;4;4;4;4;4;4;3;3;3;2;1	Leucine--tRNA ligase, cytoplasmic	LARS	13	4	4	4	4	4	4	6.2	6.2	6.2	117.14	1024	1024;1049;1121;1130;1149;1175;1122;1176;1112;1164;485;850;697	1	4	0	6.5185	By MS/MS	0.94434	1.3425	3.5426	4	0	Leave out requantified	0.94434	1.3425	3.5426	4	0	Leave out requantified	6.2	84186000	46727000	37460000	84186000	46727000	37460000				196	3286;3627;4097;5103	True;True;True;True
A0A6Q8JFT6;Q4VXU2;Q4VXU2-2;A0A6Q8JFV4	A0A6Q8JFT6;Q4VXU2;Q4VXU2-2;A0A6Q8JFV4	5;5;4;3	1;1;1;1	1;1;1;1	Polyadenylate-binding protein 1-like	PABPC1L	4	5	1	1	5	1	1	9.9	2.7	2.7	68.861	619	619;614;330;192	1	1	0.0018993	2.0319	By MS/MS	NaN	NaN	NaN	1	0	Median	NaN	NaN	NaN	1	0	Median	9.9	10662000	5552600	5109600	10662000	5552600	5109600				197	1658;1795;4684;4825;6408	False;False;False;True;False
A0A6Q8PGB5;A0A6Q8PGR9;A0A6Q8PGE8;A0A6Q8PF33;H3BPK7;P49588;A0A6Q8PFY2;A0A6Q8PGN5;P49588-2;A0A6Q8PFK3;A0A6Q8PHJ2;A0A6Q8PHN5;A0A6Q8PGI8;A0A6Q8PG62;A0A6Q8PG28;A0A6Q8PF77;A0A6Q8PHP3;A0A6Q8PHP7;A0A6Q8PH44	A0A6Q8PGB5;A0A6Q8PGR9;A0A6Q8PGE8;A0A6Q8PF33;H3BPK7;P49588;A0A6Q8PFY2;A0A6Q8PGN5;P49588-2;A0A6Q8PFK3	8;8;8;8;8;8;7;7;7;4;3;1;1;1;1;1;1;1;1	8;8;8;8;8;8;7;7;7;4;3;1;1;1;1;1;1;1;1	8;8;8;8;8;8;7;7;7;4;3;1;1;1;1;1;1;1;1	Alanine--tRNA ligase, cytoplasmic	AARS	19	8	8	8	8	8	8	13.5	13.5	13.5	102.42	925	925;940;959;961;999;968;977;984;992;772;789;48;275;278;327;521;535;560;734	1	9	0	119.12	By MS/MS	0.56063	0.79489	83.044	6	4	Median	0.56063	0.79489	83.044	6	4	Median	13.5	149920000	110280000	39632000	149920000	110280000	39632000				198	480;799;858;982;2683;3575;3621;5447	True;True;True;True;True;True;True;True
A0A6Q8PFJ0;P02545;P02545-3;P02545-6;A0A804HL68;A0A6Q8PHQ9;P02545-5;P02545-4;A0A6Q8PF80;A0A6Q8PGH0;A0A6Q8PFM1;A0A6Q8PF59;A0A6Q8PFF5	A0A6Q8PFJ0;P02545;P02545-3;P02545-6;A0A804HL68;A0A6Q8PHQ9;P02545-5;P02545-4	33;33;30;29;25;23;23;23;16;10;9;9;2	33;33;30;29;25;23;23;23;16;10;9;9;2	6;6;5;2;0;0;6;6;0;0;0;0;0	Prelamin-A/C;Lamin-A/C	LMNA	13	33	33	6	33	33	6	49.8	49.8	13.2	80.902	729	729;664;634;614;540;516;565;574;342;214;123;126;36	1	53	0	323.31	By MS/MS	0.75068	1.089	20.745	44	7	Leave out requantified	0.75068	1.089	20.745	44	7	Leave out requantified	49.8	3627000000	2047700000	1579300000	3627000000	2047700000	1579300000				199	128;308;625;667;2381;2607;2663;2939;2959;3001;3227;3229;3324;3356;3364;3367;3455;3696;3960;3974;4258;4628;4629;4807;4808;5006;5161;5183;5236;5237;5579;5680;5681	True;True;True;True;True;True;True;True;True;True;True;True;True;True;True;True;True;True;True;True;True;True;True;True;True;True;True;True;True;True;True;True;True
A0A6Q8PFK8;A0A6Q8PGK1;P04792;C9J3N8;A0A6Q8PFE7;A0A6Q8PF43;A0A6Q8PHJ6;A0A6Q8PHA6;A0A6Q8PH65;A0A6Q8PGY2	A0A6Q8PFK8;A0A6Q8PGK1;P04792;C9J3N8	3;3;3;2;1;1;1;1;1;1	3;3;3;2;1;1;1;1;1;1	3;3;3;2;1;1;1;1;1;1	Heat shock protein beta-1	HSPB1	10	3	3	3	3	3	3	22.2	22.2	22.2	21.882	198	198;215;205;37;122;141;143;157;162;174	1	4	0	250.95	By MS/MS	0.19561	0.28118	29.888	2	1	Median	0.19561	0.28118	29.888	2	1	Median	22.2	132140000	120930000	11208000	132140000	120930000	11208000				200	621;2994;4201	True;True;True
A0A6Q8PFM0;F5GWT4;Q9H4A3-4;Q9H4A3-2;Q9H4A3;Q9H4A3-5;Q9H4A3-6;Q9H4A3-7;H0YH68	A0A6Q8PFM0;F5GWT4;Q9H4A3-4;Q9H4A3-2;Q9H4A3;Q9H4A3-5;Q9H4A3-6;Q9H4A3-7	3;3;3;3;3;3;3;3;1	3;3;3;3;3;3;3;3;1	3;3;3;3;3;3;3;3;1	Serine/threonine-protein kinase WNK1	WNK1	9	3	3	3	3	3	3	2	2	2	159	1531	1531;2134;1975;2135;2382;2634;2642;2833;194	1	4	0	4.0552	By MS/MS	NaN	NaN	NaN	1	0	Median	NaN	NaN	NaN	1	0	Median	2	216230	85786	130450	216230	85786	130450				201	1571;2523;4748	True;True;True
A0A6Q8PFM5;O95831-3;O95831;A0A6Q8PFA7;A0A6Q8PFQ8;A0A6Q8PFS4;A0A6Q8PHC0;A0A6Q8PHJ9;A0A7I2PK44;A0A6Q8PG15;A0A6Q8PFE1;A0A6Q8PFW2;A0A7I2RLJ8;O95831-4;A0A6Q8PF87;O95831-2;A0A6Q8PFN1;A0A6Q8PHJ4;E9PMA0;O95831-5	A0A6Q8PFM5;O95831-3;O95831;A0A6Q8PFA7;A0A6Q8PFQ8;A0A6Q8PFS4;A0A6Q8PHC0;A0A6Q8PHJ9;A0A7I2PK44;A0A6Q8PG15;A0A6Q8PFE1;A0A6Q8PFW2;A0A7I2RLJ8;O95831-4;A0A6Q8PF87	8;8;8;7;7;7;7;7;7;7;7;6;6;6;4;2;1;1;1;1	8;8;8;7;7;7;7;7;7;7;7;6;6;6;4;2;1;1;1;1	8;8;8;7;7;7;7;7;7;7;7;6;6;6;4;2;1;1;1;1	Apoptosis-inducing factor 1, mitochondrial	AIFM1	20	8	8	8	8	8	8	22.4	22.4	22.4	66.801	612	612;609;613;460;565;589;609;611;611;612;622;293;441;324;248;326;61;229;274;261	1	9	0	10.953	By MS/MS	0.69763	0.96106	20.884	9	2	Leave out requantified	0.69763	0.96106	20.884	9	2	Leave out requantified	22.4	234600000	144400000	90194000	234600000	144400000	90194000				202	450;722;976;1399;2624;2719;3293;6028	True;True;True;True;True;True;True;True
A0A6Q8PFX2;P54577	A0A6Q8PFX2;P54577	4;4	4;4	4;4	Tyrosine--tRNA ligase, cytoplasmic;Tyrosine--tRNA ligase, cytoplasmic, N-terminally processed	YARS	2	4	4	4	4	4	4	10.4	10.4	10.4	53.592	479	479;528	1	4	0	6.5075	By MS/MS	0.62338	0.90476	29.373	4	1	Leave out requantified	0.62338	0.90476	29.373	4	1	Leave out requantified	10.4	80761000	50230000	30531000	80761000	50230000	30531000				203	2619;3513;5714;6385	True;True;True;True
A0A6Q8PFY7;Q92734-2;Q92734	A0A6Q8PFY7;Q92734-2;Q92734	1;1;1	1;1;1	1;1;1	Protein TFG	TFG	3	1	1	1	1	1	1	4.1	4.1	4.1	44.267	412	412;396;400	1	1	0	4.1759	By MS/MS	NaN	NaN	NaN	1	0	Median	NaN	NaN	NaN	1	0	Median	4.1	43991000	26304000	17687000	43991000	26304000	17687000				204	3945	TRUE
A0A7I2Y4M9;D6RA65;A0A6Q8PFZ4;E9PDF1;Q8TF17-5;Q8TF17	A0A7I2Y4M9;D6RA65;A0A6Q8PFZ4;E9PDF1;Q8TF17-5;Q8TF17	1;1;1;1;1;1	1;1;1;1;1;1	1;1;1;1;1;1	SH3 domain and tetratricopeptide repeat-containing protein 2	SH3TC2	6	1	1	1	1	1	1	9.5	9.5	9.5	23.781	210	210;227;351;1259;1281;1288	1	1	0.0087146	0.70141	By MS/MS	NaN	NaN	NaN	1	0	Median	NaN	NaN	NaN	1	0	Median	9.5	24359000	17496000	6862500	24359000	17496000	6862500				205	6454	TRUE
A0A6Q8PFZ6;H7C443;A0A6Q8PHI7;A0A6Q8PGW4;A0A6Q8PGI6;A0A6Q8PGA8;A0A6Q8PHH9;A0A6Q8PGZ8;P41250-2;P41250	A0A6Q8PFZ6;H7C443;A0A6Q8PHI7;A0A6Q8PGW4;A0A6Q8PGI6;A0A6Q8PGA8;A0A6Q8PHH9;A0A6Q8PGZ8;P41250-2;P41250	1;1;1;1;1;1;1;1;1;1	1;1;1;1;1;1;1;1;1;1	1;1;1;1;1;1;1;1;1;1	Glycine--tRNA ligase	GARS	10	1	1	1	1	1	1	1.8	1.8	1.8	61.121	546	546;570;606;616;672;683;705;745;685;739	1	2	0	3.5231	By MS/MS	0.6061	0.84146	10.91	2	1	Median	0.6061	0.84146	10.91	2	1	Median	1.8	55274000	38342000	16932000	55274000	38342000	16932000				206	4555	TRUE
C9J4V0;C9J8S3;A0A6Q8PGE6;A0A6Q8PG52;A0A6Q8PH84;P51149;C9J4S4;C9J592	C9J4V0;C9J8S3;A0A6Q8PGE6;A0A6Q8PG52;A0A6Q8PH84;P51149	3;3;3;3;3;3;1;1	3;3;3;3;3;3;1;1	3;3;3;3;3;3;1;1	Ras-related protein Rab-7a	RAB7A	8	3	3	3	3	3	3	24.6	24.6	24.6	15.138	134	134;160;183;211;217;207;98;150	1	4	0	4.4794	By MS/MS	0.76034	1.0759	20.72	4	1	Median	0.76034	1.0759	20.72	4	1	Median	24.6	108510000	58775000	49731000	108510000	58775000	49731000				207	606;1273;3910	True;True;True
A0A6Q8PGB0;P24928-2;P24928	A0A6Q8PGB0;P24928-2;P24928	2;2;2	2;2;2	2;2;2	DNA-directed RNA polymerase II subunit RPB1	POLR2A	3	2	2	2	2	2	2	1.7	1.7	1.7	217.24	1970	1970;566;1970	1	3	0	9.7841	By MS/MS	0.75659	1.029	16.55	2	0	Median	0.75659	1.029	16.55	2	0	Median	1.7	20892000	11391000	9500100	20892000	11391000	9500100				208	3619;5677	True;True
A0A6Q8PH68;Q9UGU0-2;Q9UGU0	A0A6Q8PH68;Q9UGU0-2;Q9UGU0	1;1;1	1;1;1	1;1;1	Transcription factor 20	TCF20	3	1	1	1	1	1	1	1.4	1.4	1.4	135.89	1264	1264;1938;1960	1	1	0.0073475	0.74531	By MS/MS	NaN	NaN	NaN	0	0	Median	NaN	NaN	NaN	0	0	Median	1.4	0	0	0	0	0	0				209	3307	TRUE
A0A6Q8PH91;Q9BQ69	A0A6Q8PH91;Q9BQ69	1;1	1;1	1;1	O-acetyl-ADP-ribose deacetylase MACROD1	MACROD1	2	1	1	1	1	1	1	3.3	3.3	3.3	36.469	334	334;325	1	1	0.006462	1.138	By MS/MS	NaN	NaN	NaN	1	0	Median	NaN	NaN	NaN	1	0	Median	3.3	26238000	12595000	13643000	26238000	12595000	13643000				210	43	TRUE
A0A7I2YQD1;I3L1P5;A0A7I2V3Z1;A0A7I2V6E0;A0A7I2V2K2;A0A7I2V5A2;A0A7I2V3I8;A0A7I2V3F9;A0A7I2V2D8;A0A7I2V2W5;A0A7I2V2R9;A0A7I2V3J3;A0A7I2V637;A0A7I2V5A3;O14964-2;O14964;A0A7I2V5W6;A0A7I2V5N3;A0A7I2V331;A0A7I2V307	A0A7I2YQD1;I3L1P5;A0A7I2V3Z1;A0A7I2V6E0;A0A7I2V2K2;A0A7I2V5A2;A0A7I2V3I8;A0A7I2V3F9;A0A7I2V2D8;A0A7I2V2W5;A0A7I2V2R9;A0A7I2V3J3;A0A7I2V637;A0A7I2V5A3;O14964-2;O14964;A0A7I2V5W6;A0A7I2V5N3;A0A7I2V331;A0A7I2V307	2;2;2;2;2;2;2;2;2;2;2;2;2;2;2;2;1;1;1;1	2;2;2;2;2;2;2;2;2;2;2;2;2;2;2;2;1;1;1;1	2;2;2;2;2;2;2;2;2;2;2;2;2;2;2;2;1;1;1;1	Hepatocyte growth factor-regulated tyrosine kinase substrate	HGS	20	2	2	2	2	2	2	5	5	5	52.067	458	458;536;690;710;737;757;761;765;767;768;768;777;795;800;690;777;64;64;89;783	1	2	0.001912	2.0697	By MS/MS	0.73464	0.98872	21.042	2	1	Median	0.73464	0.98872	21.042	2	1	Median	5	24239000	13654000	10585000	24239000	13654000	10585000				211	495;5805	True;True
H7C4K3;A0A7I2V2F9;E7EUI6;P05556;A0A7I2V5Z8;A0A7I2V5T3;A0A7I2V348;C9JPK5;P05556-2;P05556-5;P05556-4;P05556-3;Q5T3E6;E9PLR6;E7EQW5	H7C4K3;A0A7I2V2F9;E7EUI6;P05556;A0A7I2V5Z8;A0A7I2V5T3;A0A7I2V348;C9JPK5;P05556-2;P05556-5;P05556-4;P05556-3	4;4;4;4;2;2;2;2;2;2;2;2;1;1;1	4;4;4;4;2;2;2;2;2;2;2;2;1;1;1	4;4;4;4;2;2;2;2;2;2;2;2;1;1;1	Integrin beta;Integrin beta-1	ITGB1	15	4	4	4	4	4	4	5.8	5.8	5.8	82.23	741	741;794;801;798;379;380;793;809;789;801;819;825;136;143;163	1	5	0.0027149	1.7552	By MS/MS	0.81681	1.16	32.308	3	2	Median	0.81681	1.16	32.308	3	2	Median	5.8	129950000	72751000	57202000	129950000	72751000	57202000				212	3183;4535;4536;5689	True;True;True;True
A0A7I2V2G2;D6RCD7;P38646;A0A7I2YQB2;A0A7I2V3F7;A0A7I2V2S7;H0Y8K0;A0A3B3ITI4;H0Y8S0	A0A7I2V2G2;D6RCD7;P38646;A0A7I2YQB2;A0A7I2V3F7;A0A7I2V2S7;H0Y8K0	32;32;32;30;30;29;22;7;4	32;32;32;30;30;29;22;7;4	31;31;31;29;29;28;22;7;4	Stress-70 protein, mitochondrial	HSPA9	9	32	32	31	31	31	31	55.4	55.4	54.1	66.601	610	610;665;679;577;603;648;458;180;102	1	58	0	323.31	By MS/MS	0.64994	0.93681	21.705	51	11	Leave out requantified	0.64994	0.93681	21.705	51	11	Leave out requantified	54.1	5262900000	3048400000	2214500000	5262900000	3048400000	2214500000				213	557;615;616;700;701;912;1078;1401;1417;1438;2738;3051;3239;3533;3644;3771;3772;3773;4022;4051;4060;4061;4359;4564;5123;5624;5809;5834;5946;6004;6114;6115	True;True;True;True;True;True;True;True;True;True;True;True;True;True;True;True;True;True;True;True;True;True;True;True;True;True;True;True;True;True;True;True
K7EIZ6;K7EMU8;A0A7I2V3F8;K7EJL0;A0A7I2V2G5;A0A7I2V5F6;A0A7I2YQA8;A0A7I2V5F1;A0A7I2YQQ0;A0A7I2V5D0;A0A7I2V490;P26358;P26358-2	K7EIZ6;K7EMU8;A0A7I2V3F8;K7EJL0;A0A7I2V2G5;A0A7I2V5F6;A0A7I2YQA8;A0A7I2V5F1;A0A7I2YQQ0;A0A7I2V5D0;A0A7I2V490;P26358;P26358-2	2;2;2;2;2;2;2;2;2;2;2;2;2	2;2;2;2;2;2;2;2;2;2;2;2;2	2;2;2;2;2;2;2;2;2;2;2;2;2	DNA (cytosine-5)-methyltransferase 1	DNMT1	13	2	2	2	2	2	2	55	55	55	4.4842	40	40;89;184;255;263;1114;1577;1580;1613;1655;1658;1616;1632	1	2	0.0043066	1.4383	By MS/MS	0.58966	0.79762	33.629	2	2	Median	0.58966	0.79762	33.629	2	2	Median	55	25073000	15930000	9143400	25073000	15930000	9143400				214	5246;5247	True;True
A0A7I2V601;A0A7I2V484;A0A7I2YQB5;A0A7I2V2H7;A0A7I2V5M3;Q5T8F0;A0A7I2YQA2;P07711	A0A7I2V601;A0A7I2V484;A0A7I2YQB5;A0A7I2V2H7;A0A7I2V5M3;Q5T8F0;A0A7I2YQA2;P07711	1;1;1;1;1;1;1;1	1;1;1;1;1;1;1;1	1;1;1;1;1;1;1;1	Cathepsin L1;Cathepsin L1 heavy chain;Cathepsin L1 light chain	CTSL	8	1	1	1	1	1	1	15.7	15.7	15.7	9.7391	83	83;209;225;233;258;272;341;333	1	1	0.0063745	1.0633	By MS/MS	NaN	NaN	NaN	1	0	Median	NaN	NaN	NaN	1	0	Median	15.7	9013400	3626100	5387300	9013400	3626100	5387300				215	3900	TRUE
F8VZJ2;F8W0W4;A0A7I2V2K5;H0YHX9;A0A7I2V473;Q13765;E9PAV3-2;E9PAV3	F8VZJ2;F8W0W4;A0A7I2V2K5;H0YHX9;A0A7I2V473;Q13765;E9PAV3-2;E9PAV3	1;1;1;1;1;1;1;1	1;1;1;1;1;1;1;1	1;1;1;1;1;1;1;1	Nascent polypeptide-associated complex subunit alpha;Nascent polypeptide-associated complex subunit alpha, muscle-specific form	NACA	8	1	1	1	1	1	1	9.6	9.6	9.6	15.016	136	136;198;211;235;295;215;925;2078	1	1	0.0060241	0.84894	By MS/MS	NaN	NaN	NaN	0	0	Median	NaN	NaN	NaN	0	0	Median	9.6	0	0	0	0	0	0				216	1141	TRUE
Q8J015;A0A7I2V5L3;A0A7I2V2L9;M0QYS1;P40429;Q6NVV1	Q8J015;A0A7I2V5L3;A0A7I2V2L9;M0QYS1;P40429;Q6NVV1	3;3;3;3;3;2	3;3;3;3;3;2	3;3;3;3;3;2	60S ribosomal protein L13a;Putative 60S ribosomal protein L13a protein RPL13AP3	RPL13a;RPL13A;RPL13AP3	6	3	3	3	3	3	3	17.6	17.6	17.6	16.731	142	142;188;198;210;203;102	1	3	0	3.2768	By MS/MS	0.76933	1.1149	11.206	3	0	Leave out requantified	0.76933	1.1149	11.206	3	0	Leave out requantified	17.6	387190000	218940000	168250000	387190000	218940000	168250000				217	1487;3746;6405	True;True;True
A0A7I2V2R3;A0A7I2V5D8;A0A7I2V4G0;P51991-2;P51991;A0A7I2V402;A0A7I2V4J6;H7C1J8	A0A7I2V2R3;A0A7I2V5D8;A0A7I2V4G0;P51991-2;P51991;A0A7I2V402;A0A7I2V4J6	12;12;12;12;12;10;10;2	12;12;12;12;12;10;10;2	12;12;12;12;12;10;10;2	Heterogeneous nuclear ribonucleoprotein A3	HNRNPA3	8	12	12	12	12	12	12	40.8	40.8	40.8	35.411	331	331;348;396;356;378;348;377;115	1	16	0	323.31	By MS/MS	0.72721	1.0443	17.96	14	1	Leave out requantified	0.72721	1.0443	17.96	14	1	Leave out requantified	40.8	860840000	506840000	354000000	860840000	506840000	354000000				218	1777;1778;1806;2393;2825;3054;5035;5036;6242;6243;6335;6356	True;True;True;True;True;True;True;True;True;True;True;True
E7ETK5;A0A7I2YQK5;A0A7I2V2T3;H0Y4R1;P12268	E7ETK5;A0A7I2YQK5;A0A7I2V2T3;H0Y4R1;P12268	5;5;5;5;5	5;5;5;5;5	5;5;5;5;5	Inosine-5-monophosphate dehydrogenase 2	IMPDH2	5	5	5	5	5	5	5	16.6	16.6	16.6	53.026	489	489;513;522;538;514	1	7	0	9.6212	By MS/MS	0.50103	0.71124	40.273	5	2	Leave out requantified	0.50103	0.71124	40.273	5	2	Leave out requantified	16.6	161260000	111280000	49978000	161260000	111280000	49978000				219	1690;2222;3866;4364;5596	True;True;True;True;True
K7EMD6;A0A7I2V697;A0A7I2V4T9;A0A7I2V2U2;A0A7I2V5Z3;A0A7I2V588;O43765	K7EMD6;A0A7I2V697;A0A7I2V4T9;A0A7I2V2U2;A0A7I2V5Z3;A0A7I2V588;O43765	3;3;3;3;3;3;3	3;3;3;3;3;3;3	3;3;3;3;3;3;3	Small glutamine-rich tetratricopeptide repeat-containing protein alpha	SGTA	7	3	3	3	3	3	3	23.5	23.5	23.5	17.792	162	162;262;276;287;295;360;313	1	4	0	30.558	By MS/MS	0.43104	0.61323	17.146	3	1	Median	0.43104	0.61323	17.146	3	1	Median	23.5	65835000	43467000	22368000	65835000	43467000	22368000				220	339;342;3102	True;True;True
A0A7I2V448;B7Z5N7;A0A7I2V2U5;G3V2M8;A0A7I2V320;A0A7I2V4B8;A0A7I2V4U2;A0A7I2V3G4;A0A7I2V5I2;A0A7I2V4R0;A0A7I2V3B4;A0A7I2V5Z4;Q8WVM8-2;Q8WVM8-3;Q8WVM8	A0A7I2V448;B7Z5N7;A0A7I2V2U5;G3V2M8;A0A7I2V320;A0A7I2V4B8;A0A7I2V4U2;A0A7I2V3G4;A0A7I2V5I2;A0A7I2V4R0;A0A7I2V3B4;A0A7I2V5Z4;Q8WVM8-2;Q8WVM8-3;Q8WVM8	1;1;1;1;1;1;1;1;1;1;1;1;1;1;1	1;1;1;1;1;1;1;1;1;1;1;1;1;1;1	1;1;1;1;1;1;1;1;1;1;1;1;1;1;1	Sec1 family domain-containing protein 1	SCFD1	15	1	1	1	1	1	1	4.6	4.6	4.6	51.176	453	453;457;483;513;572;591;592;601;612;616;620;641;550;575;642	1	1	0.0026408	1.5686	By MS/MS	NaN	NaN	NaN	0	0	Median	NaN	NaN	NaN	0	0	Median	4.6	8352400	8352400	0	8352400	8352400	0				221	3543	TRUE
A0A7I2YQS1;Q5T8D3-4;A0A7I2V690;A0A7I2V5U2;A0A7I2V420;Q5T8D3-2;A0A7I2V2Y9;A0A7I2V5E1;A0A7I2YQD7;B7Z2R7;Q5T8D3-3;A0A7I2YQE9	A0A7I2YQS1;Q5T8D3-4;A0A7I2V690;A0A7I2V5U2;A0A7I2V420;Q5T8D3-2;A0A7I2V2Y9;A0A7I2V5E1;A0A7I2YQD7;B7Z2R7;Q5T8D3-3;A0A7I2YQE9	1;1;1;1;1;1;1;1;1;1;1;1	1;1;1;1;1;1;1;1;1;1;1;1	1;1;1;1;1;1;1;1;1;1;1;1	Acyl-CoA-binding domain-containing protein 5	ACBD5	12	1	1	1	1	1	1	5.7	5.7	5.7	36.989	333	333;416;422;452;454;490;501;515;521;523;525;534	1	1	0.0087273	0.70622	By MS/MS	NaN	NaN	NaN	0	0	Median	NaN	NaN	NaN	0	0	Median	5.7	0	0	0	0	0	0				222	5014	TRUE
J3QLL0;J3KS65;A0A7I2V3Z3;A0A7I2V351;A0A7I2V487;A0A7I2YQE1;P52292;J3QL07	J3QLL0;J3KS65;A0A7I2V3Z3;A0A7I2V351;A0A7I2V487;A0A7I2YQE1;P52292;J3QL07	2;2;2;2;2;2;2;1	2;2;2;2;2;2;2;1	2;2;2;2;2;2;2;1	Importin subunit alpha-1	KPNA2	8	2	2	2	2	2	2	22.4	22.4	22.4	15.234	134	134;143;399;504;511;529;529;50	1	2	0	10.785	By MS/MS	NaN	NaN	NaN	0	0	Median	NaN	NaN	NaN	0	0	Median	22.4	0	0	0	0	0	0				223	1909;5122	True;True
A0A7I2V370;P21964-2;P21964;F8WBW9;E7EMS6;E7EUU8;A0A7I2V3G7;H7BZ45	A0A7I2V370;P21964-2;P21964	3;3;3;1;1;1;1;1	3;3;3;1;1;1;1;1	3;3;3;1;1;1;1;1	Catechol O-methyltransferase	COMT	8	3	3	3	3	3	3	16.9	16.9	16.9	33.483	302	302;221;271;199;223;235;242;292	1	3	0	6.3948	By MS/MS	0.34595	0.66266	39.48	3	1	Plateau	0.34595	0.66266	39.48	3	1	Plateau	16.9	55132000	36454000	18678000	55132000	36454000	18678000				224	382;2779;3159	True;True;True
A0A7I2V381;P11717;A0A7I2YQS7	A0A7I2V381;P11717;A0A7I2YQS7	2;2;1	2;2;1	2;2;1	Cation-independent mannose-6-phosphate receptor	IGF2R	3	2	2	2	2	2	2	2.4	2.4	2.4	157.88	1432	1432;2491;685	1	2	0.0058431	1.2743	By MS/MS	0.7601	1.026	7.4935	2	1	Median	0.7601	1.026	7.4935	2	1	Median	2.4	31075000	19465000	11610000	31075000	19465000	11610000				225	138;6420	True;True
F8VW18;A0A7I2V390;F8W1I6;A0A7I2V4H4;Q13561;Q13561-3;Q13561-2;F8W0U6;A0A7I2V2Z2;F8VRV7;H0YI98;A8K8J9;A0A7I2V4Y9	F8VW18;A0A7I2V390;F8W1I6;A0A7I2V4H4;Q13561;Q13561-3;Q13561-2;F8W0U6;A0A7I2V2Z2;F8VRV7;H0YI98;A8K8J9;A0A7I2V4Y9	2;2;2;2;2;2;2;1;1;1;1;1;1	2;2;2;2;2;2;2;1;1;1;1;1;1	2;2;2;2;2;2;2;1;1;1;1;1;1	Dynactin subunit 2	DCTN2	13	2	2	2	2	2	2	10.4	10.4	10.4	30.526	278	278;296;315;379;401;403;406;45;107;152;268;314;378	1	2	0	3.88	By MS/MS	0.62985	0.89076	31.63	2	0	Median	0.62985	0.89076	31.63	2	0	Median	10.4	57693000	35878000	21815000	57693000	35878000	21815000				226	3237;6276	True;True
A0A7I2V3E1;P09874;A0A7I2V5E9;A0A7I2V625;A0A7I2V384	A0A7I2V3E1;P09874;A0A7I2V5E9;A0A7I2V625	8;8;5;5;2	8;8;5;5;2	8;8;5;5;2	Poly [ADP-ribose] polymerase 1	PARP1	5	8	8	8	8	8	8	10.1	10.1	10.1	108.19	971	971;1014;308;369;100	1	9	0	90.585	By MS/MS	0.57051	0.81071	14.331	7	3	Leave out requantified	0.57051	0.81071	14.331	7	3	Leave out requantified	10.1	202830000	130030000	72799000	202830000	130030000	72799000				227	214;216;5222;5223;5472;5621;5886;6208	True;True;True;True;True;True;True;True
H0YAW4;E5RHS5;H0YBP5;A0A7I2V5P9;E5RGA2;B3KW56;A0A7I2V5Z6;A0A7I2V4B4;A0A7I2V3I0;P60228;A0A7I2V4G3;A0A7I2V2W0;A0A7I2V2H9;A0A7I2V3S3	H0YAW4;E5RHS5;H0YBP5;A0A7I2V5P9;E5RGA2;B3KW56;A0A7I2V5Z6;A0A7I2V4B4;A0A7I2V3I0;P60228;A0A7I2V4G3;A0A7I2V2W0;A0A7I2V2H9;A0A7I2V3S3	2;2;2;2;2;2;2;2;2;2;1;1;1;1	2;2;2;2;2;2;2;2;2;2;1;1;1;1	2;2;2;2;2;2;2;2;2;2;1;1;1;1	Eukaryotic translation initiation factor 3 subunit E	EIF3E	14	2	2	2	2	2	2	40.5	40.5	40.5	9.5968	84	84;318;332;334;352;396;416;455;472;445;339;446;452;507	1	4	0	4.7288	By MS/MS	0.78883	1.0949	26.965	2	0	Median	0.78883	1.0949	26.965	2	0	Median	40.5	40146000	25616000	14529000	40146000	25616000	14529000				228	3092;4579	True;True
A0A7I2V3K7;P25685-2;P25685;M0R080;A0A7I2YQW1;M0QXK0	A0A7I2V3K7;P25685-2;P25685;M0R080	5;5;5;3;1;1	5;5;5;3;1;1	5;5;5;3;1;1	DnaJ homolog subfamily B member 1	DNAJB1	6	5	5	5	5	5	5	19.8	19.8	19.8	30.184	273	273;240;340;183;48;273	1	5	0	32.159	By MS/MS	0.74091	0.99998	2.8943	5	2	Leave out requantified	0.74091	0.99998	2.8943	5	2	Leave out requantified	19.8	157010000	94238000	62770000	157010000	94238000	62770000				229	1133;1275;2630;5419;5682	True;True;True;True;True
A0A7I2V3R3;E7ETY4;E9PC69;Q7KZI7-12;Q7KZI7-14;Q7KZI7-3;Q7KZI7-6;Q7KZI7-11;Q7KZI7-8;Q7KZI7	A0A7I2V3R3;E7ETY4;E9PC69;Q7KZI7-12;Q7KZI7-14;Q7KZI7-3;Q7KZI7-6;Q7KZI7-11;Q7KZI7-8;Q7KZI7	1;1;1;1;1;1;1;1;1;1	1;1;1;1;1;1;1;1;1;1	1;1;1;1;1;1;1;1;1;1	Serine/threonine-protein kinase MARK2	MARK2	10	1	1	1	1	1	1	2.9	2.9	2.9	62.482	561	561;763;778;740;745;746;755;773;779;788	1	1	0.0010163	2.5661	By MS/MS	NaN	NaN	NaN	1	0	Median	NaN	NaN	NaN	1	0	Median	2.9	18886000	11929000	6956800	18886000	11929000	6956800				230	710	TRUE
F8W6I7;A0A7I2V3R8;P09651-3;P09651-2;P09651;A0A7I2V3W0;A0A7I2V2L6;A0A7I2YQX9;F8VZ49;A0A2R8Y4L2;F8VTQ5;H0YH80;F8W646;Q32P51;A0A7I2YQY2;A0A7I2YQ85;A0A7I2V2Z4;A0A7I2V4M0;A0A7I2V3C7;A0A7I2V3W4;F8VYN5;A0A7I2V5U9;A0A7I2V334;A0A7I2V497;A0A7I2YQV3;A0A7I2V3U8;A0A7I2V2F1;A0A7I2V5N7;A0A7I2V5H0;A0A7I2V4P7;A0A7I2V2X1;A0A7I2V4E2;A0A7I2V661;A0A7I2V5P1;A0A7I2V666;A0A7I2V3K5;A0A7I2V2R4;A0A7I2V453;A0A7I2V5T1;A0A7I2…	F8W6I7;A0A7I2V3R8;P09651-3;P09651-2;P09651;A0A7I2V3W0;A0A7I2V2L6;A0A7I2YQX9;F8VZ49;A0A2R8Y4L2;F8VTQ5;H0YH80	18;18;18;18;18;15;14;13;12;11;10;10;8;8;4;4;2;2;2;2;2;2;2;1;1;1;1;1;1;1;1;1;1;1;1;1;1;1;1;1;1;1;1;1;1	18;18;18;18;18;15;14;13;12;11;10;10;8;8;4;4;2;2;2;2;2;2;2;1;1;1;1;1;1;1;1;1;1;1;1;1;1;1;1;1;1;1;1;1;1	18;18;18;18;18;15;14;13;12;11;10;10;8;8;4;4;2;2;2;2;2;2;2;1;1;1;1;1;1;1;1;1;1;1;1;1;1;1;1;1;1;1;1;1;1	Heterogeneous nuclear ribonucleoprotein A1;Heterogeneous nuclear ribonucleoprotein A1, N-terminally processed	HNRNPA1	45	18	18	18	18	18	18	57	57	57	33.155	307	307;319;267;320;372;326;242;275;231;275;145;191;156;320;45;49;48;53;54;58;69;75;83;32;54;54;55;56;56;60;61;65;70;70;77;77;78;83;83;96;97;97;99;104;108	1	34	0	323.31	By MS/MS	0.68077	0.98684	17.655	29	2	Leave out requantified	0.68077	0.98684	17.655	29	2	Leave out requantified	57	2681700000	1537100000	1144500000	2681700000	1537100000	1144500000				231	1298;1774;1775;1776;1804;1805;2395;2826;3055;3924;3925;3926;4373;4595;4691;4779;5033;6358	True;True;True;True;True;True;True;True;True;True;True;True;True;True;True;True;True;True
D6RDG3;A0A7I2YQL2;A0A7I2V3T6;P20290-2;H0Y9Y1;A0A7I2V5Y3;P20290	D6RDG3;A0A7I2YQL2;A0A7I2V3T6;P20290-2;H0Y9Y1;A0A7I2V5Y3;P20290	3;3;3;3;2;2;2	3;3;3;3;2;2;2	3;3;3;3;2;2;2	Transcription factor BTF3	BTF3	7	3	3	3	3	3	3	47.7	47.7	47.7	11.802	109	109;132;156;162;86;99;206	1	5	0	28.872	By MS/MS	0.5927	0.87589	63.208	5	2	Median	0.5927	0.87589	63.208	5	2	Median	47.7	807070000	482710000	324360000	807070000	482710000	324360000				232	3645;4203;6102	True;True;True
A0A7I2YQU2;A0A7I2YQT9;A0A7I2YQC8;A0A7I2V3U3;A0A7I2YQF8;Q13347;A0A7I2V4C2;A0A7I2V3K6;A0A7I2V4S8;Q5TFK1;A0A7I2V5V8;A0A7I2V685;A0A7I2V640;A0A7P0MRT9;A0A7I2V2M3;A0A7I2V3N2;A0A7I2V607;A0A7I2V613;A0A7I2YQI6;A0A7I2YQI2;A0A7I2YQP9	A0A7I2YQU2;A0A7I2YQT9;A0A7I2YQC8;A0A7I2V3U3;A0A7I2YQF8;Q13347;A0A7I2V4C2;A0A7I2V3K6;A0A7I2V4S8;Q5TFK1;A0A7I2V5V8;A0A7I2V685;A0A7I2V640;A0A7P0MRT9;A0A7I2V2M3;A0A7I2V3N2;A0A7I2V607;A0A7I2V613;A0A7I2YQI6;A0A7I2YQI2;A0A7I2YQP9	5;5;5;5;5;5;4;4;4;4;4;4;4;4;4;4;4;4;4;4;3	5;5;5;5;5;5;4;4;4;4;4;4;4;4;4;4;4;4;4;4;3	5;5;5;5;5;5;4;4;4;4;4;4;4;4;4;4;4;4;4;4;3	Eukaryotic translation initiation factor 3 subunit I	EIF3I	21	5	5	5	5	5	5	21.8	21.8	21.8	30.922	275	275;277;294;324;362;325;181;249;252;268;270;299;308;323;347;355;357;383;407;438;194	1	6	0	6.1086	By MS/MS	0.86776	1.2275	11.114	6	2	Leave out requantified	0.86776	1.2275	11.114	6	2	Leave out requantified	21.8	191030000	105090000	85938000	191030000	105090000	85938000				233	1191;3050;4131;4645;5206	True;True;True;True;True
K7EN82;B7Z8J4;A0A7I2V4Y5;A0A7I2V3U5;A0A7I2V3X4;A0A7I2V539;P30419-2;P30419	K7EN82;B7Z8J4;A0A7I2V4Y5;A0A7I2V3U5;A0A7I2V3X4;A0A7I2V539;P30419-2;P30419	2;2;2;2;2;2;2;2	2;2;2;2;2;2;2;2	2;2;2;2;2;2;2;2	Glycylpeptide N-tetradecanoyltransferase 1	NMT1	8	2	2	2	2	2	2	34.7	34.7	34.7	8.1691	72	72;137;198;393;478;494;416;496	1	3	0	3.1821	By MS/MS	0.84957	1.1228	45.259	3	1	Median	0.84957	1.1228	45.259	3	1	Median	34.7	38054000	23153000	14900000	38054000	23153000	14900000				234	341;5202	True;True
B1APP6;A0A7I2V3Z0;Q01813-2;Q01813	B1APP6;A0A7I2V3Z0;Q01813-2;Q01813	1;1;1;1	1;1;1;1	1;1;1;1	ATP-dependent 6-phosphofructokinase, platelet type	PFKP	4	1	1	1	1	1	1	1.9	1.9	1.9	62.585	568	568;746;776;784	1	2	0.0062112	0.97589	By MS/MS	NaN	NaN	NaN	1	0	Median	NaN	NaN	NaN	1	0	Median	1.9	61923000	33259000	28665000	61923000	33259000	28665000				235	4607	TRUE
A0A7I2YQD6;A0A7I2V412;A0A7I2V423;Q9P0M6;Q5SQT3;A0A7I2V633;A0A7I2V3C2	A0A7I2YQD6;A0A7I2V412;A0A7I2V423;Q9P0M6;Q5SQT3	3;3;3;3;2;1;1	1;1;1;1;1;1;1	1;1;1;1;1;1;1	Core histone macro-H2A.2;Histone H2A	H2AFY2	7	3	1	1	3	1	1	15.2	5.6	5.6	29.103	270	270;335;342;372;242;48;80	1	1	0.0027174	1.7574	By MS/MS	NaN	NaN	NaN	1	0	Median	NaN	NaN	NaN	1	0	Median	15.2	16039000	8520400	7518600	16039000	8520400	7518600				236	318;2242;3403	False;False;True
A0A7I2V5M5;A0A7I2V428;C9JLB1;P19338;A0A7I2V3F3;H7BY16;A0A7I2V2U7;A0A7I2V349;A0A7I2V506;A0A7I2V699;A0A7I2V2S8	A0A7I2V5M5;A0A7I2V428;C9JLB1;P19338;A0A7I2V3F3;H7BY16;A0A7I2V2U7;A0A7I2V349;A0A7I2V506;A0A7I2V699	25;25;25;25;24;24;23;20;20;18;9	25;25;25;25;24;24;23;20;20;18;9	25;25;25;25;24;24;23;20;20;18;9	Nucleolin	NCL	11	25	25	25	25	25	25	37.5	37.5	37.5	73.641	672	672;689;694;710;695;734;626;595;602;616;389	1	35	0	323.31	By MS/MS	0.67959	0.9808	20.707	31	4	Leave out requantified	0.67959	0.9808	20.707	31	4	Leave out requantified	37.5	3288900000	1904400000	1384500000	3288900000	1904400000	1384500000				237	363;440;737;1450;1554;1796;1797;1883;2002;2067;2174;2754;2862;3787;3879;4745;4746;4747;4968;5340;5341;5470;5515;5710;5836	True;True;True;True;True;True;True;True;True;True;True;True;True;True;True;True;True;True;True;True;True;True;True;True;True
A0A7I2V4J2;A0A7I2V5Y7;A0A7I2V535;Q15233;A0A7I2V4K9;A0A7P0MRW0;Q15233-2;A0A7I2V4N2;A0A7I2V464;C9JYS8;C9IZL7;H7C367;C9J4X2;A0A7I2YQK8;A0A7I2V447;C9JJ13	A0A7I2V4J2;A0A7I2V5Y7;A0A7I2V535;Q15233;A0A7I2V4K9;A0A7P0MRW0;Q15233-2;A0A7I2V4N2;A0A7I2V464;C9JYS8;C9IZL7	19;19;19;19;16;16;16;15;15;12;10;9;4;4;3;3	19;19;19;19;16;16;16;15;15;12;10;9;4;4;3;3	16;16;16;16;15;13;14;12;12;11;7;7;3;3;2;2	Non-POU domain-containing octamer-binding protein	NONO	16	19	19	16	18	18	16	46.4	46.4	44.2	53.818	468	468;476;501;471;411;515;382;360;360;247;207;234;124;130;56;65	1	23	0	45.746	By MS/MS	0.73476	0.99781	15.068	23	3	Leave out requantified	0.73476	0.99781	15.068	23	3	Leave out requantified	46.4	1438500000	848530000	589990000	1438500000	848530000	589990000				238	84;264;454;851;852;1415;1471;1478;1545;1729;1927;3581;3615;3701;3702;4429;5317;5456;6128	True;True;True;True;True;True;True;True;True;True;True;True;True;True;True;True;True;True;True
A0A7I2V4L7;B1ANR0;Q13310-2;Q13310;Q13310-3;A0A7I2V5W9;B1ANR1;H0Y5F5;A0A7I2V598;H0YEU6	A0A7I2V4L7;B1ANR0;Q13310-2;Q13310;Q13310-3;A0A7I2V5W9;B1ANR1;H0Y5F5;A0A7I2V598	9;9;9;9;9;6;5;5;5;3	2;2;2;2;2;1;1;1;1;1	2;2;2;2;2;1;1;1;1;1	Polyadenylate-binding protein;Polyadenylate-binding protein 4	PABPC4	10	9	2	2	9	2	2	15.8	3.8	3.8	66.499	601	601;615;631;644;660;598;129;550;584;370	1	2	0.0063042	1.0387	By MS/MS	0.63789	0.88451	4.04	2	1	Median	0.63789	0.88451	4.04	2	1	Median	15.8	37345000	23791000	13554000	37345000	23791000	13554000				239	391;431;540;1308;1659;1795;4446;4766;4826	False;False;False;True;True;False;False;False;False
C9J679;A0A7I2V4W3;C9JN15;A0A7I2V629;E9PG73;A0A7I2V5Q5;Q13427-2;Q13427	C9J679;A0A7I2V4W3;C9JN15;A0A7I2V629;E9PG73;A0A7I2V5Q5;Q13427-2;Q13427	1;1;1;1;1;1;1;1	1;1;1;1;1;1;1;1	1;1;1;1;1;1;1;1	Peptidyl-prolyl cis-trans isomerase;Peptidyl-prolyl cis-trans isomerase G	PPIG	8	1	1	1	1	1	1	13.5	13.5	13.5	12.015	104	104;133;246;732;739;751;357;754	1	2	0	4.3053	By MS/MS	NaN	NaN	NaN	1	1	Median	NaN	NaN	NaN	1	1	Median	13.5	9109700	7080600	2029100	9109700	7080600	2029100				240	922	TRUE
A0A7I2V4Z0;A0A7I2YQN2;O60506-3;O60506;B7Z645;A0A7I2V309;O60506-4;O60506-2;A0A7I2V2F2;A0A7I2V5Q6;A0A7I2V346;O60506-5;A0A7I2YQV8;F6UXX1;A0A7I2V4J0;A0A7I2V2F0	A0A7I2V4Z0;A0A7I2YQN2;O60506-3;O60506;B7Z645;A0A7I2V309;O60506-4;O60506-2;A0A7I2V2F2;A0A7I2V5Q6;A0A7I2V346;O60506-5	16;16;16;16;15;15;15;15;14;13;12;11;7;6;3;2	16;16;16;16;15;15;15;15;14;13;12;11;7;6;3;2	11;11;11;11;11;11;10;10;10;8;9;9;5;3;0;0	Heterogeneous nuclear ribonucleoprotein Q	SYNCRIP	16	16	16	11	16	16	11	33	33	27.7	61.008	545	545;561;562;623;464;525;527;588;490;337;524;410;465;185;165;67	1	24	0	68.777	By MS/MS	0.5931	0.85165	18.581	21	8	Leave out requantified	0.5931	0.85165	18.581	21	8	Leave out requantified	33	1207600000	765760000	441820000	1207600000	765760000	441820000				241	243;305;1161;1252;1781;1782;2177;2923;3170;3284;3852;4496;4662;5370;5371;6329	True;True;True;True;True;True;True;True;True;True;True;True;True;True;True;True
A0A7I2V5J8;E5RI98;A0A7I2YQC0;P06748-2;P06748;A0A7I2V5S2;P06748-3;A0A7I2V4G8;A0A7I2V433;A0A7I2V2X9;A0A7I2V3U2	A0A7I2V5J8;E5RI98;A0A7I2YQC0;P06748-2;P06748;A0A7I2V5S2	9;9;9;9;9;7;4;3;1;1;1	9;9;9;9;9;7;4;3;1;1;1	9;9;9;9;9;7;4;3;1;1;1	Nucleophosmin	NPM1	11	9	9	9	9	9	9	38.3	38.3	38.3	22.183	201	201;230;323;265;294;305;259;123;156;175;195	1	17	0	227	By MS/MS	0.61399	0.89449	12.629	13	4	Leave out requantified	0.61399	0.89449	12.629	13	4	Leave out requantified	38.3	2017100000	1264300000	752800000	2017100000	1264300000	752800000				242	1565;2052;2053;3686;3687;3722;3724;3725;5546	True;True;True;True;True;True;True;True;True
G3V4F7;A0A7P0PJI2;G3V480;A0A7I2V5K0;P61011-2;P61011	G3V4F7;A0A7P0PJI2;G3V480;A0A7I2V5K0;P61011-2;P61011	1;1;1;1;1;1	1;1;1;1;1;1	1;1;1;1;1;1	Signal recognition particle 54 kDa protein	SRP54	6	1	1	1	1	1	1	2.5	2.5	2.5	48.67	440	440;445;447;474;455;504	1	2	0	3.1602	By MS/MS	NaN	NaN	NaN	0	0	Median	NaN	NaN	NaN	0	0	Median	2.5	6659600	6659600	0	6659600	6659600	0				243	4086	TRUE
A0A7I2V5T4;A2A274;Q99798;A0A7I2V3U0;A0A7I2V614;A0A7I2V586;A0A7I2V3F1;A0A7I2V5A1;A0A7I2V538;A0A7I2V4I8;A0A7I2V5W7;A0A7I2V3C8;A0A7I2V6A6;A0A7I2V3U7;A0A7I2V5U4;A0A7I2V2Y4	A0A7I2V5T4;A2A274;Q99798;A0A7I2V3U0;A0A7I2V614;A0A7I2V586;A0A7I2V3F1;A0A7I2V5A1;A0A7I2V538	22;22;22;20;20;20;20;18;11;7;7;7;7;5;2;2	22;22;22;20;20;20;20;18;11;7;7;7;7;5;2;2	22;22;22;20;20;20;20;18;11;7;7;7;7;5;2;2	Aconitate hydratase, mitochondrial	ACO2	16	22	22	22	22	22	22	33.9	33.9	33.9	84.898	775	775;805;780;725;731;747;788;716;487;288;324;324;422;160;80;92	1	26	0	209.22	By MS/MS	0.68054	0.97461	19.3	23	6	Leave out requantified	0.68054	0.97461	19.3	23	6	Leave out requantified	33.9	815350000	480760000	334580000	815350000	480760000	334580000				244	387;964;1055;1137;1143;1162;1163;1164;1643;1873;2705;3774;3972;4951;4952;5765;5766;5767;5794;5891;6274;6275	True;True;True;True;True;True;True;True;True;True;True;True;True;True;True;True;True;True;True;True;True;True
H0YAR2;A0A7I2YQ88;P11940-2;P11940;A0A7I2V649;E7EQV3;A0A087WTT1;E7ERJ7;A0A7I2V4N4;A0A7I2YQE4;A0A7I2YQ90;E5RJB9;Q9H361;E5RGH3;E5RH24;H0YAP2;H0YB86;H0YBN4;E5RHG7;H0YEQ8;A0A6I8PS38;A0A6I8PLA1;A0A7I2V4V6;H0YC10;E5RGC4;E5RFD8;H0YAS7;A0A7I2V3J9;H0YAS6;H0YB75;H0YCC8;Q5JQF8;Q96DU9-2;Q96DU9	H0YAR2;A0A7I2YQ88;P11940-2;P11940;A0A7I2V649;E7EQV3;A0A087WTT1;E7ERJ7;A0A7I2V4N4;A0A7I2YQE4;A0A7I2YQ90	16;16;16;16;15;15;14;14;13;12;12;6;6;5;5;5;5;5;3;2;2;2;2;1;1;1;1;1;1;1;1;1;1;1	16;16;16;16;15;15;14;14;13;12;12;6;6;5;5;5;5;5;3;2;2;2;2;1;1;1;1;1;1;1;1;1;1;1	6;6;6;6;6;6;6;6;6;6;3;0;3;0;0;4;3;0;0;0;0;0;0;1;0;0;1;0;1;1;0;0;0;0	Polyadenylate-binding protein 1;Polyadenylate-binding protein	PABPC1	34	16	16	6	16	16	6	26.2	26.2	9.3	66.649	599	599;633;547;636;590;591;588;604;577;565;604;129;631;108;118;131;165;174;75;112;174;199;354;42;43;61;136;151;169;183;197;200;350;382	1	21	0	117.47	By MS/MS	0.65969	0.94873	14.347	17	1	Leave out requantified	0.65969	0.94873	14.347	17	1	Leave out requantified	26.2	1253200000	737600000	515560000	1253200000	737600000	515560000				245	391;431;540;829;1309;1658;1795;1799;2746;3855;4033;4446;4684;4766;4826;6408	True;True;True;True;True;True;True;True;True;True;True;True;True;True;True;True
J3QR09;J3KTE4;A0A7I2YQG2;P84098;A0A7I2V638;A0A7I2V4U6;A0A7I2V2L0;A0A7I2V512	J3QR09;J3KTE4;A0A7I2YQG2;P84098;A0A7I2V638;A0A7I2V4U6;A0A7I2V2L0;A0A7I2V512	7;7;7;7;4;4;4;4	7;7;7;7;4;4;4;4	7;7;7;7;4;4;4;4	Ribosomal protein L19;60S ribosomal protein L19	RPL19	8	7	7	7	7	7	7	23.3	23.3	23.3	23.134	193	193;194;216;196;48;95;109;110	1	9	0	25.418	By MS/MS	0.71257	1.0399	7.0711	8	2	Leave out requantified	0.71257	1.0399	7.0711	8	2	Leave out requantified	23.3	515760000	305990000	209770000	515760000	305990000	209770000				246	2262;2814;2915;2984;3197;3198;6222	True;True;True;True;True;True;True
A0A7I2YQN9;Q13283;A0A7P0P2U7;A0A7I2V5M7;A0A7I2V651;A0A7I2YQU8;E5RIF8;E5RH42;E5RJU8;A0A7I2V2S5;Q13283-2;E5RH00;A0A7I2V533;A0A7I2V2X7;A0A7I2V494;A0A7I2V4Y8;A0A7I2V496;A0A7I2YQB1;A0A7I2YQQ8;A0A7I2V3C4;A0A7I2V565;A0A7I2YQF2;A0A7I2V5H1;A0A7I2YQH0;A0A7I2V2V1;A0A7I2V548	A0A7I2YQN9;Q13283;A0A7P0P2U7;A0A7I2V5M7;A0A7I2V651;A0A7I2YQU8	5;5;4;4;3;3;2;2;2;2;2;1;1;1;1;1;1;1;1;1;1;1;1;1;1;1	5;5;4;4;3;3;2;2;2;2;2;1;1;1;1;1;1;1;1;1;1;1;1;1;1;1	5;5;4;4;3;3;2;2;2;2;2;1;1;1;1;1;1;1;1;1;1;1;1;1;1;1	Ras GTPase-activating protein-binding protein 1	G3BP1	26	5	5	5	5	5	5	16.4	16.4	16.4	47.987	426	426;466;367;476;304;334;106;117;153;170;122;37;37;49;54;56;61;61;63;66;74;85;114;134;151;158	1	5	0	6.5099	By MS/MS	0.68623	1.0006	45.184	4	0	Leave out requantified	0.68623	1.0006	45.184	4	0	Leave out requantified	16.4	203030000	123140000	79889000	203030000	123140000	79889000				247	1266;1708;2566;4330;6078	True;True;True;True;True
A0A7I2YQU6;Q9NQA3	A0A7I2YQU6;Q9NQA3	1;1	1;1	1;1	WAS protein family homolog 6	WASH6P	2	1	1	1	1	1	1	3.6	3.6	3.6	51.621	478	478;447	1	1	0.0086145	0.67925	By MS/MS	NaN	NaN	NaN	0	0	Median	NaN	NaN	NaN	0	0	Median	3.6	0	0	0	0	0	0				248	4066	TRUE
H7C5F2;H7C5H3;G5E9W7;A0A7P0MKV3;P82650-2;P82650	H7C5F2;H7C5H3;G5E9W7;A0A7P0MKV3;P82650-2;P82650	1;1;1;1;1;1	1;1;1;1;1;1	1;1;1;1;1;1	28S ribosomal protein S22, mitochondrial	MRPS22	6	1	1	1	1	1	1	7.3	7.3	7.3	18.573	165	165;200;319;359;168;360	1	1	0.001001	2.4464	By MS/MS	NaN	NaN	NaN	1	0	Median	NaN	NaN	NaN	1	0	Median	7.3	11245000	7190500	4054400	11245000	7190500	4054400				249	3289	TRUE
A0A7P0TB68;A0A7P0Z450;A0A7P0T9N9;A0A7P0TB58;Q9H9W4;A0A7P0T7Z1;A0A7P0T8U3;A0A7P0T871;Q9H845	A0A7P0TB68;A0A7P0Z450;A0A7P0T9N9;A0A7P0TB58;Q9H9W4;A0A7P0T7Z1;A0A7P0T8U3;A0A7P0T871;Q9H845	1;1;1;1;1;1;1;1;1	1;1;1;1;1;1;1;1;1	1;1;1;1;1;1;1;1;1	Acyl-CoA dehydrogenase family member 9, mitochondrial	ACAD9	9	1	1	1	1	1	1	10.7	10.7	10.7	25.541	234	234;240;388;476;498;626;643;660;621	1	1	0	62.5	By MS/MS	NaN	NaN	NaN	1	0	Median	NaN	NaN	NaN	1	0	Median	10.7	25022000	14857000	10165000	25022000	14857000	10165000				250	2978	TRUE
A0A7P0Z4D6;A0A7P0T9L0;A0A7P0T8G1;A0A7P0TB65;A0A7P0T937;A0A7P0T840;A0A7P0TAE9;P27824;P27824-2;A0A7P0TAR9;A0A7P0Z484;D6RAU8;A0A7P0T8N1;A0A7P0TAN9;A0A7P0Z4H2;D6RGY2;P27824-3;D6RAQ8;D6RD16;D6RFL1	A0A7P0Z4D6;A0A7P0T9L0;A0A7P0T8G1;A0A7P0TB65;A0A7P0T937;A0A7P0T840;A0A7P0TAE9;P27824;P27824-2;A0A7P0TAR9;A0A7P0Z484;D6RAU8;A0A7P0T8N1;A0A7P0TAN9;A0A7P0Z4H2;D6RGY2;P27824-3	7;7;7;7;7;7;7;7;7;6;6;4;4;4;4;4;4;3;1;1	7;7;7;7;7;7;7;7;7;6;6;4;4;4;4;4;4;3;1;1	7;7;7;7;7;7;7;7;7;6;6;4;4;4;4;4;4;3;1;1	Calnexin	CANX	20	7	7	7	7	7	7	16.6	16.6	16.6	53.631	471	471;550;550;590;591;600;626;592;627;425;520;134;198;210;244;528;484;107;96;131	1	7	0	28.531	By MS/MS	0.82347	1.1963	6.3472	7	1	Leave out requantified	0.82347	1.1963	6.3472	7	1	Leave out requantified	16.6	276350000	152090000	124260000	276350000	152090000	124260000				251	917;918;2012;2110;6180;6181;6251	True;True;True;True;True;True;True
F5GWI0;A0A7P0TB30;A0A7P0T965;A0A7P0T870;A0A7P0Z3Z5;A0A7P0TAK7;F5GY55;A0A7P0Z4B9;Q16531	F5GWI0;A0A7P0TB30;A0A7P0T965;A0A7P0T870;A0A7P0Z3Z5;A0A7P0TAK7;F5GY55;A0A7P0Z4B9;Q16531	1;1;1;1;1;1;1;1;1	1;1;1;1;1;1;1;1;1	1;1;1;1;1;1;1;1;1	DNA damage-binding protein 1	DDB1	9	1	1	1	1	1	1	5.1	5.1	5.1	41.141	370	370;1027;1061;1066;1069;1084;1092;1107;1140	1	1	0	10.236	By MS/MS	NaN	NaN	NaN	1	1	Median	NaN	NaN	NaN	1	1	Median	5.1	10932000	7074000	3858400	10932000	7074000	3858400				252	4110	TRUE
A0A7P0T8C6;C9J6P4;Q7Z2W4-3;Q7Z2W4-2;Q7Z2W4	A0A7P0T8C6;C9J6P4;Q7Z2W4-3;Q7Z2W4-2;Q7Z2W4	5;5;5;5;5	5;5;5;5;5	5;5;5;5;5	Zinc finger CCCH-type antiviral protein 1	ZC3HAV1	5	5	5	5	5	5	5	8.9	8.9	8.9	85.195	757	757;1024;624;699;902	1	5	0	88.709	By MS/MS	0.84128	1.1438	9.4947	3	1	Plateau	0.84128	1.1438	9.4947	3	1	Plateau	8.9	28445000	16029000	12416000	28445000	16029000	12416000				253	690;728;4238;4873;5045	True;True;True;True;True
A0A7P0Z4L7;A0A7P0T9U1;A0A7P0T926;A0A7P0T9U4;A0A7P0TAT6;A0A7P0TAD4;A0A7P0Z4R9;A0A7P0TBB5;A0A7P0TB41;A0A7P0TA25;A0A7P0T989;A0A7P0TBM7;A0A7P0T900;A0A7P0T8X2;A0A7P0T9G9;A0A7P0Z469;A0A7P0T8I6;Q9UBR2	A0A7P0Z4L7;A0A7P0T9U1;A0A7P0T926;A0A7P0T9U4;A0A7P0TAT6;A0A7P0TAD4;A0A7P0Z4R9;A0A7P0TBB5;A0A7P0TB41;A0A7P0TA25;A0A7P0T989;A0A7P0TBM7;A0A7P0T900;A0A7P0T8X2;A0A7P0T9G9;A0A7P0Z469;A0A7P0T8I6;Q9UBR2	1;1;1;1;1;1;1;1;1;1;1;1;1;1;1;1;1;1	1;1;1;1;1;1;1;1;1;1;1;1;1;1;1;1;1;1	1;1;1;1;1;1;1;1;1;1;1;1;1;1;1;1;1;1	Cathepsin Z	CTSZ	18	1	1	1	1	1	1	7.1	7.1	7.1	18.575	169	169;218;224;240;242;243;248;274;287;288;289;294;294;314;317;319;334;303	1	1	0.0058043	1.2429	By MS/MS	NaN	NaN	NaN	1	0	Median	NaN	NaN	NaN	1	0	Median	7.1	29756000	19765000	9991000	29756000	19765000	9991000				254	3980	TRUE
E9PJM9;A0A7P0TA39;A0A7P0TAB2;A0A7P0TBD1;A0A7P0T8J9;A0A7P0TA63;A0A7P0TB51;A0A7P0T932;F6YB23;Q5T4U5;P11310;P11310-2	E9PJM9;A0A7P0TA39;A0A7P0TAB2;A0A7P0TBD1;A0A7P0T8J9;A0A7P0TA63;A0A7P0TB51;A0A7P0T932;F6YB23;Q5T4U5;P11310;P11310-2	1;1;1;1;1;1;1;1;1;1;1;1	1;1;1;1;1;1;1;1;1;1;1;1	1;1;1;1;1;1;1;1;1;1;1;1	Medium-chain specific acyl-CoA dehydrogenase, mitochondrial	ACADM	12	1	1	1	1	1	1	21.2	21.2	21.2	12.264	104	104;106;199;200;201;236;342;374;389;454;421;425	1	1	0.0064464	1.1296	By MS/MS	NaN	NaN	NaN	0	0	Median	NaN	NaN	NaN	0	0	Median	21.2	11141000	11141000	0	11141000	11141000	0				255	1302	TRUE
A0A7P0T8N8;O14776-2;O14776	A0A7P0T8N8;O14776-2;O14776	2;2;2	2;2;2	2;2;2	Transcription elongation regulator 1	TCERG1	3	2	2	2	2	2	2	2.2	2.2	2.2	126	1115	1115;1077;1098	1	2	0	3.2047	By MS/MS	0.64324	0.88383	35.73	2	0	Median	0.64324	0.88383	35.73	2	0	Median	2.2	35746000	20495000	15251000	35746000	20495000	15251000				256	2051;6390	True;True
A0A7P0TA47;H0YDD4;A0A7P0TBK2;A0A7P0Z4G4;A0A7P0TAG1;A0A7P0T997;A0A7P0TAX2;P10515;E9PEJ4;A0A7P0TBE2	A0A7P0TA47;H0YDD4;A0A7P0TBK2;A0A7P0Z4G4;A0A7P0TAG1;A0A7P0T997;A0A7P0TAX2;P10515;E9PEJ4;A0A7P0TBE2	2;2;2;2;2;2;2;2;1;1	2;2;2;2;2;2;2;2;1;1	2;2;2;2;2;2;2;2;1;1	Acetyltransferase component of pyruvate dehydrogenase complex;Dihydrolipoyllysine-residue acetyltransferase component of pyruvate dehydrogenase complex, mitochondrial	DLAT	10	2	2	2	2	2	2	8.3	8.3	8.3	47.799	446	446;520;554;562;611;636;640;647;542;645	1	2	0.002627	1.5387	By MS/MS	0.69881	1.016	21.746	2	1	Median	0.69881	1.016	21.746	2	1	Median	8.3	94634000	56174000	38459000	94634000	56174000	38459000				257	1886;2535	True;True
A0A7P0TAT7;F5GZS6;A0A7P0T9F7;A0A7P0Z4A0;A0A7P0TAN7;J3KPF3;A0A7P0Z4P5;P08195-3;P08195;P08195-4	A0A7P0TAT7;F5GZS6;A0A7P0T9F7;A0A7P0Z4A0;A0A7P0TAN7;J3KPF3;A0A7P0Z4P5;P08195-3;P08195;P08195-4	1;1;1;1;1;1;1;1;1;1	1;1;1;1;1;1;1;1;1;1	1;1;1;1;1;1;1;1;1;1	4F2 cell-surface antigen heavy chain	SLC3A2	10	1	1	1	1	1	1	5.6	5.6	5.6	32.057	304	304;599;603;616;623;631;654;568;630;661	1	1	0	4.2517	By MS/MS	NaN	NaN	NaN	0	0	Median	NaN	NaN	NaN	0	0	Median	5.6	0	0	0	0	0	0				258	3589	TRUE
K7EKE5;K7EIS0;A0A7P0T9G6;Q9NRH3;P23258	K7EKE5;K7EIS0;A0A7P0T9G6;Q9NRH3;P23258	1;1;1;1;1	1;1;1;1;1	1;1;1;1;1	Tubulin gamma chain;Tubulin gamma-2 chain;Tubulin gamma-1 chain	TUBG1;TUBG2	5	1	1	1	1	1	1	6.7	6.7	6.7	15.173	135	135;265;497;451;451	1	1	0.0057518	1.2124	By MS/MS	NaN	NaN	NaN	1	0	Median	NaN	NaN	NaN	1	0	Median	6.7	6980200	4113500	2866700	6980200	4113500	2866700				259	822	TRUE
A0A7P0T9Y2;Q5T3I4;Q5T3I3;A0A7P0TAG8;A0A7P0Z426;Q8NCW5-2;Q8NCW5	A0A7P0T9Y2;Q5T3I4;Q5T3I3;A0A7P0TAG8;A0A7P0Z426;Q8NCW5-2;Q8NCW5	1;1;1;1;1;1;1	1;1;1;1;1;1;1	1;1;1;1;1;1;1	NAD(P)H-hydrate epimerase	APOA1BP	7	1	1	1	1	1	1	10.3	10.3	10.3	24.498	224	224;245;260;267;302;185;288	1	1	0	3.1683	By MS/MS	NaN	NaN	NaN	1	1	Median	NaN	NaN	NaN	1	1	Median	10.3	13873000	9323300	4550000	13873000	9323300	4550000				260	4937	TRUE
A0A7P0TB26;A0A7P0TA35;A0A7P0TA71;P07237;H7BZ94;A0A7P0T8C0;H0Y3Z3;A0A7P0TA97;A0A7P0T8X1;I3L4M2;I3L0S0;A0A7P0T8J3;I3L3P5;A0A7P0T9U6;A0A7P0T9K9;A0A7P0T9D6;I3L514;B3KTQ9;A0A7P0TAX9;A0A7P0Z4J0;A0A7P0Z4S2;I3NI03;A0A7P0TBP8;A0A7P0Z476;I3L3U6;A0A7P0T9S9;A0A7P0Z4F8;I3L1Y5;A0A7P0TBA3;A0A7P0Z4B2;A0A7P0T940;A0A7P0T9E3	A0A7P0TB26;A0A7P0TA35;A0A7P0TA71;P07237;H7BZ94;A0A7P0T8C0;H0Y3Z3;A0A7P0TA97;A0A7P0T8X1;I3L4M2;I3L0S0;A0A7P0T8J3;I3L3P5;A0A7P0T9U6;A0A7P0T9K9;A0A7P0T9D6;I3L514	23;23;23;23;22;22;21;21;21;21;20;20;18;18;17;16;15;10;9;9;9;7;7;7;7;7;1;1;1;1;1;1	23;23;23;23;22;22;21;21;21;21;20;20;18;18;17;16;15;10;9;9;9;7;7;7;7;7;1;1;1;1;1;1	23;23;23;23;22;22;21;21;21;21;20;20;18;18;17;16;15;10;9;9;9;7;7;7;7;7;1;1;1;1;1;1	Protein disulfide-isomerase	P4HB	32	23	23	23	23	23	23	44.8	44.8	44.8	59.698	533	533;542;557;508;464;481;418;479;479;537;466;488;472;486;439;521;463;185;222;270;304;118;123;126;128;135;48;54;59;62;66;74	1	28	0	226.51	By MS/MS	0.62988	0.89103	21.253	27	6	Leave out requantified	0.62988	0.89103	21.253	27	6	Leave out requantified	44.8	2073500000	1284100000	789420000	2073500000	1284100000	789420000				261	42;419;1254;1524;1525;2190;2265;2661;2883;2955;2956;3160;3573;3574;3795;4084;4158;4159;5176;5375;5670;5814;6376	True;True;True;True;True;True;True;True;True;True;True;True;True;True;True;True;True;True;True;True;True;True;True
A0A7P0TB04;A0A7P0TA85;P35613-2;P35613;I3L192;A0A087WUV8;A0A7P0T8A7;P35613-3;P35613-4;R4GN83;R4GMX5;A0A2R8YDZ0	A0A7P0TB04;A0A7P0TA85;P35613-2;P35613;I3L192;A0A087WUV8;A0A7P0T8A7;P35613-3;P35613-4;R4GN83;R4GMX5	4;4;4;4;3;3;3;3;3;2;2;1	4;4;4;4;3;3;3;3;3;2;2;1	4;4;4;4;3;3;3;3;3;2;2;1	Basigin	BSG	12	4	4	4	4	4	4	23.3	23.3	23.3	28.918	266	266;266;269;385;160;189;206;176;205;52;84;103	1	4	0	44.918	By MS/MS	1.2462	1.752	27.592	4	2	Median	1.2462	1.752	27.592	4	2	Median	23.3	158880000	73688000	85194000	158880000	73688000	85194000				262	1869;4587;4598;5016	True;True;True;True
A0A7P0TAE1;H0YIV0;A0A7P0TAT8;P14625;A0A7P0T917;A0A087WT78;A0A7P0T823;A0A7P0TAY2;A0A7P0TBC2;A0A7P0T8R3;A0A7P0T885;A0A7P0Z405;Q58FF3;F8W026	A0A7P0TAE1;H0YIV0;A0A7P0TAT8;P14625;A0A7P0T917;A0A087WT78;A0A7P0T823;A0A7P0TAY2	31;31;31;31;29;29;28;23;12;7;7;3;2;1	31;31;31;31;29;29;28;23;12;7;7;3;2;1	30;30;30;30;28;28;27;22;11;6;6;2;2;0	Endoplasmin	HSP90B1	14	31	31	30	31	31	30	38.9	38.9	37.1	90.75	789	789;796;814;803;719;751;813;661;465;251;274;163;399;48	1	42	0	188.24	By MS/MS	0.68573	0.99456	20.641	37	13	Leave out requantified	0.68573	0.99456	20.641	37	13	Leave out requantified	38.9	2470900000	1485000000	985980000	2470900000	1485000000	985980000				263	607;608;855;1259;1287;1288;1304;1329;1377;1474;1637;2162;2179;2547;2712;2744;3115;3116;3264;3400;3425;3869;3870;4068;4458;4683;4688;4723;5310;5860;6383	True;True;True;True;True;True;True;True;True;True;True;True;True;True;True;True;True;True;True;True;True;True;True;True;True;True;True;True;True;True;True
A0A7P0Z4R7;A0A7P0Z491;Q8IZT6	A0A7P0Z4R7;A0A7P0Z491;Q8IZT6	2;2;2	2;2;2	2;2;2	Abnormal spindle-like microcephaly-associated protein	ASPM	3	2	2	2	2	2	2	0.9	0.9	0.9	408.94	3469	3469;3551;3477	1	2	0.0087912	0.73485	By MS/MS	NaN	NaN	NaN	1	0	Median	NaN	NaN	NaN	1	0	Median	0.9	373120000	217720000	155400000	373120000	217720000	155400000				264	3698;4890	True;True
A0A7P0Z497;P23284;A0A7P0TB45;A0A7P0T7U3	A0A7P0Z497;P23284;A0A7P0TB45;A0A7P0T7U3	11;11;8;6	11;11;8;6	11;11;8;6	Peptidyl-prolyl cis-trans isomerase B	PPIB	4	11	11	11	11	11	11	67.4	67.4	67.4	20.21	181	181;216;216;123	1	13	0	23.069	By MS/MS	0.61754	0.89639	24.751	13	4	Leave out requantified	0.61754	0.89639	24.751	13	4	Leave out requantified	67.4	1052500000	657660000	394800000	1052500000	657660000	394800000				265	2309;2423;4757;5267;5654;5655;5656;5928;5940;5941;6001	True;True;True;True;True;True;True;True;True;True;True
A0A7P0Z4M5;Q6P1N0-2;Q6P1N0;K7EMP1	A0A7P0Z4M5;Q6P1N0-2;Q6P1N0;K7EMP1	2;2;2;1	2;2;2;1	2;2;2;1	Coiled-coil and C2 domain-containing protein 1A	CC2D1A	4	2	2	2	2	2	2	3.7	3.7	3.7	63.28	568	568;950;951;405	1	2	0.0063241	1.0436	By MS/MS	NaN	NaN	NaN	1	1	Median	NaN	NaN	NaN	1	1	Median	3.7	16554000	11482000	5072400	16554000	11482000	5072400				266	633;4191	True;True
A0A804HHW5;Q99714-2;Q99714;Q5H928	A0A804HHW5;Q99714-2;Q99714;Q5H928	4;4;4;3	4;4;4;3	4;4;4;3	3-hydroxyacyl-CoA dehydrogenase type-2	HSD17B10	4	4	4	4	4	4	4	37.8	37.8	37.8	22.278	217	217;252;261;169	1	4	0	14.267	By MS/MS	0.67098	0.90953	25.92	4	3	Median	0.67098	0.90953	25.92	4	3	Median	37.8	86858000	53254000	33604000	86858000	53254000	33604000				267	1851;2010;2831;3458	True;True;True;True
A0A804HHW9;A0A804HL54;A0A804HJN6;P41252;A0A804HIV9;A0A804HJ36;J3KR24;A0A0A0MSX9	A0A804HHW9;A0A804HL54;A0A804HJN6;P41252;A0A804HIV9;A0A804HJ36;J3KR24;A0A0A0MSX9	2;2;2;2;1;1;1;1	2;2;2;2;1;1;1;1	2;2;2;2;1;1;1;1	Isoleucine--tRNA ligase, cytoplasmic	IARS	8	2	2	2	2	2	2	2.5	2.5	2.5	139.93	1220	1220;1237;1242;1262;971;1076;1121;1242	1	3	0	3.9851	By MS/MS	0.70664	0.98052	28.656	2	1	Median	0.70664	0.98052	28.656	2	1	Median	2.5	40176000	24215000	15962000	40176000	24215000	15962000				268	5362;5718	True;True
A0A804HHY9;A0A804HJZ1;A0A804HIG4;A0A804HKR3;A0A804HL40;A0A804HK30;A0A804HLG8;A0A804HIN4;A0A804HKI2;P42704;A0A0C4DG06;A0A804HIV5;A0A804HK02;C9JCA9;B8ZZ38;A0A804HJH8;A0A804HIQ7;A0A804HI40;A0A804HI14;A0A804HKJ0;A0A804HKR5;A0A804HKX0	A0A804HHY9;A0A804HJZ1;A0A804HIG4;A0A804HKR3;A0A804HL40;A0A804HK30;A0A804HLG8;A0A804HIN4;A0A804HKI2;P42704;A0A0C4DG06;A0A804HIV5;A0A804HK02;C9JCA9;B8ZZ38;A0A804HJH8;A0A804HIQ7;A0A804HI40;A0A804HI14;A0A804HKJ0	4;4;4;4;4;4;4;4;4;4;3;3;3;3;3;3;3;3;3;3;1;1	4;4;4;4;4;4;4;4;4;4;3;3;3;3;3;3;3;3;3;3;1;1	4;4;4;4;4;4;4;4;4;4;3;3;3;3;3;3;3;3;3;3;1;1	Leucine-rich PPR motif-containing protein, mitochondrial	LRPPRC	22	4	4	4	4	4	4	4.6	4.6	4.6	145.38	1285	1285;1363;1369;1379;1393;1395;1400;1404;1430;1394;531;739;795;837;841;913;1277;1356;1366;1391;422;430	1	4	0	3.9999	By MS/MS	0.72647	0.98985	10.611	4	0	Leave out requantified	0.72647	0.98985	10.611	4	0	Leave out requantified	4.6	72086000	39649000	32437000	72086000	39649000	32437000				269	1357;4651;5214;5436	True;True;True;True
A0A804HI24;P07954-2;P07954;A0A804HKE6	A0A804HI24;P07954-2;P07954	3;3;3;1	3;3;3;1	3;3;3;1	Fumarate hydratase, mitochondrial	FH	4	3	3	3	3	3	3	12.1	12.1	12.1	51.342	480	480;467;510;192	1	4	0	7.6593	By MS/MS	0.65402	0.89601	26.295	3	1	Median	0.65402	0.89601	26.295	3	1	Median	12.1	50748000	32951000	17797000	50748000	32951000	17797000				270	7;2445;2711	True;True;True
A0A804HIV7;P50402;A0A804HLA2;Q5HY57;F8WEQ1;A0A804HIG7	A0A804HIV7;P50402;A0A804HLA2;Q5HY57	4;4;3;2;1;1	4;4;3;2;1;1	4;4;3;2;1;1	Emerin	EMD	6	4	4	4	4	4	4	24.2	24.2	24.2	24.383	215	215;254;106;219;21;62	1	4	0	25.132	By MS/MS	0.62062	0.88701	15.187	3	0	Leave out requantified	0.62062	0.88701	15.187	3	0	Leave out requantified	24.2	99377000	56574000	42803000	99377000	56574000	42803000				271	2801;3567;5730;6398	True;True;True;True
A0A804HL02;A0A804HJ31;A0A804HK37;A0A804HJ24;A0A804HKE8;A0A804HJ84;A0A804HLJ9;Q9HCC0-2;Q9HCC0;A0A804HJC1;A0A804HJL2;A0A804HJW2;D6R9R1;A0A804HJW5;D6RDF7;A0A804HIH3;A0A0S2Z5R4;A0A804HHS4;D6RD67;A0A804HKH3;A0A0G2JM88	A0A804HL02;A0A804HJ31;A0A804HK37;A0A804HJ24;A0A804HKE8;A0A804HJ84;A0A804HLJ9;Q9HCC0-2;Q9HCC0;A0A804HJC1;A0A804HJL2;A0A804HJW2;D6R9R1;A0A804HJW5;D6RDF7;A0A804HIH3;A0A0S2Z5R4;A0A804HHS4	3;3;3;3;3;3;3;3;3;2;2;2;2;2;2;2;2;2;1;1;1	3;3;3;3;3;3;3;3;3;2;2;2;2;2;2;2;2;2;1;1;1	3;3;3;3;3;3;3;3;3;2;2;2;2;2;2;2;2;2;1;1;1	Methylcrotonoyl-CoA carboxylase beta chain, mitochondrial	MCCC2	21	3	3	3	3	3	3	13.2	13.2	13.2	43.301	394	394;432;491;515;533;560;606;525;563;269;285;321;329;342;357;363;367;368;115;156;208	1	3	0	5.1732	By MS/MS	0.70757	0.97495	20.075	2	1	Median	0.70757	0.97495	20.075	2	1	Median	13.2	47805000	31018000	16787000	47805000	31018000	16787000				272	103;2652;5329	True;True;True
A0A804HJD7;P00367;A0A804HKE0;P00367-3;A0A804HJZ0;P49448;P00367-2;A0A804HHU3;A0A804HHS2	A0A804HJD7;P00367;A0A804HKE0;P00367-3;A0A804HJZ0;P49448;P00367-2	6;6;5;5;4;4;3;1;1	6;6;5;5;4;4;3;1;1	6;6;5;5;4;4;3;1;1	Glutamate dehydrogenase 1, mitochondrial;Glutamate dehydrogenase 2, mitochondrial	GLUD1;GLUD2	9	6	6	6	6	6	6	15.2	15.2	15.2	58.455	532	532;558;466;425;171;558;391;73;153	1	6	0	12.388	By MS/MS	0.68295	0.95472	17.992	6	1	Leave out requantified	0.68295	0.95472	17.992	6	1	Leave out requantified	15.2	200370000	112730000	87634000	200370000	112730000	87634000				273	398;421;893;2460;4006;6433	True;True;True;True;True;True
F5H8L7;E9PHB3;A0A804HJE2;Q8TF68-3;Q8TF68-2;Q8TF68	F5H8L7;E9PHB3;A0A804HJE2;Q8TF68-3;Q8TF68-2;Q8TF68	1;1;1;1;1;1	1;1;1;1;1;1	1;1;1;1;1;1	Zinc finger protein 384	ZNF384	6	1	1	1	1	1	1	4.7	4.7	4.7	29.649	277	277;377;608;461;516;577	1	1	0.0019286	2.1303	By MS/MS	NaN	NaN	NaN	1	1	Median	NaN	NaN	NaN	1	1	Median	4.7	14355000	7636700	6718300	14355000	7636700	6718300				274	5306	TRUE
A0A804HJT7;A0A804HK05;A0A804HL84;A0A804HL81;A0A804HJK8;Q16134;A0A804HK08;A0A804HK66;A0A804HKB8;A0A804HI48;A0A804HI73;A0A804HI80;B4DEQ0;Q16134-3	A0A804HJT7;A0A804HK05;A0A804HL84;A0A804HL81;A0A804HJK8;Q16134;A0A804HK08;A0A804HK66;A0A804HKB8;A0A804HI48;A0A804HI73;A0A804HI80;B4DEQ0;Q16134-3	2;2;2;2;2;2;1;1;1;1;1;1;1;1	2;2;2;2;2;2;1;1;1;1;1;1;1;1	2;2;2;2;2;2;1;1;1;1;1;1;1;1	Electron transfer flavoprotein-ubiquinone oxidoreductase, mitochondrial	ETFDH	14	2	2	2	2	2	2	4	4	4	57.585	522	522;569;570;600;618;617;68;166;226;374;397;452;556;570	1	3	0	5.764	By MS/MS	NaN	NaN	NaN	1	0	Median	NaN	NaN	NaN	1	0	Median	4	50482000	32743000	17739000	50482000	32743000	17739000				275	2677;3887	True;True
A0A804HJS7;Q9BQI5;Q9BQI5-2;Q9BQI5-3	A0A804HJS7;Q9BQI5;Q9BQI5-2;Q9BQI5-3	1;1;1;1	1;1;1;1	1;1;1;1	SH3-containing GRB2-like protein 3-interacting protein 1	SGIP1	4	1	1	1	1	1	1	2.1	2.1	2.1	92.183	855	855;828;832;859	1	1	0.0097765	0.59161	By MS/MS	NaN	NaN	NaN	1	1	Median	NaN	NaN	NaN	1	1	Median	2.1	23649000	5004600	18644000	23649000	5004600	18644000				276	687	TRUE
E7EN95;A0A804HK76;O75369-7;O75369-2;O75369-9;O75369;O75369-8;O75369-6;O75369-3;A0A804HL72;O75369-5;O75369-4;A0A804HJC2;A0A0C4DGA1	E7EN95;A0A804HK76;O75369-7;O75369-2;O75369-9;O75369;O75369-8;O75369-6;O75369-3;A0A804HL72;O75369-5;O75369-4	41;41;41;41;41;41;41;40;40;32;31;31;2;1	41;41;41;41;41;41;41;40;40;32;31;31;2;1	40;40;40;40;40;40;40;39;39;31;30;30;2;1	Filamin-B	FLNB	14	41	41	40	41	41	40	24.9	24.9	24.2	256.28	2409	2409;2562;2422;2578;2591;2602;2633;2537;2561;2270;2146;2150;521;72	1	49	0	281.24	By MS/MS	0.86359	1.2405	22.66	39	5	Leave out requantified	0.86359	1.2405	22.66	39	5	Leave out requantified	24.9	1713000000	976370000	736590000	1713000000	976370000	736590000				277	44;278;311;860;968;1063;1076;1286;1472;1566;1618;1717;1721;1768;1981;2402;2403;2495;3498;3559;3560;4418;4427;4632;4934;4935;5020;5074;5311;5796;5920;6007;6048;6056;6057;6121;6162;6204;6328;6394;6439	True;True;True;True;True;True;True;True;True;True;True;True;True;True;True;True;True;True;True;True;True;True;True;True;True;True;True;True;True;True;True;True;True;True;True;True;True;True;True;True;True
E9PMH2;A0A804HKH9;O00170;A0A804HKP8;A0A804HJ46;A0A804HKK3;A0A804HKL7;A0A804HIX8;A0A804HJ38;V9GYQ3	E9PMH2;A0A804HKH9;O00170;A0A804HKP8;A0A804HJ46;A0A804HKK3;A0A804HKL7;A0A804HIX8;A0A804HJ38;V9GYQ3	2;2;2;1;1;1;1;1;1;1	2;2;2;1;1;1;1;1;1;1	2;2;2;1;1;1;1;1;1;1	AH receptor-interacting protein	AIP	10	2	2	2	2	2	2	10.9	10.9	10.9	30.64	267	267;315;330;190;207;270;271;282;283;297	1	2	0.0026834	1.7064	By MS/MS	0.60277	0.80893	16.995	2	2	Median	0.60277	0.80893	16.995	2	2	Median	10.9	27506000	18978000	8527600	27506000	18978000	8527600				278	5477;6002	True;True
M0R026;A1L0T0;M0QZX5	M0R026;A1L0T0	3;3;1	3;3;1	3;3;1	Acetolactate synthase-like protein	ILVBL	3	3	3	3	3	3	3	8.4	8.4	8.4	56.732	525	525;632;229	1	3	0	3.7523	By MS/MS	0.73506	1.0164	37.584	2	0	Median	0.73506	1.0164	37.584	2	0	Median	8.4	48779000	17651000	31129000	48779000	17651000	31129000				279	111;1124;1991	True;True;True
P0DTW1;P0DSO3;P0CL80-2;Q4V326;Q4V321;Q13070;Q13069;P0CL82;P0CL81;P0CL80;O76087;A6NER3;A6NDE8;A1L429	P0DTW1;P0DSO3;P0CL80-2;Q4V326;Q4V321;Q13070;Q13069;P0CL82;P0CL81;P0CL80;O76087;A6NER3;A6NDE8;A1L429	1;1;1;1;1;1;1;1;1;1;1;1;1;1	1;1;1;1;1;1;1;1;1;1;1;1;1;1	1;1;1;1;1;1;1;1;1;1;1;1;1;1	G antigen 12F;G antigen 2E;G antigen 13;G antigen 6;G antigen 5;G antigen 12I;G antigen 12G;G antigen 7;G antigen 12J;G antigen 12H;G antigen 12B/C/D/E	GAGE12F;GAGE2E;GAGE13;GAGE6;GAGE5;GAGE12I;GAGE12G;GAGE7;GAGE12J;GAGE12H;GAGE12B	14	1	1	1	1	1	1	7.7	7.7	7.7	12.885	117	117;117;75;110;117;117;117;117;117;117;117;117;117;117	1	1	0.0086518	0.68664	By MS/MS	NaN	NaN	NaN	1	0	Median	NaN	NaN	NaN	1	0	Median	7.7	43113000	21555000	21559000	43113000	21555000	21559000				280	5147	TRUE
A2A2D0;P16949;P16949-2	A2A2D0;P16949;P16949-2	6;6;6	6;6;6	5;5;5	Stathmin	STMN1	3	6	6	5	6	6	5	41.2	41.2	30.6	9.7931	85	85;149;174	1	7	0	20.701	By MS/MS	0.53411	0.75392	4.9943	5	1	Leave out requantified	0.53411	0.75392	4.9943	5	1	Leave out requantified	41.2	254170000	149910000	104260000	254170000	149910000	104260000				281	680;707;708;709;1178;4342	True;True;True;True;True;True
H0YEY4;A6NCQ0;A6NJU6;A6NFX8;Q9UKK9	H0YEY4;A6NCQ0;A6NJU6;A6NFX8;Q9UKK9	1;1;1;1;1	1;1;1;1;1	1;1;1;1;1	ADP-sugar pyrophosphatase	NUDT5	5	1	1	1	1	1	1	8	8	8	14.901	137	137;180;186;232;219	1	1	0.0026385	1.5681	By MS/MS	NaN	NaN	NaN	1	0	Median	NaN	NaN	NaN	1	0	Median	8	14429000	10176000	4253200	14429000	10176000	4253200				282	5478	TRUE
A6NEM2;P51610-2;P51610;P51610-4;H7C1C4;P51610-3	A6NEM2;P51610-2;P51610;P51610-4	4;4;4;4;1;1	4;4;4;4;1;1	4;4;4;4;1;1	Host cell factor 1;HCF N-terminal chain 1;HCF N-terminal chain 2;HCF N-terminal chain 3;HCF N-terminal chain 4;HCF N-terminal chain 5;HCF N-terminal chain 6;HCF C-terminal chain 1;HCF C-terminal chain 2;HCF C-terminal chain 3;HCF C-terminal chain 4;HCF C-terminal chain 5;HCF C-terminal chain 6	HCFC1	6	4	4	4	4	4	4	3.8	3.8	3.8	213.47	2080	2080;1966;2035;2079;611;428	1	5	0	45.445	By MS/MS	0.68462	0.94113	13.988	2	0	Median	0.68462	0.94113	13.988	2	0	Median	3.8	45228000	31891000	13337000	45228000	31891000	13337000				283	669;2343;5786;6224	True;True;True;True
H3BU16;A6NGP5;Q9H910-2;Q9H910;Q9H910-3;H3BMT0;H3BTV5;H3BMV3	H3BU16;A6NGP5;Q9H910-2;Q9H910;Q9H910-3;H3BMT0;H3BTV5;H3BMV3	2;2;2;2;2;1;1;1	2;2;2;2;2;1;1;1	2;2;2;2;2;1;1;1	Hematological and neurological expressed 1-like protein	HN1L	8	2	2	2	2	2	2	17.4	17.4	17.4	17.603	167	167;178;174;190;218;115;116;190	1	2	0	13.545	By MS/MS	0.53896	0.76348	24.042	2	1	Median	0.53896	0.76348	24.042	2	1	Median	17.4	48261000	30145000	18116000	48261000	30145000	18116000				284	4731;5575	True;True
A6NHK2;P62304	A6NHK2;P62304	1;1	1;1	1;1	Small nuclear ribonucleoprotein E	SNRPE	2	1	1	1	1	1	1	30.8	30.8	30.8	5.9248	52	52;92	1	2	0	11.682	By MS/MS	0.55697	0.8117	4.7233	2	0	Median	0.55697	0.8117	4.7233	2	0	Median	30.8	87866000	51514000	36352000	87866000	51514000	36352000				285	2549	TRUE
F5H823;B7ZB78;F5GZG1;P61224-2;P61224-4;P61224-3;P61224;A6NIZ1;E7ESV4;F5H7Y6	F5H823;B7ZB78;F5GZG1;P61224-2;P61224-4;P61224-3;P61224;A6NIZ1	3;3;3;3;3;3;3;3;1;1	3;3;3;3;3;3;3;3;1;1	1;1;1;1;1;1;1;1;1;1	Ras-related protein Rap-1b;Ras-related protein Rap-1b-like protein	RAP1B	10	3	3	1	3	3	1	26.2	26.2	12.6	11.916	103	103;118;121;137;142;165;184;184;157;179	1	4	0	30.835	By MS/MS	0.81375	1.1344	11.896	4	1	Leave out requantified	0.81375	1.1344	11.896	4	1	Leave out requantified	26.2	244460000	134780000	109680000	244460000	134780000	109680000				286	2568;4322;4768	True;True;True
A6NJA2;P54578-2;P54578-3;P54578	A6NJA2;P54578-2;P54578-3;P54578	2;2;2;2	2;2;2;2	2;2;2;2	Ubiquitin carboxyl-terminal hydrolase;Ubiquitin carboxyl-terminal hydrolase 14	USP14	4	2	2	2	2	2	2	9.2	9.2	9.2	51.086	448	448;459;483;494	1	2	0.006552	1.2009	By MS/MS	NaN	NaN	NaN	1	0	Median	NaN	NaN	NaN	1	0	Median	9.2	37886000	29494000	8392100	37886000	29494000	8392100				287	5069;6311	True;True
H7C2P7;A6NJD9;A8MVT4;A8MYK1;Q16540	H7C2P7;A6NJD9;A8MVT4;A8MYK1;Q16540	1;1;1;1;1	1;1;1;1;1	1;1;1;1;1	39S ribosomal protein L23, mitochondrial	MRPL23	5	1	1	1	1	1	1	12.7	12.7	12.7	13.669	118	118;163;166;191;153	1	1	0.0018536	1.9182	By MS/MS	NaN	NaN	NaN	1	1	Median	NaN	NaN	NaN	1	1	Median	12.7	7627800	7204100	423730	7627800	7204100	423730				288	4005	TRUE
A6NL76;P68133;P68032;P63267;P62736;A0A804HKV3;F8WB63;B8ZZJ2;C9JFL5;F6UVQ4;F6QUT6;P63267-2;A5A3E0;F8WCH0;A0A2R8YFE2	A6NL76;P68133;P68032;P63267;P62736;A0A804HKV3;F8WB63;B8ZZJ2;C9JFL5;F6UVQ4;F6QUT6;P63267-2	16;16;16;15;15;10;9;9;9;9;9;9;6;3;3	1;1;1;1;1;1;1;1;1;1;1;0;0;0;0	1;1;1;1;1;1;1;1;1;1;1;0;0;0;0	Actin, alpha skeletal muscle;Actin, alpha cardiac muscle 1;Actin, gamma-enteric smooth muscle;Actin, aortic smooth muscle	ACTA1;ACTC1;ACTG2;ACTA2	15	16	1	1	16	1	1	35.6	6.3	6.3	39.206	351	351;377;377;376;377;332;105;119;144;151;151;333;1075;52;79	1	1	1	-2	By MS/MS	NaN	NaN	NaN	1	0	Median	NaN	NaN	NaN	1	0	Median	35.6	17404000	9588000	7815700	17404000	9588000	7815700	+			289	265;266;800;1222;1223;1355;1907;2270;2271;2272;2708;3023;3692;3693;5197;5198	False;False;False;False;False;False;True;False;False;False;False;False;False;False;False;False
H3BQ52;H3BTD3;H3BMD8;A6NMQ3;Q5T5H1;P56211-2;P56211;O43768-6;O43768-5;O43768-2;O43768;O43768-9;O43768-7;O43768-3;O43768-4	H3BQ52;H3BTD3;H3BMD8;A6NMQ3;Q5T5H1;P56211-2;P56211;O43768-6;O43768-5;O43768-2;O43768;O43768-9;O43768-7;O43768-3;O43768-4	1;1;1;1;1;1;1;1;1;1;1;1;1;1;1	1;1;1;1;1;1;1;1;1;1;1;1;1;1;1	1;1;1;1;1;1;1;1;1;1;1;1;1;1;1	cAMP-regulated phosphoprotein 19;Alpha-endosulfine	ARPP19;ENSA	15	1	1	1	1	1	1	15.5	15.5	15.5	7.6866	71	71;72;131;140;187;96;112;113;117;117;121;133;133;137;140	1	1	0.0027447	1.8242	By MS/MS	NaN	NaN	NaN	1	0	Median	NaN	NaN	NaN	1	0	Median	15.5	13612000	8261900	5350100	13612000	8261900	5350100				290	6318	TRUE
A8MUA9;A8MU27;P61956-2;Q6EEV6;P61956;P55854;P55854-2	A8MUA9;A8MU27;P61956-2;Q6EEV6;P61956;P55854;P55854-2	1;1;1;1;1;1;1	1;1;1;1;1;1;1	1;1;1;1;1;1;1	Small ubiquitin-related modifier 2;Small ubiquitin-related modifier 4;Small ubiquitin-related modifier 3	SUMO3;SUMO2;SUMO4	7	1	1	1	1	1	1	8.9	8.9	8.9	15.317	135	135;147;71;95;95;103;141	1	1	0.0027125	1.7545	By MS/MS	NaN	NaN	NaN	1	0	Median	NaN	NaN	NaN	1	0	Median	8.9	78852000	42626000	36226000	78852000	42626000	36226000				291	5757	TRUE
A8MU58;Q13155-2;Q13155	A8MU58;Q13155-2;Q13155	2;2;2	2;2;2	2;2;2	Aminoacyl tRNA synthase complex-interacting multifunctional protein 2	AIMP2	3	2	2	2	2	2	2	6.6	6.6	6.6	26.76	242	242;251;320	1	2	0	3.0459	By MS/MS	0.54226	0.74289	30.484	2	0	Median	0.54226	0.74289	30.484	2	0	Median	6.6	29507000	17570000	11937000	29507000	17570000	11937000				292	4543;4544	True;True
K7EMA7;H7BY10;K7ERT8;A8MUS3;P62750;K7EJV9	K7EMA7;H7BY10;K7ERT8;A8MUS3;P62750;K7EJV9	3;3;3;3;3;2	3;3;3;3;3;2	3;3;3;3;3;2	60S ribosomal protein L23a	RPL23A	6	3	3	3	3	3	3	37.1	37.1	37.1	7.9232	70	70;158;175;194;156;170	1	6	0	4.8324	By MS/MS	0.74903	1.0946	27.706	6	2	Leave out requantified	0.74903	1.0946	27.706	6	2	Leave out requantified	37.1	563450000	379180000	184270000	563450000	379180000	184270000				293	2845;2967;2968	True;True;True
Q49AN9;F5H013;P62308;A8MWD9	Q49AN9;F5H013;P62308;A8MWD9	1;1;1;1	1;1;1;1	1;1;1;1	Small nuclear ribonucleoprotein G;Putative small nuclear ribonucleoprotein G-like protein 15	SNRPG;SNRPGP15	4	1	1	1	1	1	1	20.3	20.3	20.3	7.1013	64	64;68;76;76	1	1	0.0018975	2.0288	By MS/MS	NaN	NaN	NaN	1	0	Median	NaN	NaN	NaN	1	0	Median	20.3	23457000	11743000	11714000	23457000	11743000	11714000				294	2041	TRUE
A8MX94;P09211;A0A087X2E9	A8MX94;P09211	5;5;2	5;5;2	5;5;2	Glutathione S-transferase P	GSTP1	3	5	5	5	5	5	5	42	42	42	19.48	174	174;210;79	1	13	0	46.807	By MS/MS	0.77119	1.074	17.699	10	4	Leave out requantified	0.77119	1.074	17.699	10	4	Leave out requantified	42	229640000	125600000	104040000	229640000	125600000	104040000				295	237;670;1625;3165;5474	True;True;True;True;True
E9PNW0;E9PJJ2;E9PS34;E9PNJ7;A8MXH2;C9J6D1;Q99733;Q99733-2;E9PKT8;C9JZI7;E9PKI2;E9PP22	E9PNW0;E9PJJ2;E9PS34;E9PNJ7;A8MXH2;C9J6D1;Q99733;Q99733-2;E9PKT8;C9JZI7	3;3;3;3;3;3;3;3;2;2;1;1	1;1;1;1;1;1;1;1;0;0;1;1	1;1;1;1;1;1;1;1;0;0;1;1	Nucleosome assembly protein 1-like 4	NAP1L4	12	3	1	1	3	1	1	26.2	15.9	15.9	12.25	107	107;128;133;140;156;178;375;386;169;278;78;154	1	1	0.001007	2.4844	By MS/MS	NaN	NaN	NaN	1	0	Median	NaN	NaN	NaN	1	0	Median	26.2	27620000	15139000	12481000	27620000	15139000	12481000				296	1700;1701;3026	False;False;True
M0R088;E9PCT1;A9Z1X7;Q8IYB3-2;Q8IYB3	M0R088;E9PCT1;A9Z1X7;Q8IYB3-2;Q8IYB3	1;1;1;1;1	1;1;1;1;1	1;1;1;1;1	Serine/arginine repetitive matrix protein 1	SRRM1	5	1	1	1	1	1	1	1.5	1.5	1.5	78.139	681	681;820;913;902;904	1	1	0	3.8546	By MS/MS	NaN	NaN	NaN	1	0	Median	NaN	NaN	NaN	1	0	Median	1.5	19242000	9497900	9744400	19242000	9497900	9744400				297	3534	TRUE
H0Y524;F2Z2V0;B0QZ18;Q99829	H0Y524;F2Z2V0;B0QZ18;Q99829	1;1;1;1	1;1;1;1	1;1;1;1	Copine-1	CPNE1	4	1	1	1	1	1	1	4.8	4.8	4.8	21.346	208	208;533;542;537	1	1	0	3.5544	By MS/MS	NaN	NaN	NaN	1	0	Median	NaN	NaN	NaN	1	0	Median	4.8	31126000	17510000	13616000	31126000	17510000	13616000				298	1149	TRUE
B1AHC9;P12956-2;P12956	B1AHC9;P12956-2;P12956	8;8;8	8;8;8	8;8;8	X-ray repair cross-complementing protein 6	XRCC6	3	8	8	8	8	8	8	13.6	13.6	13.6	64.283	559	559;568;609	1	10	0	101.28	By MS/MS	0.67836	0.97609	11.942	7	1	Leave out requantified	0.67836	0.97609	11.942	7	1	Leave out requantified	13.6	585130000	344810000	240320000	585130000	344810000	240320000				299	1674;2539;2548;2855;4571;5318;5319;5568	True;True;True;True;True;True;True;True
B1AK20;Q5TH61;Q9NVH1-3;Q9NVH1-2;Q9NVH1	B1AK20;Q5TH61;Q9NVH1-3;Q9NVH1-2;Q9NVH1	1;1;1;1;1	1;1;1;1;1	1;1;1;1;1	DnaJ homolog subfamily C member 11	DNAJC11	5	1	1	1	1	1	1	3.7	3.7	3.7	36.76	324	324;332;507;521;559	1	1	0.007446	0.77879	By MS/MS	NaN	NaN	NaN	1	0	Median	NaN	NaN	NaN	1	0	Median	3.7	22499000	11251000	11249000	22499000	11251000	11249000				300	1914	TRUE
B1AK87;P47756-2;P47756;B1AK88;B1AK85;A0A6I8PRV6;A0A6I8PIN8	B1AK87;P47756-2;P47756;B1AK88;B1AK85	6;6;6;5;3;1;1	6;6;6;5;3;1;1	6;6;6;5;3;1;1	F-actin-capping protein subunit beta	CAPZB	7	6	6	6	6	6	6	28.3	28.3	28.3	27.44	244	244;272;277;301;260;59;63	1	6	0	36.896	By MS/MS	0.78338	1.0934	12.059	5	2	Leave out requantified	0.78338	1.0934	12.059	5	2	Leave out requantified	28.3	97288000	49120000	48168000	97288000	49120000	48168000				301	2824;3454;4210;4569;5115;5116	True;True;True;True;True;True
B1AKC9;P29323-2;P29323-3;P29323;Q6NVW1;J3KR66;A0A7P0TBL4;A0A7P0TA58;Q96L35;E9PG71;A0A3B3IRY8;A0A0B4J1T8;Q9UF33-2;Q9UF33-3;P54762-5;P54764-2;P54762;P54764;P54760;Q15375-2;Q15375-4;Q15375;Q9UF33	B1AKC9;P29323-2;P29323-3;P29323;Q6NVW1	4;4;4;4;3;1;1;1;1;1;1;1;1;1;1;1;1;1;1;1;1;1;1	4;4;4;4;3;1;1;1;1;1;1;1;1;1;1;1;1;1;1;1;1;1;1	3;3;3;3;3;0;0;0;0;0;0;0;0;0;0;0;0;0;0;0;0;0;0	Receptor protein-tyrosine kinase;Ephrin type-B receptor 2	EPHB2	23	4	4	3	4	4	3	5.2	5.2	4	105.56	946	946;986;987;1055;482;373;841;922;935;949;1055;1130;334;398;545;935;984;986;987;993;994;998;1036	1	4	0	25.829	By MS/MS	1.1513	1.5752	36.462	3	0	Leave out requantified	1.1513	1.5752	36.462	3	0	Leave out requantified	5.2	65856000	37215000	28640000	65856000	37215000	28640000				302	575;932;3832;5633	True;True;True;True
H3BQI1;B1AKR6;Q9NP97;Q8TF09	H3BQI1;B1AKR6;Q9NP97;Q8TF09	1;1;1;1	1;1;1;1	1;1;1;1	Dynein light chain roadblock-type 1;Dynein light chain roadblock-type 2	DYNLRB2;DYNLRB1	4	1	1	1	1	1	1	12.8	12.8	12.8	13.852	125	125;148;96;96	1	1	0.0027397	1.8189	By MS/MS	NaN	NaN	NaN	1	0	Median	NaN	NaN	NaN	1	0	Median	12.8	22746000	16476000	6269900	22746000	16476000	6269900				303	5145	TRUE
H0Y6Y8;B1AL05;Q8N983-4;Q8N983-3;Q8N983-2;Q8N983;Q8N983-6;Q8N983-7;H0YBU8;M0R051	H0Y6Y8;B1AL05;Q8N983-4;Q8N983-3;Q8N983-2;Q8N983;Q8N983-6;Q8N983-7;H0YBU8	3;3;3;3;3;3;3;3;2;1	3;3;3;3;3;3;3;3;2;1	3;3;3;3;3;3;3;3;2;1	39S ribosomal protein L43, mitochondrial	MRPL43	10	3	3	3	3	3	3	24.3	24.3	24.3	18.657	169	169;184;159;164;202;215;235;261;148;44	1	3	0.0026478	1.5979	By MS/MS	0.41692	0.58524	65.771	2	1	Median	0.41692	0.58524	65.771	2	1	Median	24.3	54684000	34900000	19784000	54684000	34900000	19784000				304	1587;4433;5153	True;True;True
B1ALM5;Q9NQ34-2;Q9P0T7;Q9NQ34	B1ALM5;Q9NQ34-2;Q9P0T7;Q9NQ34	1;1;1;1	1;1;1;1	1;1;1;1	Transmembrane protein 9B;Transmembrane protein 9	TMEM9;TMEM9B	4	1	1	1	1	1	1	4.8	4.8	4.8	20.958	186	186;124;183;198	1	1	0.0098315	0.60215	By MS/MS	NaN	NaN	NaN	1	0	Median	NaN	NaN	NaN	1	0	Median	4.8	16826000	11356000	5470300	16826000	11356000	5470300				305	6250	TRUE
E9PJ77;E9PRN3;B1ANM0;H7BXD8;Q5T3P9;F6V2D4;O00214;O00214-2	E9PJ77;E9PRN3;B1ANM0;H7BXD8;Q5T3P9;F6V2D4;O00214;O00214-2	1;1;1;1;1;1;1;1	1;1;1;1;1;1;1;1	1;1;1;1;1;1;1;1	Galectin;Galectin-8	LGALS8	8	1	1	1	1	1	1	9.4	9.4	9.4	12.107	106	106;121;167;175;208;300;317;359	1	1	0.0062016	0.96336	By MS/MS	NaN	NaN	NaN	1	0	Median	NaN	NaN	NaN	1	0	Median	9.4	14201000	8360600	5840400	14201000	8360600	5840400				306	184	TRUE
G3V576;G3V4W0;B4DY08;B2R5W2;G3V4C1;G3V2Q1;P07910-2;P07910;P07910-4;G3V555;G3V575;G3V5X6;G3V3K6;G3V251;B4DSU6;G3V4M8;P07910-3;G3V2H6;A0A0G2JPF8;A0A0G2JNQ3;P0DMR1;O60812;B7ZW38;B2RXH8;G3V5V7;G3V2D6	G3V576;G3V4W0;B4DY08;B2R5W2;G3V4C1;G3V2Q1;P07910-2;P07910;P07910-4;G3V555;G3V575;G3V5X6;G3V3K6;G3V251;B4DSU6;G3V4M8	16;16;16;16;16;16;16;16;15;14;14;12;12;12;12;9;7;6;6;6;6;6;6;6;4;4	16;16;16;16;16;16;16;16;15;14;14;12;12;12;12;9;7;6;6;6;6;6;6;6;4;4	15;15;15;15;15;15;15;15;14;13;13;11;11;11;11;8;6;5;6;6;6;6;6;6;4;4	Heterogeneous nuclear ribonucleoproteins C1/C2	HNRNPC	26	16	16	15	15	15	15	49.8	49.8	45	25.256	231	231;262;288;290;292;305;293;306;250;175;187;117;121;126;147;66;226;54;293;293;293;293;293;293;180;214	1	21	0	43.308	By MS/MS	0.61052	0.87925	12.707	19	4	Leave out requantified	0.61052	0.87925	12.707	19	4	Leave out requantified	45	1664600000	1055200000	609310000	1664600000	1055200000	609310000				307	703;1773;2688;2877;2878;3174;3624;3625;3626;3751;4153;4574;5858;5859;6100;6336	True;True;True;True;True;True;True;True;True;True;True;True;True;True;True;True
B3KVN2;P49354-2;P49354	B3KVN2;P49354-2;P49354	1;1;1	1;1;1	1;1;1	Protein farnesyltransferase/geranylgeranyltransferase type-1 subunit alpha	FNTA	3	1	1	1	1	1	1	5.7	5.7	5.7	27.443	228	228;312;379	1	1	0	3.3639	By MS/MS	NaN	NaN	NaN	0	0	Median	NaN	NaN	NaN	0	0	Median	5.7	0	0	0	0	0	0				308	2291	TRUE
B4DDD6;Q9UJU6-6;Q9UJU6;Q9UJU6-2;Q9UJU6-3;F2Z2V3;F8WB73;F8WCK3;F2Z3E3;F8WC20;F8WBB2;F8WFE1;F8WBG8;H0Y5J4;Q9UJU6-5;Q9UJU6-4	B4DDD6;Q9UJU6-6;Q9UJU6;Q9UJU6-2;Q9UJU6-3;F2Z2V3;F8WB73;F8WCK3;F2Z3E3;F8WC20;F8WBB2;F8WFE1;F8WBG8;H0Y5J4;Q9UJU6-5;Q9UJU6-4	2;2;2;2;2;1;1;1;1;1;1;1;1;1;1;1	2;2;2;2;2;1;1;1;1;1;1;1;1;1;1;1	2;2;2;2;2;1;1;1;1;1;1;1;1;1;1;1	Drebrin-like protein	DBNL	16	2	2	2	2	2	2	5.4	5.4	5.4	45.746	406	406;382;430;431;439;27;31;40;48;50;62;87;128;359;327;336	1	2	0	12.926	By MS/MS	0.724	0.97572	12.738	2	1	Median	0.724	0.97572	12.738	2	1	Median	5.4	26049000	17055000	8994600	26049000	17055000	8994600				309	3810;5719	True;True
B4DDF4;B4DUT8;Q99439-2;Q99439;A0A087X1X5;A0A087X271;H3BVI6;H3BQH0;U3KPS3;K7ES69;A0A087WV51	B4DDF4;B4DUT8;Q99439-2;Q99439;A0A087X1X5;A0A087X271;H3BVI6;H3BQH0	6;6;6;6;5;4;4;3;2;2;1	6;6;6;6;5;4;4;3;2;2;1	6;6;6;6;5;4;4;3;2;2;1	Calponin;Calponin-2	CNN2	11	6	6	6	6	6	6	20.5	20.5	20.5	32.616	298	298;330;270;309;191;179;261;154;103;148;66	1	7	0	49.844	By MS/MS	0.61283	0.84134	31.989	4	0	Leave out requantified	0.61283	0.84134	31.989	4	0	Leave out requantified	20.5	137160000	72824000	64331000	137160000	72824000	64331000				310	886;887;888;889;4897;5720	True;True;True;True;True;True
H0YE81;B4DE93;G3V0I5;P49821-2;P49821	H0YE81;B4DE93;G3V0I5;P49821-2;P49821	1;1;1;1;1	1;1;1;1;1	1;1;1;1;1	NADH dehydrogenase [ubiquinone] flavoprotein 1, mitochondrial	NDUFV1	5	1	1	1	1	1	1	24.1	24.1	24.1	14.161	133	133;363;457;455;464	1	1	0.0019493	2.2339	By MS/MS	NaN	NaN	NaN	1	1	Median	NaN	NaN	NaN	1	1	Median	24.1	34624000	30872000	3752700	34624000	30872000	3752700				311	3186	TRUE
B4DEM9;Q9Y2S7	B4DEM9;Q9Y2S7	1;1	1;1	1;1	Polymerase delta-interacting protein 2	POLDIP2	2	1	1	1	1	1	1	4.6	4.6	4.6	39.871	350	350;368	1	1	0.002693	1.7236	By MS/MS	NaN	NaN	NaN	1	0	Median	NaN	NaN	NaN	1	0	Median	4.6	14378000	7492700	6885500	14378000	7492700	6885500				312	4972	TRUE
C9J0K6;B4DHQ6;P30626-3;P30626-2;P30626	C9J0K6;B4DHQ6;P30626-3;P30626-2;P30626	1;1;1;1;1	1;1;1;1;1	1;1;1;1;1	Sorcin	SRI	5	1	1	1	1	1	1	12.9	12.9	12.9	17.605	155	155;158;180;183;198	1	1	0	32.26	By MS/MS	NaN	NaN	NaN	1	1	Median	NaN	NaN	NaN	1	1	Median	12.9	14983000	10185000	4797400	14983000	10185000	4797400				313	984	TRUE
B4DHR0;Q9H5N1-2;Q9H5N1	B4DHR0;Q9H5N1-2;Q9H5N1	1;1;1	1;1;1	1;1;1	Rab GTPase-binding effector protein 2	RABEP2	3	1	1	1	1	1	1	2.4	2.4	2.4	56.112	498	498;533;569	1	2	0	6.4869	By MS/MS	NaN	NaN	NaN	0	0	Median	NaN	NaN	NaN	0	0	Median	2.4	3893500	3893500	0	3893500	3893500	0				314	5498	TRUE
B4DJ81;P28331-3;P28331-4;P28331-5;P28331;P28331-2	B4DJ81;P28331-3;P28331-4;P28331-5;P28331;P28331-2	4;4;4;4;4;4	4;4;4;4;4;4	4;4;4;4;4;4	NADH-ubiquinone oxidoreductase 75 kDa subunit, mitochondrial	NDUFS1	6	4	4	4	4	4	4	10.3	10.3	10.3	66.921	611	611;616;670;691;727;741	1	4	0	8.5702	By MS/MS	0.73291	1.0082	13.941	4	1	Leave out requantified	0.73291	1.0082	13.941	4	1	Leave out requantified	10.3	96996000	60058000	36938000	96996000	60058000	36938000				315	511;3471;4530;4531	True;True;True;True
B4DJF2;I3L3T1;P62258;I3L0W5;K7EIT4;P62258-2	B4DJF2;I3L3T1;P62258;I3L0W5;K7EIT4;P62258-2	2;2;2;1;1;1	2;2;2;1;1;1	2;2;2;1;1;1	14-3-3 protein epsilon	YWHAE	6	2	2	2	2	2	2	27.7	27.7	27.7	10.949	94	94;107;255;38;109;233	1	3	0	4.2433	By MS/MS	0.28604	0.41377	120.99	2	1	Median	0.28604	0.41377	120.99	2	1	Median	27.7	148030000	104120000	43903000	148030000	104120000	43903000				316	3555;3871	True;True
M0R1C0;M0R2H5;B4DJM9;M0QWZ7;Q9NP81;Q9NP81-2	M0R1C0;M0R2H5;B4DJM9;M0QWZ7;Q9NP81;Q9NP81-2	2;2;2;2;2;2	2;2;2;2;2;2	2;2;2;2;2;2	Serine--tRNA ligase, mitochondrial	SARS2	6	2	2	2	2	2	2	31.1	31.1	31.1	10.267	90	90;135;236;518;518;520	1	2	0.0010267	2.67	By MS/MS	0.79114	1.0597	4.025	2	0	Median	0.79114	1.0597	4.025	2	0	Median	31.1	26955000	14795000	12160000	26955000	14795000	12160000				317	1333;1488	True;True
B4DLN1;F6RGN5;P52815;Q9UBX3;Q9UBX3-2;I3L1E8	B4DLN1;F6RGN5;P52815;Q9UBX3;Q9UBX3-2	4;2;2;2;2;1	4;2;2;2;2;1	4;2;2;2;2;1	39S ribosomal protein L12, mitochondrial;Mitochondrial dicarboxylate carrier	SLC25A10;MRPL12	6	4	4	4	4	4	4	18.3	18.3	18.3	48.099	442	442;406;198;287;296;113	1	6	0	17.412	By MS/MS	0.71427	0.99675	23.307	6	3	Leave out requantified	0.71427	0.99675	23.307	6	3	Leave out requantified	18.3	230180000	148400000	81782000	230180000	148400000	81782000				318	2577;4000;4003;6033	True;True;True;True
B4DLR8;P15559-3;P15559-2;P15559;H3BNV2;H3BRK3	B4DLR8;P15559-3;P15559-2;P15559;H3BNV2;H3BRK3	4;4;4;4;3;2	4;4;4;4;3;2	4;4;4;4;3;2	NAD(P)H dehydrogenase [quinone] 1	NQO1	6	4	4	4	4	4	4	20.3	20.3	20.3	22.793	202	202;236;240;274;253;269	1	4	0	7.4689	By MS/MS	0.54477	0.7803	22.245	3	1	Median	0.54477	0.7803	22.245	3	1	Median	20.3	149440000	86935000	62509000	149440000	86935000	62509000				319	456;1541;2589;4733	True;True;True;True
B4DR80;Q9Y6E0-2;Q9Y6E0;C9JJV0;C9JDH9;C9J6L2;C9JCC0;C9J232;Q5JV98;H7C279;H0Y630;Q8NBY1;B4E0Y9;O00506-3;Q9P289-2;O00506-2;Q9P289-3;Q9P289;O00506	B4DR80;Q9Y6E0-2;Q9Y6E0;C9JJV0;C9JDH9;C9J6L2;C9JCC0;C9J232;Q5JV98;H7C279;H0Y630;Q8NBY1;B4E0Y9;O00506-3;Q9P289-2;O00506-2;Q9P289-3;Q9P289;O00506	2;2;2;1;1;1;1;1;1;1;1;1;1;1;1;1;1;1;1	2;2;2;1;1;1;1;1;1;1;1;1;1;1;1;1;1;1;1	2;2;2;1;1;1;1;1;1;1;1;1;1;1;1;1;1;1;1	Serine/threonine-protein kinase 24;Serine/threonine-protein kinase 24 36 kDa subunit;Serine/threonine-protein kinase 24 12 kDa subunit;Serine/threonine-protein kinase 25;Serine/threonine-protein kinase 26	STK24;STK25;STK26	19	2	2	2	2	2	2	6.8	6.8	6.8	45.835	412	412;431;443;79;148;161;163;177;209;247;369;392;438;332;339;349;354;416;426	1	2	0.0010215	2.5917	By MS/MS	0.63756	0.87575	29.043	2	2	Median	0.63756	0.87575	29.043	2	2	Median	6.8	22646000	13434000	9211400	22646000	13434000	9211400				320	2940;6429	True;True
B4DRN8;Q5W0Z9-2;Q5W0Z9-4;Q5W0Z9-3;Q5W0Z9	B4DRN8;Q5W0Z9-2;Q5W0Z9-4;Q5W0Z9-3;Q5W0Z9	1;1;1;1;1	1;1;1;1;1	1;1;1;1;1	Palmitoyltransferase;Probable palmitoyltransferase ZDHHC20	ZDHHC20	5	1	1	1	1	1	1	3.8	3.8	3.8	33.743	292	292;130;320;354;365	1	1	0.0060514	0.8614	By MS/MS	NaN	NaN	NaN	1	0	Median	NaN	NaN	NaN	1	0	Median	3.8	9697900	5319800	4378100	9697900	5319800	4378100				321	487	TRUE
J3QSB7;B4DUC8;Q13126-7;Q13126-4;Q13126;Q13126-6;Q13126-5;Q13126-3;Q13126-2;F2Z2F3	J3QSB7;B4DUC8;Q13126-7;Q13126-4;Q13126;Q13126-6;Q13126-5;Q13126-3;Q13126-2;F2Z2F3	2;2;2;2;2;2;2;2;2;1	2;2;2;2;2;2;2;2;2;1	2;2;2;2;2;2;2;2;2;1	Purine nucleoside phosphorylase;S-methyl-5-thioadenosine phosphorylase	MTAP	10	2	2	2	2	2	2	12.8	12.8	12.8	26.777	242	242;300;239;280;283;293;305;334;346;143	1	2	0.0042626	1.3711	By MS/MS	0.82308	1.1065	12.811	2	1	Median	0.82308	1.1065	12.811	2	1	Median	12.8	27177000	13469000	13708000	27177000	13469000	13708000				322	2127;6446	True;True
M0R1S4;M0QY71;M0R1G7;B4E135;M0R0Q7;F5GZ28;P18858-2;P18858	M0R1S4;M0QY71;M0R1G7;B4E135;M0R0Q7;F5GZ28;P18858-2;P18858	1;1;1;1;1;1;1;1	1;1;1;1;1;1;1;1	1;1;1;1;1;1;1;1	DNA ligase;DNA ligase 1	LIG1	8	1	1	1	1	1	1	42.9	42.9	42.9	3.2087	28	28;145;149;415;800;851;801;919	1	1	0.0073964	0.75452	By MS/MS	NaN	NaN	NaN	0	0	Median	NaN	NaN	NaN	0	0	Median	42.9	0	0	0	0	0	0				323	3699	TRUE
B4E3S0;Q9ULV4;Q9ULV4-2;Q9ULV4-3;H0YHL7;J3QLV6;J3KSS5;Q6QEF8-4;Q6QEF8-3;Q6QEF8-2;Q6QEF8-5;Q6QEF8	B4E3S0;Q9ULV4;Q9ULV4-2;Q9ULV4-3;H0YHL7	4;4;4;4;2;1;1;1;1;1;1;1	4;4;4;4;2;1;1;1;1;1;1;1	4;4;4;4;2;1;1;1;1;1;1;1	Coronin;Coronin-1C	CORO1C	12	4	4	4	4	4	4	12.7	12.7	12.7	41.603	369	369;474;480;527;165;432;471;237;285;286;472;472	1	5	0	6.0565	By MS/MS	0.63756	0.89029	17.75	5	1	Leave out requantified	0.63756	0.89029	17.75	5	1	Leave out requantified	12.7	164650000	91790000	72856000	164650000	91790000	72856000				324	344;2734;4157;4720	True;True;True;True
B5MBZ0;Q9HC35;Q9HC35-2	B5MBZ0;Q9HC35;Q9HC35-2	3;3;2	3;3;2	3;3;2	Echinoderm microtubule-associated protein-like 4	EML4	3	3	3	3	3	3	3	3.6	3.6	3.6	110.18	992	992;981;923	1	3	0	5.0901	By MS/MS	0.76436	1.0522	19.35	2	1	Median	0.76436	1.0522	19.35	2	1	Median	3.6	34766000	19544000	15222000	34766000	19544000	15222000				325	57;705;6113	True;True;True
B5MCA4;P16422;C9JKY3	B5MCA4;P16422;C9JKY3	8;8;6	8;8;6	8;8;6	Epithelial cell adhesion molecule	EPCAM	3	8	8	8	8	8	8	22.8	22.8	22.8	37.893	342	342;314;199	1	12	0	323.31	By MS/MS	0.74843	1.0834	37.701	11	1	Leave out requantified	0.74843	1.0834	37.701	11	1	Leave out requantified	22.8	555420000	303620000	251790000	555420000	303620000	251790000				326	396;397;2997;2998;4063;4337;5241;5283	True;True;True;True;True;True;True;True
B5MCF9;O00541-2;O00541;B3KXD6	B5MCF9;O00541-2;O00541;B3KXD6	3;3;3;2	3;3;3;2	3;3;3;2	Pescadillo homolog	PES1	4	3	3	3	3	3	3	6.3	6.3	6.3	66.077	571	571;583;588;449	1	4	0	5.786	By MS/MS	0.85038	1.2429	36.818	3	1	Plateau	0.85038	1.2429	36.818	3	1	Plateau	6.3	73527000	46560000	26967000	73527000	46560000	26967000				327	1068;1454;2081	True;True;True
B5MCT4;P19224-2;Q9HAW9-2;Q9HAW8-2;Q9HAW7-2;O60656-2;P19224-3;P22309-2;P35504-2;P35503-3;P22310-2;Q9HAW9;Q9HAW8;Q9HAW7;O60656;P19224;P22309;P35504;P35503;P22310	B5MCT4;P19224-2;Q9HAW9-2;Q9HAW8-2;Q9HAW7-2;O60656-2;P19224-3;P22309-2;P35504-2;P35503-3;P22310-2;Q9HAW9;Q9HAW8;Q9HAW7;O60656;P19224;P22309;P35504;P35503;P22310	2;2;2;2;2;2;2;2;2;2;2;2;2;2;2;2;2;2;2;2	2;2;2;2;2;2;2;2;2;2;2;2;2;2;2;2;2;2;2;2	2;2;2;2;2;2;2;2;2;2;2;2;2;2;2;2;2;2;2;2	UDP-glucuronosyltransferase 1-6;UDP-glucuronosyltransferase 1-8;UDP-glucuronosyltransferase 1-10;UDP-glucuronosyltransferase 1-7;UDP-glucuronosyltransferase 1-9;UDP-glucuronosyltransferase 1-1;UDP-glucuronosyltransferase 1-5;UDP-glucuronosyltransferase 1-3;UDP-glucuronosyltransferase 1-4	UGT1A6;UGT1A8;UGT1A10;UGT1A7;UGT1A9;UGT1A1;UGT1A5;UGT1A3;UGT1A4	20	2	2	2	2	2	2	18.2	18.2	18.2	19.423	176	176;265;441;441;441;441;443;444;445;445;445;530;530;530;530;532;533;534;534;534	1	2	0	3.5613	By MS/MS	1.194	1.6979	4.2352	2	0	Median	1.194	1.6979	4.2352	2	0	Median	18.2	74466000	36048000	38418000	74466000	36048000	38418000				328	549;6258	True;True
B5MCX3;Q15019;Q15019-3;Q15019-2;H7C2Y0;H7C1T1	B5MCX3;Q15019;Q15019-3;Q15019-2;H7C2Y0	3;3;3;3;2;1	3;3;3;3;2;1	3;3;3;3;2;1	Septin-2	2022-09-02	6	3	3	3	3	3	3	19.6	19.6	19.6	36.94	321	321;361;371;396;188;29	1	4	0	93.996	By MS/MS	0.53688	0.74842	23.471	3	1	Median	0.53688	0.74842	23.471	3	1	Median	19.6	78721000	52245000	26475000	78721000	52245000	26475000				329	688;3685;5522	True;True;True
B5MD45;Q6UXI7-2;Q6UXI7-5;Q6UXI7;Q6UXI7-4;C9J6F5	B5MD45;Q6UXI7-2;Q6UXI7-5;Q6UXI7;Q6UXI7-4;C9J6F5	2;2;2;2;2;1	2;2;2;2;2;1	2;2;2;2;2;1	Vitrin	VIT	6	2	2	2	2	2	2	4.6	4.6	4.6	68.696	630	630;656;657;678;693;347	1	2	0.0073368	0.74143	By MS/MS	0.60411	0.86157	5.8716	2	0	Median	0.60411	0.86157	5.8716	2	0	Median	4.6	197150000	126560000	70595000	197150000	126560000	70595000				330	2473;4931	True;True
B5MDF5;J3KQE5;P62826;B4DV51;F5H018;H0YFC6	B5MDF5;J3KQE5;P62826;B4DV51;F5H018	5;5;5;3;3;2	5;5;5;3;3;2	5;5;5;3;3;2	GTP-binding nuclear protein Ran	RAN	6	5	5	5	5	5	5	18.5	18.5	18.5	26.224	233	233;234;216;128;198;103	1	8	0	36.536	By MS/MS	0.56434	0.82616	16.935	7	4	Leave out requantified	0.56434	0.82616	16.935	7	4	Leave out requantified	18.5	820960000	538370000	282590000	820960000	538370000	282590000				331	2812;3468;3469;3885;4929	True;True;True;True;True
Q99613-2;Q99613;B5ME19;H3BPE4;H3BTY8;H3BPE3	Q99613-2;Q99613;B5ME19	7;7;7;2;1;1	7;7;7;2;1;1	7;7;7;2;1;1	Eukaryotic translation initiation factor 3 subunit C;Eukaryotic translation initiation factor 3 subunit C-like protein	EIF3C;EIF3CL	6	7	7	7	7	7	7	8.4	8.4	8.4	104.1	903	903;913;914;148;79;132	1	8	0	12.168	By MS/MS	0.95402	1.355	17.518	8	5	Leave out requantified	0.95402	1.355	17.518	8	5	Leave out requantified	8.4	155700000	74153000	81543000	155700000	74153000	81543000				332	392;971;1381;1515;1872;5272;5877	True;True;True;True;True;True;True
E5RHG9;B7Z2R2;P14927;P14927-2	E5RHG9;B7Z2R2;P14927;P14927-2	3;3;3;3	3;3;3;3	3;3;3;3	Cytochrome b-c1 complex subunit 7	UQCRB	4	3	3	3	3	3	3	34.2	34.2	34.2	9.2397	76	76;161;111;140	1	3	0.0062257	0.98376	By MS/MS	0.47788	0.66001	40.105	2	1	Median	0.47788	0.66001	40.105	2	1	Median	34.2	64550000	42578000	21971000	64550000	42578000	21971000				333	430;4416;4417	True;True;True
H0Y9U7;B7Z3Z9;E7EPM6;P33121-2;P33121-3;P33121	H0Y9U7;B7Z3Z9;E7EPM6;P33121-2;P33121-3;P33121	1;1;1;1;1;1	1;1;1;1;1;1	1;1;1;1;1;1	Long-chain-fatty-acid--CoA ligase 1	ACSL1	6	1	1	1	1	1	1	4.1	4.1	4.1	32.809	294	294;527;664;688;698;698	1	1	0.0018657	1.9375	By MS/MS	NaN	NaN	NaN	1	0	Median	NaN	NaN	NaN	1	0	Median	4.1	12824000	7675800	5147900	12824000	7675800	5147900				334	4958	TRUE
B7Z4M1;F5H891;F5GWG7;F5H617;O95197-6;O95197-3;O95197-5;O95197-4;O95197-7;O95197-2;O95197	B7Z4M1;F5H891;F5GWG7;F5H617;O95197-6;O95197-3;O95197-5;O95197-4;O95197-7;O95197-2;O95197	1;1;1;1;1;1;1;1;1;1;1	1;1;1;1;1;1;1;1;1;1;1	1;1;1;1;1;1;1;1;1;1;1	Reticulon;Reticulon-3	RTN3	11	1	1	1	1	1	1	31.7	31.7	31.7	12.747	123	123;130;136;185;214;236;241;255;920;1013;1032	1	1	0	50.944	By MS/MS	NaN	NaN	NaN	0	0	Median	NaN	NaN	NaN	0	0	Median	31.7	16987000	16987000	0	16987000	16987000	0				335	213	TRUE
F8W1R7;J3KND3;G8JLA2;G3V1V0;B7Z6Z4;P60660-2;P60660;F8VPF3;F8VZU9;G3V1Y7;F8W180;F8W1I5;P14649	F8W1R7;J3KND3;G8JLA2;G3V1V0;B7Z6Z4;P60660-2;P60660;F8VPF3;F8VZU9;G3V1Y7;F8W180	4;4;4;4;4;4;4;3;2;2;2;1;1	4;4;4;4;4;4;4;3;2;2;2;1;1	4;4;4;4;4;4;4;3;2;2;2;1;1	Myosin light polypeptide 6	MYL6	13	4	4	4	4	4	4	45.5	45.5	45.5	16.29	145	145;152;152;161;238;151;151;130;103;115;196;175;208	1	4	0	22.693	By MS/MS	0.5975	0.86957	24.702	4	1	Leave out requantified	0.5975	0.86957	24.702	4	1	Leave out requantified	45.5	355410000	227770000	127650000	355410000	227770000	127650000				336	448;3842;5335;5991	True;True;True;True
D6RCB3;D6RJE8;I3L492;B7Z7P8;P62495-2;P62495	D6RCB3;D6RJE8;I3L492;B7Z7P8;P62495-2;P62495	1;1;1;1;1;1	1;1;1;1;1;1	1;1;1;1;1;1	Eukaryotic peptide chain release factor subunit 1	ETF1	6	1	1	1	1	1	1	13.7	13.7	13.7	10.482	95	95;119;208;423;404;437	1	1	0.0087464	0.71486	By MS/MS	NaN	NaN	NaN	1	0	Median	NaN	NaN	NaN	1	0	Median	13.7	10418000	4268300	6149600	10418000	4268300	6149600				337	3416	TRUE
C9JC78;B8ZZB0;H7C1C8	C9JC78;B8ZZB0;H7C1C8	1;1;1	1;1;1	1;1;1		CCDC74B	3	1	1	1	1	1	1	12.6	12.6	12.6	17.635	159	159;204;205	1	1	0.0074906	0.81221	By MS/MS	NaN	NaN	NaN	0	0	Median	NaN	NaN	NaN	0	0	Median	12.6	0	0	0	0	0	0				338	3967	TRUE
B8ZZF8;Q9Y4Y9	B8ZZF8;Q9Y4Y9	1;1	1;1	1;1	U6 snRNA-associated Sm-like protein LSm5	LSM5	2	1	1	1	1	1	1	37.5	37.5	37.5	7.0202	64	64;91	1	1	0	5.532	By MS/MS	NaN	NaN	NaN	1	0	Median	NaN	NaN	NaN	1	0	Median	37.5	52421000	34248000	18173000	52421000	34248000	18173000				339	80	TRUE
B8ZZQ6;P06454-2;P06454;B8ZZA1;B8ZZW7;H7C2N1	B8ZZQ6;P06454-2;P06454;B8ZZA1;B8ZZW7;H7C2N1	6;6;6;3;3;3	6;6;6;3;3;3	6;6;6;3;3;3	Prothymosin alpha;Prothymosin alpha, N-terminally processed;Thymosin alpha-1	PTMA	6	6	6	6	6	6	6	31.8	31.8	31.8	11.758	107	107;110;111;131;136;148	1	15	0	116.39	By MS/MS	0.71791	1.0102	21.003	8	0	Leave out requantified	0.71791	1.0102	21.003	8	0	Leave out requantified	31.8	302530000	171830000	130700000	302530000	171830000	130700000				340	24;25;4331;4556;4557;4558	True;True;True;True;True;True
B8ZZT4;Q9BV40	B8ZZT4;Q9BV40	1;1	1;1	1;1	Vesicle-associated membrane protein 8	VAMP8	2	1	1	1	1	1	1	14.1	14.1	14.1	11.191	99	99;100	1	1	0	18.505	By MS/MS	NaN	NaN	NaN	0	0	Median	NaN	NaN	NaN	0	0	Median	14.1	0	0	0	0	0	0				341	3580	TRUE
C9J2I0;B8ZZY2;P52594-2;P52594-3;P52594;P52594-4	C9J2I0;B8ZZY2;P52594-2;P52594-3;P52594;P52594-4	1;1;1;1;1;1	1;1;1;1;1;1	1;1;1;1;1;1	Arf-GAP domain and FG repeat-containing protein 1	AGFG1	6	1	1	1	1	1	1	9.7	9.7	9.7	25.396	237	237;541;522;560;562;584	1	1	0	44.363	By MS/MS	NaN	NaN	NaN	1	0	Median	NaN	NaN	NaN	1	0	Median	9.7	18520000	9997700	8522500	18520000	9997700	8522500				342	5064	TRUE
F8WC91;B9A018;Q53GS9-3;Q53GS9	F8WC91;B9A018;Q53GS9-3;Q53GS9	1;1;1;1	1;1;1;1	1;1;1;1	U4/U6.U5 tri-snRNP-associated protein 2	USP39	4	1	1	1	1	1	1	7.1	7.1	7.1	17.529	154	154;536;488;565	1	1	0.0073855	0.75222	By MS/MS	NaN	NaN	NaN	1	0	Median	NaN	NaN	NaN	1	0	Median	7.1	22863000	12319000	10543000	22863000	12319000	10543000				343	1280	TRUE
B9A067;Q16891-2;Q16891-4;Q16891;C9J406;Q16891-3;H7C463;A0A087WYS0;D6RAW4	B9A067;Q16891-2;Q16891-4;Q16891;C9J406;Q16891-3;H7C463	6;6;6;6;5;5;4;2;1	6;6;6;6;5;5;4;2;1	6;6;6;6;5;5;4;2;1	MICOS complex subunit MIC60	IMMT	9	6	6	6	6	6	6	14.6	14.6	14.6	78.973	711	711;747;757;758;659;726;613;372;147	1	6	0	12.93	By MS/MS	0.79691	1.1221	15.303	5	1	Leave out requantified	0.79691	1.1221	15.303	5	1	Leave out requantified	14.6	164100000	93985000	70112000	164100000	93985000	70112000				344	76;1426;2027;4017;4280;6434	True;True;True;True;True;True
C9IYT0;O60832-2;O60832;H7C2Q9;H7C0M1	C9IYT0;O60832-2;O60832;H7C2Q9;H7C0M1	2;2;2;1;1	2;2;2;1;1	2;2;2;1;1	H/ACA ribonucleoprotein complex subunit 4	DKC1	5	2	2	2	2	2	2	10.1	10.1	10.1	29.722	258	258;420;514;169;229	1	3	0.0026978	1.7359	By MS/MS	0.98227	1.4252	12.813	3	0	Plateau	0.98227	1.4252	12.813	3	0	Plateau	10.1	89813000	43163000	46651000	89813000	43163000	46651000				345	145;5614	True;True
C9J188;C9JWF5;C9JFN4;C9IZ80;Q7L1Q6-2;Q7L1Q6	C9J188;C9JWF5;C9JFN4;C9IZ80;Q7L1Q6-2;Q7L1Q6	1;1;1;1;1;1	1;1;1;1;1;1	1;1;1;1;1;1	Basic leucine zipper and W2 domain-containing protein 1	BZW1	6	1	1	1	1	1	1	9.7	9.7	9.7	17.638	154	154;161;216;294;353;419	1	1	0	16.612	By MS/MS	NaN	NaN	NaN	0	0	Median	NaN	NaN	NaN	0	0	Median	9.7	42299000	42299000	0	42299000	42299000	0				346	3679	TRUE
C9J3I0;H0YN86;C9JLL5;C9J7F3;C9JGL9;C9IZC5;C9JP21;Q01826;Q01826-2	C9J3I0;H0YN86;C9JLL5;C9J7F3;C9JGL9;C9IZC5;C9JP21;Q01826;Q01826-2	1;1;1;1;1;1;1;1;1	1;1;1;1;1;1;1;1;1	1;1;1;1;1;1;1;1;1	DNA-binding protein SATB1	SATB1	9	1	1	1	1	1	1	20	20	20	7.5275	70	70;82;116;129;166;172;224;763;795	1	1	0.0057803	1.2336	By MS/MS	NaN	NaN	NaN	0	0	Median	NaN	NaN	NaN	0	0	Median	20	18528000	18528000	0	18528000	18528000	0				347	3690	TRUE
F8WAS3;C9IZN5;H7BYD0;Q16718;A0A7I2V2W4;A0A087X1G1;A0A7I2V3L8;Q16718-2	F8WAS3;C9IZN5;H7BYD0;Q16718;A0A7I2V2W4;A0A087X1G1;A0A7I2V3L8;Q16718-2	2;2;2;2;1;1;1;1	2;2;2;2;1;1;1;1	2;2;2;2;1;1;1;1	NADH dehydrogenase [ubiquinone] 1 alpha subcomplex subunit 5	NDUFA5	8	2	2	2	2	2	2	44.3	44.3	44.3	7.8423	70	70;98;125;116;101;101;145;116	1	2	0	3.5426	By MS/MS	0.52583	0.7478	1.632	2	0	Median	0.52583	0.7478	1.632	2	0	Median	44.3	116460000	75522000	40938000	116460000	75522000	40938000				348	2504;5612	True;True
H7C4Y2;C9J0G0;Q99424	H7C4Y2;C9J0G0;Q99424	1;1;1	1;1;1	1;1;1	Acyl-coenzyme A oxidase;Peroxisomal acyl-coenzyme A oxidase 2	ACOX2	3	1	1	1	1	1	1	15.9	15.9	15.9	11.627	107	107;667;681	1	1	0.0018744	1.9649	By MS/MS	NaN	NaN	NaN	1	0	Median	NaN	NaN	NaN	1	0	Median	15.9	13936000	4589600	9346600	13936000	4589600	9346600				349	4527	TRUE
C9J712;C9J0J7;C9JQ45;G5E9Q6;P35080-2;P35080	C9J712;C9J0J7;C9JQ45;G5E9Q6;P35080-2;P35080	1;1;1;1;1;1	1;1;1;1;1;1	1;1;1;1;1;1	Profilin;Profilin-2	PFN2	6	1	1	1	1	1	1	15.4	15.4	15.4	9.7982	91	91;91;110;188;140;140	1	1	0	3.7778	By MS/MS	NaN	NaN	NaN	1	1	Median	NaN	NaN	NaN	1	1	Median	15.4	7230600	5395900	1834700	7230600	5395900	1834700				350	4953	TRUE
C9J338;Q9UKE5-8;Q9UKE5-5;Q9UKE5-7;Q9UKE5-3;Q9UKE5-6;Q9UKE5-2;Q9UKE5-4;Q9UKE5	C9J338;Q9UKE5-8;Q9UKE5-5;Q9UKE5-7;Q9UKE5-3;Q9UKE5-6;Q9UKE5-2;Q9UKE5-4;Q9UKE5	1;1;1;1;1;1;1;1;1	1;1;1;1;1;1;1;1;1	1;1;1;1;1;1;1;1;1	TRAF2 and NCK-interacting protein kinase	TNIK	9	1	1	1	1	1	1	2.9	2.9	2.9	40.386	350	350;1268;1276;1297;1305;1323;1331;1352;1360	1	1	0.009233	0.65182	By MS/MS	NaN	NaN	NaN	1	0	Median	NaN	NaN	NaN	1	0	Median	2.9	43969000	22459000	21510000	43969000	22459000	21510000				351	1108	TRUE
C9J3F6;Q92609;Q92609-2	C9J3F6;Q92609;Q92609-2	1;1;1	1;1;1	1;1;1	TBC1 domain family member 5	TBC1D5	3	1	1	1	1	1	1	3	3	3	67.534	593	593;795;817	1	1	0	35.094	By MS/MS	NaN	NaN	NaN	1	1	Median	NaN	NaN	NaN	1	1	Median	3	4903300	3497600	1405700	4903300	3497600	1405700				352	5571	TRUE
C9JRH2;C9J3R0;C9JMJ4;C9JQZ4;C9JW69;P18754;P18754-2	C9JRH2;C9J3R0;C9JMJ4;C9JQZ4;C9JW69;P18754;P18754-2	2;2;2;2;2;2;2	2;2;2;2;2;2;2	2;2;2;2;2;2;2	Regulator of chromosome condensation	RCC1	7	2	2	2	2	2	2	18.3	18.3	18.3	24.465	230	230;264;272;283;372;421;452	1	4	0	15.75	By MS/MS	0.41758	0.57386	13.496	3	3	Median	0.41758	0.57386	13.496	3	3	Median	18.3	66626000	53757000	12869000	66626000	53757000	12869000				353	2813;4903	True;True
C9J4Z3;P61513;M0R0A1;Q6P4E4;E9PEL3;M0R2L6;G5E9R3;A6NKH3	C9J4Z3;P61513;M0R0A1;Q6P4E4;E9PEL3;M0R2L6	6;6;5;5;5;5;2;2	6;6;5;5;5;5;2;2	6;6;5;5;5;5;2;2	60S ribosomal protein L37a	RPL37A	8	6	6	6	6	6	6	73.5	73.5	73.5	7.624	68	68;92;60;72;75;88;58;93	1	7	0	56.801	By MS/MS	0.6722	0.95028	32.646	6	2	Leave out requantified	0.6722	0.95028	32.646	6	2	Leave out requantified	73.5	418870000	259530000	159340000	418870000	259530000	159340000				354	808;2799;4345;5646;6436;6437	True;True;True;True;True;True
C9J6C5;Q9BYG3;C9J808	C9J6C5;Q9BYG3;C9J808	2;2;1	2;2;1	2;2;1	MKI67 FHA domain-interacting nucleolar phosphoprotein	NIFK	3	2	2	2	2	2	2	25.9	25.9	25.9	19.553	166	166;293;164	1	3	0	22.064	By MS/MS	NaN	NaN	NaN	1	0	Median	NaN	NaN	NaN	1	0	Median	25.9	25229000	20710000	4518300	25229000	20710000	4518300				355	739;2765	True;True
C9J6Q0;Q16851	C9J6Q0;Q16851	1;1	1;1	1;1	UTP--glucose-1-phosphate uridylyltransferase	UGP2	2	1	1	1	1	1	1	41.7	41.7	41.7	6.9568	60	60;508	1	1	0	2.8815	By MS/MS	NaN	NaN	NaN	1	0	Median	NaN	NaN	NaN	1	0	Median	41.7	50828000	32833000	17994000	50828000	32833000	17994000				356	3718	TRUE
C9J7B7;Q15008;Q15008-4	C9J7B7;Q15008;Q15008-4	1;1;1	1;1;1	1;1;1	26S proteasome non-ATPase regulatory subunit 6	PSMD6	3	1	1	1	1	1	1	6.2	6.2	6.2	16.564	144	144;389;442	1	1	0.001032	2.7045	By MS/MS	NaN	NaN	NaN	1	0	Median	NaN	NaN	NaN	1	0	Median	6.2	10862000	6745200	4116700	10862000	6745200	4116700				357	1602	TRUE
C9J8T0;P57772	C9J8T0;P57772	1;1	1;1	1;1	Selenocysteine-specific elongation factor	EEFSEC	2	1	1	1	1	1	1	4.1	4.1	4.1	47.876	436	436;596	1	1	0.00098232	2.3112	By MS/MS	NaN	NaN	NaN	1	0	Median	NaN	NaN	NaN	1	0	Median	4.1	17238000	9343900	7894100	17238000	9343900	7894100				358	519	TRUE
C9J9W2;Q14847;Q14847-2;Q14847-3;F6S2S5	C9J9W2;Q14847;Q14847-2	5;5;5;2;1	5;5;5;2;1	5;5;5;2;1	LIM and SH3 domain protein 1	LASP1	5	5	5	5	5	5	5	31.9	31.9	31.9	18.98	166	166;261;323;205;91	1	6	0	75.928	By MS/MS	0.96515	1.3712	27.643	6	1	Leave out requantified	0.96515	1.3712	27.643	6	1	Leave out requantified	31.9	264570000	154050000	110520000	264570000	154050000	110520000				359	1822;3188;3614;4250;4260	True;True;True;True;True
C9JAM8;Q14651	C9JAM8;Q14651	2;2	2;2	2;2	Plastin-1	PLS1	2	2	2	2	2	2	2	8.6	8.6	8.6	29.463	266	266;629	1	2	0	5.8812	By MS/MS	1.0697	1.5462	9.3417	2	0	Median	1.0697	1.5462	9.3417	2	0	Median	8.6	56447000	27487000	28960000	56447000	27487000	28960000				360	3632;4785	True;True
C9JAW5;C9JNU6;Q9Y241	C9JAW5;C9JNU6;Q9Y241	2;2;2	2;2;2	2;2;2	HIG1 domain family member 1A, mitochondrial	HIGD1A	3	2	2	2	2	2	2	26.5	26.5	26.5	8.8131	83	83;96;93	1	3	0	38.511	By MS/MS	NaN	NaN	NaN	1	0	Median	NaN	NaN	NaN	1	0	Median	26.5	23254000	15998000	7255400	23254000	15998000	7255400				361	5087;5088	True;True
H0Y4D4;H7C131;C9JDE9;P09110-2;P09110	H0Y4D4;H7C131;C9JDE9;P09110-2;P09110	3;3;3;3;3	3;3;3;3;3	3;3;3;3;3	3-ketoacyl-CoA thiolase, peroxisomal	ACAA1	5	3	3	3	3	3	3	19	19	19	24.913	237	237;290;383;331;424	1	3	0	10.695	By MS/MS	NaN	NaN	NaN	1	0	Median	NaN	NaN	NaN	1	0	Median	19	35954000	26857000	9097500	35954000	26857000	9097500				362	1359;4301;4752	True;True;True
C9JDR0;Q15738	C9JDR0;Q15738	1;1	1;1	1;1	Sterol-4-alpha-carboxylate 3-dehydrogenase, decarboxylating	NSDHL	2	1	1	1	1	1	1	5.9	5.9	5.9	28.146	254	254;373	1	1	0	2.8044	By MS/MS	NaN	NaN	NaN	0	0	Median	NaN	NaN	NaN	0	0	Median	5.9	0	0	0	0	0	0				363	3591	TRUE
C9JFM5;Q12846;H3BMK2;A0A087WWW0;Q12846-2	C9JFM5;Q12846;H3BMK2;A0A087WWW0;Q12846-2	2;2;1;1;1	2;2;1;1;1	2;2;1;1;1	Syntaxin-4	STX4	5	2	2	2	2	2	2	17.1	17.1	17.1	19.782	175	175;297;64;115;295	1	2	0	17.48	By MS/MS	NaN	NaN	NaN	1	0	Median	NaN	NaN	NaN	1	0	Median	17.1	58060000	30495000	27565000	58060000	30495000	27565000				364	343;5762	True;True
C9JFR7;P99999;CON__P62894	C9JFR7;P99999	7;7;1	7;7;1	7;7;1	Cytochrome c	CYCS	3	7	7	7	7	7	7	59.4	59.4	59.4	11.333	101	101;105;105	1	10	0	95.273	By MS/MS	0.65258	0.94778	18.266	8	1	Leave out requantified	0.65258	0.94778	18.266	8	1	Leave out requantified	59.4	494530000	330370000	164160000	494530000	330370000	164160000				365	172;1898;2891;2892;5346;5348;5349	True;True;True;True;True;True;True
C9JG87;Q9NYK5;Q9NYK5-2	C9JG87;Q9NYK5;Q9NYK5-2	2;2;2	2;2;2	2;2;2	39S ribosomal protein L39, mitochondrial	MRPL39	3	2	2	2	2	2	2	6.1	6.1	6.1	34.032	297	297;338;353	1	2	0.0086269	0.68036	By MS/MS	0.76081	1.053	0.31849	2	0	Median	0.76081	1.053	0.31849	2	0	Median	6.1	36792000	20883000	15909000	36792000	20883000	15909000				366	1627;4199	True;True
H7C393;C9JIF9;P13798;F8WEH5;C9JLK2;H7C1U0	H7C393;C9JIF9;P13798	3;3;3;1;1;1	3;3;3;1;1;1	3;3;3;1;1;1	Acylamino-acid-releasing enzyme	APEH	6	3	3	3	3	3	3	13	13	13	31.904	284	284;737;732;50;232;308	1	5	0	6.6873	By MS/MS	0.69166	0.94632	39.21	3	1	Median	0.69166	0.94632	39.21	3	1	Median	13	30855000	17098000	13757000	30855000	17098000	13757000				367	433;4307;5669	True;True;True
C9JZN1;C9JIS1;C9JXA5;P62879;H7C5J5;A0A6Q8PFW8;E7EP32;A0A6Q8PG88;A0A6Q8PFE0;A0A6Q8PFV8;A0A7I2S2S9;P62879-2;Q9HAV0	C9JZN1;C9JIS1;C9JXA5;P62879;H7C5J5;A0A6Q8PFW8;E7EP32;A0A6Q8PG88;A0A6Q8PFE0;A0A6Q8PFV8;A0A7I2S2S9;P62879-2;Q9HAV0	2;2;2;2;1;1;1;1;1;1;1;1;1	2;2;2;2;1;1;1;1;1;1;1;1;1	2;2;2;2;1;1;1;1;1;1;1;1;1	Guanine nucleotide-binding protein G(I)/G(S)/G(T) subunit beta-2;Guanine nucleotide-binding protein subunit beta-4	GNB2;GNB4	13	2	2	2	2	2	2	21.7	21.7	21.7	17.032	152	152;232;251;340;242;245;296;304;306;322;327;240;340	1	2	0	5.3793	By MS/MS	0.78865	1.1442	7.7627	2	0	Median	0.78865	1.1442	7.7627	2	0	Median	21.7	106550000	58317000	48229000	106550000	58317000	48229000				368	1386;2721	True;True
C9JIZ6;P07602;P07602-2;P07602-3;A0A0J9YXB8;Q5BJH1	C9JIZ6;P07602;P07602-2;P07602-3;A0A0J9YXB8;Q5BJH1	4;4;4;4;2;2	4;4;4;4;2;2	4;4;4;4;2;2	Prosaposin;Saposin-A;Saposin-B-Val;Saposin-B;Saposin-C;Saposin-D	PSAP	6	4	4	4	4	4	4	7	7	7	58.44	527	527;524;526;527;167;240	1	5	0	20.676	By MS/MS	0.59628	0.8395	38.879	4	2	Median	0.59628	0.8395	38.879	4	2	Median	7	105510000	64429000	41084000	105510000	64429000	41084000				369	1122;1758;4576;4577	True;True;True;True
C9JN83;P41227-2;P41227	C9JN83;P41227-2;P41227	1;1;1	1;1;1	1;1;1	N-alpha-acetyltransferase 10	NAA10	3	1	1	1	1	1	1	7.7	7.7	7.7	16.685	142	142;220;235	1	1	0.0073801	0.75016	By MS/MS	NaN	NaN	NaN	1	0	Median	NaN	NaN	NaN	1	0	Median	7.7	9084900	5558000	3526900	9084900	5558000	3526900				370	1180	TRUE
C9JXB8;C9JNW5;P83731	C9JXB8;C9JNW5;P83731	8;8;8	8;8;8	8;8;8	60S ribosomal protein L24	RPL24	3	8	8	8	8	8	8	46.3	46.3	46.3	14.369	121	121;150;157	1	10	0	23.241	By MS/MS	0.63378	0.89252	11.451	10	3	Leave out requantified	0.63378	0.89252	11.451	10	3	Leave out requantified	46.3	792000000	470230000	321770000	792000000	470230000	321770000				371	366;915;916;3656;4134;4135;5281;5868	True;True;True;True;True;True;True;True
C9JQ41;H7C525;Q4VC31	C9JQ41;H7C525;Q4VC31	2;2;2	2;2;2	2;2;2	Coiled-coil domain-containing protein 58	CCDC58	3	2	2	2	2	2	2	18.5	18.5	18.5	15.296	130	130;141;144	1	2	0	3.066	By MS/MS	0.77468	1.0816	40.876	2	0	Median	0.77468	1.0816	40.876	2	0	Median	18.5	44237000	28160000	16076000	44237000	28160000	16076000				372	3775;4206	True;True
C9JRZ6;Q9NX63;A0A286YEX5;F8WAR4	C9JRZ6;Q9NX63;A0A286YEX5;F8WAR4	6;6;3;3	6;6;3;3	6;6;3;3	MICOS complex subunit MIC19	CHCHD3	4	6	6	6	6	6	6	25.9	25.9	25.9	26.753	232	232;227;101;241	1	7	0	69.064	By MS/MS	0.51424	0.74254	19.235	6	3	Leave out requantified	0.51424	0.74254	19.235	6	3	Leave out requantified	25.9	362950000	221840000	141110000	362950000	221840000	141110000				373	1025;2525;6312;6423;6424;6425	True;True;True;True;True;True
C9JSU1;Q9Y608-2;Q9Y608-4;Q9Y608-5;Q9Y608	C9JSU1;Q9Y608-2;Q9Y608-4;Q9Y608-5;Q9Y608	1;1;1;1;1	1;1;1;1;1	1;1;1;1;1	Leucine-rich repeat flightless-interacting protein 2	LRRFIP2	5	1	1	1	1	1	1	6.7	6.7	6.7	25.981	225	225;400;424;503;721	1	2	0.0026762	1.6892	By MS/MS	NaN	NaN	NaN	1	0	Median	NaN	NaN	NaN	1	0	Median	6.7	5399300	2287700	3111500	5399300	2287700	3111500				374	3950	TRUE
G3V580;G3V2L6;C9JSX3;O14744-4;O14744-3;O14744-5;O14744-2;O14744	G3V580;G3V2L6;C9JSX3;O14744-4;O14744-3;O14744-5;O14744-2;O14744	1;1;1;1;1;1;1;1	1;1;1;1;1;1;1;1	1;1;1;1;1;1;1;1	Protein arginine N-methyltransferase 5;Protein arginine N-methyltransferase 5, N-terminally processed	PRMT5	8	1	1	1	1	1	1	7.8	7.8	7.8	20.375	180	180;183;186;466;576;593;620;637	1	1	0	2.9064	By MS/MS	NaN	NaN	NaN	1	0	Median	NaN	NaN	NaN	1	0	Median	7.8	24684000	14165000	10519000	24684000	14165000	10519000				375	4099	TRUE
C9JX88;P35998;C9JLS9;P35998-2	C9JX88;P35998	5;5;2;2	5;5;2;2	5;5;2;2	26S protease regulatory subunit 7	PSMC2	4	5	5	5	5	5	5	16	16	16	48.263	430	430;433;130;296	1	5	0	122.42	By MS/MS	0.64531	0.8764	40.98	4	2	Median	0.64531	0.8764	40.98	4	2	Median	16	56030000	34674000	21357000	56030000	34674000	21357000				376	1500;1693;3361;4128;5731	True;True;True;True;True
C9JYQ9;H0Y8C2;Q6P5R6	C9JYQ9;H0Y8C2;Q6P5R6	3;3;3	3;3;3	3;3;3	60S ribosomal protein L22-like 1	RPL22L1	3	3	3	3	3	3	3	31.4	31.4	31.4	14.478	121	121;142;122	1	3	0	20.625	By MS/MS	0.56584	0.80849	14.944	3	2	Plateau	0.56584	0.80849	14.944	3	2	Plateau	31.4	198420000	133980000	64443000	198420000	133980000	64443000				377	1619;1620;6186	True;True;True
C9JZ20;P35232;C9JW96;E9PCW0;E7ESE2;P35232-2	C9JZ20;P35232;C9JW96;E9PCW0	14;14;11;7;6;3	14;14;11;7;6;3	14;14;11;7;6;3	Prohibitin	PHB	6	14	14	14	14	14	14	61	61	61	23.721	218	218;272;246;216;202;155	1	20	0	193.37	By MS/MS	0.68539	0.97507	14.255	18	4	Leave out requantified	0.68539	0.97507	14.255	18	4	Leave out requantified	61	1777600000	1023700000	753970000	1777600000	1023700000	753970000				378	27;28;54;55;1494;1495;1695;2413;2506;2820;3838;4313;4996;6047	True;True;True;True;True;True;True;True;True;True;True;True;True;True
CON__ENSEMBL:ENSBTAP00000025008;Q9H4B7	CON__ENSEMBL:ENSBTAP00000025008;Q9H4B7	3;3	1;1	1;1	Tubulin beta-1 chain	TUBB1	2	3	1	1	3	1	1	4.9	2.8	2.8	59.299	536	536;451	1	3	0	3.676	By MS/MS	0.58345	0.84795	2.4644	3	0	Median	0.58345	0.84795	2.4644	3	0	Median	4.9	342400000	216150000	126250000	342400000	216150000	126250000			+	379	826;2817;2999	True;False;False
K7ERE3;CON__ENSEMBL:ENSP00000377550;P13646-3;P13646;K7EMD9;CON__Q14525;CON__Q9UE12;CON__Q15323;CON__P35900;CON__Q497I4;CON__P13646-1;P13646-2;Q14525;Q15323;P35900;J3QR55;K7EQH6;G3V1C2;CON__O76011;CON__Q6NTB9;CON__O76009;CON__Q9C075;CON__Q6IFU5;CON__Q8IUT8;A0A140TA69;A0A140TA62;O76009;Q9C075;Q6A162;O76011	K7ERE3;CON__ENSEMBL:ENSP00000377550;P13646-3;P13646;K7EMD9;CON__Q14525;CON__Q9UE12;CON__Q15323;CON__P35900;CON__Q497I4;CON__P13646-1;P13646-2;Q14525;Q15323;P35900	3;3;3;3;2;2;2;2;2;2;2;2;2;2;2;1;1;1;1;1;1;1;1;1;1;1;1;1;1;1	1;1;1;1;1;1;1;1;1;1;1;1;1;1;1;1;1;1;1;1;1;1;1;1;1;1;1;1;1;1	1;1;1;1;1;1;1;1;1;1;1;1;1;1;1;1;1;1;1;1;1;1;1;1;1;1;1;1;1;1	Keratin, type I cytoskeletal 13;Keratin, type I cuticular Ha3-II;Keratin, type I cuticular Ha1;Keratin, type I cytoskeletal 20	KRT13;KRT33B;KRT31;KRT20	30	3	1	1	3	1	1	6	2.2	2.2	45.26	415	415;420;420;458;165;404;416;416;424;455;458;355;404;416;424;149;162;236;394;404;404;422;431;436;436;436;404;422;431;436	1	2	0.0086768	0.69417	By MS/MS	4.5773	6.2336	215.74	2	1	Median	4.5773	6.2336	215.74	2	1	Median	6	36019000	15919000	20100000	36019000	15919000	20100000			+	380	2928;2989;3042	False;True;False
CON__H-INV:HIT000292931	CON__H-INV:HIT000292931	16	1	1			1	16	1	1	16	1	1	31.6	2.5	2.5	49.448	443	443	1	2	0.00098619	2.3261	By MS/MS	0.93405	1.3634	7.0617	2	0	Median	0.93405	1.3634	7.0617	2	0	Median	31.6	299660000	164410000	135260000	299660000	164410000	135260000			+	381	190;191;689;1461;2958;3036;3389;3493;3662;4171;4195;4798;4917;4918;6267;6307	False;False;False;False;False;False;False;True;False;False;False;False;False;False;False;False
CON__O95678;O95678	CON__O95678;O95678	5;5	1;1	1;1	Keratin, type II cytoskeletal 75	KRT75	2	5	1	1	5	1	1	6.5	2	2	59.504	551	551;551	1	1	0.0010309	2.7037	By MS/MS	NaN	NaN	NaN	1	0	Median	NaN	NaN	NaN	1	0	Median	6.5	11458000	6034800	5423200	11458000	6034800	5423200			+	382	644;645;1480;4274;5490	False;False;False;True;False
CON__P01966;G3V1N2;A0A2R8Y7C0;P69905	CON__P01966;G3V1N2;A0A2R8Y7C0;P69905	2;1;1;1	2;1;1;1	2;1;1;1	Hemoglobin subunit alpha	HBA2;HBA1	4	2	2	2	2	2	2	16.9	16.9	16.9	15.184	142	142;110;134;142	1	2	0	4.1635	By MS/MS	0.92356	1.3259	86.9	2	2	Median	0.92356	1.3259	86.9	2	2	Median	16.9	84472000	37632000	46840000	84472000	37632000	46840000			+	383	3596;5879	True;True
CON__P48668;CON__P04259;CON__P02538;P48668;P04259;P02538;CON__P35908;Q01546;P35908;CON__ENSEMBL:ENSBTAP00000038253	CON__P48668;CON__P04259;CON__P02538;P48668;P04259;P02538;CON__P35908;Q01546;P35908	4;4;4;4;4;4;3;3;3;1	1;1;1;1;1;1;1;1;1;1	0;0;0;0;0;0;0;0;0;0	Keratin, type II cytoskeletal 6C;Keratin, type II cytoskeletal 6B;Keratin, type II cytoskeletal 6A;Keratin, type II cytoskeletal 2 oral;Keratin, type II cytoskeletal 2 epidermal	KRT6C;KRT6B;KRT6A;KRT76;KRT2	10	4	1	0	4	1	0	5.7	1.6	0	60.024	564	564;564;564;564;564;564;645;638;639;606	1	3	0.002611	1.4959	By MS/MS	0.93287	1.3716	1.3747	3	1	Median	0.93287	1.3716	1.3747	3	1	Median	5.7	687340000	351730000	335610000	687340000	351730000	335610000			+	384	647;1461;1480;5490	True;False;False;False
CON__P02584	CON__P02584	4	1	1			1	4	1	1	4	1	1	25.7	12.9	12.9	15.057	140	140	1	3	0	3.6759	By MS/MS	0.50914	0.73475	10.999	3	1	Median	0.50914	0.73475	10.999	3	1	Median	25.7	113160000	74108000	39053000	113160000	74108000	39053000			+	385	1065;1066;5325;5514	False;False;True;False
CON__P02769;A0A087WWT3;C9JKR2;H0YA55;D6RHD5;B7WNR0;A0A0C4DGB6;CON__P02768-1;P02768-3;P02768-2;P02768	CON__P02769	8;1;1;1;1;1;1;1;1;1;1	8;1;1;1;1;1;1;1;1;1;1	8;1;1;1;1;1;1;1;1;1;1			11	8	8	8	8	8	8	16.5	16.5	16.5	69.293	607	607;396;417;454;459;494;604;609;396;417;609	1	8	0	34.836	By MS/MS	0.81578	1.1699	20.499	8	2	Leave out requantified	0.81578	1.1699	20.499	8	2	Leave out requantified	16.5	189750000	106530000	83220000	189750000	106530000	83220000			+	386	1075;2910;3082;3512;4388;4830;5275;6359	True;True;True;True;True;True;True;True
CON__P05787;P05787;P05787-2;F8VUG2;F8W1U3;F8VP67;CON__Q9H552;F8VQY3;CON__Q8BGZ7;CON__Q3KNV1;CON__P08729;CON__Q922U2;CON__Q5XQN5;P08729;CON__Q9NSB2;CON__Q6ISB0;Q9NSB2;CON__H-INV:HIT000016045;F8W0C6;CON__REFSEQ:XP_092267;CON__P07744;CON__Q6NXH9;CON__Q6IFZ6;CON__P12035;CON__Q01546;CON__Q3TTY5;Q8IWY7;P12035;A0A1W2PQU7;A0A1W2PS58;K7EPI4;H7C5W5;B0YJC5;K7EJU1;A0A1W2PRT3;A0A1X7SCE1;B0YJC4;CON__Q6KB66-1;A…	CON__P05787;P05787;P05787-2	47;47;45;21;16;8;7;6;5;4;4;4;4;4;3;3;3;2;2;2;2;2;2;2;2;2;2;2;1;1;1;1;1;1;1;1;1;1;1;1;1;1;1;1;1;1;1;1;1;1;1;1;1;1;1;1;1;1;1;1;1;1;1	47;47;45;21;16;8;7;6;5;4;4;4;4;4;3;3;3;2;2;2;2;2;2;2;2;2;2;2;1;1;1;1;1;1;1;1;1;1;1;1;1;1;1;1;1;1;1;1;1;1;1;1;1;1;1;1;1;1;1;1;1;1;1	25;25;25;9;8;2;2;6;0;0;0;0;0;0;0;0;0;2;0;1;0;0;0;0;0;0;0;0;0;0;0;0;0;0;0;0;0;0;0;0;0;0;0;0;0;0;0;0;0;0;0;0;0;0;0;0;0;0;0;0;0;0;0	Keratin, type II cytoskeletal 8	KRT8	63	47	47	25	45	45	25	72	72	48.7	53.704	483	483;483;511;273;289;113;499;180;551;469;469;580;601;469;600;600;600;99;178;213;525;539;572;629;638;707;1649;628;29;67;124;200;228;248;326;334;431;452;472;505;511;520;523;524;529;543;578;422;431;432;438;452;466;469;470;470;471;487;510;511;523;529;578	1	114	0	323.31	By MS/MS	0.86306	1.2558	29.437	83	21	Leave out requantified	0.86306	1.2558	29.437	83	21	Leave out requantified	71.4	17043000000	9358600000	7684000000	17043000000	9358600000	7684000000			+	387	190;191;192;644;645;689;1125;1461;1480;1852;2832;2958;3036;3045;3230;3231;3312;3389;3494;3662;4171;4195;4743;4744;4798;4799;4800;4917;4918;4978;4979;5200;5211;5295;5297;5298;5449;5450;5490;5635;5906;5907;6172;6267;6307;6308;6309	True;True;True;True;True;True;True;True;True;True;True;True;True;True;True;True;True;True;True;True;True;True;True;True;True;True;True;True;True;True;True;True;True;True;True;True;True;True;True;True;True;True;True;True;True;True;True
CON__P08727;K7EMS3;CON__P19001;CON__Q04695;CON__Q9QWL7;Q04695;F5GWP8;CON__P19012;CON__A2A4G1;CON__P02533;CON__P08779;P19012;P02533;P08779;K7EPJ9;CON__Q6IFX2;CON__Q9Z2K1;CON__Q3ZAW8;CON__P13645;A0A1B0GVI3;P13645;CON__Q61782;A0A3B3IS58;A0A3B3ITG2;A8MT21;CON__Q8N1A0;CON__Q9D312;CON__Q99456;P19012-2;Q8N1A0-2;Q8N1A0;Q99456	CON__P08727	24;9;5;4;4;4;3;3;3;3;3;3;3;3;2;2;2;2;2;2;2;1;1;1;1;1;1;1;1;1;1;1	1;0;0;0;0;0;0;0;0;0;0;0;0;0;0;0;0;0;0;0;0;0;0;0;0;0;0;0;0;0;0;0	1;0;0;0;0;0;0;0;0;0;0;0;0;0;0;0;0;0;0;0;0;0;0;0;0;0;0;0;0;0;0;0			32	24	1	1	24	1	1	59.8	7.5	7.5	44.091	400	400;181;403;432;433;432;349;456;456;472;473;456;472;473;231;452;469;474;593;624;584;93;98;206;291;295;431;494;251;255;295;494	1	2	0	20.953	By MS/MS	NaN	NaN	NaN	0	0	Median	NaN	NaN	NaN	0	0	Median	59.8	0	0	0	0	0	0			+	388	60;434;592;1073;1445;1531;1543;1544;1692;2528;2694;2928;2987;3042;4269;4836;4837;4975;4976;4977;4995;5292;5438;5605	False;False;False;False;False;False;False;False;True;False;False;False;False;False;False;False;False;False;False;False;False;False;False;False
CON__P12763;P02765	CON__P12763;P02765	1;1	1;1	1;1	Alpha-2-HS-glycoprotein;Alpha-2-HS-glycoprotein chain A;Alpha-2-HS-glycoprotein chain B	AHSG	2	1	1	1	1	1	1	3.3	3.3	3.3	38.418	359	359;367	1	1	0	3.2128	By MS/MS	NaN	NaN	NaN	1	0	Median	NaN	NaN	NaN	1	0	Median	3.3	11317000	5776100	5540800	11317000	5776100	5540800			+	389	903	TRUE
CON__P13647;P13647;H0YIN9;H0YI76	CON__P13647;P13647	3;3;1;1	1;1;1;1	1;1;1;1	Keratin, type II cytoskeletal 5	KRT5	4	3	1	1	3	1	1	3.9	1.5	1.5	62.378	590	590;590;196;201	1	2	0	18.543	By MS/MS	0.88633	1.2987	0.34692	2	0	Median	0.88633	1.2987	0.34692	2	0	Median	3.9	1232300000	624110000	608180000	1232300000	624110000	608180000			+	390	646;1480;5490	True;False;False
CON__P67983;Q8N339;P80297;P13640-2;P04732;P02795;P13640	CON__P67983;Q8N339;P80297;P13640-2;P04732;P02795;P13640	1;1;1;1;1;1;1	1;1;1;1;1;1;1	1;1;1;1;1;1;1	Metallothionein-1M;Metallothionein-1X;Metallothionein-1G;Metallothionein-1E;Metallothionein-2	MT1M;MT1X;MT1G;MT1E;MT2A	7	1	1	1	1	1	1	19.7	19.7	19.7	5.9511	61	61;61;61;61;61;61;62	1	1	0	11.386	By MS/MS	NaN	NaN	NaN	1	0	Median	NaN	NaN	NaN	1	0	Median	19.7	25237000	15817000	9419500	25237000	15817000	9419500			+	391	4542	TRUE
CON__Q32MB2;Q86Y46-2;Q86Y46;H0YIC5	CON__Q32MB2;Q86Y46-2;Q86Y46;H0YIC5	3;3;3;2	2;2;2;2	2;2;2;2	Keratin, type II cytoskeletal 73	KRT73	4	3	2	2	3	2	2	3.3	1.7	1.7	58.923	540	540;381;540;285	1	4	0.0018886	2.007	By MS/MS	0.85973	1.2432	1.8816	4	0	Leave out requantified	0.85973	1.2432	1.8816	4	0	Leave out requantified	3.3	493000000	273730000	219270000	493000000	273730000	219270000			+	392	648;649;1480	True;True;False
CON__Q8VED5;CON__Q5XKE5;Q5XKE5	CON__Q8VED5;CON__Q5XKE5;Q5XKE5	3;3;3	1;1;1	1;1;1	Keratin, type II cytoskeletal 79	KRT79	3	3	1	1	3	1	1	4.5	1.9	1.9	57.552	531	531;535;535	1	1	0	3.2296	By MS/MS	NaN	NaN	NaN	1	0	Median	NaN	NaN	NaN	1	0	Median	4.5	139950000	68955000	70991000	139950000	68955000	70991000			+	393	1480;5490;6310	False;False;True
D3DQV9;P78344;H0YD99;H0YEN8;H0YDC0;H0YCF8;H0YEC5;H0YD77;H0YCH5;H0Y3P2;P78344-2	D3DQV9;P78344;H0YD99;H0YEN8;H0YDC0;H0YCF8;H0YEC5;H0YD77;H0YCH5;H0Y3P2;P78344-2	2;2;1;1;1;1;1;1;1;1;1	2;2;1;1;1;1;1;1;1;1;1	2;2;1;1;1;1;1;1;1;1;1	Eukaryotic translation initiation factor 4 gamma 2	EIF4G2	11	2	2	2	2	2	2	4.6	4.6	4.6	102.33	907	907;907;84;112;116;129;244;282;444;869;869	1	2	0	103	By MS/MS	NaN	NaN	NaN	1	1	Median	NaN	NaN	NaN	1	1	Median	4.6	14691000	12025000	2665500	14691000	12025000	2665500				394	4955;5229	True;True
D3YTB1;F8W727;P62910	D3YTB1;F8W727;P62910	7;7;7	7;7;7	7;7;7	60S ribosomal protein L32	RPL32	3	7	7	7	7	7	7	44.4	44.4	44.4	15.616	133	133;153;135	1	8	0	51.644	By MS/MS	0.48914	0.71341	138.86	6	4	Median	0.48914	0.71341	138.86	6	4	Median	44.4	357260000	246500000	110760000	357260000	246500000	110760000				395	1370;1576;1611;2062;2260;5191;5192	True;True;True;True;True;True;True
D6R9A6;P26583	D6R9A6;P26583	6;6	3;3	3;3	High mobility group protein B2	HMGB2	2	6	3	3	6	3	3	37.3	23.1	23.1	15.404	134	134;209	1	5	0	3.7853	By MS/MS	0.68231	0.97313	2.2186	5	0	Leave out requantified	0.68231	0.97313	2.2186	5	0	Leave out requantified	37.3	185160000	108800000	76364000	185160000	108800000	76364000				396	1941;2493;3720;3721;4435;4584	False;True;False;False;True;True
D6R9P3;D6RD18;D6RBZ0;Q99729-3;Q99729-2;Q99729-4;Q99729	D6R9P3;D6RD18;D6RBZ0;Q99729-3;Q99729-2;Q99729-4;Q99729	12;12;12;12;12;10;10	12;12;12;12;12;10;10	12;12;12;12;12;10;10	Heterogeneous nuclear ribonucleoprotein A/B	HNRNPAB	7	12	12	12	12	12	12	30.7	30.7	30.7	30.302	280	280;283;327;285;332;286;332	1	13	0	39.226	By MS/MS	0.68821	1.0059	19.253	13	1	Leave out requantified	0.68821	1.0059	19.253	13	1	Leave out requantified	30.7	619430000	359730000	259700000	619430000	359730000	259700000				397	1459;1460;1533;1792;1793;1826;2414;2415;4986;4987;5782;5783	True;True;True;True;True;True;True;True;True;True;True;True
D6R9Q9;Q16643;Q16643-2;Q16643-3	D6R9Q9;Q16643;Q16643-2;Q16643-3	1;1;1;1	1;1;1;1	1;1;1;1	Drebrin	DBN1	4	1	1	1	1	1	1	6.9	6.9	6.9	41.447	391	391;649;651;695	1	2	0.0010142	2.5576	By MS/MS	NaN	NaN	NaN	0	0	Median	NaN	NaN	NaN	0	0	Median	6.9	9830700	9830700	0	9830700	9830700	0				398	3539	TRUE
D6RAF8;H0Y8G5;Q14103-3;Q14103;D6RF44;H0YA96;Q14103-4;Q14103-2;D6RD83;D6RBQ9	D6RAF8;H0Y8G5;Q14103-3;Q14103;D6RF44;H0YA96;Q14103-4;Q14103-2;D6RD83;D6RBQ9	5;5;5;5;4;4;4;4;3;3	5;5;5;5;4;4;4;4;3;3	4;4;4;4;3;3;3;3;3;2	Heterogeneous nuclear ribonucleoprotein D0	HNRNPD	10	5	5	4	5	5	4	23.5	23.5	19.9	23.076	221	221;260;306;355;111;210;287;336;92;155	1	7	0	9.8269	By MS/MS	0.69656	1.0051	23.816	6	1	Leave out requantified	0.69656	1.0051	23.816	6	1	Leave out requantified	23.5	649610000	378020000	271590000	649610000	378020000	271590000				399	1535;1536;1798;2280;2416	True;True;True;True;True
D6RAN4;P32969;A0A2R8Y5Y7;H0Y9R4;H0Y9V9	D6RAN4;P32969;A0A2R8Y5Y7	7;7;4;1;1	7;7;4;1;1	7;7;4;1;1	60S ribosomal protein L9	RPL9	5	7	7	7	7	7	7	30.9	30.9	30.9	20.775	181	181;192;220;90;113	1	7	0	13.455	By MS/MS	0.74208	1.084	46.421	6	3	Leave out requantified	0.74208	1.084	46.421	6	3	Leave out requantified	30.9	309750000	188980000	120770000	309750000	188980000	120770000				400	1109;1110;2161;3653;3654;5393;5412	True;True;True;True;True;True;True
V9GZ45;V9GYU9;V9GYP4;D6RB81;Q9UHK6-4;Q9UHK6-2;Q9UHK6;Q9UHK6-5	V9GZ45;V9GYU9;V9GYP4;D6RB81;Q9UHK6-4;Q9UHK6-2;Q9UHK6;Q9UHK6-5	1;1;1;1;1;1;1;1	1;1;1;1;1;1;1;1	1;1;1;1;1;1;1;1	Alpha-methylacyl-CoA racemase	AMACR	8	1	1	1	1	1	1	3.8	3.8	3.8	28.484	260	260;281;288;367;198;229;382;394	1	1	0	2.8081	By MS/MS	NaN	NaN	NaN	1	1	Median	NaN	NaN	NaN	1	1	Median	3.8	13018000	10833000	2185400	13018000	10833000	2185400				401	4876	TRUE
D6RCN3;E9PHT9;D6RBE9;P08758	D6RCN3;E9PHT9;D6RBE9;P08758	1;1;1;1	1;1;1;1	1;1;1;1	Annexin;Annexin A5	ANXA5	4	1	1	1	1	1	1	34.3	34.3	34.3	3.7132	35	35;163;220;320	1	3	0	5.7339	By MS/MS	NaN	NaN	NaN	0	0	Median	NaN	NaN	NaN	0	0	Median	34.3	0	0	0	0	0	0				402	2120	TRUE
J3QSY4;D6RC52;D6RCB9;Q9NX24	J3QSY4;D6RC52;D6RCB9;Q9NX24	2;2;2;2	2;2;2;2	2;2;2;2	H/ACA ribonucleoprotein complex subunit 2	NHP2	4	2	2	2	2	2	2	22.2	22.2	22.2	10.071	90	90;132;135;153	1	4	0	78.769	By MS/MS	0.66105	0.91399	17.168	2	1	Median	0.66105	0.91399	17.168	2	1	Median	22.2	60983000	41873000	19110000	60983000	41873000	19110000				403	5732;5733	True;True
D6RG38;D6RCP9;D6RFG8;P27707	D6RG38;D6RCP9;D6RFG8;P27707	1;1;1;1	1;1;1;1	1;1;1;1	Deoxycytidine kinase	DCK	4	1	1	1	1	1	1	27.1	27.1	27.1	5.1218	48	48;199;317;260	1	2	0.0042409	1.348	By MS/MS	NaN	NaN	NaN	1	1	Median	NaN	NaN	NaN	1	1	Median	27.1	10220000	6069900	4150500	10220000	6069900	4150500				404	4550	TRUE
D6RDJ1;Q9NX58	D6RDJ1;Q9NX58	1;1	1;1	1;1	Cell growth-regulating nucleolar protein	LYAR	2	1	1	1	1	1	1	17.7	17.7	17.7	8.9972	79	79;379	1	1	0.00652	1.1738	By MS/MS	NaN	NaN	NaN	1	0	Median	NaN	NaN	NaN	1	0	Median	17.7	27541000	19476000	8064800	27541000	19476000	8064800				405	5855	TRUE
D6REL4;E7EQZ7;Q13123	D6REL4;E7EQZ7;Q13123	1;1;1	1;1;1	1;1;1	Protein Red	IK	3	1	1	1	1	1	1	4.2	4.2	4.2	24.7	212	212;267;557	1	1	0.0062893	1.0376	By MS/MS	NaN	NaN	NaN	1	0	Median	NaN	NaN	NaN	1	0	Median	4.2	9273500	4834200	4439300	9273500	4834200	4439300				406	1952	TRUE
D6REQ8;H0Y9B6;Q5URX0;P07686	D6REQ8;H0Y9B6;Q5URX0;P07686	1;1;1;1	1;1;1;1	1;1;1;1	Beta-hexosaminidase subunit beta;Beta-hexosaminidase subunit beta chain B;Beta-hexosaminidase subunit beta chain A	HEXB	4	1	1	1	1	1	1	48.6	48.6	48.6	4.1577	35	35;202;331;556	1	2	0	2.9217	By MS/MS	0.56565	0.80394	24.008	2	0	Median	0.56565	0.80394	24.008	2	0	Median	48.6	49070000	28861000	20209000	49070000	28861000	20209000				407	1882	TRUE
H0Y8W8;H7BXG7;D6REX3;O94979-7;O94979-6;O94979-3;O94979-10;O94979-4;O94979-9;O94979-2;O94979;O94979-8	H0Y8W8;H7BXG7;D6REX3;O94979-7;O94979-6;O94979-3;O94979-10;O94979-4;O94979-9;O94979-2;O94979;O94979-8	1;1;1;1;1;1;1;1;1;1;1;1	1;1;1;1;1;1;1;1;1;1;1;1	1;1;1;1;1;1;1;1;1;1;1;1	Protein transport protein Sec31A	SEC31A	12	1	1	1	1	1	1	2.9	2.9	2.9	40.833	383	383;969;1251;969;1067;1106;1166;1181;1200;1205;1220;1233	1	1	0.0027223	1.7676	By MS/MS	NaN	NaN	NaN	0	0	Median	NaN	NaN	NaN	0	0	Median	2.9	4134500	4134500	0	4134500	4134500	0				408	980	TRUE
D6RG08;E9PB77;E7EMF1;E7ESP4;P17301	D6RG08;E9PB77;E7EMF1;E7ESP4;P17301	1;1;1;1;1	1;1;1;1;1	1;1;1;1;1	Integrin alpha-2	ITGA2	5	1	1	1	1	1	1	12	12	12	18.71	175	175;641;815;942;1181	1	1	0.0061209	0.91289	By MS/MS	NaN	NaN	NaN	1	1	Median	NaN	NaN	NaN	1	1	Median	12	23333000	13263000	10070000	23333000	13263000	10070000				409	2410	TRUE
E5RFP0;Q8WVJ2	E5RFP0;Q8WVJ2	1;1	1;1	1;1	NudC domain-containing protein 2	NUDCD2	2	1	1	1	1	1	1	8.3	8.3	8.3	14.745	132	132;157	1	1	0.0034602	1.456	By MS/MS	NaN	NaN	NaN	0	0	Median	NaN	NaN	NaN	0	0	Median	8.3	6377000	6377000	0	6377000	6377000	0				410	609	TRUE
E5RJG7;E5RFV2;Q16698-2;Q16698;E5RID6;E5RJD2	E5RJG7;E5RFV2;Q16698-2;Q16698;E5RID6;E5RJD2	4;4;4;4;3;3	4;4;4;4;3;3	4;4;4;4;3;3	2,4-dienoyl-CoA reductase, mitochondrial	DECR1	6	4	4	4	4	4	4	35.4	35.4	35.4	19.327	181	181;205;326;335;95;151	1	6	0	46.951	By MS/MS	0.62148	0.85466	29.17	4	2	Median	0.62148	0.85466	29.17	4	2	Median	35.4	166630000	123600000	43038000	166630000	123600000	43038000				411	556;2028;5752;5756	True;True;True;True
E5RI01;E5RFZ5;O60216;E5RG18	E5RI01;E5RFZ5;O60216;E5RG18	2;2;2;1	2;2;2;1	2;2;2;1	Double-strand-break repair protein rad21 homolog	RAD21	4	2	2	2	2	2	2	17	17	17	15.595	135	135;176;631;69	1	2	0	7.455	By MS/MS	NaN	NaN	NaN	1	1	Median	NaN	NaN	NaN	1	1	Median	17	7634100	4760100	2874000	7634100	4760100	2874000				412	5332;5558	True;True
E5RK31;E5RJG1;E5RG49;E5RHH0;Q9UI12-2;Q9UI12	E5RK31;E5RJG1;E5RG49;E5RHH0;Q9UI12-2;Q9UI12	1;1;1;1;1;1	1;1;1;1;1;1	1;1;1;1;1;1	V-type proton ATPase subunit H	ATP6V1H	6	1	1	1	1	1	1	41.7	41.7	41.7	3.8827	36	36;48;101;102;465;483	1	1	0.0087848	0.73195	By MS/MS	NaN	NaN	NaN	1	0	Median	NaN	NaN	NaN	1	0	Median	41.7	7784800	4458000	3326800	7784800	4458000	3326800				413	1743	TRUE
E5RGN3;E5RIM7;O00244	E5RGN3;E5RIM7;O00244	1;1;1	1;1;1	1;1;1	Copper transport protein ATOX1	ATOX1	3	1	1	1	1	1	1	13.6	13.6	13.6	6.3304	59	59;73;68	1	1	0.0064257	1.1183	By MS/MS	NaN	NaN	NaN	1	0	Median	NaN	NaN	NaN	1	0	Median	13.6	3318300	1729200	1589200	3318300	1729200	1589200				414	5700	TRUE
E5RGX5;Q93045;Q93045-2	E5RGX5;Q93045;Q93045-2	2;2;2	1;1;1	1;1;1	Stathmin;Stathmin-2	STMN2	3	2	1	1	2	1	1	11.3	6	6	19.574	168	168;179;187	1	1	0	3.5755	By MS/MS	NaN	NaN	NaN	1	0	Median	NaN	NaN	NaN	1	0	Median	11.3	57288000	34348000	22940000	57288000	34348000	22940000				415	438;1178	True;False
E5RHV4;H0YAP1;E5RHR6;Q9Y5V0	E5RHV4;H0YAP1;E5RHR6;Q9Y5V0	1;1;1;1	1;1;1;1	1;1;1;1	Zinc finger protein 706	ZNF706	4	1	1	1	1	1	1	22.9	22.9	22.9	5.2721	48	48;51;53;76	1	1	0.0019029	2.0444	By MS/MS	NaN	NaN	NaN	1	0	Median	NaN	NaN	NaN	1	0	Median	22.9	22558000	13202000	9355600	22558000	13202000	9355600				416	64	TRUE
E5RHW4;O94905;B0QZ43;O75477;E5RJ09	E5RHW4;O94905;B0QZ43;O75477	3;3;2;2;1	3;3;2;2;1	3;3;2;2;1	Erlin-2;Erlin-1	ERLIN2;ERLIN1	5	3	3	3	3	3	3	8.6	8.6	8.6	37.725	338	338;339;275;348;197	1	4	0.00099305	2.3664	By MS/MS	0.71766	1.0614	12.667	3	0	Leave out requantified	0.71766	1.0614	12.667	3	0	Leave out requantified	8.6	78996000	41209000	37787000	78996000	41209000	37787000				417	2620;3241;3439	True;True;True
E5RI39	E5RI39	1	1	1		CCNC	1	1	1	1	1	1	1	6.8	6.8	6.8	22.494	192	192	1	1	0.0086957	0.69769	By MS/MS	NaN	NaN	NaN	1	0	Median	NaN	NaN	NaN	1	0	Median	6.8	11791000	7649900	4140900	11791000	7649900	4140900				418	301	TRUE
E5RI99;P62888;A0A0B4J213;E5RJH3;A0A0C4DH44	E5RI99;P62888	9;9;3;3;2	9;9;3;3;2	9;9;3;3;2	60S ribosomal protein L30	RPL30	5	9	9	9	9	9	9	63.2	63.2	63.2	12.656	114	114;115;51;56;96	1	15	0	77.158	By MS/MS	0.65555	0.93901	12.96	13	1	Leave out requantified	0.65555	0.93901	12.96	13	1	Leave out requantified	63.2	639170000	366620000	272550000	639170000	366620000	272550000				419	394;2880;3461;3462;4585;4804;5367;5368;5810	True;True;True;True;True;True;True;True;True
E7EMB6;E5RIA4;E7ETB3;Q9ULA0-2;Q9ULA0	E7EMB6;E5RIA4;E7ETB3;Q9ULA0-2;Q9ULA0	2;2;2;2;2	2;2;2;2;2	2;2;2;2;2	Aspartyl aminopeptidase	DNPEP	5	2	2	2	2	2	2	6.8	6.8	6.8	44.992	410	410;471;493;475;485	1	2	0.0018674	1.9513	By MS/MS	NaN	NaN	NaN	1	0	Median	NaN	NaN	NaN	1	0	Median	6.8	10359000	4617300	5742000	10359000	4617300	5742000				420	3790;6293	True;True
E5RIR4;E9PD24;E7EVZ2;E7ESK7;E7EX29;P63104;E5RGE1	E5RIR4;E9PD24;E7EVZ2;E7ESK7;E7EX29;P63104;E5RGE1	6;6;6;6;6;6;4	5;5;5;5;5;5;4	4;4;4;4;4;4;3	14-3-3 protein zeta/delta	YWHAZ	7	6	5	4	5	4	4	64	64	64	8.4344	75	75;92;98;137;246;245;51	1	6	0	46.677	By MS/MS	0.59686	0.85716	32.477	5	0	Leave out requantified	0.59686	0.85716	32.477	5	0	Leave out requantified	64	520640000	334200000	186440000	520640000	334200000	186440000				421	3562;3563;3872;5181;5182;6300	True;True;False;True;True;True
E5RIT6;Q9UNX3;P61254;J3QRI7;J3QQQ9;J3QQV1;J3QRC4;J3KS10;J3KSS0;E5RHH1	E5RIT6;Q9UNX3;P61254;J3QRI7;J3QQQ9;J3QQV1;J3QRC4	8;8;8;7;7;7;5;3;3;2	8;8;8;7;7;7;5;3;3;2	8;8;8;7;7;7;5;3;3;2	60S ribosomal protein L26-like 1;60S ribosomal protein L26	RPL26L1;RPL26	10	8	8	8	8	8	8	63.3	63.3	63.3	15.207	128	128;145;145;107;107;110;135;63;63;38	1	11	0	6.5188	By MS/MS	0.63369	0.91611	20.167	10	3	Leave out requantified	0.63369	0.91611	20.167	10	3	Leave out requantified	63.3	669020000	409460000	259560000	669020000	409460000	259560000				422	568;1879;2557;2926;3646;3647;4893;6451	True;True;True;True;True;True;True;True
E5RJR3;Q9NZL9-3;Q9NZL9;H7C0X7;Q9NZL9-5;Q9NZL9-4;Q9NZL9-2	E5RJR3;Q9NZL9-3;Q9NZL9;H7C0X7;Q9NZL9-5;Q9NZL9-4;Q9NZL9-2	2;2;2;1;1;1;1	2;2;2;1;1;1;1	2;2;2;1;1;1;1	Methionine adenosyltransferase 2 subunit beta	MAT2B	7	2	2	2	2	2	2	20.5	20.5	20.5	13.541	117	117;259;334;198;83;306;323	1	2	0.0063391	1.0478	By MS/MS	0.69898	0.98065	3.2669	2	1	Median	0.69898	0.98065	3.2669	2	1	Median	20.5	72931000	43259000	29672000	72931000	43259000	29672000				423	1396;6074	True;True
E5RJY1;E7ESM1;Q92597-3;Q92597-2;Q92597;A0A7I2ST14	E5RJY1;E7ESM1;Q92597-3;Q92597-2;Q92597;A0A7I2ST14	4;4;4;4;4;2	4;4;4;4;4;2	4;4;4;4;4;2	Protein NDRG1	NDRG1	6	4	4	4	4	4	4	41.7	41.7	41.7	10.979	103	103;141;313;328;394;387	1	6	0	41.816	By MS/MS	0.70194	0.99514	10.263	6	0	Leave out requantified	0.70194	0.99514	10.263	6	0	Leave out requantified	41.7	333080000	199650000	133430000	333080000	199650000	133430000				424	4699;5002;5003;5251	True;True;True;True
E5RK39;Q99575	E5RK39;Q99575	2;2	2;2	2;2	Ribonucleases P/MRP protein subunit POP1	POP1	2	2	2	2	2	2	2	9.3	9.3	9.3	20.7	183	183;1024	1	2	0	4.7689	By MS/MS	NaN	NaN	NaN	1	0	Median	NaN	NaN	NaN	1	0	Median	9.3	13954000	9333400	4620300	13954000	9333400	4620300				425	849;5051	True;True
E7EMC7;C9JRJ8;E9PFW8;Q13501-2;Q13501;E3W990	E7EMC7;C9JRJ8;E9PFW8;Q13501-2;Q13501	3;2;2;2;2;1	3;2;2;2;2;1	3;2;2;2;2;1	Sequestosome-1	SQSTM1	6	3	3	3	3	3	3	13.2	13.2	13.2	41.013	378	378;140;167;356;440;190	1	3	0	67.995	By MS/MS	0.73547	1.0535	19.939	3	0	Leave out requantified	0.73547	1.0535	19.939	3	0	Leave out requantified	13.2	142200000	78933000	63268000	142200000	78933000	63268000				426	2947;3516;3907	True;True;True
E7EMV2;E7ESP9;Q16352;P07197-2;P07196;P07197	E7EMV2;E7ESP9;Q16352;P07197-2;P07196;P07197	1;1;1;1;1;1	1;1;1;1;1;1	1;1;1;1;1;1	Alpha-internexin;Neurofilament medium polypeptide;Neurofilament light polypeptide	NEFM;INA;NEFL	6	1	1	1	1	1	1	1.3	1.3	1.3	78.881	698	698;877;499;540;543;916	1	1	0.0074239	0.76938	By MS/MS	NaN	NaN	NaN	1	0	Median	NaN	NaN	NaN	1	0	Median	1.3	21644000	9135800	12508000	21644000	9135800	12508000				427	2833	TRUE
H3BUW8;E7EN44;Q86WA8-2;Q86WA8	H3BUW8;E7EN44;Q86WA8-2;Q86WA8	2;2;2;2	2;2;2;2	2;2;2;2	Lon protease homolog 2, peroxisomal	LONP2	4	2	2	2	2	2	2	15	15	15	33.889	300	300;605;808;852	1	2	0	21.102	By MS/MS	NaN	NaN	NaN	1	1	Median	NaN	NaN	NaN	1	1	Median	15	7081800	6170400	911450	7081800	6170400	911450				428	2614;5079	True;True
E7EU72;E7EVH6;E7ENR9;E7END6;P04070;P04070-2	E7EU72;E7EVH6;E7ENR9;E7END6;P04070;P04070-2	1;1;1;1;1;1	1;1;1;1;1;1	1;1;1;1;1;1	Osteocalcin;Vitamin K-dependent protein C;Vitamin K-dependent protein C light chain;Vitamin K-dependent protein C heavy chain;Activation peptide	PROC	6	1	1	1	1	1	1	8.6	8.6	8.6	13.007	116	116;126;175;495;461;516	1	1	0.0010152	2.5597	By MS/MS	NaN	NaN	NaN	1	0	Median	NaN	NaN	NaN	1	0	Median	8.6	119590000	66253000	53334000	119590000	66253000	53334000				429	4340	TRUE
E7END7;P62820-3;P62820-2;P62820	E7END7;P62820-3;P62820-2;P62820	1;1;1;1	1;1;1;1	1;1;1;1	Ras-related protein Rab-1A	RAB1A	4	1	1	1	1	1	1	11	11	11	19.018	173	173;129;141;205	1	1	0.0018416	1.8792	By MS/MS	NaN	NaN	NaN	1	0	Median	NaN	NaN	NaN	1	0	Median	11	24788000	14658000	10130000	24788000	14658000	10130000				430	3769	TRUE
E7EV99;E7ENY0;P35611-2;P35611-6;P35611;P35611-3;A0A804HL01;P35611-4;A0A0A0MSR2;H0Y9H2;P35611-5;D6RJE2;H0YFD8;D6RAH3;D6RF25	E7EV99;E7ENY0;P35611-2;P35611-6;P35611;P35611-3;A0A804HL01;P35611-4;A0A0A0MSR2;H0Y9H2;P35611-5	4;4;4;4;4;4;3;3;2;2;2;1;1;1;1	4;4;4;4;4;4;3;3;2;2;2;1;1;1;1	4;4;4;4;4;4;3;3;2;2;2;1;1;1;1	Alpha-adducin	ADD1	15	4	4	4	4	4	4	9.8	9.8	9.8	70.055	632	632;663;631;662;737;768;799;662;400;444;511;69;105;137;142	1	5	0	4.3845	By MS/MS	0.91454	1.2629	5.5292	5	1	Leave out requantified	0.91454	1.2629	5.5292	5	1	Leave out requantified	9.8	102340000	56484000	45861000	102340000	56484000	45861000				431	127;1062;4879;5232	True;True;True;True
E7ENZ3;P48643;B7ZAR1;E9PCA1;P48643-2;H0Y914	E7ENZ3;P48643;B7ZAR1;E9PCA1;P48643-2	12;12;11;11;11;1	12;12;11;11;11;1	12;12;11;11;11;1	T-complex protein 1 subunit epsilon	CCT5	6	12	12	12	12	12	12	25.1	25.1	25.1	53.848	486	486;541;503;520;448;62	1	14	0	16.138	By MS/MS	0.61468	0.83278	30.638	13	2	Leave out requantified	0.61468	0.83278	30.638	13	2	Leave out requantified	25.1	380640000	234840000	145810000	380640000	234840000	145810000				432	1231;1232;2314;2324;2864;3283;4209;4241;4354;4828;5619;6273	True;True;True;True;True;True;True;True;True;True;True;True
E7EPB3;P50914	E7EPB3;P50914	8;8	8;8	8;8	60S ribosomal protein L14	RPL14	2	8	8	8	8	8	8	50	50	50	14.558	124	124;215	1	14	0	13.469	By MS/MS	0.53856	0.75433	122.44	9	5	Leave out requantified	0.53856	0.75433	122.44	9	5	Leave out requantified	50	761220000	441360000	319860000	761220000	441360000	319860000				433	532;533;991;992;3449;3723;5800;5801	True;True;True;True;True;True;True;True
E7EPT4;P19404	E7EPT4;P19404	3;3	3;3	3;3	NADH dehydrogenase [ubiquinone] flavoprotein 2, mitochondrial	NDUFV2	2	3	3	3	3	3	3	22.6	22.6	22.6	27.907	252	252;249	1	3	0	21.76	By MS/MS	0.6784	0.95808	24.263	3	2	Median	0.6784	0.95808	24.263	3	2	Median	22.6	47332000	28436000	18896000	47332000	28436000	18896000				434	14;4674;6351	True;True;True
E7EQ29;P16278-2;P16278-3;P16278	E7EQ29;P16278-2;P16278-3;P16278	1;1;1;1	1;1;1;1	1;1;1;1	Beta-galactosidase	GLB1	4	1	1	1	1	1	1	2.7	2.7	2.7	60.482	546	546;546;647;677	1	1	0.0062354	0.98796	By MS/MS	NaN	NaN	NaN	1	0	Median	NaN	NaN	NaN	1	0	Median	2.7	11057000	4479400	6577200	11057000	4479400	6577200				435	879	TRUE
H7C1W2;E9PF84;G5E9Q7;E7EQB8;P51553-2;P51553	H7C1W2;E9PF84;G5E9Q7;E7EQB8;P51553-2;P51553	1;1;1;1;1;1	1;1;1;1;1;1	1;1;1;1;1;1	Isocitrate dehydrogenase [NAD] subunit, mitochondrial;Isocitrate dehydrogenase [NAD] subunit gamma, mitochondrial	IDH3G	6	1	1	1	1	1	1	6.5	6.5	6.5	22.384	199	199;285;322;340;380;393	1	1	0.0026155	1.5166	By MS/MS	NaN	NaN	NaN	1	0	Median	NaN	NaN	NaN	1	0	Median	6.5	26066000	15067000	10999000	26066000	15067000	10999000				436	5585	TRUE
E7EQR4;P15311;A0A2R8Y7M3;A0A2R8Y5S7;P35241-4;P26038;P35241;P35241-5	E7EQR4;P15311	11;11;2;2;2;2;2;2	11;11;2;2;2;2;2;2	11;11;2;2;2;2;2;2	Ezrin	EZR	8	11	11	11	11	11	11	18.4	18.4	18.4	69.371	586	586;586;534;590;447;577;583;604	1	18	0	39.747	By MS/MS	0.75987	1.0681	15.575	15	1	Leave out requantified	0.75987	1.0681	15.575	15	1	Leave out requantified	18.4	586570000	334540000	252040000	586570000	334540000	252040000				437	494;1394;2370;2426;4055;4186;4187;4401;4403;4947;5380	True;True;True;True;True;True;True;True;True;True;True
S4R3H4;E7EQT4;Q9UKV3-5;Q9UKV3;G3V3B0;Q9UKV3-3;Q9UKV3-2;G3V3T3	S4R3H4;E7EQT4;Q9UKV3-5;Q9UKV3;G3V3B0;Q9UKV3-3;Q9UKV3-2	5;5;5;5;4;4;4;2	5;5;5;5;4;4;4;2	5;5;5;5;4;4;4;2	Apoptotic chromatin condensation inducer in the nucleus	ACIN1	8	5	5	5	5	5	5	4.1	4.1	4.1	145.44	1283	1283;1301;1328;1341;582;583;614;194	1	5	0	65.75	By MS/MS	0.77231	1.028	26.122	5	2	Leave out requantified	0.77231	1.028	26.122	5	2	Leave out requantified	4.1	63379000	31330000	32050000	63379000	31330000	32050000				438	2148;2149;4686;4946;5364	True;True;True;True;True
E9PES6;E7ES08;E7EQU1;O15347	E9PES6;E7ES08;E7EQU1;O15347	2;2;2;2	2;2;2;2	2;2;2;2	High mobility group protein B3	HMGB3	4	2	2	2	2	2	2	19	19	19	17.522	153	153;188;193;200	1	2	0	3.4357	By MS/MS	0.55802	0.77064	2.4038	2	0	Median	0.55802	0.77064	2.4038	2	0	Median	19	40550000	25891000	14660000	40550000	25891000	14660000				439	4437;5126	True;True
E7EQY1;Q96C01;C9JF51	E7EQY1;Q96C01;C9JF51	4;4;3	4;4;3	4;4;3	Protein FAM136A	FAM136A	3	4	4	4	4	4	4	21.6	21.6	21.6	26.776	245	245;138;163	1	5	0	124.43	By MS/MS	0.40799	0.58038	33.736	4	0	Leave out requantified	0.40799	0.58038	33.736	4	0	Leave out requantified	21.6	112100000	86750000	25355000	112100000	86750000	25355000				440	947;1026;1027;4242	True;True;True;True
E7ERY9;P20020-5;P20020-2;P20020-6;P20020;P20020-4;P20020-1;A0A804HKZ0;A0A2R8Y4R4;A0A2U3U055;A0A2U3TZI3;Q16720-8;P23634-5;Q16720-7;P23634-4;Q16720-6;Q01814-4;P23634-3;Q16720-3;Q16720-5;Q01814-7;P23634-2;Q16720-2;Q01814-3;P23634-7;Q01814-6;Q01814-2;P23634-6;Q16720-4;Q01814-8;Q16720;Q01814-5;P23634-8;P23634;Q01814	E7ERY9;P20020-5;P20020-2;P20020-6;P20020;P20020-4;P20020-1;A0A804HKZ0;A0A2R8Y4R4;A0A2U3U055;A0A2U3TZI3;Q16720-8;P23634-5;Q16720-7;P23634-4;Q16720-6;Q01814-4;P23634-3;Q16720-3;Q16720-5;Q01814-7;P23634-2;Q16720-2;Q01814-3;P23634-7;Q01814-6;Q01814-2;P23634-6;Q16720-4;Q01814-8;Q16720;Q01814-5;P23634-8;P23634;Q01814	2;2;2;2;2;2;2;1;1;1;1;1;1;1;1;1;1;1;1;1;1;1;1;1;1;1;1;1;1;1;1;1;1;1;1	2;2;2;2;2;2;2;1;1;1;1;1;1;1;1;1;1;1;1;1;1;1;1;1;1;1;1;1;1;1;1;1;1;1;1	2;2;2;2;2;2;2;1;1;1;1;1;1;1;1;1;1;1;1;1;1;1;1;1;1;1;1;1;1;1;1;1;1;1;1	Calcium-transporting ATPase;Plasma membrane calcium-transporting ATPase 1;Plasma membrane calcium-transporting ATPase 3;Plasma membrane calcium-transporting ATPase 4;Plasma membrane calcium-transporting ATPase 2	ATP2B1;ATP2B3;ATP2B4;ATP2B2	35	2	2	2	2	2	2	2.3	2.3	2.3	106.86	963	963;1171;1176;1184;1220;1249;1258;895;996;1160;1188;1115;1122;1129;1134;1154;1154;1158;1159;1168;1168;1170;1173;1185;1193;1198;1199;1205;1206;1212;1220;1229;1229;1241;1243	1	2	0	2.8482	By MS/MS	0.66828	0.94974	29.638	2	1	Median	0.66828	0.94974	29.638	2	1	Median	2.3	51954000	24235000	27719000	51954000	24235000	27719000				441	1897;3744	True;True
E9PRI2;E7ESM3;Q7L2H7	E9PRI2;E7ESM3;Q7L2H7	1;1;1	1;1;1	1;1;1	Eukaryotic translation initiation factor 3 subunit M	EIF3M	3	1	1	1	1	1	1	30.5	30.5	30.5	6.382	59	59;123;374	1	1	0	148.06	By MS/MS	NaN	NaN	NaN	0	0	Median	NaN	NaN	NaN	0	0	Median	30.5	0	0	0	0	0	0				442	5170	TRUE
E7EW00;H0Y8D9;E7ET15;O15042-2;O15042	E7EW00;H0Y8D9;E7ET15;O15042-2;O15042	1;1;1;1;1	1;1;1;1;1	1;1;1;1;1	U2 snRNP-associated SURP motif-containing protein	U2SURP	5	1	1	1	1	1	1	3.1	3.1	3.1	47.928	425	425;439;1028;1028;1029	1	1	0.0086393	0.6818	By MS/MS	NaN	NaN	NaN	1	0	Median	NaN	NaN	NaN	1	0	Median	3.1	35996000	20911000	15085000	35996000	20911000	15085000				443	1519	TRUE
E7EUU4;Q04637-3;Q04637;Q04637-8;Q04637-9;E7EX73;E9PGM1;A0A7I2Y1C3;Q04637-6;Q04637-7;Q04637-5;Q04637-4;C9J2Z7;C9K073;C9JIH5;H7C044;A0A6Q8PFB2;C9J6B6;C9JF13	E7EUU4;Q04637-3;Q04637;Q04637-8;Q04637-9;E7EX73;E9PGM1;A0A7I2Y1C3;Q04637-6;Q04637-7;Q04637-5;Q04637-4;C9J2Z7;C9K073	4;4;4;4;4;3;3;3;3;3;3;3;2;2;1;1;1;1;1	4;4;4;4;4;3;3;3;3;3;3;3;2;2;1;1;1;1;1	4;4;4;4;4;3;3;3;3;3;3;3;2;2;1;1;1;1;1	Eukaryotic translation initiation factor 4 gamma 1	EIF4G1	19	4	4	4	4	4	4	6.4	6.4	6.4	171.64	1560	1560;1559;1599;1600;1606;1436;1513;1577;1403;1404;1435;1512;833;869;87;226;525;757;903	1	4	0	36.296	By MS/MS	0.78644	1.1276	5.4518	4	0	Leave out requantified	0.78644	1.1276	5.4518	4	0	Leave out requantified	6.4	133030000	78631000	54399000	133030000	78631000	54399000				444	1651;2669;3328;6116	True;True;True;True
E7EVA0;P27816;A0A804HKE7;P27816-4;P27816-2;P27816-6;H0Y2V1;H7C4C5;B5MEG9;P27816-5;F8W9U4	E7EVA0;P27816;A0A804HKE7;P27816-4;P27816-2;P27816-6;H0Y2V1;H7C4C5;B5MEG9;P27816-5;F8W9U4	10;10;9;9;9;9;7;7;7;7;6	10;10;9;9;9;9;7;7;7;7;6	10;10;9;9;9;9;7;7;7;7;6	Microtubule-associated protein;Microtubule-associated protein 4	MAP4	11	10	10	10	10	10	10	5.1	5.1	5.1	245.44	2297	2297;1152;2296;872;979;1135;463;493;760;809;828	1	11	0	71.792	By MS/MS	0.73855	1.0383	44.357	9	2	Leave out requantified	0.73855	1.0383	44.357	9	2	Leave out requantified	5.1	323100000	198460000	124640000	323100000	198460000	124640000				445	1035;1284;2991;2992;5169;5230;5637;5642;5643;5905	True;True;True;True;True;True;True;True;True;True
E7EVS6;P60709;A0A2R8Y793;A0A6Q8PFE4;G5E9R0;A0A6Q8PH58;A0A2R8YGF8;C9JUM1;C9JZR7;C9JTX5;A0A2R8YEA7;A0A6Q8PGD7	E7EVS6;P60709;A0A2R8Y793;A0A6Q8PFE4;G5E9R0;A0A6Q8PH58;A0A2R8YGF8	26;26;23;18;14;14;14;11;11;10;4;3	2;2;2;0;2;2;2;2;2;2;0;2	2;2;2;0;2;2;2;2;2;2;0;2	Actin, cytoplasmic 1;Actin, cytoplasmic 1, N-terminally processed	ACTB	12	26	2	2	26	2	2	62.6	8.1	8.1	36.94	334	334;375;309;332;125;151;165;96;102;80;157;40	1	9	0	148.79	By MS/MS	0.57815	0.82674	16.99	8	1	Leave out requantified	0.57815	0.82674	16.99	8	1	Leave out requantified	62.6	1747000000	1072300000	674690000	1747000000	1072300000	674690000				446	265;266;800;904;905;1000;1094;1095;1183;1222;1223;1355;1641;2193;2270;2271;2272;2708;3023;3692;3693;5197;5198;5776;5777;5778	False;False;False;False;False;False;True;True;False;False;False;False;False;False;False;False;False;False;False;False;False;False;False;False;False;False
E7EX17;P23588-2;P23588;F8VX11;F8W0K0;F8VRU1;F8VYE9;F8VSC7;F8VP89	E7EX17;P23588-2;P23588;F8VX11	3;3;3;2;1;1;1;1;1	3;3;3;2;1;1;1;1;1	3;3;3;2;1;1;1;1;1	Eukaryotic translation initiation factor 4B	EIF4B	9	3	3	3	3	3	3	6.3	6.3	6.3	69.697	616	616;572;611;360;169;175;185;227;275	1	4	0	5.764	By MS/MS	0.69415	1.0107	18.114	3	0	Leave out requantified	0.69415	1.0107	18.114	3	0	Leave out requantified	6.3	311940000	181140000	130800000	311940000	181140000	130800000				447	99;4517;4725	True;True;True
E9PB51;Q9BWF3;Q9BQ04;E9PLB0;E9PM61;D6R9K7;U3KQD5;J3QRR5;Q9BWF3-3;Q9BWF3-4;Q9BWF3-2	E9PB51;Q9BWF3;Q9BQ04	4;4;3;1;1;1;1;1;1;1;1	1;1;1;1;1;1;1;1;1;1;1	1;1;1;1;1;1;1;1;1;1;1	RNA-binding protein 4;RNA-binding protein 4B	RBM4;RBM4B	11	4	1	1	4	1	1	22.1	4.2	4.2	26.286	240	240;364;359;143;147;150;151;155;143;173;177	1	1	0.0062647	1.0206	By MS/MS	NaN	NaN	NaN	1	0	Median	NaN	NaN	NaN	1	0	Median	22.1	12767000	8319700	4447600	12767000	8319700	4447600				448	721;3378;5249;5972	False;False;False;True
E9PB90;P52789	E9PB90;P52789	3;3	3;3	3;3	Hexokinase;Hexokinase-2	HK2	2	3	3	3	3	3	3	6.2	6.2	6.2	98.972	889	889;917	1	3	0	11.929	By MS/MS	0.83605	1.1245	22.945	3	0	Leave out requantified	0.83605	1.1245	22.945	3	0	Leave out requantified	6.2	59920000	32807000	27112000	59920000	32807000	27112000				449	906;3094;4524	True;True;True
E9PBS1;P22234;P22234-2;D6RF62	E9PBS1;P22234;P22234-2	5;5;5;2	5;5;5;2	5;5;5;2	Multifunctional protein ADE2;Phosphoribosylaminoimidazole-succinocarboxamide synthase;Phosphoribosylaminoimidazole carboxylase	PAICS	4	5	5	5	5	5	5	14.3	14.3	14.3	45.651	413	413;425;432;333	1	5	0	10.517	By MS/MS	0.62369	0.90754	18.339	5	0	Leave out requantified	0.62369	0.90754	18.339	5	0	Leave out requantified	14.3	258190000	150080000	108120000	258190000	150080000	108120000				450	134;717;718;2483;6037	True;True;True;True;True
E9PC05;Q9H0C8	E9PC05;Q9H0C8	1;1	1;1	1;1	Integrin-linked kinase-associated serine/threonine phosphatase 2C	ILKAP	2	1	1	1	1	1	1	5.7	5.7	5.7	23.092	212	212;392	1	1	0.0092659	0.66002	By MS/MS	NaN	NaN	NaN	1	0	Median	NaN	NaN	NaN	1	0	Median	5.7	15869000	8589400	7279500	15869000	8589400	7279500				451	1470	TRUE
E9PCX8;Q68CZ2-2;Q68CZ2	E9PCX8;Q68CZ2-2;Q68CZ2	1;1;1	1;1;1	1;1;1	Tensin-3	TNS3	3	1	1	1	1	1	1	2.1	2.1	2.1	133.84	1249	1249;1205;1445	1	1	0.0065147	1.1697	By MS/MS	NaN	NaN	NaN	1	1	Median	NaN	NaN	NaN	1	1	Median	2.1	8095300	7137600	957680	8095300	7137600	957680				452	1862	TRUE
E9PCY5;Q02880-2;Q02880	E9PCY5;Q02880-2;Q02880	1;1;1	1;1;1	1;1;1	DNA topoisomerase 2;DNA topoisomerase 2-beta	TOP2B	3	1	1	1	1	1	1	1	1	1	130.48	1150	1150;1621;1626	1	1	0.0087655	0.72262	By MS/MS	NaN	NaN	NaN	1	1	Median	NaN	NaN	NaN	1	1	Median	1	7951600	4675200	3276400	7951600	4675200	3276400				453	4790	TRUE
E9PCY7;G8JLB6;P31943;D6RBM0;E5RGV0;D6RIT2;D6RIU0;E7EQJ0;D6RAM1;D6R9T0;D6RFM3;D6RDU3;D6RJ04;D6RIH9;E7EN40;H0YB39;E5RGH4;D6RF17;D6RDL0;H0YAQ2;H0YBG7;H0YBD7;D6R9D3	E9PCY7;G8JLB6;P31943;D6RBM0;E5RGV0;D6RIT2;D6RIU0;E7EQJ0;D6RAM1;D6R9T0;D6RFM3;D6RDU3;D6RJ04;D6RIH9	11;11;11;8;7;7;7;6;6;6;6;6;6;6;5;5;4;3;3;3;3;3;2	11;11;11;8;7;7;7;6;6;6;6;6;6;6;5;5;4;3;3;3;3;3;2	7;7;7;5;4;6;5;5;5;5;5;5;5;5;3;2;2;3;3;2;2;2;2	Heterogeneous nuclear ribonucleoprotein H;Heterogeneous nuclear ribonucleoprotein H, N-terminally processed	HNRNPH1	23	11	11	7	11	11	7	31.9	31.9	22.8	47.087	429	429;472;449;212;155;164;168;115;130;161;163;171;172;184;166;277;100;49;84;131;185;194;40	1	17	0	86.781	By MS/MS	0.61536	0.87593	24.431	15	3	Leave out requantified	0.61536	0.87593	24.431	15	3	Leave out requantified	31.9	675800000	434610000	241190000	675800000	434610000	241190000				454	1172;1526;1998;2000;2296;4920;4921;5097;6130;6322;6361	True;True;True;True;True;True;True;True;True;True;True
E9PDW2;P55809-2;P55809	E9PDW2;P55809-2;P55809	3;3;3	3;3;3	3;3;3	Succinyl-CoA:3-ketoacid coenzyme A transferase 1, mitochondrial	OXCT1	3	3	3	3	3	3	3	11.1	11.1	11.1	36.69	334	334;123;520	1	3	0	5.8863	By MS/MS	0.69277	0.97815	33.453	3	1	Median	0.69277	0.97815	33.453	3	1	Median	11.1	76474000	50015000	26460000	76474000	50015000	26460000				455	1050;2024;5095	True;True;True
E9PE17;I3L0E3;Q9Y2R5	E9PE17;I3L0E3;Q9Y2R5	1;1;1	1;1;1	1;1;1	28S ribosomal protein S17, mitochondrial	MRPS17;hCG_1984214	3	1	1	1	1	1	1	7	7	7	14.374	129	129;225;130	1	1	0.0042052	1.3085	By MS/MS	NaN	NaN	NaN	1	0	Median	NaN	NaN	NaN	1	0	Median	7	7097600	3343900	3753700	7097600	3343900	3753700				456	3466	TRUE
E9PF16;Q96CM8-4;Q96CM8-3;Q96CM8;Q96CM8-2	E9PF16;Q96CM8-4;Q96CM8-3;Q96CM8;Q96CM8-2	2;2;2;2;2	2;2;2;2;2	2;2;2;2;2	Acyl-CoA synthetase family member 2, mitochondrial	ACSF2	5	2	2	2	2	2	2	5.6	5.6	5.6	63.652	572	572;455;602;615;640	1	2	0	7.1237	By MS/MS	0.85636	1.182	36.203	2	0	Median	0.85636	1.182	36.203	2	0	Median	5.6	39268000	20787000	18481000	39268000	20787000	18481000				457	1738;6107	True;True
E9PF19;Q9Y4P3;Q96E41	E9PF19;Q9Y4P3;Q96E41	2;2;1	2;2;1	2;2;1	Transducin beta-like protein 2	TBL2	3	2	2	2	2	2	2	9	9	9	45.935	411	411;447;446	1	2	0	70.259	By MS/MS	NaN	NaN	NaN	1	1	Median	NaN	NaN	NaN	1	1	Median	9	25755000	17844000	7910900	25755000	17844000	7910900				458	2963;3341	True;True
E9PF31;O94788-2;O94788	E9PF31;O94788-2;O94788	1;1;1	1;1;1	1;1;1	Retinal dehydrogenase 2	ALDH1A2	3	1	1	1	1	1	1	30	30	30	4.3101	40	40;480;518	1	1	0.0092461	0.65414	By MS/MS	NaN	NaN	NaN	0	0	Median	NaN	NaN	NaN	0	0	Median	30	7076300	7076300	0	7076300	7076300	0				459	5599	TRUE
E9PF42;Q8N398	E9PF42;Q8N398	1;1	1;1	1;1	von Willebrand factor A domain-containing protein 5B2	VWA5B2	2	1	1	1	1	1	1	1.4	1.4	1.4	108.61	1024	1024;1242	1	1	0.0057899	1.2387	By MS/MS	NaN	NaN	NaN	1	0	Median	NaN	NaN	NaN	1	0	Median	1.4	9934900	5405400	4529500	9934900	5405400	4529500				460	1380	TRUE
E9PG15;P27348	E9PG15;P27348	3;3	3;3	3;3	14-3-3 protein theta	YWHAQ	2	3	3	3	3	3	3	24.8	24.8	24.8	17.048	149	149;245	1	3	0	3.2836	By MS/MS	0.62025	0.88769	68.4	3	2	Plateau	0.62025	0.88769	68.4	3	2	Plateau	24.8	97150000	59925000	37224000	97150000	59925000	37224000				461	844;3585;3874	True;True;True
G5E9X5;F5GYT8;E9PG35;E9PHF7;Q96RQ3	G5E9X5;F5GYT8;E9PG35;E9PHF7;Q96RQ3	1;1;1;1;1	1;1;1;1;1	1;1;1;1;1	Methylcrotonoyl-CoA carboxylase subunit alpha, mitochondrial	MCCC1	5	1	1	1	1	1	1	3	3	3	48.216	434	434;575;598;616;725	1	1	0.0026643	1.6368	By MS/MS	NaN	NaN	NaN	0	0	Median	NaN	NaN	NaN	0	0	Median	3	0	0	0	0	0	0				462	4594	TRUE
E9PGP6	E9PGP6	1	1	1		PRKAG2	1	1	1	1	1	1	1	2	2	2	50.179	444	444	1	1	0.0065306	1.1944	By MS/MS	NaN	NaN	NaN	0	0	Median	NaN	NaN	NaN	0	0	Median	2	0	0	0	0	0	0				463	1204	TRUE
H7C3S9;E9PGT6;Q99627-2;Q99627	H7C3S9;E9PGT6;Q99627-2;Q99627	1;1;1;1	1;1;1;1	1;1;1;1	COP9 signalosome complex subunit 8	COPS8	4	1	1	1	1	1	1	12	12	12	8.9341	83	83;173;160;209	1	1	0	3.8176	By MS/MS	NaN	NaN	NaN	1	1	Median	NaN	NaN	NaN	1	1	Median	12	10961000	7025300	3935500	10961000	7025300	3935500				464	3422	TRUE
E9PH82;Q8NCA5	E9PH82;Q8NCA5	1;1	1;1	1;1	Protein FAM98A	FAM98A	2	1	1	1	1	1	1	3.8	3.8	3.8	34.431	312	312;518	1	1	0	14.762	By MS/MS	NaN	NaN	NaN	1	1	Median	NaN	NaN	NaN	1	1	Median	3.8	20321000	14993000	5327500	20321000	14993000	5327500				465	5616	TRUE
E9PHY5;O43491-4;E9PK52;O43491-3;O43491;E9PII3;O43491-2;Q6ZSX4;Q6R5J7;E9PPC9;A0A2R8Y5B3;E9PJP4;E9PQN0;E9PRG1;E9PIG0;E9PQD2;E9PMG5;E9PN54;H0Y5B0	E9PHY5;O43491-4;E9PK52;O43491-3;O43491;E9PII3;O43491-2;Q6ZSX4;Q6R5J7	7;7;6;6;6;5;5;4;4;3;2;1;1;1;1;1;1;1;1	7;7;6;6;6;5;5;4;4;3;2;1;1;1;1;1;1;1;1	7;7;6;6;6;5;5;4;4;3;2;1;1;1;1;1;1;1;1	Band 4.1-like protein 2	EPB41L2	19	7	7	7	7	7	7	10.1	10.1	10.1	104.36	935	935;852;811;747;1005;706;673;201;383;126;824;118;127;153;162;179;224;240;380	1	8	0	8.9974	By MS/MS	1.2176	1.7141	8.6969	7	2	Leave out requantified	1.2176	1.7141	8.6969	7	2	Leave out requantified	10.1	237280000	104210000	133080000	237280000	104210000	133080000				466	1414;2005;2693;5037;5208;5299;6217	True;True;True;True;True;True;True
E9PKF1;E9PI70;E9PIP0;E9PRL3;E9PPH0;E9PPA0;Q9BWS9-3;Q9BWS9;Q9BWS9-2	E9PKF1;E9PI70;E9PIP0;E9PRL3;E9PPH0;E9PPA0;Q9BWS9-3;Q9BWS9;Q9BWS9-2	1;1;1;1;1;1;1;1;1	1;1;1;1;1;1;1;1;1	1;1;1;1;1;1;1;1;1	Chitinase domain-containing protein 1	CHID1	9	1	1	1	1	1	1	20.2	20.2	20.2	9.3216	84	84;115;119;131;162;224;362;393;418	1	1	0.0060286	0.85135	By MS/MS	NaN	NaN	NaN	1	1	Median	NaN	NaN	NaN	1	1	Median	20.2	7219600	4534800	2684900	7219600	4534800	2684900				467	2015	TRUE
E9PIE4;Q9Y6C9	E9PIE4;Q9Y6C9	2;2	2;2	2;2	Mitochondrial carrier homolog 2	MTCH2	2	2	2	2	2	2	2	8.8	8.8	8.8	28.549	262	262;303	1	2	0	8.078	By MS/MS	0.77892	1.0948	15.334	2	1	Median	0.77892	1.0948	15.334	2	1	Median	8.8	74831000	41784000	33047000	74831000	41784000	33047000				468	3010;4378	True;True
E9PMJ3;E9PLZ3;E9PIM9;P13489;E9PIK5;E9PMN0;E9PMA9;E9PR82;E9PMI1	E9PMJ3;E9PLZ3;E9PIM9;P13489;E9PIK5;E9PMN0	6;6;6;6;5;3;2;1;1	6;6;6;6;5;3;2;1;1	6;6;6;6;5;3;2;1;1	Ribonuclease inhibitor	RNH1	9	6	6	6	6	6	6	48.7	48.7	48.7	20.475	189	189;194;199;461;181;168;77;35;40	1	8	0	89.456	By MS/MS	0.73399	1.045	8.7128	6	1	Leave out requantified	0.73399	1.045	8.7128	6	1	Leave out requantified	48.7	258130000	154410000	103720000	258130000	154410000	103720000				469	2590;3016;3335;3402;4910;6234	True;True;True;True;True;True
E9PIZ4;E9PSD5;E9PPQ5;Q9UHD1	E9PIZ4;E9PSD5;E9PPQ5;Q9UHD1	1;1;1;1	1;1;1;1	1;1;1;1	Cysteine and histidine-rich domain-containing protein 1	CHORDC1	4	1	1	1	1	1	1	12.9	12.9	12.9	13.143	116	116;120;184;332	1	2	0	19.999	By MS/MS	0.48459	0.66579	41.105	2	2	Median	0.48459	0.66579	41.105	2	2	Median	12.9	35339000	26826000	8512600	35339000	26826000	8512600				470	5609	TRUE
E9PQ90;E9PNJ2;E9PSH1;E9PJG4;E9PNM1;P37268-5;P37268	E9PQ90;E9PNJ2;E9PSH1;E9PJG4;E9PNM1;P37268-5;P37268	1;1;1;1;1;1;1	1;1;1;1;1;1;1	1;1;1;1;1;1;1	Squalene synthase	FDFT1	7	1	1	1	1	1	1	28.9	28.9	28.9	5.4413	45	45;51;67;150;410;374;417	1	2	0.0018815	1.9739	By MS/MS	0.55934	0.78083	106.1	2	2	Median	0.55934	0.78083	106.1	2	2	Median	28.9	32598000	22474000	10124000	32598000	22474000	10124000				471	974	TRUE
E9PJH8;P50454;E9PIG2;E9PRS3;E9PNX1;E9PK86;E9PMI5;E9PR70;E9PPV6;E9PQ34;E9PLA6;E9PKH2	E9PJH8;P50454;E9PIG2;E9PRS3;E9PNX1;E9PK86;E9PMI5;E9PR70;E9PPV6;E9PQ34	4;4;3;3;3;3;3;3;3;2;1;1	4;4;3;3;3;3;3;3;3;2;1;1	4;4;3;3;3;3;3;3;3;2;1;1	Serpin H1	SERPINH1	12	4	4	4	4	4	4	16.7	16.7	16.7	40.953	371	371;418;165;166;203;247;249;295;324;142;85;201	1	6	0	15.002	By MS/MS	0.77211	1.0847	48.906	5	0	Leave out requantified	0.77211	1.0847	48.906	5	0	Leave out requantified	16.7	287840000	157790000	130040000	287840000	157790000	130040000				472	825;2164;3524;4500	True;True;True;True
E9PJT1;E9PK13;Q13492-3;Q13492-2;Q13492-5;Q13492	E9PJT1;E9PK13;Q13492-3;Q13492-2;Q13492-5;Q13492	2;2;2;2;2;2	2;2;2;2;2;2	2;2;2;2;2;2	Phosphatidylinositol-binding clathrin assembly protein	PICALM	6	2	2	2	2	2	2	47.9	47.9	47.9	5.225	48	48;105;610;632;645;652	1	2	0	5.82	By MS/MS	0.82636	1.1651	1.4709	2	0	Median	0.82636	1.1651	1.4709	2	0	Median	47.9	47655000	23551000	24103000	47655000	23551000	24103000				473	2656;4672	True;True
E9PK01;P29692;A0A087X1X7;E9PRY8;P29692-2;E9PPR1;E9PL12;E9PQ49;E9PI39;E9PQZ1;P29692-4;E9PMW7;E9PIZ1;H0YCK7;E9PK06;E9PQC9;E9PKK3;E9PK72;H0YE58;E9PNW6;E9PJD0	E9PK01;P29692;A0A087X1X7;E9PRY8;P29692-2;E9PPR1;E9PL12;E9PQ49;E9PI39;E9PQZ1;P29692-4;E9PMW7;E9PIZ1;H0YCK7	12;12;11;11;11;9;9;9;9;8;8;7;6;6;5;3;3;3;3;1;1	12;12;11;11;11;9;9;9;9;8;8;7;6;6;5;3;3;3;3;1;1	1;1;1;1;1;1;1;1;1;0;0;1;1;1;0;0;0;0;0;0;0	Elongation factor 1-delta	EEF1D	21	12	12	1	12	12	1	45.2	45.2	9.2	28.821	261	261;281;631;697;647;166;168;198;204;238;262;130;137;210;139;36;39;63;119;35;99	1	14	0	323.31	By MS/MS	0.68685	0.97211	25.781	12	0	Leave out requantified	0.68685	0.97211	25.781	12	0	Leave out requantified	45.2	1008600000	635540000	373080000	1008600000	635540000	373080000				474	720;752;1702;2167;2168;2341;3480;3481;4369;4740;4786;5053	True;True;True;True;True;True;True;True;True;True;True;True
E9PKH6;E9PPW7;O00217	E9PKH6;E9PPW7;O00217	1;1;1	1;1;1	1;1;1	NADH dehydrogenase [ubiquinone] iron-sulfur protein 8, mitochondrial	NDUFS8	3	1	1	1	1	1	1	13	13	13	15.892	138	138;184;210	1	2	0	66.924	By MS/MS	NaN	NaN	NaN	1	0	Median	NaN	NaN	NaN	1	0	Median	13	28316000	18182000	10134000	28316000	18182000	10134000				475	3004	TRUE
E9PKP7;P17480-2;P17480;E9PMM2	E9PKP7;P17480-2;P17480;E9PMM2	2;2;2;1	2;2;2;1	2;2;2;1	Nucleolar transcription factor 1	UBTF	4	2	2	2	2	2	2	2.8	2.8	2.8	87.435	745	745;727;764;149	1	2	0.0091678	0.6179	By MS/MS	0.53278	0.72287	26.859	2	2	Median	0.53278	0.72287	26.859	2	2	Median	2.8	21783000	17014000	4768300	21783000	17014000	4768300				476	3126;3737	True;True
E9PLA9;G3V153;Q14444-2;Q14444	E9PLA9;G3V153;Q14444-2;Q14444	3;3;3;3	3;3;3;3	3;3;3;3	Caprin-1	CAPRIN1	4	3	3	3	3	3	3	18.3	18.3	18.3	20.236	186	186;628;694;709	1	4	0	3.4003	By MS/MS	0.83819	1.1637	4.0196	2	1	Median	0.83819	1.1637	4.0196	2	1	Median	18.3	51223000	26589000	24634000	51223000	26589000	24634000				477	3303;4616;6407	True;True;True
E9PLL6;P46776;E9PJD9;E9PLX7;E9PKT2;H0YF34	E9PLL6;P46776;E9PJD9;E9PLX7	6;6;4;3;1;1	6;6;4;3;1;1	6;6;4;3;1;1	60S ribosomal protein L27a	RPL27A	6	6	6	6	6	6	6	52.8	52.8	52.8	12.201	108	108;148;91;113;41;42	1	8	0	29.71	By MS/MS	0.67723	0.98682	20.515	6	0	Leave out requantified	0.67723	0.98682	20.515	6	0	Leave out requantified	52.8	691280000	421280000	270000000	691280000	421280000	270000000				478	1878;2561;3849;3931;3932;5330	True;True;True;True;True;True
E9PLU0;E9PRI6;O00330-3;O00330	E9PLU0;E9PRI6;O00330-3;O00330	1;1;1;1	1;1;1;1	1;1;1;1	Pyruvate dehydrogenase protein X component, mitochondrial	PDHX	4	1	1	1	1	1	1	9.3	9.3	9.3	16.186	151	151;182;486;501	1	3	0	29.886	By MS/MS	0.90994	1.2492	133.71	2	2	Median	0.90994	1.2492	133.71	2	2	Median	9.3	43975000	28643000	15332000	43975000	28643000	15332000				479	2283	TRUE
E9PM69;R4GNH3;P17980;E9PKD5;E9PMD8;E9PLG2;E9PN50	E9PM69;R4GNH3;P17980;E9PKD5	6;6;6;3;2;1;1	6;6;6;3;2;1;1	6;6;6;3;2;1;1	26S protease regulatory subunit 6A	PSMC3	7	6	6	6	6	6	6	22.4	22.4	22.4	44.323	397	397;423;439;311;301;184;257	1	12	0	56.604	By MS/MS	0.69057	1.0093	23.462	9	8	Median	0.69057	1.0093	23.462	9	8	Median	22.4	216260000	126520000	89739000	216260000	126520000	89739000				480	784;1045;2848;2952;4290;5520	True;True;True;True;True;True
E9PRJ3;K4DIA7;E9PMR4;P48509	E9PRJ3;K4DIA7;E9PMR4;P48509	1;1;1;1	1;1;1;1	1;1;1;1	Tetraspanin;CD151 antigen	CD151	4	1	1	1	1	1	1	8.4	8.4	8.4	19.792	178	178;230;251;253	1	1	0.0018467	1.8909	By MS/MS	NaN	NaN	NaN	1	0	Median	NaN	NaN	NaN	1	0	Median	8.4	14762000	6716400	8045300	14762000	6716400	8045300				481	4945	TRUE
E9PNS3;F2Z2Y8;Q9H0E2	E9PNS3;F2Z2Y8;Q9H0E2	1;1;1	1;1;1	1;1;1	Toll-interacting protein	TOLLIP	3	1	1	1	1	1	1	17.5	17.5	17.5	8.6579	80	80;213;274	1	1	0	15.534	By MS/MS	NaN	NaN	NaN	1	1	Median	NaN	NaN	NaN	1	1	Median	17.5	20306000	14305000	6000900	20306000	14305000	6000900				482	2055	TRUE
E9PQR7;Q9UK41;Q9UK41-2	E9PQR7;Q9UK41;Q9UK41-2	1;1;1	1;1;1	1;1;1	Vacuolar protein sorting-associated protein 28 homolog	VPS28	3	1	1	1	1	1	1	11.2	11.2	11.2	18.469	161	161;221;233	1	1	0	35.233	By MS/MS	NaN	NaN	NaN	1	1	Median	NaN	NaN	NaN	1	1	Median	11.2	9541100	6237000	3304200	9541100	6237000	3304200				483	868	TRUE
E9PR30;P62861	E9PR30;P62861	2;2	2;2	2;2	40S ribosomal protein S30	FAU	2	2	2	2	2	2	2	11.2	11.2	11.2	10.905	98	98;59	1	5	0	2.8593	By MS/MS	0.72502	1.0478	131.34	4	4	Median	0.72502	1.0478	131.34	4	4	Median	11.2	238840000	138490000	100350000	238840000	138490000	100350000				484	1688;1689	True;True
H0YDK8;E9PR38;H0YEH2;Q5T1Z4;Q5T1Z8;Q14671-4;Q14671-2;Q14671;Q14671-3	H0YDK8;E9PR38;H0YEH2;Q5T1Z4;Q5T1Z8;Q14671-4;Q14671-2;Q14671;Q14671-3	1;1;1;1;1;1;1;1;1	1;1;1;1;1;1;1;1;1	1;1;1;1;1;1;1;1;1	Pumilio homolog 1	PUM1	9	1	1	1	1	1	1	2.2	2.2	2.2	95.696	900	900;944;1125;1189;1224;1127;1162;1186;1188	1	1	0.0098108	0.59749	By MS/MS	NaN	NaN	NaN	1	1	Median	NaN	NaN	NaN	1	1	Median	2.2	6814600	4954500	1860100	6814600	4954500	1860100				485	4525	TRUE
F1T0I1;O15027-2;O15027-4;O15027-3;O15027;O15027-5;A0A3F2YNX0;A0A3F2YNZ0;Q8N9G1;A0A0C4DH09;X6RGP5	F1T0I1;O15027-2;O15027-4;O15027-3;O15027;O15027-5;A0A3F2YNX0;A0A3F2YNZ0	8;8;8;8;8;8;5;5;2;2;2	8;8;8;8;8;8;5;5;2;2;2	8;8;8;8;8;8;5;5;2;2;2	Protein transport protein Sec16A	SEC16A	11	8	8	8	8	8	8	7.1	7.1	7.1	249.48	2334	2334;2312;2332;2337;2357;2379;2134;2154;385;751;1059	1	10	0	20.725	By MS/MS	0.60395	0.86693	13.191	6	2	Leave out requantified	0.60395	0.86693	13.191	6	2	Leave out requantified	7.1	187850000	132150000	55705000	187850000	132150000	55705000				486	324;2221;4037;5055;5465;5692;6343;6447	True;True;True;True;True;True;True;True
F2Z2Q9;G5E9R5;P24666-4;P24666;D3YTI2;P24666-3;P24666-2	F2Z2Q9;G5E9R5;P24666-4;P24666;D3YTI2;P24666-3;P24666-2	2;2;2;2;1;1;1	2;2;2;2;1;1;1	2;2;2;2;1;1;1	Low molecular weight phosphotyrosine protein phosphatase	ACP1	7	2	2	2	2	2	2	35.7	35.7	35.7	7.5005	70	70;80;112;158;85;124;158	1	2	0.0087783	0.73001	By MS/MS	0.65965	0.90172	7.0666	2	1	Median	0.65965	0.90172	7.0666	2	1	Median	35.7	36102000	20657000	15445000	36102000	20657000	15445000				487	2843;5165	True;True
F2Z2W8;F8WCR4;Q13228;Q13228-4;A6PVX1;H0Y532;Q13228-2;Q13228-3	F2Z2W8;F8WCR4;Q13228;Q13228-4;A6PVX1;H0Y532;Q13228-2;Q13228-3	2;2;2;2;1;1;1;1	2;2;2;2;1;1;1;1	2;2;2;2;1;1;1;1	Selenium-binding protein 1	SELENBP1	8	2	2	2	2	2	2	25.2	25.2	25.2	13.577	123	123;165;472;514;295;305;408;410	1	2	0	8.3522	By MS/MS	NaN	NaN	NaN	1	1	Median	NaN	NaN	NaN	1	1	Median	25.2	37328000	29414000	7914200	37328000	29414000	7914200				488	941;5441	True;True
F2Z2Y4;O00764-3;O00764-2;O00764	F2Z2Y4;O00764-3;O00764-2;O00764	2;2;2;2	2;2;2;2	2;2;2;2	Pyridoxal kinase	PDXK	4	2	2	2	2	2	2	11.8	11.8	11.8	30.638	272	272;239;284;312	1	2	0.0019474	2.2309	By MS/MS	0.30762	0.43558	85.575	2	1	Median	0.30762	0.43558	85.575	2	1	Median	11.8	43762000	28894000	14868000	43762000	28894000	14868000				489	5699;6206	True;True
F2Z388;P42766	F2Z388;P42766	4;4	4;4	4;4	60S ribosomal protein L35	RPL35	2	4	4	4	4	4	4	29.2	29.2	29.2	10.645	96	96;123	1	6	0	4.8995	By MS/MS	0.63353	0.92608	63.308	3	1	Median	0.63353	0.92608	63.308	3	1	Median	29.2	450440000	301450000	148990000	450440000	301450000	148990000				490	4163;6066;6067;6068	True;True;True;True
F5GX14;Q14165;F5H1S8	F5GX14;Q14165;F5H1S8	2;2;1	2;2;1	2;2;1	Malectin	MLEC	3	2	2	2	2	2	2	11.5	11.5	11.5	23.9	217	217;292;146	1	3	0	92.135	By MS/MS	0.83447	1.1869	13.307	2	0	Median	0.83447	1.1869	13.307	2	0	Median	11.5	146080000	77923000	68153000	146080000	77923000	68153000				491	671;4922	True;True
H0YFI1;F5H479;F5GX19;F5H3Y3;Q6IAA8	H0YFI1;F5H479;F5GX19;F5H3Y3;Q6IAA8	1;1;1;1;1	1;1;1;1;1	1;1;1;1;1	Ragulator complex protein LAMTOR1	LAMTOR1	5	1	1	1	1	1	1	16.5	16.5	16.5	8.5974	79	79;99;142;160;161	1	1	0.0086894	0.69718	By MS/MS	NaN	NaN	NaN	1	0	Median	NaN	NaN	NaN	1	0	Median	16.5	15458000	8980300	6477900	15458000	8980300	6477900				492	5279	TRUE
F5H1V7;F5H4Z1;F5GXD4;U3KQS1;F5H5H9;F5H1Z8;F5H0N8;P29350;P29350-3;P29350-4	F5H1V7;F5H4Z1;F5GXD4;U3KQS1;F5H5H9;F5H1Z8;F5H0N8;P29350;P29350-3;P29350-4	1;1;1;1;1;1;1;1;1;1	1;1;1;1;1;1;1;1;1;1	1;1;1;1;1;1;1;1;1;1	Tyrosine-protein phosphatase non-receptor type 6	PTPN6	10	1	1	1	1	1	1	25	25	25	6.1468	56	56;58;60;72;130;150;165;595;597;624	1	2	0.0026042	1.4772	By MS/MS	0.54095	0.78156	15.901	2	0	Median	0.54095	0.78156	15.901	2	0	Median	25	81085000	50439000	30646000	81085000	50439000	30646000				493	4014	TRUE
F5GXJ9;Q13740-2;Q13740;H7C543;Q13740-4	F5GXJ9;Q13740-2;Q13740	3;3;3;1;1	3;3;3;1;1	3;3;3;1;1	CD166 antigen	ALCAM	5	3	3	3	3	3	3	7.9	7.9	7.9	59.528	532	532;570;583;344;305	1	3	0	6.1568	By MS/MS	1.0707	1.4352	26.015	3	0	Leave out requantified	1.0707	1.4352	26.015	3	0	Leave out requantified	7.9	68286000	34015000	34270000	68286000	34015000	34270000				494	444;445;5057	True;True;True
F5H168;F5GY32;F8W9U5;F5H1B2;F5GXL3;F5H1S9;G8JLB3;Q9Y606-2;Q9Y606	F5H168;F5GY32;F8W9U5;F5H1B2;F5GXL3;F5H1S9;G8JLB3;Q9Y606-2;Q9Y606	1;1;1;1;1;1;1;1;1	1;1;1;1;1;1;1;1;1	1;1;1;1;1;1;1;1;1	tRNA pseudouridine synthase;tRNA pseudouridine synthase A, mitochondrial	PUS1	9	1	1	1	1	1	1	9	9	9	14.528	134	134;153;156;184;200;374;384;399;427	1	1	0.0018709	1.9589	By MS/MS	NaN	NaN	NaN	1	1	Median	NaN	NaN	NaN	1	1	Median	9	15978000	12629000	3348800	15978000	12629000	3348800				495	5398	TRUE
H7C144;F5GXS2;O43707;O43707-2;O43707-3;A0A804HLF4;A0A804HJU8;A0A804HK61;A0A7I2V4Y4;A0A804HII9;A0A804HKE2;P12814-2;P12814;P12814-3;P12814-4;A0A804HIN7;A0A804HLD0;H9KV75;A0A804HL31;A0A494C1A0;A0A804HI95;P35609-2;P35609;Q08043;K7EP19;A0A494C0Q3;A0A804HIY0;A0A804HKG0;A0A494C033;H0YJW3;A0A494C166;A0A804HJQ9;H7C5W8;H0YJ11;G3V2N5;A0A087WSZ2;G3V2W4;A0A494C060;M0QZQ3;C9JY79;Q9H254-2;Q9H254-4;Q9H254	H7C144;F5GXS2;O43707;O43707-2;O43707-3	34;34;34;28;26;12;12;12;12;12;12;12;12;12;12;11;10;8;8;7;7;7;7;6;5;4;4;4;4;4;4;4;3;2;2;2;1;1;1;1;1;1;1	34;34;34;28;26;12;12;12;12;12;12;12;12;12;12;11;10;8;8;7;7;7;7;6;5;4;4;4;4;4;4;4;3;2;2;2;1;1;1;1;1;1;1	34;34;34;28;26;12;12;12;12;12;12;12;12;12;12;11;10;8;8;7;7;7;7;6;5;4;4;4;4;4;4;4;3;2;2;2;1;1;1;1;1;1;1	Alpha-actinin-4	ACTN4	43	34	34	34	34	34	34	36	36	36	104.33	906	906;911;911;692;521;826;874;886;895;913;922;887;892;914;930;883;903;822;827;858;863;894;894;901;105;131;152;163;182;251;263;268;297;207;260;944;238;588;2002;2564;1309;2154;2564	1	45	0	323.31	By MS/MS	0.88895	1.2705	17.992	40	3	Leave out requantified	0.88895	1.2705	17.992	40	3	Leave out requantified	36	2060600000	1108300000	952280000	2060600000	1108300000	952280000				496	315;1009;1010;1011;1127;1248;1271;1387;1920;2276;2318;2356;2357;2627;2786;2787;2889;2890;2977;3394;3395;3540;3541;4078;4164;4165;4358;4440;4621;5322;5323;5413;5914;5982	True;True;True;True;True;True;True;True;True;True;True;True;True;True;True;True;True;True;True;True;True;True;True;True;True;True;True;True;True;True;True;True;True;True
F5GYJ5;Q9NX18	F5GYJ5;Q9NX18	1;1	1;1	1;1	Succinate dehydrogenase assembly factor 2, mitochondrial	SDHAF2	2	1	1	1	1	1	1	9.1	9.1	9.1	18.388	154	154;166	1	1	0	4.2908	By MS/MS	NaN	NaN	NaN	1	1	Median	NaN	NaN	NaN	1	1	Median	9.1	7026000	4424400	2601500	7026000	4424400	2601500				497	3355	TRUE
F5GYK7;P43304-2;P43304	F5GYK7;P43304-2;P43304	2;2;2	2;2;2	2;2;2	Glycerol-3-phosphate dehydrogenase;Glycerol-3-phosphate dehydrogenase, mitochondrial	GPD2	3	2	2	2	2	2	2	7.1	7.1	7.1	41.512	379	379;601;727	1	3	0	6.0438	By MS/MS	0.81621	1.1527	146.83	3	2	Median	0.81621	1.1527	146.83	3	2	Median	7.1	75635000	41614000	34021000	75635000	41614000	34021000				498	962;1057	True;True
G3V582;F5H039;Q9NQX3;Q9NQX3-2;H0YJ30;G3V4R0;G3V355;G3V4D2	G3V582;F5H039;Q9NQX3;Q9NQX3-2;H0YJ30	5;5;5;5;3;2;2;1	5;5;5;5;3;2;2;1	5;5;5;5;3;2;2;1	Gephyrin;Molybdopterin adenylyltransferase;Molybdopterin molybdenumtransferase	GPHN	8	5	5	5	5	5	5	15.3	15.3	15.3	41.356	380	380;782;736;769;280;49;50;39	1	5	0	80.974	By MS/MS	0.80905	1.1292	15.79	3	1	Median	0.80905	1.1292	15.79	3	1	Median	15.3	68649000	40223000	28426000	68649000	40223000	28426000				499	731;1224;2155;3413;5912	True;True;True;True;True
F5H157;Q15286-2;Q15286	F5H157;Q15286-2;Q15286	1;1;1	1;1;1	1;1;1	Ras-related protein Rab-35	RAB35	3	1	1	1	1	1	1	7.6	7.6	7.6	21.214	185	185;152;201	1	2	0.0061728	0.93984	By MS/MS	NaN	NaN	NaN	0	0	Median	NaN	NaN	NaN	0	0	Median	7.6	0	0	0	0	0	0				500	6254	TRUE
F5H2U8;F5H2A4;F5H6H0;P52926-3;P52926-6;P52926-4;P52926-5;P52926-2;P52926	F5H2U8;F5H2A4;F5H6H0;P52926-3;P52926-6;P52926-4;P52926-5;P52926-2;P52926	1;1;1;1;1;1;1;1;1	1;1;1;1;1;1;1;1;1	1;1;1;1;1;1;1;1;1	High mobility group protein HMGI-C	HMGA2	9	1	1	1	1	1	1	26.3	26.3	26.3	10.767	99	99;118;147;86;90;92;103;106;109	1	1	0	7.4682	By MS/MS	NaN	NaN	NaN	0	0	Median	NaN	NaN	NaN	0	0	Median	26.3	4875200	4875200	0	4875200	4875200	0				501	4523	TRUE
V9GYY3;F5H2F4;P11586;V9GZ78;A0A494C1T2	V9GYY3;F5H2F4;P11586;V9GZ78	11;11;11;9;3	11;11;11;9;3	11;11;11;9;3	C-1-tetrahydrofolate synthase, cytoplasmic;Methylenetetrahydrofolate dehydrogenase;Methenyltetrahydrofolate cyclohydrolase;Formyltetrahydrofolate synthetase;C-1-tetrahydrofolate synthase, cytoplasmic, N-terminally processed	MTHFD1	5	11	11	11	11	11	11	17.4	17.4	17.4	99.719	922	922;964;935;854;644	1	12	0	80.678	By MS/MS	0.72419	1.0397	20.374	11	2	Leave out requantified	0.72419	1.0397	20.374	11	2	Leave out requantified	17.4	364210000	225890000	138320000	364210000	225890000	138320000				502	91;583;1049;1757;1765;2152;2687;3019;4100;4770;5638	True;True;True;True;True;True;True;True;True;True;True
F5H3K7;P20340-3;P20340-4;P20340-2;P20340	F5H3K7;P20340-3;P20340-4;P20340-2;P20340	1;1;1;1;1	1;1;1;1;1	1;1;1;1;1	Ras-related protein Rab-6A	RAB6A	5	1	1	1	1	1	1	19.7	19.7	19.7	8.0992	71	71;104;175;208;208	1	1	0.0018433	1.8869	By MS/MS	NaN	NaN	NaN	1	0	Median	NaN	NaN	NaN	1	0	Median	19.7	17678000	8986100	8691500	17678000	8986100	8691500				503	5738	TRUE
F5H4B6;Q8IZ83-3;Q8IZ83	F5H4B6;Q8IZ83-3;Q8IZ83	1;1;1	1;1;1	1;1;1	Aldehyde dehydrogenase family 16 member A1	ALDH16A1	3	1	1	1	1	1	1	1.6	1.6	1.6	67.152	639	639;751;802	1	1	0	3.4335	By MS/MS	NaN	NaN	NaN	1	0	Median	NaN	NaN	NaN	1	0	Median	1.6	24722000	12705000	12017000	24722000	12705000	12017000				504	1709	TRUE
F5H4C6;H7C3P4;F6S8M0;P15586-2;P15586;H0YFA9	F5H4C6;H7C3P4;F6S8M0;P15586-2;P15586	3;3;3;3;3;1	3;3;3;3;3;1	3;3;3;3;3;1	N-acetylglucosamine-6-sulfatase	GNS	6	3	3	3	3	3	3	13.4	13.4	13.4	28.349	247	247;496;584;532;552;303	1	3	0.0057661	1.2175	By MS/MS	0.41322	0.56103	0.82008	2	1	Median	0.41322	0.56103	0.82008	2	1	Median	13.4	28872000	21024000	7848500	28872000	21024000	7848500				505	242;2582;4887	True;True;True
F8W020;F8VY35;F8W0J6;F5H4R6;H0YIV4;P55209-2;P55209;F8VRJ2;F8VVB5;H0YHC3;F8W118;F8VV59;B7Z9C2;H0YH88;F8VXI6;F8VUX1;F8W543;P55209-3	F8W020;F8VY35;F8W0J6;F5H4R6;H0YIV4;P55209-2;P55209;F8VRJ2;F8VVB5;H0YHC3;F8W118;F8VV59;B7Z9C2;H0YH88;F8VXI6;F8VUX1;F8W543;P55209-3	6;6;6;6;6;6;6;5;5;5;5;5;5;4;4;4;4;3	6;6;6;6;6;6;6;5;5;5;5;5;5;4;4;4;4;3	4;4;4;4;4;4;4;3;3;3;3;3;3;2;2;2;2;1	Nucleosome assembly protein 1-like 1	NAP1L1	18	6	6	4	6	6	4	28.5	28.5	23.7	24.366	207	207;264;379;383;385;368;391;114;161;198;209;327;349;177;215;237;328;323	1	8	0	31.968	By MS/MS	0.58145	0.83221	30.522	7	4	Leave out requantified	0.58145	0.83221	30.522	7	4	Leave out requantified	28.5	315140000	211070000	104060000	315140000	211070000	104060000				506	1700;1701;2917;3018;4204;6296	True;True;True;True;True;True
F5H4Z7;S4R3P5;Q96EY8	F5H4Z7;S4R3P5;Q96EY8	1;1;1	1;1;1	1;1;1	Cob(I)yrinic acid a,c-diamide adenosyltransferase, mitochondrial	MMAB	3	1	1	1	1	1	1	11.6	11.6	11.6	18.795	173	173;198;250	1	1	0.00098039	2.2969	By MS/MS	NaN	NaN	NaN	1	0	Median	NaN	NaN	NaN	1	0	Median	11.6	14156000	7234200	6921500	14156000	7234200	6921500				507	2575	TRUE
H0YAM1;H0Y8R1;F5H5I6;H0YAK1;Q12849-5;Q12849	H0YAM1;H0Y8R1;F5H5I6;H0YAK1;Q12849-5;Q12849	1;1;1;1;1;1	1;1;1;1;1;1	1;1;1;1;1;1	G-rich sequence factor 1	GRSF1	6	1	1	1	1	1	1	9.6	9.6	9.6	13.361	114	114;417;424;453;318;480	1	1	0.0063291	1.0444	By MS/MS	NaN	NaN	NaN	1	0	Median	NaN	NaN	NaN	1	0	Median	9.6	49967000	34939000	15028000	49967000	34939000	15028000				508	5058	TRUE
F5H5P2;P12694;P12694-2	F5H5P2;P12694;P12694-2	1;1;1	1;1;1	1;1;1	2-oxoisovalerate dehydrogenase subunit alpha, mitochondrial	BCKDHA	3	1	1	1	1	1	1	3.3	3.3	3.3	54.202	479	479;445;448	1	2	0.0098453	0.60517	By MS/MS	NaN	NaN	NaN	1	1	Median	NaN	NaN	NaN	1	1	Median	3.3	34443000	20084000	14359000	34443000	20084000	14359000				509	2256	TRUE
F5H669;Q8N684-2;Q8N684;Q8N684-3;F5H6M0;F5H047;J3QT54	F5H669;Q8N684-2;Q8N684;Q8N684-3;F5H6M0;F5H047	3;3;3;3;2;2;1	3;3;3;3;2;2;1	3;3;3;3;2;2;1	Cleavage and polyadenylation specificity factor subunit 7	CPSF7	7	3	3	3	3	3	3	9.6	9.6	9.6	41.265	374	374;462;471;514;219;288;204	1	4	0	5.7028	By MS/MS	NaN	NaN	NaN	1	0	Median	NaN	NaN	NaN	1	0	Median	9.6	15543000	5093900	10449000	15543000	5093900	10449000				510	753;4223;5207	True;True;True
F5H6E2;O00159-2;O00159-3;O00159	F5H6E2;O00159-2;O00159-3;O00159	2;2;2;2	2;2;2;2	2;2;2;2	Unconventional myosin-Ic	MYO1C	4	2	2	2	2	2	2	2	2	2	118.99	1039	1039;1028;1044;1063	1	2	0	46.191	By MS/MS	NaN	NaN	NaN	1	1	Median	NaN	NaN	NaN	1	1	Median	2	16509000	12639000	3869800	16509000	12639000	3869800				511	6049;6050	True;True
F6RFD5;P60981;P60981-2	F6RFD5;P60981;P60981-2	3;3;2	3;3;2	3;3;2	Destrin	DSTN	3	3	3	3	3	3	3	25.2	25.2	25.2	15.397	135	135;165;148	1	3	0	8.6308	By MS/MS	0.72588	1.0042	40.151	2	1	Median	0.72588	1.0042	40.151	2	1	Median	25.2	39508000	24717000	14790000	39508000	24717000	14790000				512	685;813;6286	True;True;True
F6T1Q0;Q6L8Q7-2;Q6L8Q7	F6T1Q0;Q6L8Q7-2;Q6L8Q7	2;2;2	2;2;2	2;2;2	2,5-phosphodiesterase 12	PDE12	3	2	2	2	2	2	2	4.9	4.9	4.9	52.175	472	472;535;609	1	2	0.0062598	1.0045	By MS/MS	0.57909	0.79556	35.477	2	1	Median	0.57909	0.79556	35.477	2	1	Median	4.9	38216000	24324000	13891000	38216000	24324000	13891000				513	6232;6365	True;True
I3L3Q4;F6TLX2;Q9HC38-3;Q9HC38-2;Q9HC38	I3L3Q4;F6TLX2;Q9HC38-3;Q9HC38-2;Q9HC38	1;1;1;1;1	1;1;1;1;1	1;1;1;1;1	Glyoxalase domain-containing protein 4	GLOD4	5	1	1	1	1	1	1	5.3	5.3	5.3	25.5	227	227;502;188;298;313	1	1	0.0065253	1.1775	By MS/MS	NaN	NaN	NaN	0	0	Median	NaN	NaN	NaN	0	0	Median	5.3	9360500	9360500	0	9360500	9360500	0				514	4852	TRUE
F6WQW2;P43487-2;P43487;C9JXG8;C9JJ34;C9JGV6;C9JDM3;C9JIC6	F6WQW2;P43487-2;P43487;C9JXG8;C9JJ34;C9JGV6	5;5;5;4;4;4;2;1	5;5;5;4;4;4;2;1	5;5;5;4;4;4;2;1	Ran-specific GTPase-activating protein	RANBP1	8	5	5	5	5	5	5	27.7	27.7	27.7	31.904	278	278;200;201;145;163;204;165;53	1	6	0	9.9293	By MS/MS	0.61402	0.85146	12.273	5	1	Leave out requantified	0.61402	0.85146	12.273	5	1	Leave out requantified	27.7	264810000	180120000	84691000	264810000	180120000	84691000				515	861;1479;1603;2351;5464	True;True;True;True;True
F8VPD4;P27708	F8VPD4;P27708	3;3	3;3	3;3	CAD protein;Glutamine-dependent carbamoyl-phosphate synthase;Aspartate carbamoyltransferase;Dihydroorotase	CAD	2	3	3	3	3	3	3	1.8	1.8	1.8	236.02	2162	2162;2225	1	3	0.0064725	1.1403	By MS/MS	0.67356	0.95618	22.306	3	2	Median	0.67356	0.95618	22.306	3	2	Median	1.8	99667000	64785000	34883000	99667000	64785000	34883000				516	3213;5864;6013	True;True;True
F8VS10;Q86XZ4	F8VS10;Q86XZ4	1;1	1;1	1;1	Spermatogenesis-associated serine-rich protein 2	SPATS2	2	1	1	1	1	1	1	4.7	4.7	4.7	32.475	295	295;545	1	1	0.0050125	1.2827	By MS/MS	NaN	NaN	NaN	1	0	Median	NaN	NaN	NaN	1	0	Median	4.7	11541000	8349600	3191800	11541000	8349600	3191800				517	4870	TRUE
F8VSD4;P61088;F8VZ29;F8VQQ8;F8VV71;Q5JXB2	F8VSD4;P61088;F8VZ29;F8VQQ8;F8VV71;Q5JXB2	2;2;1;1;1;1	2;2;1;1;1;1	2;2;1;1;1;1	Ubiquitin-conjugating enzyme E2 N;Putative ubiquitin-conjugating enzyme E2 N-like	UBE2N;UBE2NL	6	2	2	2	2	2	2	24.8	24.8	24.8	11.983	105	105;152;87;89;152;153	1	2	0	3.622	By MS/MS	0.66348	0.90212	7.336	2	1	Median	0.66348	0.90212	7.336	2	1	Median	24.8	31362000	18951000	12411000	31362000	18951000	12411000				518	3200;3517	True;True
F8VXB1;F8VUC5;F8W156;F8W651;F8VXR1;F8VYZ4;F8VVA7;P61923-5;P61923;P61923-4	F8VXB1;F8VUC5;F8W156;F8W651;F8VXR1;F8VYZ4;F8VVA7;P61923-5;P61923;P61923-4	1;1;1;1;1;1;1;1;1;1	1;1;1;1;1;1;1;1;1;1	1;1;1;1;1;1;1;1;1;1	Coatomer subunit zeta-1	COPZ1	10	1	1	1	1	1	1	16.3	16.3	16.3	10.628	92	92;95;107;119;138;163;198;160;177;185	1	1	0.0073529	0.74633	By MS/MS	NaN	NaN	NaN	1	0	Median	NaN	NaN	NaN	1	0	Median	16.3	8663500	4954800	3708800	8663500	4954800	3708800				519	353	TRUE
F8VVM2;Q00325-2;Q00325;F8VWQ0	F8VVM2;Q00325-2;Q00325	3;3;2;1	3;3;2;1	3;3;2;1	Phosphate carrier protein, mitochondrial	SLC25A3	4	3	3	3	3	3	3	13.6	13.6	13.6	36.161	324	324;361;362;156	1	3	0	3.8353	By MS/MS	0.88941	1.3024	55.676	3	1	Plateau	0.88941	1.3024	55.676	3	1	Plateau	13.6	224650000	114580000	110060000	224650000	114580000	110060000				520	2596;2597;6456	True;True;True
F8VXH9;H3BRU6;F8VZX2;Q15366-7;Q15366-8;Q15366-4;Q15366-5;Q15366-6;Q15366-3;Q15366;Q15366-2;F8W0G4;F8W1G6;J3QT27;E9PFP8;P57721-2;P57721-3;P57721-5;P57721-4;P57721;H3BND9;F8VRH0	F8VXH9;H3BRU6;F8VZX2;Q15366-7;Q15366-8;Q15366-4;Q15366-5;Q15366-6;Q15366-3;Q15366;Q15366-2;F8W0G4;F8W1G6;J3QT27;E9PFP8;P57721-2;P57721-3;P57721-5;P57721-4;P57721	6;6;6;6;6;6;6;6;6;6;6;5;4;3;3;3;3;3;3;3;2;1	4;4;4;4;4;4;4;4;4;4;4;3;3;1;1;1;1;1;1;1;2;1	4;4;4;4;4;4;4;4;4;4;4;3;3;1;1;1;1;1;1;1;2;1	Poly(rC)-binding protein 2;Poly(rC)-binding protein 3	PCBP2;PCBP3	22	6	4	4	6	4	4	48.8	29.4	29.4	16.997	160	160;301;321;318;322;331;335;361;362;365;366;158;202;322;361;345;346;351;370;371;112;310	1	5	0	10.231	By MS/MS	0.78646	1.1339	8.5295	5	0	Leave out requantified	0.78646	1.1339	8.5295	5	0	Leave out requantified	48.8	265890000	147370000	118520000	265890000	147370000	118520000				521	371;1431;2478;2563;3508;3509	True;False;True;False;True;True
F8VYZ3;Q96GA7	F8VYZ3;Q96GA7	1;1	1;1	1;1	Serine dehydratase-like	SDSL	2	1	1	1	1	1	1	12.2	12.2	12.2	17.845	172	172;329	1	2	0.008658	0.68992	By MS/MS	NaN	NaN	NaN	0	0	Median	NaN	NaN	NaN	0	0	Median	12.2	0	0	0	0	0	0				522	2830	TRUE
F8VZN8;O14974-5;O14974-4;O14974-2;O14974;F8VW28;H0YHL8;H0YHI8;A0A3B3ISH4;O14974-3	F8VZN8;O14974-5;O14974-4;O14974-2;O14974;F8VW28;H0YHL8;H0YHI8;A0A3B3ISH4;O14974-3	2;2;2;2;2;1;1;1;1;1	2;2;2;2;2;1;1;1;1;1	2;2;2;2;2;1;1;1;1;1	Protein phosphatase 1 regulatory subunit 12A	PPP1R12A	10	2	2	2	2	2	2	3.3	3.3	3.3	76.532	692	692;943;971;995;1030;97;210;367;381;974	1	2	0.0086455	0.68508	By MS/MS	NaN	NaN	NaN	1	1	Median	NaN	NaN	NaN	1	1	Median	3.3	12063000	7646800	4416500	12063000	7646800	4416500				523	4321;4846	True;True
F8VZQ9;P82979;F8VS12;H0YHG0	F8VZQ9;P82979;F8VS12;H0YHG0	3;3;2;2	3;3;2;2	3;3;2;2	SAP domain-containing ribonucleoprotein	SARNP	4	3	3	3	3	3	3	13.1	13.1	13.1	24.105	213	213;210;52;523	1	3	0.0042772	1.3836	By MS/MS	0.61836	0.89463	22.447	3	0	Leave out requantified	0.61836	0.89463	22.447	3	0	Leave out requantified	13.1	84868000	48580000	36288000	84868000	48580000	36288000				524	735;1622;1899	True;True;True
F8W1A4;P54819-5;P54819-2;P54819;P54819-6;F8VZG5;A0A5F9ZHP2;F8VY04;A0A5K1VW67;P54819-3;G3V213;P54819-4;F8VPP1	F8W1A4;P54819-5;P54819-2;P54819;P54819-6;F8VZG5;A0A5F9ZHP2;F8VY04;A0A5K1VW67;P54819-3;G3V213	12;12;12;12;9;8;8;8;8;8;7;5;1	12;12;12;12;9;8;8;8;8;8;7;5;1	12;12;12;12;9;8;8;8;8;8;7;5;1	Adenylate kinase 2, mitochondrial;Adenylate kinase 2, mitochondrial;Adenylate kinase 2, mitochondrial, N-terminally processed	AK2	13	12	12	12	12	12	12	58.6	58.6	58.6	25.63	232	232;224;232;239;191;162;162;190;197;202;133;130;42	1	13	0	42.925	By MS/MS	0.68856	1.013	21.951	12	1	Leave out requantified	0.68856	1.013	21.951	12	1	Leave out requantified	58.6	1104500000	627200000	477280000	1104500000	627200000	477280000				525	562;563;593;823;2609;2943;3319;3320;3809;3861;4026;4377	True;True;True;True;True;True;True;True;True;True;True;True
F8W930;Q9Y6M1-5;Q9Y6M1-6;Q9Y6M1-3;Q9Y6M1-4;Q9Y6M1-1;Q9Y6M1;Q9NZI8-2;Q9NZI8	F8W930;Q9Y6M1-5;Q9Y6M1-6;Q9Y6M1-3;Q9Y6M1-4;Q9Y6M1-1;Q9Y6M1	3;3;3;3;3;3;3;1;1	2;2;2;2;2;2;2;0;0	2;2;2;2;2;2;2;0;0	Insulin-like growth factor 2 mRNA-binding protein 2	IGF2BP2	9	3	2	2	3	2	2	6.4	4.3	4.3	66.785	605	605;493;531;536;542;556;599;438;577	1	2	0.0026596	1.6205	By MS/MS	0.78011	1.0652	34.123	2	0	Median	0.78011	1.0652	34.123	2	0	Median	6.4	24647000	13650000	10997000	24647000	13650000	10997000				526	2336;3733;4235	True;False;True
F8WAE5;Q9BY44-2;Q9BY44-4;Q9BY44-3;Q9BY44	F8WAE5;Q9BY44-2;Q9BY44-4;Q9BY44-3;Q9BY44	1;1;1;1;1	1;1;1;1;1	1;1;1;1;1	Eukaryotic translation initiation factor 2A;Eukaryotic translation initiation factor 2A, N-terminally processed	EIF2A	5	1	1	1	1	1	1	3.1	3.1	3.1	64.449	580	580;371;524;560;585	1	1	0	3.011	By MS/MS	NaN	NaN	NaN	1	0	Median	NaN	NaN	NaN	1	0	Median	3.1	30085000	17077000	13008000	30085000	17077000	13008000				527	4565	TRUE
F8WCF6;P59998;F8WDW3;F8WE39;R4GN08;F8WDD7;H7C0A3;A0A0A6YYG9;P59998-4;P59998-3;P59998-2	F8WCF6;P59998;F8WDW3;F8WE39;R4GN08;F8WDD7;H7C0A3;A0A0A6YYG9;P59998-4;P59998-3;P59998-2	2;2;1;1;1;1;1;1;1;1;1	2;2;1;1;1;1;1;1;1;1;1	2;2;1;1;1;1;1;1;1;1;1	Actin-related protein 2/3 complex subunit 4	ARPC4-TTLL3;ARPC4	11	2	2	2	2	2	2	12.2	12.2	12.2	21.058	181	181;168;44;47;77;113;167;625;78;187;625	1	2	0	8.9418	By MS/MS	NaN	NaN	NaN	1	0	Median	NaN	NaN	NaN	1	0	Median	12.2	13814000	8011900	5802300	13814000	8011900	5802300				528	656;5256	True;True
F8WJN3;Q16630-3;Q16630;Q16630-2	F8WJN3;Q16630-3;Q16630;Q16630-2	2;2;2;2	2;2;2;2	2;2;2;2	Cleavage and polyadenylation specificity factor subunit 6	CPSF6	4	2	2	2	2	2	2	5.2	5.2	5.2	52.269	478	478;478;551;588	1	2	0	3.1191	By MS/MS	0.77111	1.0977	18.855	2	0	Median	0.77111	1.0977	18.855	2	0	Median	5.2	141040000	75923000	65115000	141040000	75923000	65115000				529	364;6026	True;True
G3V1D3;G3V180;Q9NY33-4;Q9NY33;E9PNX5;E9PKK8;E9PQ14;E9PPK9;Q9NY33-2	G3V1D3;G3V180;Q9NY33-4;Q9NY33;E9PNX5;E9PKK8;E9PQ14;E9PPK9;Q9NY33-2	3;3;3;3;2;2;2;2;2	3;3;3;3;2;2;2;2;2	3;3;3;3;2;2;2;2;2	Dipeptidyl peptidase 3	DPP3	9	3	3	3	3	3	3	6.1	6.1	6.1	84.304	756	756;757;707;737;104;170;177;201;317	1	3	0	4.138	By MS/MS	0.64615	0.88296	64.025	3	2	Median	0.64615	0.88296	64.025	3	2	Median	6.1	33179000	22808000	10371000	33179000	22808000	10371000				530	1698;2973;5942	True;True;True
G3V279;P84090	G3V279;P84090	1;1	1;1	1;1	Enhancer of rudimentary homolog	ERH	2	1	1	1	1	1	1	23.9	23.9	23.9	8.2033	71	71;104	1	3	0	210.57	By MS/MS	0.60557	0.86096	9.0125	2	1	Median	0.60557	0.86096	9.0125	2	1	Median	23.9	47055000	31571000	15484000	47055000	31571000	15484000				531	5723	TRUE
G3V3I1;G3V295;G3V5Z7;P60900;G3V3U4;G3V4S5;G3V2S7;P60900-2	G3V3I1;G3V295;G3V5Z7;P60900;G3V3U4;G3V4S5;G3V2S7;P60900-2	4;4;4;4;3;2;2;2	4;4;4;4;3;2;2;2	4;4;4;4;3;2;2;2	Proteasome subunit alpha type;Proteasome subunit alpha type-6	PSMA6	8	4	4	4	4	4	4	33.8	33.8	33.8	16.645	148	148;203;252;246;107;41;67;227	1	4	0	17.691	By MS/MS	0.76579	1.1073	11.57	3	0	Leave out requantified	0.76579	1.1073	11.57	3	0	Leave out requantified	33.8	79167000	45436000	33731000	79167000	45436000	33731000				532	359;2092;2662;4990	True;True;True;True
G3V4X8;G3V3A4;Q13573	G3V4X8;G3V3A4;Q13573	4;4;4	4;4;4	4;4;4	SNW domain-containing protein 1	SNW1	3	4	4	4	4	4	4	14.2	14.2	14.2	43.331	374	374;571;536	1	4	0	8.4024	By MS/MS	0.69314	0.96957	26.939	4	2	Median	0.69314	0.96957	26.939	4	2	Median	14.2	73159000	40625000	32534000	73159000	40625000	32534000				533	21;2001;3793;5586	True;True;True;True
G3V3E6;Q96HE7;G3V503;G3V5B3	G3V3E6;Q96HE7;G3V503	3;3;2;1	3;3;2;1	3;3;2;1	ERO1-like protein alpha	ERO1L	4	3	3	3	3	3	3	21.4	21.4	21.4	29.571	257	257;468;125;169	1	3	0.0042481	1.3619	By MS/MS	0.92045	1.2942	32.312	2	0	Median	0.92045	1.2942	32.312	2	0	Median	21.4	49135000	26667000	22467000	49135000	26667000	22467000				534	920;3075;3332	True;True;True
G3V5Q1;G3V3M6;P27695;A0A0C4DGK8;G3V3C7;G3V5D9;H7C4A8;G3V5M0;G3V359	G3V5Q1;G3V3M6;P27695;A0A0C4DGK8;G3V3C7;G3V5D9	5;5;5;4;4;3;2;2;2	5;5;5;4;4;3;2;2;2	5;5;5;4;4;3;2;2;2	DNA-(apurinic or apyrimidinic site) lyase;DNA-(apurinic or apyrimidinic site) lyase, mitochondrial	APEX1	9	5	5	5	5	5	5	31	31	31	27.125	242	242;263;318;146;174;107;150;162;172	1	5	0	4.8505	By MS/MS	0.97361	1.3873	13.509	5	2	Leave out requantified	0.97361	1.3873	13.509	5	2	Leave out requantified	31	134070000	68186000	65882000	134070000	68186000	65882000				535	1031;1742;2366;2757;3759	True;True;True;True;True
G3V4P8;P60983	G3V4P8;P60983	1;1	1;1	1;1	Glia maturation factor beta	GMFB	2	1	1	1	1	1	1	17.3	17.3	17.3	17.512	150	150;142	1	1	0.0050251	1.2943	By MS/MS	NaN	NaN	NaN	1	1	Median	NaN	NaN	NaN	1	1	Median	17.3	13747000	10862000	2885000	13747000	10862000	2885000				536	3507	TRUE
G3V4Z4;Q02252-2;Q02252	G3V4Z4;Q02252-2;Q02252	1;1;1	1;1;1	1;1;1	Methylmalonate-semialdehyde dehydrogenase [acylating], mitochondrial	ALDH6A1	3	1	1	1	1	1	1	9.1	9.1	9.1	27.025	252	252;522;535	1	2	0.0026362	1.5673	By MS/MS	1.0712	1.4466	51.966	2	2	Median	1.0712	1.4466	51.966	2	2	Median	9.1	29234000	16281000	12953000	29234000	16281000	12953000				537	3886	TRUE
G3V516	G3V516	1	1	1		PPP4R4	1	1	1	1	1	1	1	46.8	46.8	46.8	7.5057	62	62	1	1	0.0074129	0.75973	By MS/MS	NaN	NaN	NaN	1	0	Median	NaN	NaN	NaN	1	0	Median	46.8	65989000	44466000	21523000	65989000	44466000	21523000				538	3623	TRUE
G3XAL9;P55011-3;P55011	G3XAL9;P55011-3;P55011	14;14;14	14;14;14	14;14;14	Solute carrier family 12 member 2	SLC12A2	3	14	14	14	14	14	14	17.6	17.6	17.6	124.59	1150	1150;1196;1212	1	22	0	322.83	By MS/MS	0.97986	1.4017	17.796	16	4	Leave out requantified	0.97986	1.4017	17.796	16	4	Leave out requantified	17.6	683730000	336060000	347660000	683730000	336060000	347660000				539	0;247;248;1123;1312;1639;1640;2046;2373;3592;4284;4285;5312;5842	True;True;True;True;True;True;True;True;True;True;True;True;True;True
G3XAM7;P35221;P35221-2;P35221-3;E5RJ41;A0A0A0MRI5;P26232-4;P26232-6;P26232-2;P26232-5;P26232;E5RIB1;A0A0A0MTJ6;P26232-3	G3XAM7;P35221;P35221-2;P35221-3	9;9;9;6;3;3;3;3;3;3;3;2;2;2	9;9;9;6;3;3;3;3;3;3;3;2;2;2	9;9;9;6;3;3;3;3;3;3;3;2;2;2	Catenin alpha-1	CTNNA1	14	9	9	9	9	9	9	15.5	15.5	15.5	92.721	841	841;906;930;536;161;569;537;584;905;939;953;215;476;860	1	9	0	242.75	By MS/MS	1.7093	2.3391	21.927	6	3	Leave out requantified	1.7093	2.3391	21.927	6	3	Leave out requantified	15.5	113660000	29489000	84175000	113660000	29489000	84175000				540	356;2317;2330;3760;3996;4234;5005;5603;5935	True;True;True;True;True;True;True;True;True
G3XAN8;Q9Y5J9	G3XAN8;Q9Y5J9	1;1	1;1	1;1	Mitochondrial import inner membrane translocase subunit Tim8 B	TIMM8B	2	1	1	1	1	1	1	11.2	11.2	11.2	11.155	98	98;83	1	1	0.0075019	0.81687	By MS/MS	NaN	NaN	NaN	1	1	Median	NaN	NaN	NaN	1	1	Median	11.2	14036000	9226000	4810100	14036000	9226000	4810100				541	5300	TRUE
G5EA31;P53992	G5EA31;P53992	2;2	2;2	2;2	Protein transport protein Sec24C	SEC24C	2	2	2	2	2	2	2	3.5	3.5	3.5	111.98	1042	1042;1094	1	2	0	20.018	By MS/MS	NaN	NaN	NaN	1	1	Median	NaN	NaN	NaN	1	1	Median	3.5	11689000	6488500	5200800	11689000	6488500	5200800				542	1054;2069	True;True
G8JLG1;Q14683;A0A6Q8PHC3	G8JLG1;Q14683;A0A6Q8PHC3	4;4;3	4;4;3	4;4;3	Structural maintenance of chromosomes protein;Structural maintenance of chromosomes protein 1A	SMC1A	3	4	4	4	4	4	4	4.5	4.5	4.5	140.86	1211	1211;1233;977	1	5	0	53.205	By MS/MS	0.60044	0.83799	28.792	4	1	Leave out requantified	0.60044	0.83799	28.792	4	1	Leave out requantified	4.5	81468000	50422000	31046000	81468000	50422000	31046000				543	501;641;4311;4685	True;True;True;True
H0Y3X6;H7C0W2;C9JEM7;H7C2C7;C9JHL4;A0A0C4DFX9;Q9H3P2	H0Y3X6;H7C0W2;C9JEM7;H7C2C7;C9JHL4;A0A0C4DFX9;Q9H3P2	2;1;1;1;1;1;1	2;1;1;1;1;1;1	2;1;1;1;1;1;1	Negative elongation factor A	NELFA	7	2	2	2	2	2	2	6.4	6.4	6.4	57.972	532	532;187;208;246;283;539;528	1	2	0.0085653	0.66149	By MS/MS	NaN	NaN	NaN	1	1	Median	NaN	NaN	NaN	1	1	Median	6.4	13405000	6060400	7344200	13405000	6060400	7344200				544	4400;5092	True;True
H0Y5B4;H7BZ11;J3KQN4;Q969Q0;P83881;H7BY91;H0Y3V9	H0Y5B4;H7BZ11;J3KQN4;Q969Q0;P83881;H7BY91;H0Y3V9	2;2;2;2;2;1;1	2;2;2;2;2;1;1	2;2;2;2;2;1;1	60S ribosomal protein L36a-like;60S ribosomal protein L36a	RPL36A;RPL36A-HNRNPH2;RPL36AL	7	2	2	2	2	2	2	19.6	19.6	19.6	13.228	112	112;118;142;106;106;70;77	1	3	0	19.892	By MS/MS	0.27654	0.40273	118.62	2	1	Median	0.27654	0.40273	118.62	2	1	Median	19.6	373270000	295500000	77771000	373270000	295500000	77771000				545	3033;4261	True;True
H0Y5Q9;Q92835-3;Q92835-2;Q92835	H0Y5Q9;Q92835-3;Q92835-2;Q92835	1;1;1;1	1;1;1;1	1;1;1;1	Phosphatidylinositol 3,4,5-trisphosphate 5-phosphatase 1	INPP5D	4	1	1	1	1	1	1	1.5	1.5	1.5	90.559	810	810;976;1188;1189	1	2	0.0091743	0.61889	By MS/MS	NaN	NaN	NaN	0	0	Median	NaN	NaN	NaN	0	0	Median	1.5	0	0	0	0	0	0				546	4357	TRUE
Q5T2X5;H0Y7F7;Q5VT06	Q5T2X5;H0Y7F7;Q5VT06	1;1;1	1;1;1	1;1;1	Centrosome-associated protein 350	CEP350	3	1	1	1	1	1	1	6.4	6.4	6.4	12.613	110	110;1292;3117	1	1	0.0073314	0.74007	By MS/MS	NaN	NaN	NaN	1	0	Median	NaN	NaN	NaN	1	0	Median	6.4	20537000	11330000	9207600	20537000	11330000	9207600				547	5186	TRUE
H0Y8E6;P49736	H0Y8E6;P49736	1;1	1;1	1;1	DNA replication licensing factor MCM2	MCM2	2	1	1	1	1	1	1	2	2	2	93.998	836	836;904	1	1	0	2.7944	By MS/MS	NaN	NaN	NaN	1	0	Median	NaN	NaN	NaN	1	0	Median	2	29829000	12735000	17093000	29829000	12735000	17093000				548	4132	TRUE
H0Y8U3;P42285	H0Y8U3;P42285	1;1	1;1	1;1	Superkiller viralicidic activity 2-like 2	SKIV2L2	2	1	1	1	1	1	1	19.3	19.3	19.3	9.6948	88	88;1042	1	1	0.0060744	0.87647	By MS/MS	NaN	NaN	NaN	1	1	Median	NaN	NaN	NaN	1	1	Median	19.3	14135000	9235000	4900400	14135000	9235000	4900400				549	2388	TRUE
H0Y9M9;H0Y8W7;Q13363-2;Q13363	H0Y9M9;H0Y8W7;Q13363-2;Q13363	1;1;1;1	1;1;1;1	1;1;1;1	C-terminal-binding protein 1	CTBP1	4	1	1	1	1	1	1	6.9	6.9	6.9	15.681	145	145;287;429;440	1	1	0.0098246	0.60082	By MS/MS	NaN	NaN	NaN	1	0	Median	NaN	NaN	NaN	1	0	Median	6.9	22064000	13411000	8652800	22064000	13411000	8652800				550	4090	TRUE
H0Y8X4;O43598-2;O43598	H0Y8X4;O43598-2;O43598	1;1;1	1;1;1	1;1;1	2-deoxynucleoside 5-phosphate N-hydrolase 1	DNPH1	3	1	1	1	1	1	1	7	7	7	25.868	243	243;148;174	1	1	0.0057708	1.2178	By MS/MS	NaN	NaN	NaN	1	0	Median	NaN	NaN	NaN	1	0	Median	7	22074000	11225000	10849000	22074000	11225000	10849000				551	1551	TRUE
H0YA37;P46934-3;P46934-2;P46934	H0YA37;P46934-3;P46934-2;P46934	1;1;1;1	1;1;1;1	1;1;1;1	E3 ubiquitin-protein ligase NEDD4	NEDD4	4	1	1	1	1	1	1	9.2	9.2	9.2	43.12	401	401;1247;1303;1319	1	1	0.0098177	0.59807	By MS/MS	NaN	NaN	NaN	1	0	Median	NaN	NaN	NaN	1	0	Median	9.2	37847000	18396000	19451000	37847000	18396000	19451000				552	2097	TRUE
H0YBJ8;Q86UE4	H0YBJ8;Q86UE4	1;1	1;1	1;1	Protein LYRIC	MTDH	2	1	1	1	1	1	1	14.4	14.4	14.4	20.571	188	188;582	1	1	0	26.379	By MS/MS	NaN	NaN	NaN	1	0	Median	NaN	NaN	NaN	1	0	Median	14.4	19384000	11297000	8086100	19384000	11297000	8086100				553	4714	TRUE
H0YCI3;P46937-4;P46937-6;P46937-7;P46937;P46937-9	H0YCI3;P46937-4;P46937-6;P46937-7;P46937;P46937-9	1;1;1;1;1;1	1;1;1;1;1;1	1;1;1;1;1;1	Transcriptional coactivator YAP1	YAP1	6	1	1	1	1	1	1	4.3	4.3	4.3	28.485	258	258;326;466;470;504;508	1	2	0.0026714	1.6868	By MS/MS	NaN	NaN	NaN	0	0	Median	NaN	NaN	NaN	0	0	Median	4.3	15476000	8999400	6476300	15476000	8999400	6476300				554	3833	TRUE
I3L252;H0YCY6;Q3LXA3-2;Q3LXA3	I3L252;H0YCY6;Q3LXA3-2;Q3LXA3	1;1;1;1	1;1;1;1	1;1;1;1	Bifunctional ATP-dependent dihydroxyacetone kinase/FAD-AMP lyase (cyclizing);ATP-dependent dihydroxyacetone kinase;FAD-AMP lyase (cyclizing)	TKFC;DAK	4	1	1	1	1	1	1	10	10	10	22.951	219	219;533;534;575	1	1	0	6.0787	By MS/MS	NaN	NaN	NaN	1	0	Median	NaN	NaN	NaN	1	0	Median	10	11750000	6826100	4924300	11750000	6826100	4924300				555	5771	TRUE
H0YD13;P16070-18;P16070-12;P16070-14;P16070-13;P16070-11;P16070-10;P16070-16;P16070-8;P16070-17;P16070-6;P16070-4;P16070-3;P16070-7;P16070-5;P16070;H0YDW7;H0YCV9;H0Y2P0;H0Y5E4;P16070-15;P16070-9;E9PKC6;H0YDX6;Q86UZ1;H0YD17;P16070-19;H0YE40	H0YD13;P16070-18;P16070-12;P16070-14;P16070-13;P16070-11;P16070-10;P16070-16;P16070-8;P16070-17;P16070-6;P16070-4;P16070-3;P16070-7;P16070-5;P16070;H0YDW7;H0YCV9;H0Y2P0;H0Y5E4;P16070-15;P16070-9;E9PKC6;H0YDX6	5;5;5;5;5;5;5;5;5;5;5;5;5;5;5;5;4;4;4;4;4;4;3;3;2;2;2;1	5;5;5;5;5;5;5;5;5;5;5;5;5;5;5;5;4;4;4;4;4;4;3;3;2;2;2;1	5;5;5;5;5;5;5;5;5;5;5;5;5;5;5;5;4;4;4;4;4;4;3;3;2;2;2;1	CD44 antigen	CD44	28	5	5	5	5	5	5	26.7	26.7	26.7	22.683	206	206;340;361;396;425;429;493;668;674;691;699;699;711;713;734;742;240;277;287;294;294;675;78;183;80;229;139;82	1	7	0	7.9642	By MS/MS	1.1437	1.587	28.643	7	2	Leave out requantified	1.1437	1.587	28.643	7	2	Leave out requantified	26.7	448940000	248540000	200400000	448940000	248540000	200400000				556	512;1475;3883;5290;6327	True;True;True;True;True
H0YEN5;P15880;E9PQD7;I3L404;E9PM36;E9PMM9	H0YEN5;P15880;E9PQD7	10;10;9;3;3;2	10;10;9;3;3;2	10;10;9;3;3;2	40S ribosomal protein S2	RPS2	6	10	10	10	10	10	10	52.8	52.8	52.8	21.154	195	195;293;235;155;209;218	1	12	0	105.69	By MS/MS	0.65741	0.9609	9.4203	12	3	Leave out requantified	0.65741	0.9609	9.4203	12	3	Leave out requantified	52.8	1228400000	748850000	479570000	1228400000	748850000	479570000				557	736;1443;1759;2102;2436;2834;4938;5551;5735;6157	True;True;True;True;True;True;True;True;True;True
H0YFD6;P40939;A0A2R8YG21;A0A2R8Y688;A0A2R8Y4F5	H0YFD6;P40939;A0A2R8YG21;A0A2R8Y688;A0A2R8Y4F5	9;9;8;6;6	9;9;8;6;6	9;9;8;6;6	Trifunctional enzyme subunit alpha, mitochondrial;Long-chain enoyl-CoA hydratase;Long chain 3-hydroxyacyl-CoA dehydrogenase	HADHA	5	9	9	9	9	9	9	18.1	18.1	18.1	86.371	792	792;763;499;357;728	1	12	0	131.4	By MS/MS	0.8544	1.2369	30.101	9	3	Leave out requantified	0.8544	1.2369	30.101	9	3	Leave out requantified	18.1	294210000	161250000	132960000	294210000	161250000	132960000				558	473;474;2020;3421;3732;4533;5497;5684;5856	True;True;True;True;True;True;True;True;True
H7C0I5;H0YGN5;Q9Y697-2;Q9Y697-3;Q9Y697	H7C0I5;H0YGN5;Q9Y697-2;Q9Y697-3;Q9Y697	1;1;1;1;1	1;1;1;1;1	1;1;1;1;1	Cysteine desulfurase, mitochondrial	NFS1	5	1	1	1	1	1	1	10	10	10	15.303	140	140;161;397;406;457	1	1	0.0018399	1.8698	By MS/MS	NaN	NaN	NaN	1	1	Median	NaN	NaN	NaN	1	1	Median	10	13248000	7789600	5458200	13248000	7789600	5458200				559	348	TRUE
H0YHS6;Q9Y2Z4	H0YHS6;Q9Y2Z4	1;1	1;1	1;1	Tyrosine--tRNA ligase;Tyrosine--tRNA ligase, mitochondrial	YARS2	2	1	1	1	1	1	1	4.5	4.5	4.5	32.184	291	291;477	1	1	0.0026667	1.6479	By MS/MS	NaN	NaN	NaN	1	0	Median	NaN	NaN	NaN	1	0	Median	4.5	29663000	16499000	13164000	29663000	16499000	13164000				560	330	TRUE
H0YI92;H0YIA8;Q9NUP9;O14910	H0YI92;H0YIA8;Q9NUP9;O14910	1;1;1;1	1;1;1;1	1;1;1;1	Protein lin-7 homolog C;Protein lin-7 homolog A	LIN7A;LIN7C	4	1	1	1	1	1	1	12.3	12.3	12.3	14.028	130	130;180;197;233	1	1	0.0010081	2.4919	By MS/MS	NaN	NaN	NaN	1	0	Median	NaN	NaN	NaN	1	0	Median	12.3	29399000	15181000	14217000	29399000	15181000	14217000				561	762	TRUE
H0YJA2;Q6PJT7-5;Q6PJT7-9;Q6PJT7-2;Q6PJT7;A0A087WTC9;G3V5I6;G3V411;G3V256;Q6PJT7-10;Q6PJT7-4;Q6PJT7-3;Q6PJT7-11	H0YJA2;Q6PJT7-5;Q6PJT7-9;Q6PJT7-2;Q6PJT7;A0A087WTC9;G3V5I6;G3V411;G3V256;Q6PJT7-10;Q6PJT7-4;Q6PJT7-3;Q6PJT7-11	2;2;2;2;2;1;1;1;1;1;1;1;1	2;2;2;2;2;1;1;1;1;1;1;1;1	2;2;2;2;2;1;1;1;1;1;1;1;1	Zinc finger CCCH domain-containing protein 14	ZC3H14	13	2	2	2	2	2	2	4.8	4.8	4.8	73.206	651	651;711;730;735;736;148;420;438;605;543;571;579;585	1	2	0	23.231	By MS/MS	0.72017	0.95548	15.812	2	1	Median	0.72017	0.95548	15.812	2	1	Median	4.8	26671000	17887000	8784500	26671000	17887000	8784500				562	1990;5622	True;True
H0YMF4;H0YKD8;P46779-4;P46779-5;P46779;P46779-2;P46779-3;H0YLP6	H0YMF4;H0YKD8;P46779-4;P46779-5;P46779;P46779-2;P46779-3;H0YLP6	9;9;9;9;9;9;9;7	9;9;9;9;9;9;9;7	9;9;9;9;9;9;9;7	60S ribosomal protein L28	RPL28	8	9	9	9	9	9	9	46.4	46.4	46.4	12.39	112	112;170;69;87;137;163;169;89	1	12	0	25.451	By MS/MS	0.72441	1.0276	21.525	11	5	Leave out requantified	0.72441	1.0276	21.525	11	5	Leave out requantified	46.4	767250000	485410000	281840000	767250000	485410000	281840000				563	2169;3781;3782;3846;3847;4291;4504;5667;5668	True;True;True;True;True;True;True;True;True
H0YKH2;H7C3F4;Q9NWH9-3;Q9NWH9	H0YKH2;H7C3F4;Q9NWH9-3;Q9NWH9	1;1;1;1	1;1;1;1	1;1;1;1	SAFB-like transcription modulator	SLTM	4	1	1	1	1	1	1	18	18	18	10.815	100	100;600;603;1034	1	2	0	3.4348	By MS/MS	NaN	NaN	NaN	1	1	Median	NaN	NaN	NaN	1	1	Median	18	14715000	9433000	5282400	14715000	9433000	5282400				564	252	TRUE
H0YKU1;H0YNJ8;Q9NYL9	H0YKU1;H0YNJ8;Q9NYL9	4;4;4	4;4;4	4;4;4	Tropomodulin-3	TMOD3	3	4	4	4	4	4	4	28.9	28.9	28.9	20.79	187	187;213;352	1	5	0	5.7125	By MS/MS	0.64986	0.91156	81.074	5	4	Median	0.64986	0.91156	81.074	5	4	Median	28.9	110040000	63385000	46652000	110040000	63385000	46652000				565	79;1553;2524;3661	True;True;True;True
H0YLS6;H0YLC2;H0YMI6;H0YMA1;H0YMZ1;H0YL69;P25789	H0YLS6;H0YLC2;H0YMI6;H0YMA1;H0YMZ1;H0YL69;P25789	1;1;1;1;1;1;1	1;1;1;1;1;1;1	1;1;1;1;1;1;1	Proteasome subunit alpha type;Proteasome subunit alpha type-4	PSMA4	7	1	1	1	1	1	1	7.2	7.2	7.2	13.948	125	125;174;183;209;220;236;261	1	1	0.0086331	0.68092	By MS/MS	NaN	NaN	NaN	1	0	Median	NaN	NaN	NaN	1	0	Median	7.2	29154000	16081000	13073000	29154000	16081000	13073000				566	5615	TRUE
H0YL72;P50213;P50213-2;H0YM64;H0YM46;H0YNF5;H0YKD0;H0YLI6;H0YMU3	H0YL72;P50213;P50213-2	3;3;2;1;1;1;1;1;1	3;3;2;1;1;1;1;1;1	3;3;2;1;1;1;1;1;1	Isocitrate dehydrogenase [NAD] subunit alpha, mitochondrial	IDH3A	9	3	3	3	3	3	3	10.6	10.6	10.6	35.786	331	331;366;288;46;48;87;109;134;175	1	5	0	5.8362	By MS/MS	NaN	NaN	NaN	1	1	Median	NaN	NaN	NaN	1	1	Median	10.6	22657000	11407000	11250000	22657000	11407000	11250000				567	570;1030;3998	True;True;True
H0YM31;Q16822-2;Q16822;H0YML5;Q16822-3;H0YMA5	H0YM31;Q16822-2;Q16822	8;8;8;2;2;1	8;8;8;2;2;1	7;7;7;1;1;0	Phosphoenolpyruvate carboxykinase [GTP], mitochondrial	PCK2	6	8	8	7	8	8	7	24.6	24.6	21	54.644	509	509;441;640;474;506;122	1	8	0	28.962	By MS/MS	0.78433	1.1282	35.533	7	1	Leave out requantified	0.78433	1.1282	35.533	7	1	Leave out requantified	24.6	300440000	171280000	129160000	300440000	171280000	129160000				568	1345;2066;3009;5678;5679;6060;6399;6442	True;True;True;True;True;True;True;True
H0YMP9;H0YM53;P12644	H0YMP9;H0YM53;P12644	1;1;1	1;1;1	1;1;1	Bone morphogenetic protein 4	BMP4	3	1	1	1	1	1	1	20.2	20.2	20.2	11.925	104	104;110;408	1	1	0.0097629	0.58963	By MS/MS	NaN	NaN	NaN	0	0	Median	NaN	NaN	NaN	0	0	Median	20.2	10671000	10671000	0	10671000	10671000	0				569	5750	TRUE
H0YMV8;Q71UM5;P42677;C9J1C5;C9JLI6	H0YMV8;Q71UM5;P42677;C9J1C5	4;4;4;3;1	4;4;4;3;1	4;4;4;3;1	40S ribosomal protein S27;40S ribosomal protein S27-like	RPS27L;RPS27	5	4	4	4	4	4	4	24	24	24	11.345	100	100;84;84;52;97	1	4	0.0010101	2.5092	By MS/MS	0.72197	1.0404	35.355	4	0	Leave out requantified	0.72197	1.0404	35.355	4	0	Leave out requantified	24	485690000	271090000	214590000	485690000	271090000	214590000				570	657;3423;3424;3488	True;True;True;True
H0YN14;Q8TEX9;Q8TEX9-2	H0YN14;Q8TEX9;Q8TEX9-2	1;1;1	1;1;1	1;1;1	Importin-4	IPO4	3	1	1	1	1	1	1	2.5	2.5	2.5	101.49	911	911;1081;1083	1	1	0.006056	0.86554	By MS/MS	NaN	NaN	NaN	1	0	Median	NaN	NaN	NaN	1	0	Median	2.5	43594000	30936000	12659000	43594000	30936000	12659000				571	3754	TRUE
H0YN26;P39687;H7BZ09	H0YN26;P39687;H7BZ09	2;2;1	2;2;1	2;2;1	Acidic leucine-rich nuclear phosphoprotein 32 family member A	ANP32A	3	2	2	2	2	2	2	20.9	20.9	20.9	19.997	177	177;249;79	1	2	0	14.871	By MS/MS	0.64586	0.9292	1.8024	2	0	Median	0.64586	0.9292	1.8024	2	0	Median	20.9	216050000	136320000	79729000	216050000	136320000	79729000				572	3948;4796	True;True
H0YNA7;Q8TCT8	H0YNA7;Q8TCT8	1;1	1;1	1;1	Signal peptide peptidase-like 2A	SPPL2A	2	1	1	1	1	1	1	9.4	9.4	9.4	16.432	149	149;520	1	1	0	3.8406	By MS/MS	NaN	NaN	NaN	1	1	Median	NaN	NaN	NaN	1	1	Median	9.4	18725000	14234000	4490200	18725000	14234000	4490200				573	857	TRUE
H3BV11;H3BRI8;H3BM93;H3BVG0;Q8N1F7	H3BV11;H3BRI8;H3BM93;H3BVG0;Q8N1F7	1;1;1;1;1	1;1;1;1;1	1;1;1;1;1	Nuclear pore complex protein Nup93	NUP93	5	1	1	1	1	1	1	8.1	8.1	8.1	15.23	136	136;151;178;880;819	1	2	0.0050167	1.2836	By MS/MS	NaN	NaN	NaN	1	1	Median	NaN	NaN	NaN	1	1	Median	8.1	14865000	6761600	8103000	14865000	6761600	8103000				574	3881	TRUE
H3BMB2;Q9Y4I5	H3BMB2;Q9Y4I5	1;1	1;1	1;1	Tesmin	MTL5	2	1	1	1	1	1	1	15.2	15.2	15.2	22.765	204	204;508	1	1	0.0018868	2.0067	By MS/MS	NaN	NaN	NaN	1	0	Median	NaN	NaN	NaN	1	0	Median	15.2	35218000	23336000	11882000	35218000	23336000	11882000				575	2895	TRUE
H3BMH2;H3BSC1;P62491-2;Q15907-2;P62491;Q15907;B4DQU5	H3BMH2;H3BSC1;P62491-2;Q15907-2;P62491;Q15907;B4DQU5	4;4;4;4;4;4;2	4;4;4;4;4;4;2	4;4;4;4;4;4;2	Ras-related protein Rab-11A;Ras-related protein Rab-11B	RAB11A;RAB11B	7	4	4	4	4	4	4	25.2	25.2	25.2	17.668	155	155;198;155;179;216;218;146	1	4	0	4.3886	By MS/MS	0.38747	0.54343	34.825	4	3	Median	0.38747	0.54343	34.825	4	3	Median	25.2	77707000	54540000	23167000	77707000	54540000	23167000				576	2117;5109;6196;6197	True;True;True;True
H3BNA1;Q14694;Q14694-3;Q14694-2	H3BNA1;Q14694;Q14694-3;Q14694-2	1;1;1;1	1;1;1;1	1;1;1;1	Ubiquitin carboxyl-terminal hydrolase 10	USP10	4	1	1	1	1	1	1	12	12	12	16.981	150	150;798;802;846	1	1	0	3.2454	By MS/MS	NaN	NaN	NaN	1	0	Median	NaN	NaN	NaN	1	0	Median	12	15682000	9042300	6639900	15682000	9042300	6639900				577	4023	TRUE
H3BNC9;P08708;H0YN88;A0A075B716;H0YN73;A0A0J9YYC4	H3BNC9;P08708;H0YN88;A0A075B716	10;10;8;8;4;1	10;10;8;8;4;1	10;10;8;8;4;1	40S ribosomal protein S17	RPS17	6	10	10	10	10	10	10	14.9	14.9	14.9	64.532	584	584;135;136;191;59;293	1	13	0	231.39	By MS/MS	0.67682	0.92667	26.936	12	5	Leave out requantified	0.67682	0.92667	26.936	12	5	Leave out requantified	14.9	906840000	644540000	262300000	906840000	644540000	262300000				578	1201;2322;3209;3210;3844;4352;5802;5803;5804;5936	True;True;True;True;True;True;True;True;True;True
H3BND4;Q6P996-3;Q6P996-4;Q6P996-5;Q6P996	H3BND4;Q6P996-3;Q6P996-4;Q6P996-5;Q6P996	1;1;1;1;1	1;1;1;1;1	1;1;1;1;1	Pyridoxal-dependent decarboxylase domain-containing protein 1	PDXDC1	5	1	1	1	1	1	1	2	2	2	88.761	806	806;697;760;761;788	1	1	0.0018501	1.9033	By MS/MS	NaN	NaN	NaN	0	0	Median	NaN	NaN	NaN	0	0	Median	2	0	0	0	0	0	0				579	618	TRUE
H3BTK3;I3L3X8;H3BSW7;H3BUY4;H3BPY5;H3BNU9;Q9Y2V2	H3BTK3;I3L3X8;H3BSW7;H3BUY4;H3BPY5;H3BNU9;Q9Y2V2	1;1;1;1;1;1;1	1;1;1;1;1;1;1	1;1;1;1;1;1;1	Calcium-regulated heat stable protein 1	CARHSP1	7	1	1	1	1	1	1	33.8	33.8	33.8	7.6697	71	71;94;112;124;125;131;147	1	1	0.0025974	1.4678	By MS/MS	NaN	NaN	NaN	0	0	Median	NaN	NaN	NaN	0	0	Median	33.8	0	0	0	0	0	0				580	5017	TRUE
H3BNW0;Q9NXG2	H3BNW0;Q9NXG2	2;2	2;2	2;2	THUMP domain-containing protein 1	THUMPD1	2	2	2	2	2	2	2	20.7	20.7	20.7	15.761	145	145;353	1	4	0	16.107	By MS/MS	0.48906	0.67699	18.15	2	0	Median	0.48906	0.67699	18.15	2	0	Median	20.7	41767000	26127000	15640000	41767000	26127000	15640000				581	83;1638	True;True
H3BNX8;P20674;H3BRM5;H3BV69	H3BNX8;P20674;H3BRM5;H3BV69	4;4;2;2	4;4;2;2	4;4;2;2	Cytochrome c oxidase subunit 5A, mitochondrial	COX5A	4	4	4	4	4	4	4	17	17	17	17.235	153	153;150;69;111	1	7	0	21.052	By MS/MS	0.62168	0.85516	8.5232	7	2	Leave out requantified	0.62168	0.85516	8.5232	7	2	Leave out requantified	17	419100000	261680000	157420000	419100000	261680000	157420000				582	1910;2767;3292;4413	True;True;True;True
H3BPE7;P35637-2;P35637	H3BPE7;P35637-2;P35637	4;4;4	4;4;4	4;4;4	RNA-binding protein FUS	FUS	3	4	4	4	4	4	4	11.4	11.4	11.4	53.496	527	527;525;526	1	4	0	8.5514	By MS/MS	0.92057	1.2619	33.082	4	1	Leave out requantified	0.92057	1.2619	33.082	4	1	Leave out requantified	11.4	60961000	39635000	21326000	60961000	39635000	21326000				583	53;259;588;1005	True;True;True;True
H3BPJ9;O96000	H3BPJ9;O96000	1;1	1;1	1;1	NADH dehydrogenase [ubiquinone] 1 beta subcomplex subunit 10	NDUFB10	2	1	1	1	1	1	1	9.9	9.9	9.9	19.258	161	161;172	1	1	0.0074627	0.78861	By MS/MS	NaN	NaN	NaN	1	0	Median	NaN	NaN	NaN	1	0	Median	9.9	22823000	13897000	8925900	22823000	13897000	8925900				584	873	TRUE
H3BSW3;H3BQF1;H3BQZ9;P07741-2;P07741	H3BSW3;H3BQF1;H3BQZ9;P07741-2;P07741	1;1;1;1;1	1;1;1;1;1	1;1;1;1;1	Adenine phosphoribosyltransferase	APRT	5	1	1	1	1	1	1	17.5	17.5	17.5	6.9189	63	63;148;153;134;180	1	1	0	3.2961	By MS/MS	NaN	NaN	NaN	0	0	Median	NaN	NaN	NaN	0	0	Median	17.5	0	0	0	0	0	0				585	178	TRUE
H3BQK0;Q9UMR2-4;H3BTB3;H3BMQ5;H3BN59;I3L0H8;F6QDS0;Q9UMR2-2;Q9NUU7;Q9UMR2	H3BQK0;Q9UMR2-4;H3BTB3;H3BMQ5;H3BN59;I3L0H8;F6QDS0;Q9UMR2-2;Q9NUU7;Q9UMR2	2;2;1;1;1;1;1;1;1;1	2;2;1;1;1;1;1;1;1;1	2;2;1;1;1;1;1;1;1;1	ATP-dependent RNA helicase DDX19B;ATP-dependent RNA helicase DDX19A	DDX19B;DDX19A	10	2	2	2	2	2	2	8.1	8.1	8.1	54.499	484	484;453;129;233;261;447;479;448;478;479	1	2	0	18.412	By MS/MS	0.68458	0.90489	23.133	2	1	Median	0.68458	0.90489	23.133	2	1	Median	8.1	30081000	21442000	8638700	30081000	21442000	8638700				586	3536;4916	True;True
H3BR35;P15170;Q8IYD1;P15170-2;P15170-3	H3BR35;P15170;Q8IYD1;P15170-2;P15170-3	1;1;1;1;1	1;1;1;1;1	1;1;1;1;1	Eukaryotic peptide chain release factor GTP-binding subunit ERF3A;Eukaryotic peptide chain release factor GTP-binding subunit ERF3B	GSPT1;GSPT2	5	1	1	1	1	1	1	2.3	2.3	2.3	52.832	475	475;499;628;636;637	1	1	0.0097834	0.59211	By MS/MS	NaN	NaN	NaN	1	1	Median	NaN	NaN	NaN	1	1	Median	2.3	24236000	20534000	3701900	24236000	20534000	3701900				587	1683	TRUE
H3BVD2;H3BT29;H3BUJ5;H3BT57;P29590-14;P29590-10;P29590-4;P29590-12;P29590-2;P29590-5;P29590-9;P29590-13;P29590-3;P29590-8;P29590-11;P29590	H3BVD2;H3BT29;H3BUJ5;H3BT57;P29590-14;P29590-10;P29590-4;P29590-12;P29590-2;P29590-5;P29590-9;P29590-13;P29590-3;P29590-8;P29590-11;P29590	1;1;1;1;1;1;1;1;1;1;1;1;1;1;1;1	1;1;1;1;1;1;1;1;1;1;1;1;1;1;1;1	1;1;1;1;1;1;1;1;1;1;1;1;1;1;1;1	Protein PML	PML	16	1	1	1	1	1	1	6.5	6.5	6.5	22.993	217	217;240;261;568;423;435;560;585;611;633;641;781;824;829;834;882	1	1	0.0027298	1.7749	By MS/MS	NaN	NaN	NaN	1	0	Median	NaN	NaN	NaN	1	0	Median	6.5	20210000	13386000	6823500	20210000	13386000	6823500				588	3370	TRUE
H3BU51;Q9UFM8;Q9Y639-3;Q9Y639-1;Q9Y639-4;Q9Y639-5;Q9Y639	H3BU51;Q9UFM8;Q9Y639-3;Q9Y639-1;Q9Y639-4;Q9Y639-5;Q9Y639	1;1;1;1;1;1;1	1;1;1;1;1;1;1	1;1;1;1;1;1;1	Neuroplastin	NPTN;DKFZp566H1924	7	1	1	1	1	1	1	8.2	8.2	8.2	20.14	184	184;308;278;282;337;394;398	1	1	0	7.2329	By MS/MS	NaN	NaN	NaN	1	1	Median	NaN	NaN	NaN	1	1	Median	8.2	10904000	5243700	5659900	10904000	5243700	5659900				589	4591	TRUE
H7BXY3;Q7L2E3-3;Q7L2E3;Q7L2E3-2	H7BXY3;Q7L2E3-3;Q7L2E3;Q7L2E3-2	1;1;1;1	1;1;1;1	1;1;1;1	Putative ATP-dependent RNA helicase DHX30	DHX30	4	1	1	1	1	1	1	0.8	0.8	0.8	130.55	1166	1166;1155;1194;1222	1	1	0.0091549	0.6127	By MS/MS	NaN	NaN	NaN	1	0	Median	NaN	NaN	NaN	1	0	Median	0.8	20295000	12179000	8116000	20295000	12179000	8116000				590	999	TRUE
H7BYN3;Q00059	H7BYN3;Q00059	1;1	1;1	1;1	Transcription factor A, mitochondrial	TFAM	2	1	1	1	1	1	1	4.6	4.6	4.6	25.567	219	219;246	1	1	0.0019249	2.1084	By MS/MS	NaN	NaN	NaN	1	0	Median	NaN	NaN	NaN	1	0	Median	4.6	37597000	21826000	15771000	37597000	21826000	15771000				591	4538	TRUE
J3KRM8;H7BYT1;P48730-2;P48730	J3KRM8;H7BYT1;P48730-2;P48730	1;1;1;1	1;1;1;1	1;1;1;1	Casein kinase I isoform delta	CSNK1D	4	1	1	1	1	1	1	29.7	29.7	29.7	7.3242	64	64;427;409;415	1	1	0.0060105	0.83818	By MS/MS	NaN	NaN	NaN	1	1	Median	NaN	NaN	NaN	1	1	Median	29.7	9691700	6011500	3680200	9691700	6011500	3680200				592	1734	TRUE
H7BZJ3	H7BZJ3	8	1	1		PDIA3	1	8	1	1	8	1	1	56.9	11.4	11.4	13.519	123	123	1	3	0	73.949	By MS/MS	0.60992	0.88184	4.4219	2	0	Median	0.60992	0.88184	4.4219	2	0	Median	56.9	258740000	154450000	104290000	258740000	154450000	104290000				593	1121;1929;2409;2969;4405;4575;5817;6349	False;False;False;False;False;True;False;False
H7BZL2;P31937	H7BZL2;P31937	1;1	1;1	1;1	3-hydroxyisobutyrate dehydrogenase, mitochondrial	HIBADH	2	1	1	1	1	1	1	8.7	8.7	8.7	21.292	206	206;336	1	2	0	2.8768	By MS/MS	0.55784	0.76465	54.533	2	0	Median	0.55784	0.76465	54.533	2	0	Median	8.7	27459000	18055000	9404200	27459000	18055000	9404200				594	3602	TRUE
H7C053;O60828-5;O60828-4;O60828-2;O60828	H7C053;O60828-5;O60828-4;O60828-2;O60828	1;1;1;1;1	1;1;1;1;1	1;1;1;1;1	Polyglutamine-binding protein 1	PQBP1	5	1	1	1	1	1	1	16.7	16.7	16.7	16.455	150	150;165;170;264;265	1	1	0	9.0205	By MS/MS	NaN	NaN	NaN	1	0	Median	NaN	NaN	NaN	1	0	Median	16.7	27292000	16352000	10940000	27292000	16352000	10940000				595	5331	TRUE
H7C1J4;Q6BDS2	H7C1J4;Q6BDS2	2;2	2;2	2;2	UHRF1-binding protein 1	UHRF1BP1	2	2	2	2	2	2	2	2.2	2.2	2.2	154.72	1400	1400;1440	1	2	0.0019194	2.0984	By MS/MS	NaN	NaN	NaN	1	0	Median	NaN	NaN	NaN	1	0	Median	2.2	24056000	15751000	8305200	24056000	15751000	8305200				596	3161;3282	True;True
H7C2Q8;Q99848	H7C2Q8;Q99848	1;1	1;1	1;1	Probable rRNA-processing protein EBP2	EBNA1BP2	2	1	1	1	1	1	1	3.3	3.3	3.3	40.684	361	361;306	1	2	0	2.9983	By MS/MS	0.59874	0.84194	23.761	2	0	Median	0.59874	0.84194	23.761	2	0	Median	3.3	41830000	26840000	14990000	41830000	26840000	14990000				597	4038	TRUE
H7C3A1;Q9BXP5-5;Q9BXP5-4;Q9BXP5-2;Q9BXP5-3;Q9BXP5;H7C1K0	H7C3A1;Q9BXP5-5;Q9BXP5-4;Q9BXP5-2;Q9BXP5-3;Q9BXP5;H7C1K0	2;2;2;2;2;2;1	2;2;2;2;2;2;1	2;2;2;2;2;2;1	Serrate RNA effector molecule homolog	SRRT	7	2	2	2	2	2	2	3.6	3.6	3.6	56.733	499	499;839;871;872;875;876;47	1	2	0.002669	1.6737	By MS/MS	NaN	NaN	NaN	1	0	Median	NaN	NaN	NaN	1	0	Median	3.6	24621000	16721000	7900000	24621000	16721000	7900000				598	205;1430	True;True
H7C3L7;Q99543-2;Q99543	H7C3L7;Q99543-2;Q99543	1;1;1	1;1;1	1;1;1	DnaJ homolog subfamily C member 2;DnaJ homolog subfamily C member 2, N-terminally processed	DNAJC2	3	1	1	1	1	1	1	4.9	4.9	4.9	28.536	243	243;568;621	1	1	0.0060423	0.8596	By MS/MS	NaN	NaN	NaN	0	0	Median	NaN	NaN	NaN	0	0	Median	4.9	0	0	0	0	0	0				599	5513	TRUE
H7C3P9;Q9UNS2-2;Q9UNS2	H7C3P9;Q9UNS2-2;Q9UNS2	1;1;1	1;1;1	1;1;1	COP9 signalosome complex subunit 3	COPS3	3	1	1	1	1	1	1	4.9	4.9	4.9	39.036	345	345;403;423	1	3	0	66.733	By MS/MS	NaN	NaN	NaN	0	0	Median	NaN	NaN	NaN	0	0	Median	4.9	0	0	0	0	0	0				600	4889	TRUE
H7C452;Q9NVP1	H7C452;Q9NVP1	1;1	1;1	1;1	ATP-dependent RNA helicase DDX18	DDX18	2	1	1	1	1	1	1	5.1	5.1	5.1	24.563	214	214;670	1	1	0.0063796	1.0722	By MS/MS	NaN	NaN	NaN	1	0	Median	NaN	NaN	NaN	1	0	Median	5.1	20527000	10825000	9702800	20527000	10825000	9702800				601	4283	TRUE
H7C4H2;Q9Y5M8	H7C4H2;Q9Y5M8	3;3	3;3	3;3	Signal recognition particle receptor subunit beta	SRPRB	2	3	3	3	3	3	3	22.5	22.5	22.5	17.502	160	160;271	1	3	0	43.348	By MS/MS	0.71992	1.0196	11.349	3	0	Leave out requantified	0.71992	1.0196	11.349	3	0	Leave out requantified	22.5	118610000	69205000	49406000	118610000	69205000	49406000				602	1863;4479;4480	True;True;True
I1E4Y6;Q6Y7W6-4;Q6Y7W6-5;Q6Y7W6;Q6Y7W6-3;C9JW88;F8WCD5;C9JPV7;C9JXQ0;C9J0V6;C9JHT0;C9JRZ2;C9JHW1;E7ESB6;A0A7I2V3H7;A0A7I2V361;A0A7I2V3H0;A0A7I2V516	I1E4Y6;Q6Y7W6-4;Q6Y7W6-5;Q6Y7W6;Q6Y7W6-3;C9JW88;F8WCD5;C9JPV7;C9JXQ0;C9J0V6;C9JHT0;C9JRZ2;C9JHW1;E7ESB6;A0A7I2V3H7;A0A7I2V361;A0A7I2V3H0;A0A7I2V516	2;2;2;2;2;1;1;1;1;1;1;1;1;1;1;1;1;1	2;2;2;2;2;1;1;1;1;1;1;1;1;1;1;1;1;1	2;2;2;2;2;1;1;1;1;1;1;1;1;1;1;1;1;1	PERQ amino acid-rich with GYF domain-containing protein 2	GIGYF2	18	2	2	2	2	2	2	2	2	2	152.53	1321	1321;1286;1293;1299;1320;68;92;93;99;106;112;115;720;836;1051;1081;1126;1130	1	2	0	14.679	By MS/MS	NaN	NaN	NaN	1	1	Median	NaN	NaN	NaN	1	1	Median	2	10272000	7022300	3249400	10272000	7022300	3249400				603	29;4838	True;True
I3L0K2;I3L3M7;Q9BRA2	I3L0K2;I3L3M7;Q9BRA2	2;2;2	2;2;2	2;2;2	Thioredoxin domain-containing protein 17	TXNDC17	3	2	2	2	2	2	2	32	32	32	8.3713	75	75;80;123	1	2	0.0010111	2.5332	By MS/MS	0.74487	1.0086	13.362	2	1	Median	0.74487	1.0086	13.362	2	1	Median	32	15006000	8824000	6182500	15006000	8824000	6182500				604	5188;5400	True;True
I3L0N3;P46459-2;P46459	I3L0N3;P46459-2;P46459	4;4;4	4;4;4	4;4;4	Vesicle-fusing ATPase	NSF	3	4	4	4	4	4	4	5.7	5.7	5.7	82.091	739	739;644;744	1	5	0	3.1825	By MS/MS	1.0939	1.5062	41.264	3	1	Plateau	1.0939	1.5062	41.264	3	1	Plateau	5.7	29704000	14786000	14918000	29704000	14786000	14918000				605	1904;1905;3802;5990	True;True;True;True
I3L172;Q9BUT9-2;Q9BUT9	I3L172;Q9BUT9-2;Q9BUT9	1;1;1	1;1;1	1;1;1	Protein FAM195A	FAM195A	3	1	1	1	1	1	1	16.9	16.9	16.9	7.032	65	65;75;160	1	1	0.00098135	2.3034	By MS/MS	NaN	NaN	NaN	1	1	Median	NaN	NaN	NaN	1	1	Median	16.9	9197600	6326100	2871500	9197600	6326100	2871500				606	5347	TRUE
I3L1P8;Q02978-2;Q02978	I3L1P8;Q02978-2;Q02978	1;1;1	1;1;1	1;1;1	Mitochondrial 2-oxoglutarate/malate carrier protein	SLC25A11	3	1	1	1	1	1	1	5.4	5.4	5.4	32.182	296	296;263;314	1	2	0	59.874	By MS/MS	0.6448	0.9154	9.1614	2	0	Median	0.6448	0.9154	9.1614	2	0	Median	5.4	101020000	59194000	41826000	101020000	59194000	41826000				607	102	TRUE
I3L3V9;I3L1R7;Q99447-2;Q99447-4;Q99447;Q99447-3	I3L3V9;I3L1R7;Q99447-2;Q99447-4;Q99447;Q99447-3	1;1;1;1;1;1	1;1;1;1;1;1	1;1;1;1;1;1	Ethanolamine-phosphate cytidylyltransferase	PCYT2	6	1	1	1	1	1	1	6.8	6.8	6.8	23.221	207	207;367;311;357;389;407	1	1	0.0034542	1.4474	By MS/MS	NaN	NaN	NaN	0	0	Median	NaN	NaN	NaN	0	0	Median	6.8	6888900	6888900	0	6888900	6888900	0				608	4229	TRUE
I3L3P7;I3L246;P62244;H3BV27;H3BT37;I3L303;H3BN98	I3L3P7;I3L246;P62244;H3BV27;H3BT37;I3L303;H3BN98	3;3;3;2;2;2;2	3;3;3;2;2;2;2	3;3;3;2;2;2;2	40S ribosomal protein S15a	RPS15A	7	3	3	3	3	3	3	25	25	25	11.477	100	100;111;130;49;50;52;237	1	4	0	2.9074	By MS/MS	0.75625	1.0696	35.42	2	0	Median	0.75625	1.0696	35.42	2	0	Median	25	143200000	90732000	52464000	143200000	90732000	52464000				609	2234;3682;6131	True;True;True
I3L397;I3L504;P63241;Q6IS14;F8WCJ1;C9J7B5;C9J4W5;Q9GZV4;P63241-2	I3L397;I3L504;P63241;Q6IS14;F8WCJ1;C9J7B5;C9J4W5;Q9GZV4;P63241-2	8;8;8;7;5;5;5;5;5	8;8;8;7;5;5;5;5;5	8;8;8;7;5;5;5;5;5	Eukaryotic translation initiation factor 5A;Eukaryotic translation initiation factor 5A-1;Eukaryotic translation initiation factor 5A-1-like;Eukaryotic translation initiation factor 5A-2	EIF5A;EIF5AL1;EIF5A2	9	8	8	8	8	8	8	52.7	52.7	52.7	16.019	146	146;186;154;154;105;109;115;153;184	1	10	0	111.31	By MS/MS	0.76871	1.1172	17.167	7	2	Leave out requantified	0.76871	1.1172	17.167	7	2	Leave out requantified	52.7	351520000	235610000	115920000	351520000	235610000	115920000				610	147;148;149;2075;5918;5919;6304;6305	True;True;True;True;True;True;True;True
I3L3H2;P38919	I3L3H2;P38919	3;3	2;2	2;2	Eukaryotic initiation factor 4A-III;Eukaryotic initiation factor 4A-III, N-terminally processed	EIF4A3	2	3	2	2	3	2	2	11	6.9	6.9	44.511	390	390;411	1	2	0	10.429	By MS/MS	NaN	NaN	NaN	1	0	Median	NaN	NaN	NaN	1	0	Median	11	28952000	16772000	12180000	28952000	16772000	12180000				611	761;1933;2780	True;False;True
I3VM54;Q9Y2K7-4;Q9Y2K7-5;Q9Y2K7-3;Q9Y2K7-2;Q9Y2K7	I3VM54;Q9Y2K7-4;Q9Y2K7-5;Q9Y2K7-3;Q9Y2K7-2;Q9Y2K7	1;1;1;1;1;1	1;1;1;1;1;1	1;1;1;1;1;1	Lysine-specific demethylase 2A	KDM2A	6	1	1	1	1	1	1	1.2	1.2	1.2	130.66	1145	1145;620;723;782;856;1162	1	1	0.0060196	0.84367	By MS/MS	NaN	NaN	NaN	0	0	Median	NaN	NaN	NaN	0	0	Median	1.2	3608100	3608100	0	3608100	3608100	0				612	142	TRUE
J3KN29;O00233;F5H7X1;F5H169;F5H5V4;F5GX23;O00233-3;O00233-2	J3KN29;O00233;F5H7X1;F5H169;F5H5V4;F5GX23;O00233-3;O00233-2	2;2;1;1;1;1;1;1	2;2;1;1;1;1;1;1	2;2;1;1;1;1;1;1	26S proteasome non-ATPase regulatory subunit 9	PSMD9	8	2	2	2	2	2	2	9.5	9.5	9.5	24.553	222	222;223;85;128;153;179;118;209	1	2	0	7.603	By MS/MS	0.78703	1.0661	20.947	2	1	Median	0.78703	1.0661	20.947	2	1	Median	9.5	32278000	17656000	14622000	32278000	17656000	14622000				613	1988;4573	True;True
Q5JTV8-2;Q5JTV8-3;J3KN66	Q5JTV8-2;Q5JTV8-3;J3KN66	1;1;1	1;1;1	1;1;1		TOR1AIP1	3	1	1	1	1	1	1	4	4	4	43.089	379	379;584;599	1	1	0.0085776	0.66524	By MS/MS	NaN	NaN	NaN	0	0	Median	NaN	NaN	NaN	0	0	Median	4	2877100	2877100	0	2877100	2877100	0				614	4736	TRUE
J3QL05;J3KP15;Q01130-2;Q01130;Q9BRL6-2;Q9BRL6	J3QL05;J3KP15;Q01130-2;Q01130	3;3;3;3;1;1	3;3;3;3;1;1	3;3;3;3;1;1	Serine/arginine-rich splicing factor 2	SRSF2	6	3	3	3	3	3	3	25.4	25.4	25.4	15.156	130	130;133;209;221;275;282	1	3	0	8.5976	By MS/MS	0.64852	0.9418	10.508	3	0	Leave out requantified	0.64852	0.9418	10.508	3	0	Leave out requantified	25.4	219160000	129150000	90012000	219160000	129150000	90012000				615	5199;5873;5874	True;True;True
J3KQ32;Q9NTK5-3;Q9NTK5;C9JTK6	J3KQ32;Q9NTK5-3;Q9NTK5;C9JTK6	2;2;2;1	2;2;2;1	2;2;2;1	Obg-like ATPase 1	OLA1	4	2	2	2	2	2	2	9.1	9.1	9.1	46.937	416	416;278;396;116	1	3	0.0019342	2.1442	By MS/MS	0.57186	0.81967	37.812	3	2	Median	0.57186	0.81967	37.812	3	2	Median	9.1	51203000	34898000	16305000	51203000	34898000	16305000				616	1722;2435	True;True
J3KRI4;O43237-2;O43237;J3KRZ2	J3KRI4;O43237-2;O43237;J3KRZ2	3;3;3;2	3;3;3;2	3;3;3;2	Cytoplasmic dynein 1 light intermediate chain 2	DYNC1LI2	4	3	3	3	3	3	3	18	18	18	17.778	167	167;415;492;92	1	3	0	18.237	By MS/MS	NaN	NaN	NaN	1	0	Median	NaN	NaN	NaN	1	0	Median	18	11511000	6022500	5488200	11511000	6022500	5488200				617	5354;5355;5688	True;True;True
J3KS15;Q14197	J3KS15;Q14197	2;2	2;2	2;2	Peptidyl-tRNA hydrolase ICT1, mitochondrial	ICT1	2	2	2	2	2	2	2	14.6	14.6	14.6	21.905	192	192;206	1	2	0.0042017	1.3078	By MS/MS	0.52875	0.71329	34.244	2	1	Median	0.52875	0.71329	34.244	2	1	Median	14.6	25773000	17540000	8233000	25773000	17540000	8233000				618	1557;3078	True;True
J3KS31;J3QRS9;X6R4W8;O43670-3;O43670-2;O43670;O43670-4	J3KS31;J3QRS9;X6R4W8;O43670-3;O43670-2;O43670;O43670-4	1;1;1;1;1;1;1	1;1;1;1;1;1;1	1;1;1;1;1;1;1	BUB3-interacting and GLEBS motif-containing protein ZNF207	ZNF207	7	1	1	1	1	1	1	3.8	3.8	3.8	34.987	341	341;493;497;395;463;478;494	1	1	0.0060837	0.88701	By MS/MS	NaN	NaN	NaN	1	0	Median	NaN	NaN	NaN	1	0	Median	3.8	23273000	11786000	11488000	23273000	11786000	11488000				619	3144	TRUE
J3KSI8;J3QQS1;J3QLS3;Q9Y2R9	J3KSI8;J3QQS1;J3QLS3;Q9Y2R9	1;1;1;1	1;1;1;1	1;1;1;1	28S ribosomal protein S7, mitochondrial	MRPS7	4	1	1	1	1	1	1	7.7	7.7	7.7	18.274	156	156;172;271;242	1	1	0.0087591	0.71714	By MS/MS	NaN	NaN	NaN	1	0	Median	NaN	NaN	NaN	1	0	Median	7.7	21511000	10074000	11437000	21511000	10074000	11437000				620	1707	TRUE
J3KSJ8;Q9UD71;J3KT77;Q9UD71-2	J3KSJ8;Q9UD71;J3KT77	3;3;2;1	3;3;2;1	3;3;2;1	Protein phosphatase 1 regulatory subunit 1B	PPP1R1B	4	3	3	3	3	3	3	22.2	22.2	22.2	16.619	144	144;204;171;168	1	5	0	3.6775	By MS/MS	0.96743	1.4332	20.156	5	2	Leave out requantified	0.96743	1.4332	20.156	5	2	Leave out requantified	22.2	107610000	51053000	56554000	107610000	51053000	56554000				621	2587;2802;3388	True;True;True
J3KSZ7;O43236-5;O43236-2;O43236-3;O43236;O43236-4;O43236-7	J3KSZ7;O43236-5;O43236-2;O43236-3;O43236;O43236-4;O43236-7	1;1;1;1;1;1;1	1;1;1;1;1;1;1	1;1;1;1;1;1;1	Septin-4	2022-09-04	7	1	1	1	1	1	1	3.4	3.4	3.4	43.951	379	379;331;459;470;478;493;996	1	1	0.0063694	1.0633	By MS/MS	NaN	NaN	NaN	1	0	Median	NaN	NaN	NaN	1	0	Median	3.4	24299000	11803000	12496000	24299000	11803000	12496000				622	3689	TRUE
J3KT51;Q9UK76;Q9UK76-2;F2Z3M5;J3KSH8;Q9UK76-3	J3KT51;Q9UK76;Q9UK76-2	3;3;3;1;1;1	3;3;3;1;1;1	3;3;3;1;1;1	Hematological and neurological expressed 1 protein;Hematological and neurological expressed 1 protein, N-terminally processed	HN1	6	3	3	3	3	3	3	51.9	51.9	51.9	11.012	104	104;154;181;44;93;108	1	3	0	17.749	By MS/MS	0.50549	0.7205	19.667	3	2	Median	0.50549	0.7205	19.667	3	2	Median	51.9	56255000	34343000	21912000	56255000	34343000	21912000				623	5028;5644;6059	True;True;True
J3KT73;J3QL01;P63173	J3KT73;J3QL01;P63173	2;2;2	2;2;2	2;2;2	60S ribosomal protein L38	RPL38	3	2	2	2	2	2	2	23.4	23.4	23.4	7.5649	64	64;67;70	1	2	0.0086705	0.69346	By MS/MS	0.62042	0.90481	178.1	2	2	Median	0.62042	0.90481	178.1	2	2	Median	23.4	65127000	41153000	23975000	65127000	41153000	23975000				624	6391;6392	True;True
J3KTA4;P17844;A0A0G2JLI4;P17844-2;A0A7I2V507;A0A7I2V2S0;A0A7I2V5F5;J3KRZ1;J3QRQ7;J3QSF1;J3KTQ4;J3QLG9;J3QR62;J3QRN5;X6RLV5;J3QR02	J3KTA4;P17844;A0A0G2JLI4;P17844-2;A0A7I2V507;A0A7I2V2S0;A0A7I2V5F5	16;16;14;14;11;11;9;7;6;4;2;1;1;1;1;1	11;11;9;9;6;6;4;2;4;1;2;1;1;1;1;1	11;11;9;9;6;6;4;2;4;1;2;1;1;1;1;1	Probable ATP-dependent RNA helicase DDX5	DDX5	16	16	11	11	16	11	11	34.9	27.4	27.4	69.086	614	614;614;509;535;406;416;347;166;212;153;181;46;52;65;96;99	1	13	0	39.092	By MS/MS	0.90438	1.3	46.009	9	5	Leave out requantified	0.90438	1.3	46.009	9	5	Leave out requantified	34.9	297690000	162330000	135360000	297690000	162330000	135360000				625	1363;1761;1875;1959;2130;2225;3260;3658;3659;3806;4221;4314;5084;5358;5359;5645	True;False;True;True;False;True;True;False;False;True;True;True;False;True;True;True
J3KTL2;Q07955;J3KSR8;Q07955-3;Q07955-2;J3QQV5;J3KSW7	J3KTL2;Q07955;J3KSR8;Q07955-3;Q07955-2	6;6;5;4;4;1;1	6;6;5;4;4;1;1	6;6;5;4;4;1;1	Serine/arginine-rich splicing factor 1	SRSF1	7	6	6	6	6	6	6	29.2	29.2	29.2	28.329	253	253;248;143;201;292;65;73	1	6	0	34.992	By MS/MS	0.72926	1.0275	17.388	5	1	Leave out requantified	0.72926	1.0275	17.388	5	1	Leave out requantified	29.2	131030000	80104000	50923000	131030000	80104000	50923000				626	1264;1265;1648;4592;4648;4690	True;True;True;True;True;True
J3QKM9;Q9P0L0;Q9P0L0-2	J3QKM9;Q9P0L0;Q9P0L0-2	1;1;1	1;1;1	1;1;1	Vesicle-associated membrane protein-associated protein A	VAPA	3	1	1	1	1	1	1	48.3	48.3	48.3	3.1107	29	29;249;294	1	1	0.0060377	0.85733	By MS/MS	NaN	NaN	NaN	1	0	Median	NaN	NaN	NaN	1	0	Median	48.3	24641000	10407000	14234000	24641000	10407000	14234000				627	2208	TRUE
J3QLE5;P14678-2;P63162;P14678;P63162-2;P14678-3;J3KRY3;S4R3P3	J3QLE5;P14678-2;P63162;P14678;P63162-2;P14678-3;J3KRY3;S4R3P3	2;2;2;2;2;2;1;1	2;2;2;2;2;2;1;1	2;2;2;2;2;2;1;1	Small nuclear ribonucleoprotein-associated proteins B and B;Small nuclear ribonucleoprotein-associated protein N	SNRPN;SNRPB	8	2	2	2	2	2	2	23.1	23.1	23.1	17.546	169	169;231;240;240;244;289;59;70	1	3	0	19.556	By MS/MS	0.82414	1.1242	26.528	3	2	Median	0.82414	1.1242	26.528	3	2	Median	23.1	66358000	33400000	32958000	66358000	33400000	32958000				628	222;1771	True;True
J3QLR8;Q9Y3D9	J3QLR8;Q9Y3D9	1;1	1;1	1;1	28S ribosomal protein S23, mitochondrial	MRPS23	2	1	1	1	1	1	1	7.2	7.2	7.2	17.517	152	152;190	1	1	0.0042662	1.3751	By MS/MS	NaN	NaN	NaN	1	0	Median	NaN	NaN	NaN	1	0	Median	7.2	13692000	7349100	6343100	13692000	7349100	6343100				629	461	TRUE
J3QQ67;Q07020;G3V203;H0YHA7;Q07020-2;F8VUA6;F8VYV2;A0A075B7A0;F8VXR6	J3QQ67;Q07020;G3V203;H0YHA7;Q07020-2;F8VUA6;F8VYV2;A0A075B7A0	10;10;9;9;9;7;5;5;1	10;10;9;9;9;7;5;5;1	10;10;9;9;9;7;5;5;1	60S ribosomal protein L18	RPL18	9	10	10	10	10	10	10	46.8	46.8	46.8	21.728	190	190;188;164;167;159;130;133;138;84	1	15	0	63.109	By MS/MS	0.74641	1.0939	27.725	14	1	Leave out requantified	0.74641	1.0939	27.725	14	1	Leave out requantified	46.8	1668600000	1015000000	653630000	1668600000	1015000000	653630000				630	274;1753;2216;2530;2531;4451;4943;5266;5533;5534	True;True;True;True;True;True;True;True;True;True
J3QQY2;Q9UM00-1;Q9UM00-2;Q9UM00	J3QQY2;Q9UM00-1;Q9UM00-2;Q9UM00	1;1;1;1	1;1;1;1	1;1;1;1	Transmembrane and coiled-coil domain-containing protein 1	TMCO1	4	1	1	1	1	1	1	15.4	15.4	15.4	11.372	104	104;188;220;239	1	1	0.002681	1.7041	By MS/MS	NaN	NaN	NaN	1	0	Median	NaN	NaN	NaN	1	0	Median	15.4	15567000	7502000	8064900	15567000	7502000	8064900				631	4029	TRUE
J3QQZ9;Q9NVS9-3;Q9NVS9;J3QQV6;Q9NVS9-4	J3QQZ9;Q9NVS9-3;Q9NVS9;J3QQV6;Q9NVS9-4	2;2;2;1;1	2;2;2;1;1	2;2;2;1;1	Pyridoxine-5-phosphate oxidase	PNPO	5	2	2	2	2	2	2	19.3	19.3	19.3	27.312	238	238;243;261;165;218	1	2	0	11.158	By MS/MS	0.69733	0.99646	13.611	2	0	Median	0.69733	0.99646	13.611	2	0	Median	19.3	108910000	66094000	42813000	108910000	66094000	42813000				632	1997;5060	True;True
J3QRS3;P19105;O14950	J3QRS3;P19105;O14950	2;2;2	2;2;2	2;2;2	Myosin regulatory light chain 12A;Myosin regulatory light chain 12B	MYL12A;MYL12B	3	2	2	2	2	2	2	16.9	16.9	16.9	20.457	177	177;171;172	1	2	0	3.5025	By MS/MS	0.90406	1.2667	29.789	2	1	Median	0.90406	1.2667	29.789	2	1	Median	16.9	70495000	35211000	35284000	70495000	35211000	35284000				633	1384;2033	True;True
K7EIG7;O94832;J3KRL0;J3QRN6	K7EIG7;O94832;J3KRL0;J3QRN6	2;2;1;1	2;2;1;1	2;2;1;1	Unconventional myosin-Id	MYO1D	4	2	2	2	2	2	2	2.4	2.4	2.4	106.01	918	918;1006;436;961	1	3	0.0027347	1.7804	By MS/MS	NaN	NaN	NaN	1	0	Median	NaN	NaN	NaN	1	0	Median	2.4	18617000	9728100	8888500	18617000	9728100	8888500				634	4646;4908	True;True
U3KQF4;K7EIY6;Q9BV68	U3KQF4;K7EIY6;Q9BV68	1;1;1	1;1;1	1;1;1	E3 ubiquitin-protein ligase RNF126	RNF126	3	1	1	1	1	1	1	29.7	29.7	29.7	8.202	74	74;283;311	1	1	0.0064777	1.1455	By MS/MS	NaN	NaN	NaN	0	0	Median	NaN	NaN	NaN	0	0	Median	29.7	0	0	0	0	0	0				635	195	TRUE
K7EJE8;K7EKE6;P36776-2;P36776;P36776-3;K7ER27;K7EQF8	K7EJE8;K7EKE6;P36776-2;P36776;P36776-3	6;6;6;6;5;2;1	6;6;6;6;5;2;1	6;6;6;6;5;2;1	Lon protease homolog, mitochondrial	LONP1	7	6	6	6	6	6	6	10.3	10.3	10.3	93.296	829	829;845;895;959;763;242;185	1	6	0	3.6621	By MS/MS	0.72354	1.0032	12.904	5	1	Leave out requantified	0.72354	1.0032	12.904	5	1	Leave out requantified	10.3	132180000	80518000	51660000	132180000	80518000	51660000				636	2975;3407;5451;5736;6008;6382	True;True;True;True;True;True
K7EK06;K7ER16;Q9Y285-2;Q9Y285;K7ER00	K7EK06;K7ER16;Q9Y285-2;Q9Y285;K7ER00	2;2;2;2;1	2;2;2;2;1	2;2;2;2;1	Phenylalanine--tRNA ligase alpha subunit	FARSA	5	2	2	2	2	2	2	14.9	14.9	14.9	18.389	168	168;235;477;508;548	1	3	0	6.2157	By MS/MS	0.81141	1.1444	48.479	2	0	Median	0.81141	1.1444	48.479	2	0	Median	14.9	56358000	27830000	28527000	56358000	27830000	28527000				637	158;4854	True;True
K7EK07;P84243;K7EMV3;A0A590UJJ6;B4DEB1;K7ES00;Q16695;Q6NXT2;K7EP01	K7EK07;P84243;K7EMV3;A0A590UJJ6;B4DEB1;K7ES00;Q16695;Q6NXT2	11;11;9;9;9;9;8;6;5	1;1;0;0;0;0;0;0;0	1;1;0;0;0;0;0;0;0	Histone H3;Histone H3.3;Histone H3.1t;Histone H3.3C	H3F3B;H3F3A;HIST3H3;H3F3C	9	11	1	1	11	1	1	61.4	24.2	24.2	14.914	132	132;136;92;120;123;151;136;135;113	1	1	0.0010246	2.6354	By MS/MS	NaN	NaN	NaN	0	0	Median	NaN	NaN	NaN	0	0	Median	61.4	118700000	118700000	0	118700000	118700000	0				638	1336;1337;1630;3489;3490;4470;5089;6168;6410;6415;6416	False;False;True;False;False;False;False;False;False;False;False
K7EK20;K7EPK1;Q86X55-2;Q86X55-1;Q86X55	K7EK20;K7EPK1;Q86X55-2;Q86X55-1;Q86X55	1;1;1;1;1	1;1;1;1;1	1;1;1;1;1	Histone-arginine methyltransferase CARM1	CARM1	5	1	1	1	1	1	1	29.2	29.2	29.2	12.543	120	120;161;384;585;608	1	2	0	14.527	By MS/MS	NaN	NaN	NaN	0	0	Median	NaN	NaN	NaN	0	0	Median	29.2	0	0	0	0	0	0				639	4	TRUE
K7EQ02;K7EQ55;K7EK33;Q96EP5-2;Q96EP5	K7EQ02;K7EQ55;K7EK33;Q96EP5-2;Q96EP5	3;3;3;3;3	3;3;3;3;3	3;3;3;3;3	DAZ-associated protein 1	DAZAP1	5	3	3	3	3	3	3	11.9	11.9	11.9	35.02	327	327;406;406;378;407	1	5	0	17.287	By MS/MS	0.72118	1.0115	32.049	4	1	Median	0.72118	1.0115	32.049	4	1	Median	11.9	88748000	48851000	39896000	88748000	48851000	39896000				640	1216;1574;4940	True;True;True
K7EKG2;K7EPB7;O43396	K7EKG2;K7EPB7;O43396	1;1;1	1;1;1	1;1;1	Thioredoxin-like protein 1	TXNL1	3	1	1	1	1	1	1	81.5	81.5	81.5	2.7131	27	27;69;289	1	1	0	5.3263	By MS/MS	NaN	NaN	NaN	1	0	Median	NaN	NaN	NaN	1	0	Median	81.5	25276000	19952000	5323700	25276000	19952000	5323700				641	5910	TRUE
K7EKI4;K7ELF1;K7ELQ0;K7ES61;X6RAY8;Q9BYD3-2;Q9BYD3	K7EKI4;K7ELF1;K7ELQ0;K7ES61;X6RAY8;Q9BYD3-2;Q9BYD3	1;1;1;1;1;1;1	1;1;1;1;1;1;1	1;1;1;1;1;1;1	39S ribosomal protein L4, mitochondrial	MRPL4	7	1	1	1	1	1	1	12.6	12.6	12.6	14.056	127	127;163;220;300;357;263;311	1	1	0.0065466	1.1981	By MS/MS	NaN	NaN	NaN	1	1	Median	NaN	NaN	NaN	1	1	Median	12.6	12746000	7568300	5177400	12746000	7568300	5177400				642	5890	TRUE
K7EKL3;P28799;K7EQI0;K7EMR1;K7EQ05;P28799-3;P28799-2	K7EKL3;P28799;K7EQI0;K7EMR1;K7EQ05;P28799-3;P28799-2	2;2;1;1;1;1;1	2;2;1;1;1;1;1	2;2;1;1;1;1;1	Granulins;Acrogranin;Paragranulin;Granulin-1;Granulin-2;Granulin-3;Granulin-4;Granulin-5;Granulin-6;Granulin-7	GRN	7	2	2	2	2	2	2	7.5	7.5	7.5	41.238	388	388;593;110;172;436;413;438	1	2	0	3.4544	By MS/MS	0.3793	0.52549	78.147	2	1	Median	0.3793	0.52549	78.147	2	1	Median	7.5	35172000	22588000	12584000	35172000	22588000	12584000				643	4117;4980	True;True
K7EL50;P27797;A0A7P0T861;K7EJB9	K7EL50;P27797;A0A7P0T861;K7EJB9	6;6;5;4	6;6;5;4	6;6;5;4	Calreticulin	CALR	4	6	6	6	6	6	6	27.5	27.5	27.5	43.357	378	378;417;356;349	1	7	0	6.1897	By MS/MS	0.64275	0.91883	12.707	5	1	Leave out requantified	0.64275	0.91883	12.707	5	1	Leave out requantified	27.5	354410000	247030000	107380000	354410000	247030000	107380000				644	961;1412;1703;2209;2905;4681	True;True;True;True;True;True
K7EL89;P19623	K7EL89;P19623	1;1	1;1	1;1	Spermidine synthase	SRM	2	1	1	1	1	1	1	12	12	12	9.2114	83	83;302	1	1	0.0092395	0.6523	By MS/MS	NaN	NaN	NaN	1	0	Median	NaN	NaN	NaN	1	0	Median	12	24744000	14245000	10498000	24744000	14245000	10498000				645	38	TRUE
K7ELL7;P14314-2;P14314;K7EPW7;A0A7I2V2T6;K7EKX1;K7EJ70	K7ELL7;P14314-2;P14314;K7EPW7;A0A7I2V2T6	5;5;5;3;3;1;1	5;5;5;3;3;1;1	5;5;5;3;3;1;1	Glucosidase 2 subunit beta	PRKCSH	7	5	5	5	5	5	5	7.3	7.3	7.3	60.192	535	535;525;528;168;171;140;144	1	5	0	12.885	By MS/MS	0.8063	1.1455	3.3972	5	2	Leave out requantified	0.8063	1.1455	3.3972	5	2	Leave out requantified	7.3	217260000	143280000	73984000	217260000	143280000	73984000				646	1429;2511;2512;3514;4802	True;True;True;True;True
K7ELW0;Q99497;K7EN27	K7ELW0;Q99497	7;7;2	7;7;2	7;7;2	Protein deglycase DJ-1	PARK7	3	7	7	7	7	7	7	43.2	43.2	43.2	17.91	169	169;189;160	1	9	0	37.895	By MS/MS	0.59906	0.84799	20.276	7	2	Leave out requantified	0.59906	0.84799	20.276	7	2	Leave out requantified	43.2	366590000	234050000	132540000	366590000	234050000	132540000				647	285;536;589;1713;1714;1982;6176	True;True;True;True;True;True;True
K7EPC2;K7ES73;K7EN91;Q13057;Q13057-2	K7EPC2;K7ES73;K7EN91;Q13057;Q13057-2	1;1;1;1;1	1;1;1;1;1	1;1;1;1;1	Bifunctional coenzyme A synthase;Phosphopantetheine adenylyltransferase;Dephospho-CoA kinase	COASY	5	1	1	1	1	1	1	11.5	11.5	11.5	10.506	96	96;147;219;564;593	1	1	0	3.9945	By MS/MS	NaN	NaN	NaN	1	1	Median	NaN	NaN	NaN	1	1	Median	11.5	8968700	5373900	3594900	8968700	5373900	3594900				648	6295	TRUE
K7ENE5;O00115-2;O00115	K7ENE5;O00115-2;O00115	2;2;2	2;2;2	2;2;2	Deoxyribonuclease-2-alpha	DNASE2	3	2	2	2	2	2	2	8.7	8.7	8.7	24.085	218	218;305;360	1	2	0.0042123	1.3145	By MS/MS	0.42661	0.59851	10.853	2	1	Median	0.42661	0.59851	10.853	2	1	Median	8.7	76340000	52477000	23862000	76340000	52477000	23862000				649	455;4859	True;True
K7EPS6;K7ERA4;Q7Z4V5-2;Q7Z4V5;Q7Z4V5-4;Q7Z4V5-3	K7EPS6;K7ERA4;Q7Z4V5-2;Q7Z4V5;Q7Z4V5-4;Q7Z4V5-3	1;1;1;1;1;1	1;1;1;1;1;1	1;1;1;1;1;1	Hepatoma-derived growth factor-related protein 2	HDGFRP2	6	1	1	1	1	1	1	13.1	13.1	13.1	16.804	153	153;175;670;671;675;676	1	2	0.0034572	1.4522	By MS/MS	NaN	NaN	NaN	0	0	Median	NaN	NaN	NaN	0	0	Median	13.1	18198000	10207000	7990900	18198000	10207000	7990900				650	979	TRUE
K7EQA1;O14737;O14737-2;K7ESJ4	K7EQA1;O14737;O14737-2;K7ESJ4	2;2;2;1	2;2;2;1	2;2;2;1	Programmed cell death protein 5	PDCD5	4	2	2	2	2	2	2	27.6	27.6	27.6	10.004	87	87;125;129;65	1	2	0	3.4295	By MS/MS	0.64191	0.88526	39.532	2	0	Median	0.64191	0.88526	39.532	2	0	Median	27.6	41493000	27266000	14228000	41493000	27266000	14228000				651	797;3953	True;True
K7ES11;Q9C0C9	K7ES11;Q9C0C9	1;1	1;1	1;1	E2/E3 hybrid ubiquitin-protein ligase UBE2O	UBE2O	2	1	1	1	1	1	1	2.6	2.6	2.6	88.749	807	807;1292	1	1	0	6.8403	By MS/MS	NaN	NaN	NaN	0	0	Median	NaN	NaN	NaN	0	0	Median	2.6	5339900	5339900	0	5339900	5339900	0				652	6117	TRUE
M0QXB5;O95571;M0QY80;M0QX80	M0QXB5;O95571	8;8;3;1	8;8;3;1	8;8;3;1	Persulfide dioxygenase ETHE1, mitochondrial	ETHE1	4	8	8	8	8	8	8	47.7	47.7	47.7	28.444	260	260;254;95;51	1	10	0	16.665	By MS/MS	0.80242	1.1288	11.544	9	2	Leave out requantified	0.80242	1.1288	11.544	9	2	Leave out requantified	47.7	367090000	207510000	159590000	367090000	207510000	159590000				653	1289;1864;2412;3272;3434;4212;4844;5280	True;True;True;True;True;True;True;True
M0R0P1;M0R299;M0QXL5;M0R2Q4;P22087;M0R2U2;M0R1H0;M0R2B0	M0R0P1;M0R299;M0QXL5;M0R2Q4;P22087;M0R2U2;M0R1H0;M0R2B0	2;2;2;2;2;1;1;1	2;2;2;2;2;1;1;1	2;2;2;2;2;1;1;1	rRNA 2-O-methyltransferase fibrillarin	FBL	8	2	2	2	2	2	2	19.7	19.7	19.7	24.544	228	228;229;244;273;321;157;178;182	1	2	0	15.021	By MS/MS	NaN	NaN	NaN	1	0	Median	NaN	NaN	NaN	1	0	Median	19.7	84966000	55772000	29194000	84966000	55772000	29194000				654	3894;6075	True;True
M0QXM4;Q15758-3;Q15758-2;Q15758	M0QXM4;Q15758-3;Q15758-2;Q15758	1;1;1;1	1;1;1;1	1;1;1;1	Amino acid transporter;Neutral amino acid transporter B(0)	SLC1A5	4	1	1	1	1	1	1	2.7	2.7	2.7	39.443	365	365;313;339;541	1	1	0.0058382	1.2724	By MS/MS	NaN	NaN	NaN	1	0	Median	NaN	NaN	NaN	1	0	Median	2.7	30478000	17619000	12859000	30478000	17619000	12859000				655	5090	TRUE
M0QXN5;P37198	M0QXN5;P37198	1;1	1;1	1;1	Nuclear pore glycoprotein p62	NUP62	2	1	1	1	1	1	1	4.7	4.7	4.7	45.615	446	446;522	1	1	0.0042301	1.3378	By MS/MS	NaN	NaN	NaN	1	1	Median	NaN	NaN	NaN	1	1	Median	4.7	10922000	5682300	5240000	10922000	5682300	5240000				656	2521	TRUE
M0QXU7;O43615;M0R301;M0R124	M0QXU7;O43615;M0R301;M0R124	2;2;1;1	2;2;1;1	2;2;1;1	Mitochondrial import inner membrane translocase subunit TIM44	TIMM44	4	2	2	2	2	2	2	8.4	8.4	8.4	31.16	273	273;452;126;139	1	3	0.0026549	1.6128	By MS/MS	0.70903	0.9856	7.4401	2	0	Median	0.70903	0.9856	7.4401	2	0	Median	8.4	61799000	35027000	26772000	61799000	35027000	26772000				657	514;4407	True;True
M0QY47	M0QY47	1	1	1			1	1	1	1	1	1	1	31.9	31.9	31.9	5.2752	47	47	1	1	0.0098039	0.59681	By MS/MS	NaN	NaN	NaN	1	0	Median	NaN	NaN	NaN	1	0	Median	31.9	13673000	6148500	7524200	13673000	6148500	7524200				658	3167	TRUE
M0QYC5;O75182-2;O75182	M0QYC5;O75182-2;O75182	1;1;1	1;1;1	1;1;1	Paired amphipathic helix protein Sin3b	SIN3B	3	1	1	1	1	1	1	2.4	2.4	2.4	83.697	720	720;1130;1162	1	1	0.0061681	0.93953	By MS/MS	NaN	NaN	NaN	0	0	Median	NaN	NaN	NaN	0	0	Median	2.4	3937200	3937200	0	3937200	3937200	0				659	1645	TRUE
M0QYE0;M0R0I3;Q99961-3;Q99962;Q99961	M0QYE0;M0R0I3;Q99961-3;Q99962;Q99961	1;1;1;1;1	1;1;1;1;1	1;1;1;1;1	Endophilin-A2;Endophilin-A1	SH3GL1;SH3GL2	5	1	1	1	1	1	1	9.4	9.4	9.4	14.245	128	128;139;304;352;368	1	2	0	7.3967	By MS/MS	NaN	NaN	NaN	1	1	Median	NaN	NaN	NaN	1	1	Median	9.4	6211500	4691200	1520300	6211500	4691200	1520300				660	5399	TRUE
M0QZ93;P56470	M0QZ93;P56470	4;4	4;4	4;4	Galectin;Galectin-4	LGALS4	2	4	4	4	4	4	4	21.1	21.1	21.1	24.112	218	218;323	1	6	0	3.547	By MS/MS	0.76592	1.082	13.873	4	0	Leave out requantified	0.76592	1.082	13.873	4	0	Leave out requantified	21.1	154310000	86448000	67860000	154310000	86448000	67860000				661	2805;3610;3957;4608	True;True;True;True
M0QZG7;M0R268;P09012	M0QZG7;M0R268;P09012	1;1;1	1;1;1	1;1;1	U1 small nuclear ribonucleoprotein A	SNRPA	3	1	1	1	1	1	1	16.3	16.3	16.3	20.136	184	184;256;282	1	3	0	21.257	By MS/MS	0.63118	0.8447	8.9331	2	1	Median	0.63118	0.8447	8.9331	2	1	Median	16.3	28501000	19007000	9493700	28501000	19007000	9493700				662	2733	TRUE
M0R0F0;M0R0R2;P46782;M0QZN2	M0R0F0;M0R0R2;P46782;M0QZN2	8;8;8;7	8;8;8;7	8;8;8;7	40S ribosomal protein S5;40S ribosomal protein S5, N-terminally processed	RPS5	4	8	8	8	8	8	8	26	26	26	22.391	200	200;225;204;134	1	12	0	13.227	By MS/MS	0.70363	0.99723	8.6359	10	1	Leave out requantified	0.70363	0.99723	8.6359	10	1	Leave out requantified	26	955320000	560890000	394420000	955320000	560890000	394420000				663	3436;3828;4057;4058;4438;4465;5382;6093	True;True;True;True;True;True;True;True
M0R0Z3;P35269	M0R0Z3;P35269	1;1	1;1	1;1	General transcription factor IIF subunit 1	GTF2F1	2	1	1	1	1	1	1	15	15	15	14.685	127	127;517	1	1	0.0064	1.0918	By MS/MS	NaN	NaN	NaN	0	0	Median	NaN	NaN	NaN	0	0	Median	15	0	0	0	0	0	0				664	62	TRUE
M0R3D6;M0R1A7;M0R117;Q02543;M0R0P7	M0R3D6;M0R1A7;M0R117;Q02543;M0R0P7	6;6;6;6;5	6;6;6;6;5	6;6;6;6;5	60S ribosomal protein L18a	RPL18A	5	6	6	6	6	6	6	39.7	39.7	39.7	16.714	141	141;147;154;176;137	1	7	0	21.969	By MS/MS	0.6804	1.003	33.149	6	1	Leave out requantified	0.6804	1.003	33.149	6	1	Leave out requantified	39.7	134610000	79553000	55053000	134610000	79553000	55053000				665	331;1181;1182;1462;2398;5973	True;True;True;True;True;True
M0R210;P62249;M0QX76;M0R1M5;M0R3H0;Q6IPX4	M0R210;P62249;M0QX76;M0R1M5;M0R3H0	7;7;5;5;5;2	7;7;5;5;5;2	7;7;5;5;5;2	40S ribosomal protein S16	RPS16	6	7	7	7	7	7	7	41.1	41.1	41.1	14.419	129	129;146;50;85;100;152	1	8	0	20.895	By MS/MS	0.77003	1.1159	63.37	7	4	Leave out requantified	0.77003	1.1159	63.37	7	4	Leave out requantified	41.1	443270000	248560000	194710000	443270000	248560000	194710000				666	530;1346;1846;3234;3235;5483;5966	True;True;True;True;True;True;True
M0R3C3;Q9NZ01;M0R2N5;Q9NZ01-2	M0R3C3;Q9NZ01;M0R2N5;Q9NZ01-2	2;2;1;1	2;2;1;1	2;2;1;1	Very-long-chain enoyl-CoA reductase	TECR	4	2	2	2	2	2	2	20	20	20	11.773	105	105;308;346;157	1	2	0.0062794	1.0221	By MS/MS	0.69172	0.97499	49.971	2	0	Median	0.69172	0.97499	49.971	2	0	Median	20	56273000	30684000	25589000	56273000	30684000	25589000				667	3648;5381	True;True
O00148;K7ENP6;A0A0G2JHN7;K7EL56;K7EIL8;F6U6E2;K7EN69;F6S2B7;F6SXL5;F6QYI9;A0A0G2JJL7;K7EPJ3;F6R6M7;O00148-3;O00148-2;K7EQN7	O00148	8;3;3;3;3;3;3;3;3;3;3;3;3;3;3;2	1;0;0;0;0;0;0;0;0;0;0;0;0;0;0;0	1;0;0;0;0;0;0;0;0;0;0;0;0;0;0;0	ATP-dependent RNA helicase DDX39A	DDX39A	16	8	1	1	8	1	1	23.9	4.4	4.4	49.129	427	427;92;95;108;125;125;130;132;136;187;187;189;197;267;322;255	1	1	0	3.4919	By MS/MS	NaN	NaN	NaN	1	0	Median	NaN	NaN	NaN	1	0	Median	23.9	15247000	5900200	9346500	15247000	5900200	9346500				668	380;1107;1550;1947;2098;2534;4394;6087	False;False;False;False;False;False;False;True
O00151	O00151	4	4	4	PDZ and LIM domain protein 1	PDLIM1	1	4	4	4	4	4	4	22.5	22.5	22.5	36.071	329	329	1	4	0	32.489	By MS/MS	0.60975	0.86957	14.171	2	0	Median	0.60975	0.86957	14.171	2	0	Median	22.5	76451000	48758000	27693000	76451000	48758000	27693000				669	2486;4512;5630;5956	True;True;True;True
O00154-2;O00154-3;O00154-4;O00154-6;O00154-7;O00154	O00154-2;O00154-3;O00154-4;O00154-6;O00154-7;O00154	2;2;2;1;1;1	2;2;2;1;1;1	2;2;2;1;1;1	Cytosolic acyl coenzyme A thioester hydrolase	ACOT7	6	2	2	2	2	2	2	14.2	14.2	14.2	27.041	246	246;283;338;329;370;380	1	2	0	16.238	By MS/MS	NaN	NaN	NaN	1	1	Median	NaN	NaN	NaN	1	1	Median	14.2	35884000	23311000	12573000	35884000	23311000	12573000				670	2556;4668	True;True
O00231;O00231-2;J3QRY4	O00231;O00231-2;J3QRY4	2;2;1	2;2;1	2;2;1	26S proteasome non-ATPase regulatory subunit 11	PSMD11	3	2	2	2	2	2	2	4	4	4	47.463	422	422;423;187	1	2	0.0019361	2.1683	By MS/MS	NaN	NaN	NaN	1	0	Median	NaN	NaN	NaN	1	0	Median	4	10156000	6539400	3616300	10156000	6539400	3616300				671	6;4784	True;True
O00264;O00264-2	O00264;O00264-2	6;4	6;4	6;4	Membrane-associated progesterone receptor component 1	PGRMC1	2	6	6	6	6	6	6	16.9	16.9	16.9	21.671	195	195;143	1	6	0	3.6479	By MS/MS	0.89474	1.3114	21.061	6	0	Leave out requantified	0.89474	1.3114	21.061	6	0	Leave out requantified	16.9	187960000	96851000	91108000	187960000	96851000	91108000				672	1113;1114;1502;1704;2756;4351	True;True;True;True;True;True
O00299	O00299	5	5	5	Chloride intracellular channel protein 1	CLIC1	1	5	5	5	5	5	5	23.7	23.7	23.7	26.922	241	241	1	6	0	3.4289	By MS/MS	0.64189	0.88381	15.44	4	2	Median	0.64189	0.88381	15.44	4	2	Median	23.7	59878000	37414000	22464000	59878000	37414000	22464000				673	1590;1824;1825;2932;3124	True;True;True;True;True
O00425;O00425-2	O00425	5;2	5;2	4;1	Insulin-like growth factor 2 mRNA-binding protein 3	IGF2BP3	2	5	5	4	5	5	4	10.9	10.9	8.6	63.704	579	579;198	1	5	0	70.464	By MS/MS	0.68397	0.92667	44.179	3	1	Median	0.68397	0.92667	44.179	3	1	Median	10.9	51878000	26536000	25343000	51878000	26536000	25343000				674	2665;3733;4750;5798;5799	True;True;True;True;True
O00479;P05204	O00479;P05204	2;1	2;1	2;1	High mobility group nucleosome-binding domain-containing protein 4;Non-histone chromosomal protein HMG-17	HMGN4;HMGN2	2	2	2	2	2	2	2	28.9	28.9	28.9	9.5388	90	90;90	1	2	0.0018349	1.8483	By MS/MS	NaN	NaN	NaN	1	0	Median	NaN	NaN	NaN	1	0	Median	28.9	18780000	15875000	2905400	18780000	15875000	2905400				675	404;1086	True;True
O00515;E9PDI4;A0A0J9YVY2;A0A0J9YYF6;A0A0J9YW63	O00515;E9PDI4	7;6;2;2;2	7;6;2;2;2	7;6;2;2;2	Ladinin-1	LAD1	5	7	7	7	7	7	7	19.9	19.9	19.9	57.13	517	517;531;178;183;188	1	7	0	18.214	By MS/MS	0.73575	1.043	27.19	7	0	Leave out requantified	0.73575	1.043	27.19	7	0	Leave out requantified	19.9	141350000	76955000	64396000	141350000	76955000	64396000				676	1994;2741;4095;4317;4343;4443;5554	True;True;True;True;True;True;True
O00567;H0Y653;H0YDU4;A0A494C128	O00567;H0Y653;H0YDU4;A0A494C128	4;3;3;3	4;3;3;3	4;3;3;3	Nucleolar protein 56	NOP56	4	4	4	4	4	4	4	7.7	7.7	7.7	66.049	594	594;219;252;478	1	8	0	22.68	By MS/MS	0.86286	1.2278	21.749	6	5	Median	0.86286	1.2278	21.749	6	5	Median	7.7	81679000	41106000	40572000	81679000	41106000	40572000				677	2368;2369;5128;6339	True;True;True;True
O14672-2;O14672	O14672-2;O14672	4;4	4;4	4;4	Disintegrin and metalloproteinase domain-containing protein 10	ADAM10	2	4	4	4	4	4	4	11.4	11.4	11.4	49.047	447	447;748	1	4	0	42.801	By MS/MS	0.68294	0.94367	27.499	2	0	Median	0.68294	0.94367	27.499	2	0	Median	11.4	57792000	35735000	22057000	57792000	35735000	22057000				678	2847;4444;5428;5429	True;True;True;True
O14745;J3QRP6;O14745-2	O14745;J3QRP6	5;3;2	5;3;2	5;3;2	Na(+)/H(+) exchange regulatory cofactor NHE-RF1	SLC9A3R1	3	5	5	5	5	5	5	15.1	15.1	15.1	38.868	358	358;215;202	1	6	0	5.8986	By MS/MS	0.80715	1.1498	51.751	2	0	Median	0.80715	1.1498	51.751	2	0	Median	15.1	49101000	26048000	23053000	49101000	26048000	23053000				679	3270;3456;4488;5150;5151	True;True;True;True;True
O14793	O14793	1	1	1	Growth/differentiation factor 8	MSTN	1	1	1	1	1	1	1	7.2	7.2	7.2	42.75	375	375	1	1	0.0074349	0.77217	By MS/MS	NaN	NaN	NaN	1	1	Median	NaN	NaN	NaN	1	1	Median	7.2	20925000	1265800	19659000	20925000	1265800	19659000				680	3334	TRUE
O14818;O14818-4;Q8TAA3-2;Q8TAA3-5;Q8TAA3;F5GY34;A0A087WYS6;O14818-2;H0Y586	O14818;O14818-4;Q8TAA3-2;Q8TAA3-5;Q8TAA3	7;6;4;4;4;2;2;2;1	7;6;4;4;4;2;2;2;1	7;6;4;4;4;2;2;2;1	Proteasome subunit alpha type-7;Proteasome subunit alpha type-7-like	PSMA7;PSMA8	9	7	7	7	7	7	7	35.5	35.5	35.5	27.887	248	248;149;212;250;256;63;224;178;187	1	8	0	22.462	By MS/MS	0.70362	0.98439	32.068	7	3	Leave out requantified	0.70362	0.98439	32.068	7	3	Leave out requantified	35.5	140060000	91441000	48614000	140060000	91441000	48614000				681	375;376;377;463;2072;2798;3447	True;True;True;True;True;True;True
O14828-2;O14828	O14828-2;O14828	1;1	1;1	1;1	Secretory carrier-associated membrane protein 3	SCAMP3	2	1	1	1	1	1	1	5.6	5.6	5.6	35.201	321	321;347	1	3	0	68.234	By MS/MS	0.62737	0.88552	12.609	2	1	Median	0.62737	0.88552	12.609	2	1	Median	5.6	42137000	26888000	15249000	42137000	26888000	15249000				682	5216	TRUE
O15067;J3QSG0;J3QSH6	O15067;J3QSG0;J3QSH6	2;1;1	2;1;1	2;1;1	Phosphoribosylformylglycinamidine synthase	PFAS	3	2	2	2	2	2	2	2.1	2.1	2.1	144.73	1338	1338;131;135	1	2	0.0087336	0.71228	By MS/MS	NaN	NaN	NaN	0	0	Median	NaN	NaN	NaN	0	0	Median	2.1	0	0	0	0	0	0				683	3298;4817	True;True
O15126-2;O15126	O15126-2;O15126	1;1	1;1	1;1	Secretory carrier-associated membrane protein 1	SCAMP1	2	1	1	1	1	1	1	17.2	17.2	17.2	18.042	157	157;338	1	1	0	8.8642	By MS/MS	NaN	NaN	NaN	1	0	Median	NaN	NaN	NaN	1	0	Median	17.2	33061000	17841000	15220000	33061000	17841000	15220000				684	4562	TRUE
O15127;H3BV04;H3BN93;H3BUB6;H3BPL9	O15127;H3BV04;H3BN93;H3BUB6;H3BPL9	2;1;1;1;1	2;1;1;1;1	2;1;1;1;1	Secretory carrier-associated membrane protein 2	SCAMP2	5	2	2	2	2	2	2	7.6	7.6	7.6	36.648	329	329;194;236;254;278	1	2	0	2.9238	By MS/MS	0.73626	1.0564	27.601	2	0	Median	0.73626	1.0564	27.601	2	0	Median	7.6	85201000	48259000	36942000	85201000	48259000	36942000				685	100;1389	True;True
O15143;C9JM51;F8WEB3;C9JTT6;C9JBJ7;F8VXW2;C9JEY1;C9K057	O15143;C9JM51;F8WEB3;C9JTT6;C9JBJ7;F8VXW2;C9JEY1;C9K057	2;1;1;1;1;1;1;1	2;1;1;1;1;1;1;1	2;1;1;1;1;1;1;1	Actin-related protein 2/3 complex subunit 1B	ARPC1B	8	2	2	2	2	2	2	10.2	10.2	10.2	40.949	372	372;30;32;82;102;130;334;352	1	2	0.0097697	0.58971	By MS/MS	NaN	NaN	NaN	1	1	Median	NaN	NaN	NaN	1	1	Median	10.2	27096000	24538000	2558000	27096000	24538000	2558000				686	867;1037	True;True
O15212	O15212	1	1	1	Prefoldin subunit 6	PFDN6	1	1	1	1	1	1	1	14	14	14	14.582	129	129	1	1	0.0064205	1.1183	By MS/MS	NaN	NaN	NaN	1	1	Median	NaN	NaN	NaN	1	1	Median	14	8354500	6842100	1512500	8354500	6842100	1512500				687	4259	TRUE
O15269	O15269	1	1	1	Serine palmitoyltransferase 1	SPTLC1	1	1	1	1	1	1	1	2.5	2.5	2.5	52.743	473	473	1	1	0	4.2102	By MS/MS	NaN	NaN	NaN	0	0	Median	NaN	NaN	NaN	0	0	Median	2.5	8212000	8212000	0	8212000	8212000	0				688	3257	TRUE
O15355	O15355	4	4	4	Protein phosphatase 1G	PPM1G	1	4	4	4	4	4	4	6.4	6.4	6.4	59.271	546	546	1	5	0	3.8695	By MS/MS	0.53679	0.79076	32.764	4	1	Leave out requantified	0.53679	0.79076	32.764	4	1	Leave out requantified	6.4	110890000	70896000	39995000	110890000	70896000	39995000				689	437;1943;4175;6386	True;True;True;True
O15371-2;O15371-3;O15371;B0QYA5;B0QYA4;B0QYA6	O15371-2;O15371-3;O15371;B0QYA5	6;6;6;3;2;1	6;6;6;3;2;1	6;6;6;3;2;1	Eukaryotic translation initiation factor 3 subunit D	EIF3D	6	6	6	6	6	6	6	15.6	15.6	15.6	58.14	499	499;533;548;269;105;173	1	8	0	48.902	By MS/MS	0.77521	1.1042	20.442	6	3	Leave out requantified	0.77521	1.1042	20.442	6	3	Leave out requantified	15.6	222670000	132120000	90549000	222670000	132120000	90549000				690	2404;2405;3851;3902;4009;6249	True;True;True;True;True;True
O15400-2;O15400	O15400-2;O15400	4;4	4;4	4;4	Syntaxin-7	STX7	2	4	4	4	4	4	4	25.5	25.5	25.5	27.4	239	239;261	1	5	0	63.186	By MS/MS	0.59394	0.78601	46.022	3	2	Median	0.59394	0.78601	46.022	3	2	Median	25.5	46969000	30986000	15983000	46969000	30986000	15983000				691	2648;5209;5492;6141	True;True;True;True
O15446;O15446-2	O15446;O15446-2	1;1	1;1	1;1	DNA-directed RNA polymerase I subunit RPA34	CD3EAP	2	1	1	1	1	1	1	2.7	2.7	2.7	54.985	510	510;512	1	1	0.0027199	1.7607	By MS/MS	NaN	NaN	NaN	1	1	Median	NaN	NaN	NaN	1	1	Median	2.7	12749000	4927400	7821700	12749000	4927400	7821700				692	1489	TRUE
O15511;O15511-2	O15511;O15511-2	1;1	1;1	1;1	Actin-related protein 2/3 complex subunit 5	ARPC5	2	1	1	1	1	1	1	7.9	7.9	7.9	16.32	151	151;154	1	1	0.0027076	1.7505	By MS/MS	NaN	NaN	NaN	1	0	Median	NaN	NaN	NaN	1	0	Median	7.9	37048000	23868000	13180000	37048000	23868000	13180000				693	408	TRUE
O15551	O15551	2	2	2	Claudin-3	CLDN3	1	2	2	2	2	2	2	8.2	8.2	8.2	23.318	220	220	1	2	0	5.4498	By MS/MS	0.78385	1.102	8.5068	2	1	Median	0.78385	1.102	8.5068	2	1	Median	8.2	67512000	41405000	26107000	67512000	41405000	26107000				694	5104;5105	True;True
O43143	O43143	1	1	1	Pre-mRNA-splicing factor ATP-dependent RNA helicase DHX15	DHX15	1	1	1	1	1	1	1	1.6	1.6	1.6	90.932	795	795	1	1	0.0074405	0.77785	By MS/MS	NaN	NaN	NaN	1	1	Median	NaN	NaN	NaN	1	1	Median	1.6	7911000	4761700	3149200	7911000	4761700	3149200				695	2616	TRUE
O43278-2;O43278	O43278-2;O43278	1;1	1;1	1;1	Kunitz-type protease inhibitor 1	SPINT1	2	1	1	1	1	1	1	2.9	2.9	2.9	56.885	513	513;529	1	1	0.00098425	2.3177	By MS/MS	NaN	NaN	NaN	1	0	Median	NaN	NaN	NaN	1	0	Median	2.9	10890000	6032400	4857700	10890000	6032400	4857700				696	4389	TRUE
O43290;E9PQI8	O43290	3;1	3;1	3;1	U4/U6.U5 tri-snRNP-associated protein 1	SART1	2	3	3	3	3	3	3	5.1	5.1	5.1	90.254	800	800;164	1	3	0.0026906	1.7225	By MS/MS	0.7628	1.0343	47.108	2	0	Median	0.7628	1.0343	47.108	2	0	Median	5.1	32055000	19310000	12745000	32055000	19310000	12745000				697	3316;3372;5597	True;True;True
O43291;K7EKQ0;K7EM91;O43291-2	O43291;K7EKQ0;K7EM91;O43291-2	2;1;1;1	2;1;1;1	2;1;1;1	Kunitz-type protease inhibitor 2	SPINT2	4	2	2	2	2	2	2	8.7	8.7	8.7	28.228	252	252;174;202;195	1	2	0.0058091	1.2434	By MS/MS	0.6178	0.85571	6.6815	2	0	Median	0.6178	0.85571	6.6815	2	0	Median	8.7	35122000	23320000	11801000	35122000	23320000	11801000				698	3752;4718	True;True
O43390;O43390-2;O43390-4;O43390-3;A0A6Q8PH31;B4DT28;A0A6Q8PEX7;A0A6Q8PH35;A0A6Q8PHG0;A0A286YEZ8	O43390;O43390-2;O43390-4;O43390-3;A0A6Q8PH31;B4DT28;A0A6Q8PEX7;A0A6Q8PH35;A0A6Q8PHG0	12;12;11;9;8;8;7;7;6;1	7;7;7;6;5;6;3;5;3;1	7;7;7;6;5;6;3;5;3;1	Heterogeneous nuclear ribonucleoprotein R	HNRNPR	10	12	7	7	12	7	7	22.6	16.3	16.3	70.942	633	633;636;535;595;279;494;238;481;186;141	1	9	0	68.965	By MS/MS	0.8542	1.1952	24.866	9	3	Leave out requantified	0.8542	1.1952	24.866	9	3	Leave out requantified	22.6	215660000	126820000	88842000	215660000	126820000	88842000				699	305;1184;1781;2249;2924;3171;3853;4496;4620;5083;5370;5371	False;True;False;True;True;True;True;False;True;True;False;False
O43678;O43678-2	O43678;O43678-2	2;1	2;1	2;1	NADH dehydrogenase [ubiquinone] 1 alpha subcomplex subunit 2	NDUFA2	2	2	2	2	2	2	2	32.3	32.3	32.3	10.921	99	99;76	1	3	0	77.958	By MS/MS	0.68969	0.93035	18.644	3	1	Median	0.68969	0.93035	18.644	3	1	Median	32.3	44386000	28871000	15515000	44386000	28871000	15515000				700	2730;6279	True;True
O43776;K7EJ19;K7EIU7;K7EQ35;O43776-2	O43776	5;1;1;1;1	5;1;1;1;1	5;1;1;1;1	Asparagine--tRNA ligase, cytoplasmic	NARS	5	5	5	5	5	5	5	15.1	15.1	15.1	62.942	548	548;136;162;167;174	1	5	0	5.7826	By MS/MS	0.79793	1.137	27.286	5	1	Leave out requantified	0.79793	1.137	27.286	5	1	Leave out requantified	15.1	173990000	94248000	79745000	173990000	94248000	79745000				701	478;1001;2401;3287;3288	True;True;True;True;True
O43809	O43809	1	1	1	Cleavage and polyadenylation specificity factor subunit 5	NUDT21	1	1	1	1	1	1	1	12.3	12.3	12.3	26.227	227	227	1	1	0.0042088	1.3112	By MS/MS	NaN	NaN	NaN	1	1	Median	NaN	NaN	NaN	1	1	Median	12.3	35603000	28552000	7051300	35603000	28552000	7051300				702	5415	TRUE
O43920	O43920	1	1	1	NADH dehydrogenase [ubiquinone] iron-sulfur protein 5	NDUFS5	1	1	1	1	1	1	1	11.3	11.3	11.3	12.517	106	106	1	1	0.0086831	0.69684	By MS/MS	NaN	NaN	NaN	1	0	Median	NaN	NaN	NaN	1	0	Median	11.3	17264000	10025000	7238600	17264000	10025000	7238600				703	2396	TRUE
O60220	O60220	1	1	1	Mitochondrial import inner membrane translocase subunit Tim8 A	TIMM8A	1	1	1	1	1	1	1	11.3	11.3	11.3	10.998	97	97	1	1	0.0019175	2.0946	By MS/MS	NaN	NaN	NaN	1	0	Median	NaN	NaN	NaN	1	0	Median	11.3	20411000	12361000	8050000	20411000	12361000	8050000				704	189	TRUE
O60493-2;O60493-4;O60493;O60493-3	O60493-2;O60493-4;O60493	4;4;4;1	4;4;4;1	4;4;4;1	Sorting nexin-3	SNX3	4	4	4	4	4	4	4	31.5	31.5	31.5	14.766	130	130;140;162;113	1	4	0	4.7815	By MS/MS	0.47441	0.65806	33.785	3	1	Median	0.47441	0.65806	33.785	3	1	Median	31.5	49562000	30010000	19552000	49562000	30010000	19552000				705	217;4189;6219;6220	True;True;True;True
Q5SRN1;O60508	Q5SRN1;O60508	1;1	1;1	1;1	Pre-mRNA-processing factor 17	CDC40	2	1	1	1	1	1	1	3.9	3.9	3.9	60.83	539	539;579	1	1	0	5.1745	By MS/MS	NaN	NaN	NaN	1	0	Median	NaN	NaN	NaN	1	0	Median	3.9	10539000	4875100	5664000	10539000	4875100	5664000				706	5308	TRUE
O60664-4;O60664-3;O60664;K7EL96;K7ERZ3;K7ER39;O60664-2	O60664-4;O60664-3;O60664;K7EL96;K7ERZ3	3;3;3;2;2;1;1	3;3;3;2;2;1;1	3;3;3;2;2;1;1	Perilipin-3	PLIN3	7	3	3	3	3	3	3	11.1	11.1	11.1	45.803	422	422;433;434;172;292;168;251	1	4	0	5.6148	By MS/MS	0.39003	0.52963	34.927	3	1	Median	0.39003	0.52963	34.927	3	1	Median	11.1	42156000	26326000	15830000	42156000	26326000	15830000				707	2344;5187;5506	True;True;True
O60701-2;O60701;O60701-3;D6RHF4;E9PBD2;E7ER95;E7ER83;E7ETF4;E7EV97	O60701-2;O60701;O60701-3	6;6;4;2;2;2;2;2;2	6;6;4;2;2;2;2;2;2	6;6;4;2;2;2;2;2;2	UDP-glucose 6-dehydrogenase	UGDH	9	6	6	6	6	6	6	25.8	25.8	25.8	47.602	427	427;494;397;53;55;84;130;153;181	1	6	0	122.42	By MS/MS	0.63695	0.89642	20.942	5	1	Leave out requantified	0.63695	0.89642	20.942	5	1	Leave out requantified	25.8	212060000	143420000	68638000	212060000	143420000	68638000				708	2352;2532;2646;2935;5992;6179	True;True;True;True;True;True
O60749-2;O60749	O60749-2;O60749	2;2	2;2	2;2	Sorting nexin-2	SNX2	2	2	2	2	2	2	2	6	6	6	46.097	402	402;519	1	2	0	3.9044	By MS/MS	0.6594	0.91088	12.916	2	0	Median	0.6594	0.91088	12.916	2	0	Median	6	32173000	18792000	13381000	32173000	18792000	13381000				709	830;4080	True;True
O60763;O60763-2	O60763;O60763-2	1;1	1;1	1;1	General vesicular transport factor p115	USO1	2	1	1	1	1	1	1	1.9	1.9	1.9	107.89	962	962;973	1	2	0	178.72	By MS/MS	0.83738	1.1566	29.071	2	0	Median	0.83738	1.1566	29.071	2	0	Median	1.9	31405000	18610000	12795000	31405000	18610000	12795000				710	5062	TRUE
P57053;O60814	P57053;O60814	15;15	15;15	0;0	Histone H2B type F-S;Histone H2B type 1-K	H2BFS;HIST1H2BK	2	15	15	0	15	15	0	63.5	63.5	0	13.944	126	126;126	1	48	0	323.31	By MS/MS	0.62101	0.88251	16.407	40	15	Leave out requantified	0.62101	0.88251	16.407	40	15	Leave out requantified	63.5	24701000000	14632000000	10069000000	24701000000	14632000000	10069000000				711	553;847;1352;1353;1434;1435;2202;2203;2750;2751;3246;4300;4993;5110;6030	True;True;True;True;True;True;True;True;True;True;True;True;True;True;True
O60869-2;O60869-3;O60869	O60869-2;O60869-3;O60869	1;1;1	1;1;1	1;1;1	Endothelial differentiation-related factor 1	EDF1	3	1	1	1	1	1	1	7.2	7.2	7.2	15.48	139	139;141;148	1	1	0.0063898	1.0873	By MS/MS	NaN	NaN	NaN	1	0	Median	NaN	NaN	NaN	1	0	Median	7.2	19964000	12288000	7676800	19964000	12288000	7676800				712	360	TRUE
O75083;D6RD66;O75083-3	O75083;D6RD66	3;2;1	3;2;1	3;2;1	WD repeat-containing protein 1	WDR1	3	3	3	3	3	3	3	8.1	8.1	8.1	66.193	606	606;245;466	1	3	0	9.0439	By MS/MS	0.57708	0.81542	13.056	2	0	Median	0.57708	0.81542	13.056	2	0	Median	8.1	57188000	39271000	17917000	57188000	39271000	17917000				713	3820;4735;6290	True;True;True
O75348	O75348	1	1	1	V-type proton ATPase subunit G 1	ATP6V1G1	1	1	1	1	1	1	1	11.9	11.9	11.9	13.757	118	118	1	1	0.0091938	0.62468	By MS/MS	NaN	NaN	NaN	1	1	Median	NaN	NaN	NaN	1	1	Median	11.9	8930500	6230200	2700300	8930500	6230200	2700300				714	2082	TRUE
O75367-2;O75367-3;O75367;B4DJC3;D6RCF2;A0A7I2YQR8;A0A7I2V6E9;A0A7I2V2N7;A0A7I2V4D9;A0A7I2V3R0;A0A7I2YQB9	O75367-2;O75367-3;O75367;B4DJC3	10;10;10;5;4;2;2;2;1;1;1	10;10;10;5;4;2;2;2;1;1;1	8;8;8;4;2;0;0;0;0;0;0	Core histone macro-H2A.1;Histone H2A	H2AFY	11	10	10	8	10	10	8	35	35	30.4	39.183	369	369;371;372;200;165;196;218;242;57;71;145	1	13	0	323.31	By MS/MS	0.85017	1.2385	30.688	10	5	Leave out requantified	0.85017	1.2385	30.688	10	5	Leave out requantified	35	564260000	308660000	255600000	564260000	308660000	255600000				715	96;318;2159;2242;2762;3811;4098;4510;4702;4812	True;True;True;True;True;True;True;True;True;True
O75380;D6RBT3	O75380	3;1	3;1	3;1	NADH dehydrogenase [ubiquinone] iron-sulfur protein 6, mitochondrial	NDUFS6	2	3	3	3	3	3	3	29.8	29.8	29.8	13.711	124	124;172	1	3	0	5.542	By MS/MS	0.52888	0.76115	13.041	3	0	Leave out requantified	0.52888	0.76115	13.041	3	0	Leave out requantified	29.8	124560000	79355000	45205000	124560000	79355000	45205000				716	5360;5921;6227	True;True;True
O75394	O75394	1	1	1	39S ribosomal protein L33, mitochondrial	MRPL33	1	1	1	1	1	1	1	16.9	16.9	16.9	7.6191	65	65	1	1	0.0026178	1.5206	By MS/MS	NaN	NaN	NaN	1	0	Median	NaN	NaN	NaN	1	0	Median	16.9	9993200	6716300	3276900	9993200	6716300	3276900				717	3431	TRUE
O75396;A0A087X1A9	O75396;A0A087X1A9	4;2	4;2	4;2	Vesicle-trafficking protein SEC22b	SEC22B	2	4	4	4	4	4	4	24.2	24.2	24.2	24.74	215	215;79	1	6	0	28.944	By MS/MS	0.33835	0.47217	72.243	4	2	Median	0.33835	0.47217	72.243	4	2	Median	24.2	136060000	80204000	55856000	136060000	80204000	55856000				718	3864;4432;5745;6039	True;True;True;True
O75475-3;O75475-2;O75475	O75475-3;O75475-2;O75475	1;1;1	1;1;1	1;1;1	PC4 and SFRS1-interacting protein	PSIP1	3	1	1	1	1	1	1	3.3	3.3	3.3	37.267	329	329;333;530	1	1	0.0061256	0.91379	By MS/MS	NaN	NaN	NaN	1	0	Median	NaN	NaN	NaN	1	0	Median	3.3	8300400	3891500	4408900	8300400	3891500	4408900				719	1103	TRUE
Q6IQ42;Q5JRI1;O75494-5;O75494-4;O75494-6;O75494-3;O75494-2;O75494;R4GMP8	Q6IQ42;Q5JRI1;O75494-5;O75494-4;O75494-6;O75494-3;O75494-2;O75494;R4GMP8	2;2;2;2;2;2;2;2;1	2;2;2;2;2;2;2;2;1	2;2;2;2;2;2;2;2;1	Serine/arginine-rich splicing factor 10	FUSIP1;SRSF10	9	2	2	2	2	2	2	40.6	40.6	40.6	8.3294	69	69;172;165;173;182;183;261;262;40	1	2	0	3.6829	By MS/MS	0.53679	0.76449	41.642	2	0	Median	0.53679	0.76449	41.642	2	0	Median	40.6	118290000	79814000	38478000	118290000	79814000	38478000				720	6342;6387	True;True
O75533;F8WC19;B4DGZ4;A0A494C1M2;O75533-2	O75533	8;1;1;1;1	8;1;1;1;1	8;1;1;1;1	Splicing factor 3B subunit 1	SF3B1	5	8	8	8	8	8	8	9	9	9	145.83	1304	1304;37;154;161;144	1	9	0	21.004	By MS/MS	0.77156	1.0961	14.769	8	3	Leave out requantified	0.77156	1.0961	14.769	8	3	Leave out requantified	9	173200000	84655000	88545000	173200000	84655000	88545000				721	1833;2707;4467;5374;5977;6134;6202;6237	True;True;True;True;True;True;True;True
O75607	O75607	3	3	3	Nucleoplasmin-3	NPM3	1	3	3	3	3	3	3	29.2	29.2	29.2	19.343	178	178	1	3	0	44.826	By MS/MS	0.43098	0.59641	39.209	2	1	Median	0.43098	0.59641	39.209	2	1	Median	29.2	40049000	28616000	11434000	40049000	28616000	11434000				722	45;3383;3817	True;True;True
O75643;A0A494C1A5;O75643-2	O75643;A0A494C1A5;O75643-2	8;7;6	8;7;6	8;7;6	U5 small nuclear ribonucleoprotein 200 kDa helicase	SNRNP200	3	8	8	8	8	8	8	5.1	5.1	5.1	244.5	2136	2136;1375;625	1	9	0	14.326	By MS/MS	0.82821	1.183	21.915	8	1	Leave out requantified	0.82821	1.183	21.915	8	1	Leave out requantified	5.1	251410000	141370000	110040000	251410000	141370000	110040000				723	578;1012;1140;3420;3520;3577;4303;4862	True;True;True;True;True;True;True;True
S4R3M9;O75764	S4R3M9;O75764	1;1	1;1	1;1	Transcription elongation factor A protein 3	TCEA3	2	1	1	1	1	1	1	3.8	3.8	3.8	38.652	346	346;348	1	1	0	6.8397	By MS/MS	NaN	NaN	NaN	0	0	Median	NaN	NaN	NaN	0	0	Median	3.8	5775300	5775300	0	5775300	5775300	0				724	5339	TRUE
O75874;C9J4N6;C9JJE5;C9JLU6	O75874;C9J4N6	6;4;1;1	5;3;1;1	5;3;1;1	Isocitrate dehydrogenase [NADP] cytoplasmic	IDH1	4	6	5	5	6	5	5	18.1	15.9	15.9	46.659	414	414;157;62;73	1	5	0	12.613	By MS/MS	0.625	0.88085	68.26	4	2	Median	0.625	0.88085	68.26	4	2	Median	18.1	177750000	124840000	52908000	177750000	124840000	52908000				725	892;3496;3829;4578;4771;5657	True;True;False;True;True;True
O75940	O75940	1	1	1	Survival of motor neuron-related-splicing factor 30	SMNDC1	1	1	1	1	1	1	1	5	5	5	26.711	238	238	1	1	0.0042992	1.4108	By MS/MS	NaN	NaN	NaN	0	0	Median	NaN	NaN	NaN	0	0	Median	5	0	0	0	0	0	0				726	4710	TRUE
O75947-2;O75947;F5H608	O75947-2;O75947;F5H608	7;7;5	7;7;5	7;7;5	ATP synthase subunit d, mitochondrial	ATP5H	3	7	7	7	7	7	7	56.2	56.2	56.2	15.773	137	137;161;81	1	9	0	199.2	By MS/MS	0.62307	0.88306	12.468	7	1	Leave out requantified	0.62307	0.88306	12.468	7	1	Leave out requantified	56.2	385980000	240760000	145220000	385980000	240760000	145220000				727	338;2925;2933;2934;4539;5190;5396	True;True;True;True;True;True;True
O76021;J3QSV6;O76021-2;I3L3U9	O76021;J3QSV6;O76021-2	3;2;2;1	3;2;2;1	3;2;2;1	Ribosomal L1 domain-containing protein 1	RSL1D1	4	3	3	3	3	3	3	9.2	9.2	9.2	54.972	490	490;430;270;296	1	4	0	5.7444	By MS/MS	0.82107	1.1101	59.541	4	0	Leave out requantified	0.82107	1.1101	59.541	4	0	Leave out requantified	9.2	170000000	107200000	62802000	170000000	107200000	62802000				728	1351;1527;4477	True;True;True
O76041-2	O76041-2	1	1	1			1	1	1	1	1	1	1	4.4	4.4	4.4	31.196	270	270	1	1	0	6.5652	By MS/MS	NaN	NaN	NaN	0	0	Median	NaN	NaN	NaN	0	0	Median	4.4	7205200	7205200	0	7205200	7205200	0				729	3187	TRUE
O94760;B4DYP1;O94760-2	O94760	4;1;1	4;1;1	4;1;1	N(G),N(G)-dimethylarginine dimethylaminohydrolase 1	DDAH1	3	4	4	4	4	4	4	19.6	19.6	19.6	31.121	285	285;185;182	1	5	0	13.605	By MS/MS	0.5014	0.68717	116.47	3	0	Leave out requantified	0.5014	0.68717	116.47	3	0	Leave out requantified	19.6	255080000	198400000	56679000	255080000	198400000	56679000				730	291;483;4121;4609	True;True;True;True
O94776-2;O94776	O94776-2;O94776	4;4	4;4	4;4	Metastasis-associated protein MTA2	MTA2	2	4	4	4	4	4	4	11.3	11.3	11.3	55.036	495	495;668	1	4	0	6.2092	By MS/MS	0.58119	0.80569	37.193	4	3	Median	0.58119	0.80569	37.193	4	3	Median	11.3	117570000	77489000	40085000	117570000	77489000	40085000				731	425;1146;3302;4150	True;True;True;True
O94826	O94826	3	3	3	Mitochondrial import receptor subunit TOM70	TOMM70A	1	3	3	3	3	3	3	6.2	6.2	6.2	67.454	608	608	1	3	0.0019417	2.2163	By MS/MS	0.73797	1.0843	43.956	3	0	Leave out requantified	0.73797	1.0843	43.956	3	0	Leave out requantified	6.2	78144000	48106000	30039000	78144000	48106000	30039000				732	8;2518;3981	True;True;True
O94886	O94886	1	1	1	CSC1-like protein 1	TMEM63A	1	1	1	1	1	1	1	5.3	5.3	5.3	92.125	807	807	1	1	0	5.4199	By MS/MS	NaN	NaN	NaN	0	0	Median	NaN	NaN	NaN	0	0	Median	5.3	9056100	9056100	0	9056100	9056100	0				733	5242	TRUE
O94916-2;O94916;O94916-4;O94916-5	O94916-2;O94916;O94916-4;O94916-5	1;1;1;1	1;1;1;1	1;1;1;1	Nuclear factor of activated T-cells 5	NFAT5	4	1	1	1	1	1	1	1.1	1.1	1.1	157.98	1455	1455;1531;1548;1549	1	1	0.0087209	0.70535	By MS/MS	NaN	NaN	NaN	0	0	Median	NaN	NaN	NaN	0	0	Median	1.1	0	0	0	0	0	0				734	558	TRUE
O95049-5;O95049;O95049-4;O95049-3	O95049-5;O95049;O95049-4;O95049-3	1;1;1;1	1;1;1;1	1;1;1;1	Tight junction protein ZO-3	TJP3	4	1	1	1	1	1	1	1.7	1.7	1.7	97.486	883	883;919;928;938	1	2	0	18.808	By MS/MS	NaN	NaN	NaN	1	1	Median	NaN	NaN	NaN	1	1	Median	1.7	22851000	14277000	8573500	22851000	14277000	8573500				735	812	TRUE
O95076	O95076	1	1	1	Homeobox protein aristaless-like 3	ALX3	1	1	1	1	1	1	1	8.7	8.7	8.7	36.934	343	343	1	1	0.00098717	2.331	By MS/MS	NaN	NaN	NaN	1	0	Median	NaN	NaN	NaN	1	0	Median	8.7	39294000	21278000	18016000	39294000	21278000	18016000				736	4010	TRUE
O95168-2;O95168;F2Z3P9;C9JXQ9	O95168-2;O95168	3;2;1;1	3;2;1;1	3;2;1;1	NADH dehydrogenase [ubiquinone] 1 beta subcomplex subunit 4	NDUFB4	4	3	3	3	3	3	3	30.8	30.8	30.8	14.026	120	120;129;69;80	1	4	0	23.301	By MS/MS	0.82732	1.1478	24.049	3	0	Leave out requantified	0.82732	1.1478	24.049	3	0	Leave out requantified	30.8	52787000	27037000	25750000	52787000	27037000	25750000				737	1983;5303;5493	True;True;True
O95182	O95182	2	2	2	NADH dehydrogenase [ubiquinone] 1 alpha subcomplex subunit 7	NDUFA7	1	2	2	2	2	2	2	23.9	23.9	23.9	12.551	113	113	1	2	0.0018762	1.966	By MS/MS	0.42668	0.60773	18.832	2	1	Median	0.42668	0.60773	18.832	2	1	Median	23.9	80540000	64150000	16390000	80540000	64150000	16390000				738	538;3405	True;True
O95202	O95202	3	3	3	LETM1 and EF-hand domain-containing protein 1, mitochondrial	LETM1	1	3	3	3	3	3	3	5.5	5.5	5.5	83.353	739	739	1	4	0	3.8081	By MS/MS	0.87211	1.1892	25.194	4	1	Leave out requantified	0.87211	1.1892	25.194	4	1	Leave out requantified	5.5	53454000	29280000	24175000	53454000	29280000	24175000				739	565;5117;5751	True;True;True
O95218-2;O95218	O95218-2;O95218	3;3	3;3	3;3	Zinc finger Ran-binding domain-containing protein 2	ZRANB2	2	3	3	3	3	3	3	8.8	8.8	8.8	36.318	320	320;330	1	3	0.0065681	1.2059	By MS/MS	0.56257	0.76903	26.547	3	2	Median	0.56257	0.76903	26.547	3	2	Median	8.8	47584000	28568000	19016000	47584000	28568000	19016000				740	942;1969;5273	True;True;True
O95347-2;O95347	O95347-2;O95347	1;1	1;1	1;1	Structural maintenance of chromosomes protein 2	SMC2	2	1	1	1	1	1	1	1.8	1.8	1.8	124.92	1099	1099;1197	1	1	0	3.5866	By MS/MS	NaN	NaN	NaN	1	0	Median	NaN	NaN	NaN	1	0	Median	1.8	17287000	12312000	4974400	17287000	12312000	4974400				741	5706	TRUE
O95400	O95400	1	1	1	CD2 antigen cytoplasmic tail-binding protein 2	CD2BP2	1	1	1	1	1	1	1	2.9	2.9	2.9	37.646	341	341	1	1	0.0042589	1.3677	By MS/MS	NaN	NaN	NaN	1	0	Median	NaN	NaN	NaN	1	0	Median	2.9	12828000	6118400	6709100	12828000	6118400	6709100				742	2037	TRUE
O95487-2;O95487;O95487-3	O95487-2;O95487;O95487-3	1;1;1	1;1;1	1;1;1	Protein transport protein Sec24B	SEC24B	3	1	1	1	1	1	1	1.1	1.1	1.1	133.63	1233	1233;1268;1298	1	1	0	83.248	By MS/MS	NaN	NaN	NaN	0	0	Median	NaN	NaN	NaN	0	0	Median	1.1	0	0	0	0	0	0				743	4515	TRUE
O95613-2;O95613	O95613-2;O95613	1;1	1;1	1;1	Pericentrin	PCNT	2	1	1	1	1	1	1	0.4	0.4	0.4	355.88	3139	3139;3336	1	1	0.0091873	0.62316	By MS/MS	NaN	NaN	NaN	0	0	Median	NaN	NaN	NaN	0	0	Median	0.4	0	0	0	0	0	0				744	1413	TRUE
O95757;E9PDE8;D6RJ96	O95757;E9PDE8;D6RJ96	8;6;5	7;5;4	7;5;4	Heat shock 70 kDa protein 4L	HSPA4L	3	8	7	7	8	7	7	10.1	8.5	8.5	94.511	839	839;813;531	1	8	0	7.9599	By MS/MS	0.74027	1.0957	20.162	6	1	Leave out requantified	0.74027	1.0957	20.162	6	1	Leave out requantified	10.1	147940000	87138000	60803000	147940000	87138000	60803000				745	958;1052;1749;2608;4610;4650;4706;5978	True;True;False;True;True;True;True;True
X6R242;O95758-7;O95758-1;O95758-6;O95758-2;O95758;O95758-5;O95758-4	X6R242;O95758-7;O95758-1;O95758-6;O95758-2;O95758;O95758-5;O95758-4	1;1;1;1;1;1;1;1	1;1;1;1;1;1;1;1	1;1;1;1;1;1;1;1	Polypyrimidine tract-binding protein 3	PTBP3	8	1	1	1	1	1	1	6.6	6.6	6.6	19.581	182	182;457;521;524;547;552;555;558	1	1	0.00874	0.71439	By MS/MS	NaN	NaN	NaN	0	0	Median	NaN	NaN	NaN	0	0	Median	6.6	0	0	0	0	0	0				746	4970	TRUE
O95816-2;O95816	O95816-2;O95816	1;1	1;1	1;1	BAG family molecular chaperone regulator 2	BAG2	2	1	1	1	1	1	1	6.2	6.2	6.2	20.189	178	178;211	1	1	0.001938	2.1818	By MS/MS	NaN	NaN	NaN	1	0	Median	NaN	NaN	NaN	1	0	Median	6.2	17732000	10349000	7382900	17732000	10349000	7382900				747	5500	TRUE
O95994;B5MC07;C9J3E2;H7C3Z9;H7C040;B5MC62;Q8TD06	O95994;B5MC07;C9J3E2	13;9;8;4;1;1;1	13;9;8;4;1;1;1	13;9;8;4;1;1;1	Anterior gradient protein 2 homolog	AGR2	7	13	13	13	13	13	13	72	72	72	19.979	175	175;188;131;119;129;163;166	1	23	0	127.84	By MS/MS	0.43538	0.63439	18.485	18	5	Leave out requantified	0.43538	0.63439	18.485	18	5	Leave out requantified	72	3745500000	2698700000	1046800000	3745500000	2698700000	1046800000				748	1219;2170;2171;2257;2543;2946;3518;3519;5587;5588;5850;6430;6431	True;True;True;True;True;True;True;True;True;True;True;True;True
P00338;P00338-3;P00338-4;P00338-5;P00338-2;F5GXH2;F5GYU2;F5GXY2;A0A087WUM2;Q6ZMR3;F5H8H6;F5GXC7;F5GWW2;F5GXU1;F5GZQ4;F5H5J4;F5H6W8;F5H5G7;F5H155;G3XAP5;F5H245;P07864	P00338;P00338-3;P00338-4;P00338-5;P00338-2	9;8;7;6;6;3;3;3;2;2;1;1;1;1;1;1;1;1;1;1;1;1	7;6;6;4;4;2;2;2;1;1;1;1;1;1;1;1;1;0;0;0;0;0	7;6;6;4;4;2;2;2;1;1;1;1;1;1;1;1;1;0;0;0;0;0	L-lactate dehydrogenase A chain	LDHA	22	9	7	7	9	7	7	31.3	27.4	27.4	36.688	332	332;361;274;241;274;114;144;156;233;332;42;45;45;46;72;89;94;183;225;241;318;332	1	9	0	14.219	By MS/MS	0.69941	1.0181	13.818	8	1	Leave out requantified	0.69941	1.0181	13.818	8	1	Leave out requantified	31.3	754100000	443200000	310900000	754100000	443200000	310900000				749	750;2702;2873;3114;3949;4233;4492;4493;5931	True;True;True;True;True;False;True;True;False
P00387-2;P00387;P00387-3	P00387-2;P00387;P00387-3	1;1;1	1;1;1	1;1;1	NADH-cytochrome b5 reductase 3;NADH-cytochrome b5 reductase 3 membrane-bound form;NADH-cytochrome b5 reductase 3 soluble form	CYB5R3	3	1	1	1	1	1	1	6.8	6.8	6.8	31.628	278	278;301;334	1	1	0	3.0065	By MS/MS	NaN	NaN	NaN	1	0	Median	NaN	NaN	NaN	1	0	Median	6.8	47760000	28631000	19129000	47760000	28631000	19129000				750	5163	TRUE
P00390-5;P00390-4;P00390-2;P00390-3;P00390;A0A2R8YF59;H0YC68	P00390-5;P00390-4;P00390-2;P00390-3;P00390	6;6;6;6;6;2;2	6;6;6;6;6;2;2	6;6;6;6;6;2;2	Glutathione reductase, mitochondrial	GSR	7	6	6	6	6	6	6	17.5	17.5	17.5	47.267	440	440;469;479;493;522;123;131	1	7	0	13.894	By MS/MS	0.6844	0.99472	14.805	5	2	Leave out requantified	0.6844	0.99472	14.805	5	2	Leave out requantified	17.5	161420000	98395000	63021000	161420000	98395000	63021000				751	126;155;468;469;1932;3291	True;True;True;True;True;True
P00441;H7BYH4	P00441;H7BYH4	5;4	5;4	5;4	Superoxide dismutase [Cu-Zn]	SOD1	2	5	5	5	5	5	5	77.9	77.9	77.9	15.936	154	154;135	1	10	0	111.44	By MS/MS	0.86806	1.2517	10.494	10	4	Leave out requantified	0.86806	1.2517	10.494	10	4	Leave out requantified	77.9	1029400000	555780000	473640000	1029400000	555780000	473640000				752	150;785;2006;2299;2938	True;True;True;True;True
P00505;P00505-2	P00505;P00505-2	4;3	4;3	4;3	Aspartate aminotransferase, mitochondrial	GOT2	2	4	4	4	4	4	4	15.8	15.8	15.8	47.517	430	430;387	1	6	0	9.0458	By MS/MS	0.75926	1.0619	16.13	6	2	Leave out requantified	0.75926	1.0619	16.13	6	2	Leave out requantified	15.8	178590000	104680000	73910000	178590000	104680000	73910000				753	2312;2513;2651;3856	True;True;True;True
P00558;P00558-2;P07205	P00558;P00558-2	27;24;4	27;24;4	27;24;4	Phosphoglycerate kinase 1	PGK1	3	27	27	27	27	27	27	77	77	77	44.614	417	417;389;417	1	45	0	287.16	By MS/MS	0.79228	1.1483	19.942	38	12	Leave out requantified	0.79228	1.1483	19.942	38	12	Leave out requantified	77	4643900000	2765400000	1878500000	4643900000	2765400000	1878500000				754	124;131;210;332;333;400;443;471;472;695;759;1236;1492;1755;2482;2671;3077;4840;4841;4868;5185;5350;5351;5820;6045;6201;6262	True;True;True;True;True;True;True;True;True;True;True;True;True;True;True;True;True;True;True;True;True;True;True;True;True;True;True
Q5T9B7;P00568;H0YID2;Q9Y6K8-2;Q9Y6K8-3;Q9Y6K8	Q5T9B7;P00568	9;9;3;1;1;1	9;9;3;1;1;1	9;9;3;1;1;1	Adenylate kinase isoenzyme 1	AK1	6	9	9	9	9	9	9	52.4	52.4	52.4	23.411	210	210;194;51;197;536;562	1	9	0	13.162	By MS/MS	0.62957	0.88661	27.631	9	4	Leave out requantified	0.62957	0.88661	27.631	9	4	Leave out requantified	52.4	235630000	147040000	88594000	235630000	147040000	88594000				755	734;1455;1456;1811;2442;2459;2700;2909;6350	True;True;True;True;True;True;True;True;True
P00966	P00966	1	1	1	Argininosuccinate synthase	ASS1	1	1	1	1	1	1	1	4.6	4.6	4.6	46.53	412	412	1	1	0.0063492	1.0589	By MS/MS	NaN	NaN	NaN	1	1	Median	NaN	NaN	NaN	1	1	Median	4.6	13927000	9483900	4443300	13927000	9483900	4443300				756	5553	TRUE
P01833	P01833	16	16	16	Polymeric immunoglobulin receptor;Secretory component	PIGR	1	16	16	16	16	16	16	25.3	25.3	25.3	83.283	764	764	1	23	0	323.31	By MS/MS	0.61955	0.89518	29.548	17	5	Leave out requantified	0.61955	0.89518	29.548	17	5	Leave out requantified	25.3	698490000	439720000	258770000	698490000	439720000	258770000				757	152;246;711;772;1829;1830;2094;2124;2520;3384;4270;4271;4272;5704;5705;6372	True;True;True;True;True;True;True;True;True;True;True;True;True;True;True;True
P02545-2;Q3BDU5;Q5TCI8	P02545-2;Q3BDU5;Q5TCI8	28;25;18	1;1;1	1;1;1	Prelamin-A/C;Lamin-A/C	LMNA	3	28	1	1	28	1	1	51.4	4.7	4.7	65.134	572	572;487;491	1	1	0.0019066	2.0518	By MS/MS	NaN	NaN	NaN	1	0	Median	NaN	NaN	NaN	1	0	Median	51.4	58854000	32087000	26767000	58854000	32087000	26767000				758	128;308;625;2381;2607;2663;2939;2959;3001;3227;3229;3324;3356;3364;3367;3455;3696;3960;3974;4258;4628;4629;4807;4808;5184;5236;5237;5579	False;False;False;False;False;False;False;False;False;False;False;False;False;False;False;False;False;False;False;False;False;False;False;False;True;False;False;False
P02786;F8WBE5;G3V0E5	P02786;F8WBE5	3;2;1	3;2;1	3;2;1	Transferrin receptor protein 1;Transferrin receptor protein 1, serum form	TFRC	3	3	3	3	3	3	3	5.5	5.5	5.5	84.87	760	760;81;679	1	5	0	6.4684	By MS/MS	0.76964	1.085	15.207	5	0	Leave out requantified	0.76964	1.085	15.207	5	0	Leave out requantified	5.5	146430000	73476000	72956000	146430000	73476000	72956000				759	4293;4497;5031	True;True;True
P02792	P02792	2	2	2	Ferritin light chain	FTL	1	2	2	2	2	2	2	17.7	17.7	17.7	20.019	175	175	1	3	0.0010288	2.6881	By MS/MS	0.55598	0.77054	14.532	2	0	Median	0.55598	0.77054	14.532	2	0	Median	17.7	28142000	16242000	11900000	28142000	16242000	11900000				760	2836;3088	True;True
P03928	P03928	1	1	1	ATP synthase protein 8	MT-ATP8	1	1	1	1	1	1	1	16.2	16.2	16.2	7.9916	68	68	1	1	0	3.1928	By MS/MS	NaN	NaN	NaN	1	0	Median	NaN	NaN	NaN	1	0	Median	16.2	62747000	39463000	23284000	62747000	39463000	23284000				761	2365	TRUE
P04040	P04040	13	13	13	Catalase	CAT	1	13	13	13	13	13	13	35.3	35.3	35.3	59.755	527	527	1	18	0	265.94	By MS/MS	0.80703	1.1497	21.457	16	3	Leave out requantified	0.80703	1.1497	21.457	16	3	Leave out requantified	35.3	675110000	374660000	300450000	675110000	374660000	300450000				762	181;185;250;1621;1662;1716;2047;3005;3047;3106;3107;3763;4366	True;True;True;True;True;True;True;True;True;True;True;True;True
P04075;P04075-2;J3KPS3;H3BQN4;H3BPS8;H3BUH7;H3BR04;H3BMQ8;H3BU78;H3BR68	P04075;P04075-2;J3KPS3;H3BQN4;H3BPS8;H3BUH7	30;30;29;25;20;16;14;12;12;9	30;30;29;25;20;16;14;12;12;9	27;27;27;22;17;15;13;11;11;9	Fructose-bisphosphate aldolase A;Fructose-bisphosphate aldolase	ALDOA	10	30	30	27	30	30	27	79.1	79.1	64	39.42	364	364;418;368;361;278;155;162;140;204;130	1	60	0	323.31	By MS/MS	0.80443	1.1632	16.686	49	12	Leave out requantified	0.80443	1.1632	16.686	49	12	Leave out requantified	79.1	8169800000	4918700000	3251100000	8169800000	4918700000	3251100000				763	92;146;416;417;489;510;885;1019;1058;1392;1653;1654;1868;1900;1901;2166;2424;2681;2682;3344;3345;4180;4181;4338;4339;4422;4423;5828;6292;6438	True;True;True;True;True;True;True;True;True;True;True;True;True;True;True;True;True;True;True;True;True;True;True;True;True;True;True;True;True;True
P04083;Q5T3N0;Q5T3N1	P04083;Q5T3N0;Q5T3N1	4;2;2	4;2;2	4;2;2	Annexin A1;Annexin	ANXA1	3	4	4	4	4	4	4	14.7	14.7	14.7	38.714	346	346;115;204	1	4	0	7.5421	By MS/MS	0.68188	0.94068	62.261	3	1	Median	0.68188	0.94068	62.261	3	1	Median	14.7	60195000	42442000	17753000	60195000	42442000	17753000				764	541;1859;4402;5042	True;True;True;True
P04155	P04155	3	3	3	Trefoil factor 1	TFF1	1	3	3	3	3	3	3	32.1	32.1	32.1	9.1494	84	84	1	3	0	99.321	By MS/MS	0.54034	0.73293	31.084	3	3	Median	0.54034	0.73293	31.084	3	3	Median	32.1	58415000	46651000	11764000	58415000	46651000	11764000				765	1427;1751;4220	True;True;True
P04350;M0QY85;M0QYM7;K7ESM5;A6NNZ2;Q9BUF5;M0R0X0;M0QY37;M0QX14;M0R042;M0R2D3;M0QZL7;M0R278;M0R2T4;M0R1I1;A0A075B724	P04350	19;5;5;5;5;5;4;4;4;4;4;4;4;2;1;1	1;0;1;0;0;0;0;0;0;1;0;0;0;0;0;0	1;0;1;0;0;0;0;0;0;1;0;0;0;0;0;0	Tubulin beta-4A chain	TUBB4A	16	19	1	1	19	1	1	44.1	4.5	4.5	49.585	444	444;107;160;338;444;446;103;109;110;144;155;157;167;104;74;119	1	1	0	3.5646	By MS/MS	NaN	NaN	NaN	1	0	Median	NaN	NaN	NaN	1	0	Median	44.1	211310000	133290000	78018000	211310000	133290000	78018000				766	525;526;827;1356;1697;2230;2551;2602;2817;2999;3123;3704;3903;3962;3963;4669;5263;6388;6389	False;False;False;False;False;False;False;True;False;False;False;False;False;False;False;False;False;False;False
P04406;P04406-2;E7EUT5	P04406;P04406-2;E7EUT5	32;30;28	32;30;28	32;30;28	Glyceraldehyde-3-phosphate dehydrogenase	GAPDH	3	32	32	32	32	32	32	77.9	77.9	77.9	36.053	335	335;293;260	1	87	0	323.31	By MS/MS	0.65634	0.9643	18.159	71	23	Leave out requantified	0.65634	0.9643	18.159	71	23	Leave out requantified	77.9	17553000000	10582000000	6971500000	17553000000	10582000000	6971500000				767	209;809;810;1131;1132;1727;1728;1944;2476;2496;3154;3155;3430;3463;3515;4044;4460;4461;5651;5652;5913;5932;5933;5937;5938;5939;5948;5949;5950;6101;6188;6302	True;True;True;True;True;True;True;True;True;True;True;True;True;True;True;True;True;True;True;True;True;True;True;True;True;True;True;True;True;True;True;True
P04843;B7Z4L4;F8WF32	P04843;B7Z4L4	10;7;3	10;7;3	10;7;3	Dolichyl-diphosphooligosaccharide--protein glycosyltransferase subunit 1	RPN1	3	10	10	10	10	10	10	18.8	18.8	18.8	68.569	607	607;435;121	1	12	0	27.853	By MS/MS	0.8431	1.2011	35.496	10	1	Leave out requantified	0.8431	1.2011	35.496	10	1	Leave out requantified	18.8	478450000	256720000	221730000	478450000	256720000	221730000				768	524;758;1676;2372;3190;3655;4806;5653;5744;6160	True;True;True;True;True;True;True;True;True;True
P05023-3;P05023-4;P05023;P05023-2;M0R116;A0A2R8YEY8;A0A0A0MT26;P13637;P13637-2;P13637-3;B1AKY9;P50993;H0Y7C1;Q13733;A0A669K9X0;M0QXF2;E9PRA5;P20648	P05023-3;P05023-4;P05023;P05023-2	30;30;30;19;13;13;13;13;13;13;11;11;10;4;1;1;1;1	30;30;30;19;13;13;13;13;13;13;11;11;10;4;1;1;1;1	27;27;27;18;10;10;10;10;10;10;8;8;7;1;1;1;1;1	Sodium/potassium-transporting ATPase subunit alpha-1	ATP1A1	18	30	30	27	30	30	27	30	30	26.7	109.55	992	992;1023;1023;681;983;1010;1226;1013;1024;1026;1009;1020;714;1029;219;251;517;1035	1	48	0	323.31	By MS/MS	1.2207	1.7426	15.089	39	7	Leave out requantified	1.2207	1.7426	15.089	39	7	Leave out requantified	30	3569600000	1688900000	1880700000	3569600000	1688900000	1880700000				769	118;119;143;144;337;775;801;802;950;951;1930;1931;2133;2134;2474;2475;2686;3146;3299;3715;3818;3858;4091;4092;4344;4499;4933;5590;5831;6353	True;True;True;True;True;True;True;True;True;True;True;True;True;True;True;True;True;True;True;True;True;True;True;True;True;True;True;True;True;True
P05026-2;P05026;V9GYR2	P05026-2;P05026	4;4;1	4;4;1	4;4;1	Sodium/potassium-transporting ATPase subunit beta-1	ATP1B1	3	4	4	4	4	4	4	12	12	12	34.893	301	301;303;130	1	4	0	4.8103	By MS/MS	1.5505	2.233	16.03	4	1	Leave out requantified	1.5505	2.233	16.03	4	1	Leave out requantified	12	127790000	48525000	79268000	127790000	48525000	79268000				770	865;5196;6400;6401	True;True;True;True
P05091;P05091-2;S4R3S4;F8VP50	P05091;P05091-2	11;8;4;3	11;8;4;3	11;8;4;3	Aldehyde dehydrogenase, mitochondrial	ALDH2	4	11	11	11	11	11	11	25.3	25.3	25.3	56.381	517	517;470;117;261	1	12	0	50.083	By MS/MS	0.90988	1.3037	31.412	11	2	Leave out requantified	0.90988	1.3037	31.412	11	2	Leave out requantified	25.3	413040000	221620000	191420000	413040000	221620000	191420000				771	34;35;574;1371;1585;5008;5320;5327;5953;6190;6191	True;True;True;True;True;True;True;True;True;True;True
P05141;V9GYG0;P12235;Q9H0C2	P05141	9;2;2;1	9;2;2;1	6;0;0;0	ADP/ATP translocase 2;ADP/ATP translocase 2, N-terminally processed	SLC25A5	4	9	9	6	9	9	6	25.5	25.5	16.8	32.852	298	298;208;298;315	1	11	0	19.841	By MS/MS	0.80681	1.1938	17.32	11	2	Leave out requantified	0.80681	1.1938	17.32	11	2	Leave out requantified	25.5	460260000	266950000	193310000	460260000	266950000	193310000				772	1105;1970;2035;2774;2775;2929;3248;5276;5277	True;True;True;True;True;True;True;True;True
P05198;H0YJS4;G3V4T5	P05198;H0YJS4;G3V4T5	2;1;1	2;1;1	2;1;1	Eukaryotic translation initiation factor 2 subunit 1	EIF2S1	3	2	2	2	2	2	2	10.5	10.5	10.5	36.112	315	315;252;273	1	2	0.0019084	2.0602	By MS/MS	0.38012	0.53179	70.569	2	1	Median	0.38012	0.53179	70.569	2	1	Median	10.5	70920000	48191000	22729000	70920000	48191000	22729000				773	165;6213	True;True
P05386	P05386	2	2	2	60S acidic ribosomal protein P1	RPLP1	1	2	2	2	2	2	2	51.8	51.8	51.8	11.514	114	114	1	3	0	21.752	By MS/MS	0.59141	0.8659	4.7698	3	0	Median	0.59141	0.8659	4.7698	3	0	Median	51.8	595200000	385670000	209530000	595200000	385670000	209530000				774	48;418	True;True
P05387;H0YDD8	P05387	5;1	5;1	5;1	60S acidic ribosomal protein P2	RPLP2	2	5	5	5	5	5	5	32.2	32.2	32.2	11.665	115	115;92	1	7	0	35.362	By MS/MS	0.52174	0.71521	49.205	7	6	Median	0.52174	0.71521	49.205	7	6	Median	32.2	134860000	89752000	45106000	134860000	89752000	45106000				775	3711;3821;6443;6444;6445	True;True;True;True;True
P05388-2;F8VWV4;F8VS58;F8VQY6;F8VPE8;F8VRK7;G3V210;F8VZS0;F8VU65;F8VWS0;P05388;Q8NHW5;F8VW21	P05388-2;F8VWV4;F8VS58;F8VQY6;F8VPE8;F8VRK7;G3V210;F8VZS0;F8VU65;F8VWS0;P05388;Q8NHW5	5;4;4;4;4;4;4;4;4;4;4;3;2	5;4;4;4;4;4;4;4;4;4;4;3;2	5;4;4;4;4;4;4;4;4;4;4;3;2	60S acidic ribosomal protein P0;60S acidic ribosomal protein P0-like	RPLP0;RPLP0P6	13	5	5	5	5	5	5	19.6	19.6	19.6	27.435	255	255;111;121;142;153;156;166;246;247;281;317;317;244	1	5	0	6.258	By MS/MS	0.53777	0.78313	25.979	4	1	Leave out requantified	0.53777	0.78313	25.979	4	1	Leave out requantified	19.6	114380000	65269000	49111000	114380000	65269000	49111000				776	853;924;925;1874;2103	True;True;True;True;True
P05455;E9PFL9;E7ERC4;E9PGX9	P05455	5;2;2;1	5;2;2;1	5;2;2;1	Lupus La protein	SSB	4	5	5	5	5	5	5	13.5	13.5	13.5	46.836	408	408;134;184;120	1	5	0	11.985	By MS/MS	0.58335	0.82465	22.674	4	1	Leave out requantified	0.58335	0.82465	22.674	4	1	Leave out requantified	13.5	87650000	50855000	36795000	87650000	50855000	36795000				777	386;1084;2359;2457;3443	True;True;True;True;True
P05783;F8VZY9;CON__H-INV:HIT000015463	P05783;F8VZY9	44;35;3	44;35;3	33;24;3	Keratin, type I cytoskeletal 18	KRT18	3	44	44	33	44	44	33	72.8	72.8	58.6	48.057	430	430;391;295	1	101	0	323.31	By MS/MS	0.85307	1.2224	20.431	83	17	Leave out requantified	0.85307	1.2224	20.431	83	17	Leave out requantified	72.8	18891000000	10055000000	8836500000	18891000000	10055000000	8836500000				778	203;619;642;643;692;693;1853;1854;2538;2684;2694;2906;2928;2988;3031;3224;3225;3226;3867;3868;4039;4040;4277;4398;4411;4412;4622;4809;4810;4819;4820;4821;5093;5131;5132;5696;5925;5970;5971;5980;6209;6210;6283;6284	True;True;True;True;True;True;True;True;True;True;True;True;True;True;True;True;True;True;True;True;True;True;True;True;True;True;True;True;True;True;True;True;True;True;True;True;True;True;True;True;True;True;True;True
P05976-2;P05976;P08590	P05976-2;P05976;P08590	1;1;1	1;1;1	1;1;1	Myosin light chain 1/3, skeletal muscle isoform;Myosin light chain 3	MYL1;MYL3	3	1	1	1	1	1	1	10.7	10.7	10.7	16.684	150	150;194;195	1	1	0	8.02	By MS/MS	NaN	NaN	NaN	0	0	Median	NaN	NaN	NaN	0	0	Median	10.7	11955000	11955000	0	11955000	11955000	0				779	5852	TRUE
P06576;H0YH81;F8W079;H0YI37;F8W0P7	P06576;H0YH81;F8W079	14;11;7;3;3	14;11;7;3;3	14;11;7;3;3	ATP synthase subunit beta, mitochondrial;ATP synthase subunit beta	ATP5B	5	14	14	14	14	14	14	38.4	38.4	38.4	56.559	529	529;362;284;133;270	1	21	0	119.34	By MS/MS	0.7471	1.0938	13.576	17	6	Leave out requantified	0.7471	1.0938	13.576	17	6	Leave out requantified	38.4	2997300000	1733800000	1263500000	2997300000	1733800000	1263500000				780	326;336;1610;2540;2541;2552;2553;2772;3467;5383;5384;5686;5763;5996	True;True;True;True;True;True;True;True;True;True;True;True;True;True
P06733;A0A2R8Y6G6;P06733-2;K7EM90;A0A2R8YEM5;A0A2R8Y879;K7ERS8;A0A2R8Y798;A0A2R8YEG5;P13929-3;P13929-2;P13929;A0A2R8Y6I8;E5RI09;E5RG95;K7EPM1;K7EKN2;E5RGZ4	P06733;A0A2R8Y6G6;P06733-2	38;35;27;16;14;12;11;8;8;4;4;4;3;2;2;2;2;2	38;35;27;16;14;12;11;8;8;4;4;4;3;2;2;2;2;2	34;31;24;14;12;10;10;7;7;0;0;0;3;0;0;0;0;0	Alpha-enolase	ENO1	18	38	38	34	38	38	34	86.4	86.4	75.8	47.168	434	434;434;341;195;171;125;83;70;101;391;406;434;33;148;154;196;212;283	1	84	0	323.31	By MS/MS	0.68769	1.007	24.081	63	22	Leave out requantified	0.68769	1.007	24.081	63	22	Leave out requantified	86.4	10571000000	6329800000	4241500000	10571000000	6329800000	4241500000				781	121;122;123;255;323;794;828;1088;1089;1341;1342;1343;1530;1666;1667;2038;2039;2157;2237;2387;2419;2420;2421;2957;2965;2972;4548;4549;4612;4643;4644;4664;5385;6094;6095;6333;6334;6367	True;True;True;True;True;True;True;True;True;True;True;True;True;True;True;True;True;True;True;True;True;True;True;True;True;True;True;True;True;True;True;True;True;True;True;True;True;True
P06744;A0A2U3TZU2;P06744-2;K7EQ48;A0A0J9YXP8;A0A2R8Y6C7;K7EP41;K7EPY4;K7ERC6;A0A0J9YXM3;K7ENA0;K7ESF4;A0A0J9YX90;A0A0J9YYH3;A0A2R8YF08;K7ELR7;CON__Q3ZBD7;A0A0J9YYI8;K7EIL4;A0A0J9YXH9;K7ERK8	P06744;A0A2U3TZU2;P06744-2;K7EQ48;A0A0J9YXP8;A0A2R8Y6C7	10;8;8;7;5;5;4;4;4;3;3;3;3;3;2;2;2;1;1;1;1	10;8;8;7;5;5;4;4;4;3;3;3;3;3;2;2;2;1;1;1;1	9;8;8;7;4;4;3;3;3;2;2;3;3;3;2;2;2;1;1;1;1	Glucose-6-phosphate isomerase	GPI	21	10	10	9	9	9	9	26	26	24.9	63.146	558	558;597;569;447;268;316;159;166;170;161;162;209;279;283;145;146;557;110;116;133;139	1	14	0	61.984	By MS/MS	0.71957	1.011	15.887	13	3	Leave out requantified	0.71957	1.011	15.887	13	3	Leave out requantified	24.9	480220000	260190000	220040000	480220000	260190000	220040000				782	73;74;818;2517;2800;3634;3635;3895;4682;5461	True;True;True;True;True;True;True;True;True;True
P06899	P06899	15	5	0	Histone H2B type 1-J	HIST1H2BJ	1	15	5	0	15	5	0	63.5	11.9	0	13.904	126	126	1	12	0	26.945	By MS/MS	0.70398	1.0187	18.343	12	3	Leave out requantified	0.70398	1.0187	18.343	12	3	Leave out requantified	63.5	1573000000	940780000	632230000	1573000000	940780000	632230000				783	553;847;1352;1353;1432;1433;2202;2203;2748;2749;3246;4300;4992;5110;6030	False;False;False;False;True;True;False;False;True;True;False;False;True;False;False
P07148;A8MW49;Q9NQV6-6	P07148;A8MW49;Q9NQV6-6	2;1;1	2;1;1	2;1;1	Fatty acid-binding protein, liver	FABP1	3	2	2	2	2	2	2	26.8	26.8	26.8	14.208	127	127;124;1214	1	3	0	6.6769	By MS/MS	0.39117	0.57183	15.463	3	1	Plateau	0.39117	0.57183	15.463	3	1	Plateau	26.8	262240000	183680000	78551000	262240000	183680000	78551000				784	346;5180	True;True
P07195;A0A5F9ZHM4;A8MW50;A0A3B3IS95;C9J7H8;F5H793	P07195;A0A5F9ZHM4;A8MW50;A0A3B3IS95	11;10;6;6;3;2	11;10;6;6;3;2	9;8;4;4;2;2	L-lactate dehydrogenase B chain;L-lactate dehydrogenase	LDHB	6	11	11	9	11	11	9	29.6	29.6	25.7	36.638	334	334;341;232;281;136;102	1	14	0	18.413	By MS/MS	0.58708	0.85423	27.712	9	2	Leave out requantified	0.58708	0.85423	27.712	9	2	Leave out requantified	29.6	1117700000	673120000	444620000	1117700000	673120000	444620000				785	1650;2009;2278;2680;3168;4233;4489;4490;4491;4783;5931	True;True;True;True;True;True;True;True;True;True;True
P07305;P07305-2	P07305;P07305-2	8;6	8;6	8;6	Histone H1.0;Histone H1.0, N-terminally processed	H1F0	2	8	8	8	8	8	8	35.6	35.6	35.6	20.863	194	194;177	1	14	0	56.357	By MS/MS	1.2447	1.8231	28.801	10	3	Leave out requantified	1.2447	1.8231	28.801	10	3	Leave out requantified	35.6	708740000	350860000	357880000	708740000	350860000	357880000				786	2132;3504;3726;4700;5085;5301;5876;6419	True;True;True;True;True;True;True;True
P07355;H0YMD0;H0YMU9;H0YN42;H0YMW4;P07355-2;H0YMM1;A0A7I2V4P4;H0YKS4;H0YNB8;H0YKL9;H0YKZ7;H0YLV6;H0YMT9;H0YKX9;H0YKV8;H0YM50;A6NMY6;H0YNP5;H0YMD9;H0YL33;H0YN28;H0YKN4;H0YNA0;H0YLE2	P07355;H0YMD0;H0YMU9;H0YN42;H0YMW4;P07355-2;H0YMM1;A0A7I2V4P4;H0YKS4;H0YNB8;H0YKL9;H0YKZ7;H0YLV6;H0YMT9;H0YKX9;H0YKV8;H0YM50;A6NMY6	16;15;15;15;15;15;12;12;12;12;10;10;10;10;10;9;9;9;7;6;6;5;4;4;2	16;15;15;15;15;15;12;12;12;12;10;10;10;10;10;9;9;9;7;6;6;5;4;4;2	16;15;15;15;15;15;12;12;12;12;10;10;10;10;10;9;9;9;7;6;6;5;4;4;2	Annexin A2;Annexin;Putative annexin A2-like protein	ANXA2;ANXA2P2	25	16	16	16	16	16	16	48.4	48.4	48.4	38.604	339	339;227;230;256;367;357;149;155;176;189;110;119;132;133;134;81;248;339;175;65;222;139;69;79;45	1	19	0	71.525	By MS/MS	0.63384	0.91004	20.811	18	2	Leave out requantified	0.63384	0.91004	20.811	18	2	Leave out requantified	48.4	1478800000	888980000	589850000	1478800000	888980000	589850000				787	470;877;878;1978;2076;2129;2776;3399;4067;4334;4511;4906;4907;5144;5440;5532	True;True;True;True;True;True;True;True;True;True;True;True;True;True;True;True
Q5JP53;P07437;Q5ST81	Q5JP53;P07437;Q5ST81	21;21;17	6;6;2	5;5;2	Tubulin beta chain	TUBB	3	21	6	5	21	6	5	54	21.4	17.8	47.766	426	426;444;372	1	11	0	15.941	By MS/MS	0.63333	0.89599	16.712	11	0	Leave out requantified	0.63333	0.89599	16.712	11	0	Leave out requantified	54	848990000	544400000	304590000	848990000	544400000	304590000				788	355;527;1696;1880;1881;2230;2551;2603;2654;2655;2817;2999;3123;3545;3903;3962;3963;4669;5263;6388;6389	True;True;True;False;False;False;False;False;True;True;False;False;False;True;False;False;False;False;False;False;False
P07737;K7EJ44;I3L3D5	P07737;K7EJ44	10;9;3	10;9;3	7;6;3	Profilin-1	PFN1	3	10	10	7	10	10	7	62.9	62.9	50	15.054	140	140;104;165	1	20	0	54.545	By MS/MS	0.63124	0.90686	18.456	13	3	Leave out requantified	0.63124	0.90686	18.456	13	3	Leave out requantified	62.9	1377500000	924420000	453050000	1377500000	924420000	453050000				789	1041;1065;1066;5024;5025;5100;5101;5326;5448;5514	True;True;True;True;True;True;True;True;True;True
P07814;V9GYZ6	P07814;V9GYZ6	13;9	13;9	13;9	Bifunctional glutamate/proline--tRNA ligase;Glutamate--tRNA ligase;Proline--tRNA ligase	EPRS	2	13	13	13	13	13	13	10	10	10	170.59	1512	1512;968	1	15	0	21.105	By MS/MS	0.77904	1.0997	23.493	13	2	Leave out requantified	0.77904	1.0997	23.493	13	2	Leave out requantified	10	426420000	229600000	196830000	426420000	229600000	196830000				790	65;1202;1281;2091;2759;2773;3952;4374;4551;4791;4882;5607;5795	True;True;True;True;True;True;True;True;True;True;True;True;True
P07900;P07900-2;G3V2J8;Q58FG0;Q14568;Q58FF6;A0A7I2V3Q4	P07900;P07900-2	26;26;5;2;2;2;1	26;26;5;2;2;2;1	18;18;2;2;0;0;0	Heat shock protein HSP 90-alpha	HSP90AA1	7	26	26	18	26	26	18	38	38	28.3	84.659	732	732;854;174;334;343;505;413	1	40	0	201.52	By MS/MS	0.75778	1.0902	15.047	33	11	Leave out requantified	0.75778	1.0902	15.047	33	11	Leave out requantified	38	2486700000	1371500000	1115100000	2486700000	1371500000	1115100000				791	173;465;600;1199;1207;1297;2163;2227;2244;2245;2248;2286;2287;2545;2792;3096;3390;3503;3642;4341;4871;5943;5944;6221;6360;6462	True;True;True;True;True;True;True;True;True;True;True;True;True;True;True;True;True;True;True;True;True;True;True;True;True;True
P07919;A0A096LP55	P07919	3;1	3;1	3;1	Cytochrome b-c1 complex subunit 6, mitochondrial	UQCRH	2	3	3	3	3	3	3	44	44	44	10.739	91	91;91	1	4	0	3.8222	By MS/MS	0.54511	0.77169	23.913	3	0	Leave out requantified	0.54511	0.77169	23.913	3	0	Leave out requantified	44	82202000	58031000	24171000	82202000	58031000	24171000				792	1138;1424;4698	True;True;True
P08238;Q58FF7	P08238	25;7	16;4	15;4	Heat shock protein HSP 90-beta	HSP90AB1	2	25	16	15	25	16	15	39.9	28.2	26.8	83.263	724	724;597	1	27	0	153.9	By MS/MS	0.816	1.1539	14.229	22	7	Leave out requantified	0.816	1.1539	14.229	22	7	Leave out requantified	39.9	1252900000	743760000	509140000	1252900000	743760000	509140000				793	173;464;601;973;1200;1297;1377;1419;1785;2163;2247;2374;2546;2790;2791;3097;3390;3501;4759;4871;5510;5943;5944;6357;6360	False;True;True;True;True;False;False;True;True;False;True;True;True;True;True;True;False;True;True;False;True;False;False;True;False
Q5JPU3;P08559-3;P08559;P08559-2;P08559-4	Q5JPU3;P08559-3;P08559;P08559-2;P08559-4	2;2;2;2;2	2;2;2;2;2	2;2;2;2;2	Pyruvate dehydrogenase E1 component subunit alpha, somatic form, mitochondrial	PDHA1	5	2	2	2	2	2	2	22.9	22.9	22.9	12.588	109	109;359;390;397;428	1	2	0.0063341	1.0446	By MS/MS	NaN	NaN	NaN	1	0	Median	NaN	NaN	NaN	1	0	Median	22.9	76072000	47409000	28663000	76072000	47409000	28663000				794	4566;4778	True;True
P08574	P08574	2	2	2	Cytochrome c1, heme protein, mitochondrial	CYC1	1	2	2	2	2	2	2	8.6	8.6	8.6	35.422	325	325	1	4	0	39.949	By MS/MS	NaN	NaN	NaN	1	1	Median	NaN	NaN	NaN	1	1	Median	8.6	14867000	8851900	6015000	14867000	8851900	6015000				795	82;1993	True;True
P08621-2;P08621;M0QYR1;P08621-3;M0QX04;P08621-4	P08621-2;P08621;M0QYR1;P08621-3	5;5;4;4;1;1	5;5;4;4;1;1	5;5;4;4;1;1	U1 small nuclear ribonucleoprotein 70 kDa	SNRNP70	6	5	5	5	5	5	5	16.4	16.4	16.4	50.617	428	428;437;94;166;33;341	1	6	0	16.116	By MS/MS	0.87661	1.1843	13.564	5	2	Leave out requantified	0.87661	1.1843	13.564	5	2	Leave out requantified	16.4	92271000	49738000	42533000	92271000	49738000	42533000				796	1306;1843;2175;3749;4236	True;True;True;True;True
P08727;C9JM50	P08727	24;10	22;8	1;1	Keratin, type I cytoskeletal 19	KRT19	2	24	22	1	24	22	1	59.8	55.8	7.5	44.105	400	400;196	1	34	0	323.31	By MS/MS	0.74885	1.0889	22.463	29	2	Leave out requantified	0.74885	1.0889	22.463	29	2	Leave out requantified	59.8	4610000000	2555200000	2054800000	4610000000	2555200000	2054800000				797	60;434;592;1073;1445;1531;1543;1544;1691;2528;2694;2928;2987;3042;4269;4836;4837;4975;4976;4977;4995;5292;5438;5605	True;True;True;True;True;True;True;True;True;True;False;False;True;True;True;True;True;True;True;True;True;True;True;True
P09104-2;P09104;F5H0C8;F5H1C3	P09104-2;P09104;F5H0C8	6;6;5;2	2;2;2;1	2;2;2;1	Gamma-enolase;Enolase	ENO2	4	6	2	2	6	2	2	22.3	5.9	5.9	42.707	391	391;434;315;103	1	3	0	25.98	By MS/MS	0.73871	1.0782	27.425	3	1	Plateau	0.73871	1.0782	27.425	3	1	Plateau	22.3	224520000	131180000	93339000	224520000	131180000	93339000				798	121;1530;2040;2386;4643;4644	False;False;True;True;False;False
P09327;P09327-2;H7C0B6;B4DV78;C9J2B5	P09327;P09327-2	16;9;7;7;3	16;9;7;7;3	16;9;7;7;3	Villin-1	VIL1	5	16	16	16	16	16	16	23.7	23.7	23.7	92.694	827	827;421;213;516;157	1	21	0	90.248	By MS/MS	0.8067	1.1404	16.798	19	3	Leave out requantified	0.8067	1.1404	16.798	19	3	Leave out requantified	23.7	549130000	301550000	247580000	549130000	301550000	247580000				799	120;567;837;1447;2297;2763;3060;3061;3281;3323;3527;3748;4419;4617;5531;5737	True;True;True;True;True;True;True;True;True;True;True;True;True;True;True;True
P09382;F8WEI7	P09382	3;1	3;1	3;1	Galectin-1	LGALS1	2	3	3	3	3	3	3	39.3	39.3	39.3	14.716	135	135;38	1	3	0	11.158	By MS/MS	NaN	NaN	NaN	1	1	Median	NaN	NaN	NaN	1	1	Median	39.3	25069000	22252000	2817000	25069000	22252000	2817000				800	133;1616;4623	True;True;True
Q5T7C4;P09429;B2RPK0	Q5T7C4;P09429;B2RPK0	10;10;5	10;10;5	7;7;2	High mobility group protein B1;Putative high mobility group protein B1-like 1	HMGB1;HMGB1P1	3	10	10	7	10	10	7	53.2	53.2	41.1	18.311	158	158;215;211	1	16	0	41.408	By MS/MS	0.65108	0.94596	10.255	13	3	Leave out requantified	0.65108	0.94596	10.255	13	3	Leave out requantified	53.2	971940000	600420000	371520000	971940000	600420000	371520000				801	1941;2488;2489;2795;2796;2828;3079;3720;3721;4436	True;True;True;True;True;True;True;True;True;True
P09496-5;P09496-2;C9J8P9;P09496-4;P09496-3;P09496;F8WF69	P09496-5;P09496-2;C9J8P9;P09496-4;P09496-3;P09496	4;4;3;3;3;3;1	4;4;3;3;3;3;1	4;4;3;3;3;3;1	Clathrin light chain A	CLTA	7	4	4	4	4	4	4	27.1	27.1	27.1	17.687	166	166;218;196;230;236;248;260	1	4	0	7.6845	By MS/MS	0.6485	0.91871	2.5814	4	1	Leave out requantified	0.6485	0.91871	2.5814	4	1	Leave out requantified	27.1	108410000	68994000	39420000	108410000	68994000	39420000				802	26;352;5166;5167	True;True;True;True
Q6P452;P09525;B4E1S2;P09525-2	Q6P452;P09525;B4E1S2;P09525-2	5;5;4;3	5;5;4;3	5;5;4;3	Annexin;Annexin A4	ANXA4	4	5	5	5	5	5	5	19.4	19.4	19.4	33.552	299	299;319;142;237	1	6	0	6.9369	By MS/MS	0.90476	1.2632	27.433	4	0	Leave out requantified	0.90476	1.2632	27.433	4	0	Leave out requantified	19.4	136060000	81831000	54226000	136060000	81831000	54226000				803	98;1977;2644;3943;4397	True;True;True;True;True
P09622;E9PEX6;P09622-3;P09622-2;F8WDM5;A0A1W2PR83;F2Z2E3	P09622;E9PEX6;P09622-3;P09622-2	11;10;10;9;2;2;2	11;10;10;9;2;2;2	11;10;10;9;2;2;2	Dihydrolipoyl dehydrogenase, mitochondrial;Dihydrolipoyl dehydrogenase	DLD	7	11	11	11	11	11	11	31.2	31.2	31.2	54.177	509	509;486;461;410;114;114;115	1	13	0	88.161	By MS/MS	0.58842	0.84931	28.913	11	4	Leave out requantified	0.58842	0.84931	28.913	11	4	Leave out requantified	31.2	573250000	370300000	202950000	573250000	370300000	202950000				804	466;521;522;1277;3863;3940;5086;5528;5649;5807;6009	True;True;True;True;True;True;True;True;True;True;True
P09972;A8MVZ9;K7EKH5;J3KSV6;J3QKP5;C9J8F3;J3QKK1	P09972;A8MVZ9;K7EKH5;J3KSV6;J3QKP5	13;11;8;8;8;6;3	10;10;7;7;7;5;3	10;10;7;7;7;5;3	Fructose-bisphosphate aldolase C;Fructose-bisphosphate aldolase	ALDOC	7	13	10	10	13	10	10	42.3	27.2	27.2	39.455	364	364;336;135;175;180;149;122	1	14	0	94.18	By MS/MS	0.85812	1.2177	16.477	12	0	Leave out requantified	0.85812	1.2177	16.477	12	0	Leave out requantified	42.3	520070000	283950000	236120000	520070000	283950000	236120000				805	490;885;1019;1194;1195;2165;2621;4304;4305;4426;5548;5827;6292	True;False;False;True;True;True;True;True;True;True;True;True;False
Q71UI9;P0C0S5;Q71UI9-3;Q71UI9-4	Q71UI9;P0C0S5;Q71UI9-3;Q71UI9-4	3;3;2;2	1;1;1;1	1;1;1;1	Histone H2A.V;Histone H2A.Z	H2AFV;H2AFZ	4	3	1	1	3	1	1	23.4	10.9	10.9	13.509	128	128;128;90;102	1	1	0.001006	2.4767	By MS/MS	NaN	NaN	NaN	1	0	Median	NaN	NaN	NaN	1	0	Median	23.4	100310000	49385000	50922000	100310000	49385000	50922000				806	295;745;2252	False;True;False
Q99878;Q96KK5;Q9BTM1;Q16777;Q6FI13;P0C0S8;A0A0U1RR32;A0A0U1RRH7;P20671;Q9BTM1-2;H0YFX9;Q96QV6;Q8IUE6;C9J0D1;A0A494C189;Q71UI9-2;C9J386;Q71UI9-5	Q99878;Q96KK5;Q9BTM1;Q16777;Q6FI13;P0C0S8;A0A0U1RR32;A0A0U1RRH7;P20671;Q9BTM1-2;H0YFX9;Q96QV6	9;9;9;9;9;9;8;8;8;8;5;5;4;2;2;2;1;1	9;9;9;9;9;9;8;8;8;8;5;5;4;2;2;2;1;1	2;2;2;2;2;2;2;2;2;2;2;0;0;0;0;0;0;0	Histone H2A type 1-J;Histone H2A type 1-H;Histone H2A.J;Histone H2A type 2-C;Histone H2A type 2-A;Histone H2A type 1;Histone H2A type 1-D;Histone H2A;Histone H2A type 1-A	HIST1H2AJ;HIST1H2AH;H2AFJ;HIST2H2AC;HIST2H2AA3;HIST1H2AG;HIST1H2AD;HIST1H2AA	18	9	9	2	9	9	2	46.1	46.1	14.1	13.936	128	128;128;129;129;130;130;169;170;130;151;92;131;130;122;127;114;76;66	1	17	0	54.025	By MS/MS	0.57249	0.82656	80.934	10	4	Leave out requantified	0.57249	0.82656	80.934	10	4	Leave out requantified	46.1	6624600000	4154800000	2469800000	6624600000	4154800000	2469800000				807	295;296;2252;2253;2254;2770;3786;5063;6167	True;True;True;True;True;True;True;True;True
P80294;P0DM35	P80294;P0DM35	1;1	1;1	1;1	Metallothionein-1H;Metallothionein 1H-like protein 1	MT1H;MT1HL1	2	1	1	1	1	1	1	19.7	19.7	19.7	6.0393	61	61;61	1	2	0.0019139	2.0892	By MS/MS	NaN	NaN	NaN	1	1	Median	NaN	NaN	NaN	1	1	Median	19.7	3543400	2471700	1071600	3543400	2471700	1071600				808	4541	TRUE
P0DP25;P0DP24;P0DP23;Q96HY3;E7EMB3;M0QZ52;G3V361;A0A590UJI2;F8WBR5;G3V479	P0DP25;P0DP24;P0DP23;Q96HY3;E7EMB3;M0QZ52;G3V361;A0A590UJI2	4;4;4;3;3;2;2;2;1;1	4;4;4;3;3;2;2;2;1;1	4;4;4;3;3;2;2;2;1;1		CALM2;CALM3;CALM1	10	4	4	4	4	4	4	36.9	36.9	36.9	16.837	149	149;149;149;113;196;83;98;104;65;83	1	5	0	18.257	By MS/MS	0.7518	1.0768	39.587	5	1	Leave out requantified	0.7518	1.0768	39.587	5	1	Leave out requantified	36.9	259270000	145250000	114020000	259270000	145250000	114020000				809	176;1255;1262;5851	True;True;True;True
P10412;Q02539;P22492	P10412;Q02539	18;12;5	18;12;5	2;0;0	Histone H1.4;Histone H1.1	HIST1H1E;HIST1H1A	3	18	18	2	18	18	2	38.8	38.8	9.6	21.865	219	219;215;207	1	43	0	207.89	By MS/MS	0.60393	0.87107	16.58	29	14	Leave out requantified	0.60393	0.87107	16.58	29	14	Leave out requantified	38.8	8101500000	5258700000	2842900000	8101500000	5258700000	2842900000				810	405;406;679;2099;2100;2101;2111;2112;2113;2725;2726;2731;4399;4602;4603;4687;4880;4881	True;True;True;True;True;True;True;True;True;True;True;True;True;True;True;True;True;True
P10599;P10599-2	P10599;P10599-2	6;5	6;5	6;5	Thioredoxin	TXN	2	6	6	6	6	6	6	59	59	59	11.737	105	105;85	1	9	0	15.39	By MS/MS	0.55008	0.79181	22.463	9	5	Leave out requantified	0.55008	0.79181	22.463	9	5	Leave out requantified	59	735690000	494760000	240930000	735690000	494760000	240930000				811	988;989;990;3032;3630;5228	True;True;True;True;True;True
P10606	P10606	5	5	5	Cytochrome c oxidase subunit 5B, mitochondrial	COX5B	1	5	5	5	5	5	5	34.9	34.9	34.9	13.696	129	129	1	7	0	35.487	By MS/MS	0.65805	0.94326	17.909	6	1	Leave out requantified	0.65805	0.94326	17.909	6	1	Leave out requantified	34.9	533160000	321920000	211240000	533160000	321920000	211240000				812	929;1735;1957;2768;3476	True;True;True;True;True
P10809;A0A7I2V2X6;A0A7I2V599;A0A7I2YQK6;A0A7I2V5M1;A0A7I2V5K3;A0A7I2YQ71;A0A7I2V369;E7ESH4;E7EXB4;P10809-2;C9JL25;C9JCQ4;C9JL19;C9J0S9	P10809;A0A7I2V2X6;A0A7I2V599;A0A7I2YQK6;A0A7I2V5M1;A0A7I2V5K3;A0A7I2YQ71;A0A7I2V369	53;52;51;41;32;27;27;27;18;16;10;9;7;6;1	53;52;51;41;32;27;27;27;18;16;10;9;7;6;1	53;52;51;41;32;27;27;27;18;16;10;9;7;6;1	60 kDa heat shock protein, mitochondrial	HSPD1	15	53	53	53	53	53	53	64.9	64.9	64.9	61.054	573	573;541;537;482;375;296;310;322;231;221;158;175;94;83;58	1	128	0	323.31	By MS/MS	0.71658	1.047	48.177	76	23	Leave out requantified	0.71658	1.047	48.177	76	23	Leave out requantified	64.9	16500000000	9803400000	6696900000	16500000000	9803400000	6696900000				813	109;476;477;907;908;955;956;957;1126;1505;1506;1896;2063;2064;2078;2145;2183;2184;2185;2430;2431;2554;2555;2580;2581;2628;2737;2804;2954;3191;3192;3386;3485;3761;4385;4386;4703;4705;5480;5487;5488;5489;5672;5673;5674;5878;5882;5883;5884;5893;5894;5895;6163	True;True;True;True;True;True;True;True;True;True;True;True;True;True;True;True;True;True;True;True;True;True;True;True;True;True;True;True;True;True;True;True;True;True;True;True;True;True;True;True;True;True;True;True;True;True;True;True;True;True;True;True;True
P11021;A0A7P0TB36;A0A7P0TAI0	P11021;A0A7P0TB36;A0A7P0TAI0	39;37;33	38;36;32	38;36;32	78 kDa glucose-regulated protein	HSPA5	3	39	38	38	39	38	38	51.4	51.4	51.4	72.332	654	654;623;616	1	58	0	323.31	By MS/MS	0.56929	0.82186	13.415	52	15	Leave out requantified	0.56929	0.82186	13.415	52	15	Leave out requantified	51.4	4936400000	3127900000	1808500000	4936400000	3127900000	1808500000				814	393;1080;1196;1366;1514;2391;2465;2468;2667;2668;2674;2675;2810;2875;2876;2885;2894;2912;3135;3136;3525;3643;3792;3813;3814;3927;3928;3979;4053;4959;5307;5446;5721;5722;5837;5998;5999;6166;6225	True;True;True;True;True;True;False;True;True;True;True;True;True;True;True;True;True;True;True;True;True;True;True;True;True;True;True;True;True;True;True;True;True;True;True;True;True;True;True
P11142;P11142-2;E9PKE3;E9PNE6;E9PN89;E9PLF4;E9PQQ4;E9PQK7;E9PK54;E9PPY6;E9PI65;A8K7Q2;E9PN25;E9PS65;E9PM13	P11142;P11142-2;E9PKE3;E9PNE6;E9PN89;E9PLF4;E9PQQ4;E9PQK7;E9PK54	42;38;37;28;27;23;22;22;22;16;16;16;15;4;1	42;38;37;28;27;23;22;22;22;16;16;16;15;4;1	32;28;27;22;20;18;18;18;18;12;11;13;11;4;1	Heat shock cognate 71 kDa protein	HSPA8	15	42	42	32	42	42	32	59	59	49.2	70.897	646	646;493;627;500;312;187;171;178;183;137;168;410;132;223;150	1	77	0	323.31	By MS/MS	0.71462	1.0468	16.334	68	17	Leave out requantified	0.71462	1.0468	16.334	68	17	Leave out requantified	59	9954500000	5851300000	4103200000	9954500000	5851300000	4103200000				815	652;653;1079;1368;1498;1499;1512;1513;2043;2109;2305;2465;2466;2467;3022;3139;3140;3256;3532;3639;3640;3740;3938;3939;3956;3976;4052;4361;4625;4729;4767;4960;4961;5080;5625;5626;5707;5708;5709;5808;5838;6119	True;True;True;True;True;True;True;True;True;True;True;True;True;True;True;True;True;True;True;True;True;True;True;True;True;True;True;True;True;True;True;True;True;True;True;True;True;True;True;True;True;True
P11166	P11166	1	1	1	Solute carrier family 2, facilitated glucose transporter member 1	SLC2A1	1	1	1	1	1	1	1	4.9	4.9	4.9	54.083	492	492	1	1	0.0018692	1.9562	By MS/MS	NaN	NaN	NaN	1	1	Median	NaN	NaN	NaN	1	1	Median	4.9	14028000	2961600	11067000	14028000	2961600	11067000				816	4103	TRUE
P11177-3;P11177-2;P11177;C9J634;F8WF02	P11177-3;P11177-2;P11177;C9J634	6;6;6;4;1	6;6;6;4;1	6;6;6;4;1	Pyruvate dehydrogenase E1 component subunit beta, mitochondrial	PDHB	5	6	6	6	6	6	6	26.1	26.1	26.1	37.514	341	341;341;359;350;251	1	8	0	25.929	By MS/MS	0.65642	0.92258	31.895	8	4	Leave out requantified	0.65642	0.92258	31.895	8	4	Leave out requantified	26.1	182710000	99442000	83265000	182710000	99442000	83265000				817	1106;1331;2542;4114;5423;6164	True;True;True;True;True;True
P11216	P11216	3	3	3	Glycogen phosphorylase, brain form	PYGB	1	3	3	3	3	3	3	3.2	3.2	3.2	96.695	843	843	1	3	0	5.1924	By MS/MS	1.0719	1.4998	11.14	3	0	Leave out requantified	1.0719	1.4998	11.14	3	0	Leave out requantified	3.2	92151000	43182000	48969000	92151000	43182000	48969000				818	1945;1946;4182	True;True;True
P11234;P11233;P11234-3;P11234-2	P11234;P11233;P11234-3;P11234-2	1;1;1;1	1;1;1;1	1;1;1;1	Ras-related protein Ral-B;Ras-related protein Ral-A	RALB;RALA	4	1	1	1	1	1	1	5.8	5.8	5.8	23.408	206	206;206;227;228	1	1	0.0057756	1.228	By MS/MS	NaN	NaN	NaN	1	0	Median	NaN	NaN	NaN	1	0	Median	5.8	17123000	10092000	7031300	17123000	10092000	7031300				819	582	TRUE
P11279	P11279	2	2	2	Lysosome-associated membrane glycoprotein 1	LAMP1	1	2	2	2	2	2	2	3.6	3.6	3.6	44.882	417	417	1	2	0	3.0001	By MS/MS	0.76472	1.0843	21.313	2	0	Median	0.76472	1.0843	21.313	2	0	Median	3.6	115800000	65036000	50766000	115800000	65036000	50766000				820	5658;5659	True;True
P11387;E5RJ95;E5RFS0;A0A7P0T852;E5RIC7;Q969P6-2;Q969P6	P11387	5;1;1;1;1;1;1	5;1;1;1;1;1;1	5;1;1;1;1;1;1	DNA topoisomerase 1	TOP1	7	5	5	5	5	5	5	5.8	5.8	5.8	90.725	765	765;201;221;296;376;503;601	1	5	0	9.5149	By MS/MS	0.85098	1.1964	7.9721	5	0	Leave out requantified	0.85098	1.1964	7.9721	5	0	Leave out requantified	5.8	214680000	117130000	97547000	214680000	117130000	97547000				821	199;778;899;2332;2392	True;True;True;True;True
P12004	P12004	6	6	6	Proliferating cell nuclear antigen	PCNA	1	6	6	6	6	6	6	20.7	20.7	20.7	28.768	261	261	1	6	0	12.686	By MS/MS	0.58544	0.84895	13.771	5	1	Leave out requantified	0.58544	0.84895	13.771	5	1	Leave out requantified	20.7	203570000	137120000	66450000	203570000	137120000	66450000				822	883;1176;1177;2363;2364;3276	True;True;True;True;True;True
P12074	P12074	2	2	2	Cytochrome c oxidase subunit 6A1, mitochondrial	COX6A1	1	2	2	2	2	2	2	28.4	28.4	28.4	12.155	109	109	1	2	0.0043103	1.4398	By MS/MS	0.58073	0.838	14.883	2	0	Median	0.58073	0.838	14.883	2	0	Median	28.4	96459000	55887000	40573000	96459000	55887000	40573000				823	2613;5443	True;True
P12236	P12236	4	1	1	ADP/ATP translocase 3;ADP/ATP translocase 3, N-terminally processed	SLC25A6	1	4	1	1	4	1	1	13.1	4.4	4.4	32.866	298	298	1	1	0	3.3461	By MS/MS	NaN	NaN	NaN	0	0	Median	NaN	NaN	NaN	0	0	Median	13.1	0	0	0	0	0	0				824	1104;1970;2035;3248	True;False;False;False
P12270;P12270-2	P12270;P12270-2	5;3	5;3	5;3	Nucleoprotein TPR	TPR	2	5	5	5	5	5	5	2.6	2.6	2.6	267.29	2363	2363;726	1	6	0	66.787	By MS/MS	0.68761	0.92972	17.464	2	0	Median	0.68761	0.92972	17.464	2	0	Median	2.6	34552000	18540000	16012000	34552000	18540000	16012000				825	117;2595;3822;3882;4471	True;True;True;True;True
P12277;G3V4N7;G3V461;H0YJG0	P12277;G3V4N7	12;9;4;2	12;9;4;2	12;9;4;2	Creatine kinase B-type	CKB	4	12	12	12	12	12	12	47.8	47.8	47.8	42.644	381	381;217;128;179	1	17	0	64.633	By MS/MS	1.1798	1.6467	18.549	16	3	Leave out requantified	1.1798	1.6467	18.549	16	3	Leave out requantified	47.8	1197100000	563480000	633580000	1197100000	563480000	633580000				826	1493;1623;1783;2223;2995;2996;3043;3363;4383;4741;4900;6065	True;True;True;True;True;True;True;True;True;True;True;True
P12532;P12532-2;F8WCN3;C9JSQ1;C9JT96;C9JJX8;C9J995;C9J8F6;C9J6W7;P17540	P12532;P12532-2;F8WCN3;C9JSQ1;C9JT96	8;8;6;5;4;3;3;3;3;2	8;8;6;5;4;3;3;3;3;2	8;8;6;5;4;3;3;3;3;2	Creatine kinase U-type, mitochondrial	CKMT1A;CKMT1B	10	8	8	8	8	8	8	32.9	32.9	32.9	47.036	417	417;448;298;241;221;103;129;148;203;419	1	10	0	40.147	By MS/MS	0.97064	1.3779	10.696	10	2	Leave out requantified	0.97064	1.3779	10.696	10	2	Leave out requantified	32.9	445960000	231360000	214610000	445960000	231360000	214610000				827	2004;2061;2264;2793;3003;3122;3391;6216	True;True;True;True;True;True;True;True
P13010	P13010	4	4	4	X-ray repair cross-complementing protein 5	XRCC5	1	4	4	4	4	4	4	6.4	6.4	6.4	82.704	732	732	1	6	0	12.111	By MS/MS	0.63285	0.90162	23.107	6	2	Leave out requantified	0.63285	0.90162	23.107	6	2	Leave out requantified	6.4	241040000	143980000	97058000	241040000	143980000	97058000				828	927;2809;4962;5469	True;True;True;True
P13073;Q86WV2;H3BN72;H3BNV9;H3BNI5;H3BPG0	P13073;Q86WV2;H3BN72;H3BNV9;H3BNI5	5;4;4;4;3;1	5;4;4;4;3;1	5;4;4;4;3;1	Cytochrome c oxidase subunit 4 isoform 1, mitochondrial	COX4I1	6	5	5	5	5	5	5	24.3	24.3	24.3	19.576	169	169;83;126;139;43;108	1	5	0	5.0971	By MS/MS	0.78973	1.0478	8.3294	5	0	Leave out requantified	0.78973	1.0478	8.3294	5	0	Leave out requantified	24.3	201780000	112460000	89312000	201780000	112460000	89312000				829	325;1139;4580;4581;6091	True;True;True;True;True
P13639	P13639	28	28	28	Elongation factor 2	EEF2	1	28	28	28	28	28	28	40.8	40.8	40.8	95.337	858	858	1	41	0	220.24	By MS/MS	0.78885	1.1451	17.455	34	7	Leave out requantified	0.78885	1.1451	17.455	34	7	Leave out requantified	40.8	3027500000	1823300000	1204200000	3027500000	1823300000	1204200000				830	283;658;661;870;911;987;1311;1319;1665;1877;1984;2048;2808;2870;3280;3905;3906;4349;4376;4568;4926;5120;5361;5411;5869;6083;6315;6450	True;True;True;True;True;True;True;True;True;True;True;True;True;True;True;True;True;True;True;True;True;True;True;True;True;True;True;True
P13667;A0A499FI48;C9JMN9	P13667;A0A499FI48	19;18;1	19;18;1	19;18;1	Protein disulfide-isomerase A4	PDIA4	3	19	19	19	19	19	19	28.2	28.2	28.2	72.932	645	645;646;163	1	21	0	23.82	By MS/MS	0.57799	0.82778	11.893	19	4	Leave out requantified	0.57799	0.82778	11.893	19	4	Leave out requantified	28.2	1240600000	801080000	439480000	1240600000	801080000	439480000				831	1508;1509;2057;2367;2515;2740;2771;3552;3553;4077;4168;4169;4363;4694;5309;5812;5813;6127;6147	True;True;True;True;True;True;True;True;True;True;True;True;True;True;True;True;True;True;True
P13674;P13674-3;P13674-2	P13674;P13674-3;P13674-2	4;3;3	4;3;3	4;3;3	Prolyl 4-hydroxylase subunit alpha-1	P4HA1	3	4	4	4	4	4	4	12.2	12.2	12.2	61.049	534	534;516;534	1	6	0	60.886	By MS/MS	0.7303	0.98865	12.069	5	4	Median	0.7303	0.98865	12.069	5	4	Median	12.2	94083000	60718000	33365000	94083000	60718000	33365000				832	749;1555;4326;4537	True;True;True;True
P13804;H0YLU7;H0YL12;H0YKF0;P13804-2;H0YK49;H0YNX6;J3KN60	P13804;H0YLU7;H0YL12;H0YKF0;P13804-2;H0YK49;H0YNX6	10;8;7;7;7;6;6;1	10;8;7;7;7;6;6;1	10;8;7;7;7;6;6;1	Electron transfer flavoprotein subunit alpha, mitochondrial	ETFA	8	10	10	10	10	10	10	33.3	33.3	33.3	35.079	333	333;303;239;289;284;229;254;64	1	11	0	47.898	By MS/MS	0.69564	0.99257	30.575	10	2	Leave out requantified	0.69564	0.99257	30.575	10	2	Leave out requantified	33.3	519260000	325530000	193730000	519260000	325530000	193730000				833	108;901;3046;3085;3086;3273;4642;5432;5433;6069	True;True;True;True;True;True;True;True;True;True
P13861-2;P13861;C9J830;H7C1L0	P13861-2;P13861;C9J830;H7C1L0	2;2;1;1	2;2;1;1	2;2;1;1	cAMP-dependent protein kinase type II-alpha regulatory subunit	PRKAR2A	4	2	2	2	2	2	2	6.8	6.8	6.8	43.066	382	382;404;114;200	1	2	0	3.0058	By MS/MS	0.67616	0.97195	4.5376	2	0	Median	0.67616	0.97195	4.5376	2	0	Median	6.8	88544000	52768000	35775000	88544000	52768000	35775000				834	584;2123	True;True
P14174	P14174	3	3	3	Macrophage migration inhibitory factor	MIF	1	3	3	3	3	3	3	59.1	59.1	59.1	12.476	115	115	1	5	0	44.035	By MS/MS	0.40273	0.58664	32.889	5	3	Median	0.40273	0.58664	32.889	5	3	Median	59.1	1072100000	671230000	400900000	1072100000	671230000	400900000				835	713;3205;5205	True;True;True
P14550;V9GYG2;V9GYP9;Q5T621	P14550	3;1;1;1	3;1;1;1	3;1;1;1	Alcohol dehydrogenase [NADP(+)]	AKR1A1	4	3	3	3	3	3	3	12.3	12.3	12.3	36.573	325	325;119;140;147	1	4	0	10.278	By MS/MS	0.48548	0.66944	7.788	2	0	Median	0.48548	0.66944	7.788	2	0	Median	12.3	53651000	38720000	14931000	53651000	38720000	14931000				836	97;1077;1963	True;True;True
P14618;P14618-2;A0A804F6T5;A0A804F729;B4DNK4;H3BTN5;P14618-3;H3BQ34;H3BTJ2;H3BUW1;H3BT25;H3BR70;H3BU13;H3BN34;H3BQZ3;P30613-2	P14618;P14618-2;A0A804F6T5;A0A804F729;B4DNK4;H3BTN5;P14618-3;H3BQ34	27;24;22;22;21;21;20;17;13;12;11;10;5;3;3;2	27;24;22;22;21;21;20;17;13;12;11;10;5;3;3;2	24;21;20;20;18;18;18;16;12;11;10;8;4;2;2;0	Pyruvate kinase PKM;Pyruvate kinase	PKM	16	27	27	24	26	26	24	69.7	69.7	66.5	57.936	531	531;531;566;605;457;485;516;281;168;162;151;366;82;51;69;543	1	40	0	176.93	By MS/MS	0.72637	1.0506	17.092	33	9	Leave out requantified	0.72637	1.0506	17.092	33	9	Leave out requantified	69.7	3650900000	2219000000	1431900000	3650900000	2219000000	1431900000				837	896;897;898;1256;1552;1763;1764;1892;2670;2717;2760;2783;2970;3020;3296;3297;3970;4146;4362;4505;4776;4777;5155;5254;5255;5343;6081	True;True;True;True;True;True;True;True;True;True;True;True;True;True;True;True;True;True;True;True;True;True;True;True;True;True;True
P14854;A0A494C160;K7EQD3	P14854;A0A494C160	4;2;1	4;2;1	4;2;1	Cytochrome c oxidase subunit 6B1	COX6B1	3	4	4	4	4	4	4	75.6	75.6	75.6	10.192	86	86;54;40	1	6	0	16.581	By MS/MS	0.64468	0.91078	2.6329	5	0	Leave out requantified	0.64468	0.91078	2.6329	5	0	Leave out requantified	75.6	335530000	207690000	127840000	335530000	207690000	127840000				838	1831;3784;5248;6230	True;True;True;True
P14866;M0QXS5;A0A3B3ITJ4;P14866-2;M0QYT0;M0R076;B4DVF8;M0R1W6	P14866;M0QXS5;A0A3B3ITJ4;P14866-2;M0QYT0	14;13;13;13;7;3;2;2	14;13;13;13;7;3;2;2	14;13;13;13;7;3;2;2	Heterogeneous nuclear ribonucleoprotein L	HNRNPL	8	14	14	14	14	14	14	36.3	36.3	36.3	64.132	589	589;530;537;456;321;114;179;220	1	16	0	127.66	By MS/MS	0.68995	0.98928	21.672	13	5	Leave out requantified	0.68995	0.98928	21.672	13	5	Leave out requantified	36.3	569590000	336990000	232590000	569590000	336990000	232590000				839	370;385;694;1661;3006;3305;3535;3912;3917;4559;4775;5067;5865;6345	True;True;True;True;True;True;True;True;True;True;True;True;True;True
P14923;C9JTX4;C9J826;C9JK18;C9JKY1;C9JPI2;K7ERP3	P14923;C9JTX4;C9J826;C9JK18;C9JKY1	9;6;6;6;6;1;1	9;6;6;6;6;1;1	8;6;6;6;6;1;1	Junction plakoglobin	JUP	7	9	9	8	9	9	8	14.9	14.9	13.6	81.744	745	745;235;276;295;297;86;104	1	10	0	15.125	By MS/MS	0.99237	1.3987	22.332	10	1	Leave out requantified	0.99237	1.3987	22.332	10	1	Leave out requantified	14.9	680370000	372760000	307610000	680370000	372760000	307610000				840	257;475;1908;2944;3251;3486;4509;5526;6063	True;True;True;True;True;True;True;True;True
P15924;P15924-3;P15924-2;A0A804HL18	P15924;P15924-3;P15924-2	49;41;39;2	49;41;39;2	48;41;39;2	Desmoplakin	DSP	4	49	49	48	48	48	48	18.9	18.9	18.1	331.77	2871	2871;2428;2272;77	1	51	0	323.31	By MS/MS	0.83737	1.1846	13.72	43	7	Leave out requantified	0.83737	1.1846	13.72	43	7	Leave out requantified	18.1	1644100000	904030000	740090000	1644100000	904030000	740090000				841	94;135;206;207;231;232;351;367;368;743;1022;1166;1440;1591;1718;1925;1996;2274;2585;2821;2981;3181;3218;3219;3220;3221;3259;3294;3321;3381;3401;3410;3922;3923;4154;4184;4194;4213;4309;4384;4850;4901;5154;5519;6036;6105;6314;6323;6404	True;True;True;True;True;True;True;True;True;True;True;True;True;True;True;True;True;True;True;True;True;True;True;True;True;True;True;True;True;True;True;True;True;True;True;True;True;True;True;True;True;True;True;True;True;True;True;True;True
P16144-4;P16144-2;P16144;P16144-3;J3KSH9;J3QRK0;P16144-5	P16144-4;P16144-2;P16144;P16144-3	13;13;13;12;1;1;1	13;13;13;12;1;1;1	13;13;13;12;1;1;1	Integrin beta-4	ITGB4	7	13	13	13	13	13	13	11.5	11.5	11.5	194.46	1745	1745;1752;1822;1805;63;201;964	1	15	0	50.355	By MS/MS	1.0753	1.5615	43.926	12	4	Leave out requantified	1.0753	1.5615	43.926	12	4	Leave out requantified	11.5	305650000	157640000	148010000	305650000	157640000	148010000				842	1244;1250;1270;2301;3232;3233;3419;3556;3670;3731;4554;5611;5779	True;True;True;True;True;True;True;True;True;True;True;True;True
P16152;E9PQ63;A8MTM1;P16152-2;O75828	P16152	7;3;3;3;2	7;3;3;3;2	7;3;3;3;2	Carbonyl reductase [NADPH] 1	CBR1	5	7	7	7	7	7	7	30	30	30	30.375	277	277;178;222;173;277	1	9	0	11.064	By MS/MS	0.61913	0.85765	11.497	7	1	Leave out requantified	0.61913	0.85765	11.497	7	1	Leave out requantified	30	132930000	81351000	51579000	132930000	81351000	51579000				843	460;1229;1243;1559;2056;2519;6203	True;True;True;True;True;True;True
P16401	P16401	10	2	2	Histone H1.5	HIST1H1B	1	10	2	2	10	2	2	25.2	14.2	14.2	22.58	226	226	1	5	0	5.8019	By MS/MS	0.19315	0.27212	103.1	3	3	Median	0.19315	0.27212	103.1	3	3	Median	25.2	114770000	92983000	21789000	114770000	92983000	21789000				844	409;771;2099;2100;2101;2111;2112;2113;4880;4881	True;True;False;False;False;False;False;False;False;False
P16402	P16402	17	1	1	Histone H1.3	HIST1H1D	1	17	1	1	17	1	1	38.5	9.5	9.5	22.35	221	221	1	2	0.0027027	1.7475	By MS/MS	NaN	NaN	NaN	0	0	Median	NaN	NaN	NaN	0	0	Median	38.5	17438000	17438000	0	17438000	17438000	0				845	405;406;679;2099;2100;2101;2111;2112;2113;2725;2726;2731;4399;4604;4687;4880;4881	False;False;False;False;False;False;False;False;False;False;False;False;False;True;False;False;False
P16403	P16403	18	3	3	Histone H1.2	HIST1H1C	1	18	3	3	18	3	3	39.4	9.9	9.9	21.364	213	213	1	5	0	12.134	By MS/MS	NaN	NaN	NaN	1	0	Median	NaN	NaN	NaN	1	0	Median	39.4	189520000	169320000	20205000	189520000	169320000	20205000				846	405;406;679;2099;2100;2101;2111;2112;2113;2725;2726;2731;4599;4600;4601;4687;4880;4881	False;False;False;False;False;False;False;False;False;False;False;False;True;True;True;False;False;False
P16444;H3BQS5;H3BP43	P16444;H3BQS5;H3BP43	4;2;2	4;2;2	4;2;2	Dipeptidase 1;Dipeptidase	DPEP1	3	4	4	4	4	4	4	13.9	13.9	13.9	45.673	411	411;107;111	1	4	0	4.351	By MS/MS	1.2603	1.8086	23.356	4	0	Leave out requantified	1.2603	1.8086	23.356	4	0	Leave out requantified	13.9	121690000	53639000	68049000	121690000	53639000	68049000				847	268;807;1724;5466	True;True;True;True
P16615-5;P16615-2;P16615-3;P16615;H7C5W9;P16615-4;O14983-3;O14983-2;Q93084-4;Q93084;O14983;Q93084-3;Q93084-7;Q93084-1;Q93084-6;Q93084-5	P16615-5;P16615-2;P16615-3;P16615;H7C5W9;P16615-4	19;19;19;19;16;16;4;4;4;4;4;4;4;4;4;4	19;19;19;19;16;16;4;4;4;4;4;4;4;4;4;4	19;19;19;19;16;16;4;4;4;4;4;4;4;4;4;4	Sarcoplasmic/endoplasmic reticulum calcium ATPase 2	ATP2A2	16	19	19	19	19	19	19	19.9	19.9	19.9	109.73	997	997;997;999;1042;933;1015;869;994;998;999;1001;1029;1033;1043;1044;1052	1	23	0	177.21	By MS/MS	0.77816	1.1107	26.753	22	6	Leave out requantified	0.77816	1.1107	26.753	22	6	Leave out requantified	19.9	683870000	394740000	289120000	683870000	394740000	289120000				848	244;388;1148;1310;1731;1732;2294;2432;3598;3599;3681;3901;4393;4853;4898;4899;5138;5363;5875	True;True;True;True;True;True;True;True;True;True;True;True;True;True;True;True;True;True;True
P16989-2;P16989	P16989-2;P16989	2;2	1;1	1;1	Y-box-binding protein 3	YBX3	2	2	1	1	2	1	1	9.9	6.3	6.3	31.947	303	303;372	1	1	0.0063141	1.0413	By MS/MS	NaN	NaN	NaN	1	0	Median	NaN	NaN	NaN	1	0	Median	9.9	12958000	6187600	6770100	12958000	6187600	6770100				849	262;6014	True;False
P17066;P48741	P17066;P48741	10;7	2;2	2;2	Heat shock 70 kDa protein 6;Putative heat shock 70 kDa protein 7	HSPA6;HSPA7	2	10	2	2	10	2	2	15.6	3.7	3.7	71.027	643	643;367	1	3	0	12.208	By MS/MS	0.78012	1.1455	12.205	3	0	Median	0.78012	1.1455	12.205	3	0	Median	15.6	423560000	234120000	189440000	423560000	234120000	189440000				850	561;651;719;1511;2469;3256;5111;5625;5839;5840	False;False;False;False;False;False;False;False;True;True
P17096;P17096-3;A0A669KAX1;P17096-2;A0A1W2PRV2	P17096;P17096-3;A0A669KAX1;P17096-2	3;3;2;2;1	3;3;2;2;1	2;2;1;1;0	High mobility group protein HMG-I/HMG-Y	HMGA1	5	3	3	2	2	2	2	39.3	39.3	39.3	11.676	107	107;179;30;96;109	1	4	0	77.351	By MS/MS	0.59711	0.85855	11.692	3	2	Median	0.59711	0.85855	11.692	3	2	Median	39.3	142650000	93200000	49445000	142650000	93200000	49445000				851	2863;4596;4597	True;True;True
P17174;P17174-2	P17174;P17174-2	5;4	5;4	5;4	Aspartate aminotransferase, cytoplasmic	GOT1	2	5	5	5	5	5	5	16.5	16.5	16.5	46.247	413	413;392	1	5	0	8.3999	By MS/MS	0.68267	0.9991	10.932	5	0	Leave out requantified	0.68267	0.9991	10.932	5	0	Leave out requantified	16.5	259120000	155450000	103670000	259120000	155450000	103670000				852	590;2331;2960;2961;5885	True;True;True;True;True
P17858;P17858-2	P17858;P17858-2	2;2	1;1	1;1	ATP-dependent 6-phosphofructokinase, liver type	PFKL	2	2	1	1	2	1	1	5.1	2.8	2.8	85.018	780	780;827	1	2	0	59.316	By MS/MS	0.84769	1.2341	19.815	2	1	Median	0.84769	1.2341	19.815	2	1	Median	5.1	109060000	54268000	54790000	109060000	54268000	54790000				853	4911;6177	True;False
P17931;G3V3R6	P17931;G3V3R6	8;4	8;4	8;4	Galectin-3;Galectin	LGALS3	2	8	8	8	8	8	8	29.2	29.2	29.2	26.152	250	250;233	1	17	0	115.14	By MS/MS	0.41876	0.61003	26.895	15	3	Leave out requantified	0.41876	0.61003	26.895	15	3	Leave out requantified	29.2	1603100000	1127000000	476060000	1603100000	1127000000	476060000				854	2030;2328;2600;3667;4278;4279;5792;5793	True;True;True;True;True;True;True;True
P17987;E7ERF2;F5GZI8;F5GYL4;F5H282;E7EQR6;F5H136;F5GZ03;F5H7Y1;F5H726;F5H676	P17987;E7ERF2;F5GZI8	8;6;4;3;3;3;2;2;1;1;1	8;6;4;3;3;3;2;2;1;1;1	8;6;4;3;3;3;2;2;1;1;1	T-complex protein 1 subunit alpha	TCP1	11	8	8	8	8	8	8	20.7	20.7	20.7	60.343	556	556;433;100;65;332;401;136;221;59;91;111	1	10	0	31.662	By MS/MS	0.67333	0.95426	15.185	8	2	Leave out requantified	0.67333	0.95426	15.185	8	2	Leave out requantified	20.7	272260000	169570000	102690000	272260000	169570000	102690000				855	229;2353;3236;3583;4847;4967;5098;6366	True;True;True;True;True;True;True;True
P18077;F8WBS5;F8WB72;C9K025	P18077;F8WBS5;F8WB72;C9K025	2;1;1;1	2;1;1;1	2;1;1;1	60S ribosomal protein L35a	RPL35A	4	2	2	2	2	2	2	16.4	16.4	16.4	12.538	110	110;55;57;94	1	2	0.0064935	1.1511	By MS/MS	0.64477	0.92125	16.302	2	0	Median	0.64477	0.92125	16.302	2	0	Median	16.4	155440000	93322000	62120000	155440000	93322000	62120000				856	1100;6077	True;True
P18124;A8MUD9;C9JZ88;C9JIJ5	P18124;A8MUD9	8;7;1;1	8;7;1;1	8;7;1;1	60S ribosomal protein L7	RPL7	4	8	8	8	8	8	8	35.1	35.1	35.1	29.225	248	248;208;88;99	1	9	0	13.051	By MS/MS	0.71668	1.0219	8.0118	8	2	Leave out requantified	0.71668	1.0219	8.0118	8	2	Leave out requantified	35.1	647270000	376220000	271050000	647270000	376220000	271050000				857	1575;2329;2724;2897;3584;4392;5613;6330	True;True;True;True;True;True;True;True
P18206-2;P18206;P18206-3	P18206-2;P18206	7;7;1	7;7;1	7;7;1	Vinculin	VCL	3	7	7	7	7	7	7	12.1	12.1	12.1	116.72	1066	1066;1134;222	1	8	0	11.055	By MS/MS	0.68014	0.94987	50.67	8	6	Median	0.68014	0.94987	50.67	8	6	Median	12.1	147360000	85383000	61981000	147360000	85383000	61981000				858	636;776;902;1398;3483;3666;5764	True;True;True;True;True;True;True
P18583-6;P18583-2;P18583-10;P18583-3;P18583-4;P18583-7;P18583;P18583-5;P18583-9;H7C1M2;P18583-8	P18583-6;P18583-2;P18583-10;P18583-3;P18583-4;P18583-7;P18583;P18583-5;P18583-9;H7C1M2;P18583-8	2;2;2;2;2;2;2;2;2;1;1	2;2;2;2;2;2;2;2;2;1;1	2;2;2;2;2;2;2;2;2;1;1	Protein SON	SON	11	2	2	2	2	2	2	1.9	1.9	1.9	228.18	2108	2108;2140;2282;2303;2325;2386;2426;2459;2466;1454;699	1	2	0	4.3941	By MS/MS	0.57863	0.81254	21.442	2	1	Median	0.57863	0.81254	21.442	2	1	Median	1.9	34246000	22057000	12189000	34246000	22057000	12189000				859	2503;4892	True;True
P18669;Q8N0Y7;P15259	P18669;Q8N0Y7	13;8;5	13;8;5	13;8;5	Phosphoglycerate mutase 1;Probable phosphoglycerate mutase 4	PGAM1;PGAM4	3	13	13	13	13	13	13	39.8	39.8	39.8	28.804	254	254;254;253	1	15	0	55.601	By MS/MS	0.63096	0.91918	15.95	15	6	Leave out requantified	0.63096	0.91918	15.95	15	6	Leave out requantified	39.8	913840000	579140000	334700000	913840000	579140000	334700000				860	484;485;486;551;2308;4448;4462;4468;5193;5194;5195;6021;6277	True;True;True;True;True;True;True;True;True;True;True;True;True
P20042	P20042	3	3	3	Eukaryotic translation initiation factor 2 subunit 2	EIF2S2	1	3	3	3	3	3	3	9.9	9.9	9.9	38.388	333	333	1	3	0	6.7563	By MS/MS	0.62414	0.8988	31.11	3	1	Median	0.62414	0.8988	31.11	3	1	Median	9.9	92020000	56322000	35698000	92020000	56322000	35698000				861	1685;3523;5578	True;True;True
P20339-2;P20339	P20339-2;P20339	1;1	1;1	1;1	Ras-related protein Rab-5A	RAB5A	2	1	1	1	1	1	1	10.4	10.4	10.4	22.178	201	201;215	1	1	0.0061586	0.9356	By MS/MS	NaN	NaN	NaN	1	1	Median	NaN	NaN	NaN	1	1	Median	10.4	20100000	10983000	9116300	20100000	10983000	9116300				862	4046	TRUE
[truncated: 587 more rows]
[truncated: 8 more columns]

## Sheet: Sheet1
Protein IDs	Protein names	Gene names	Ratio H/L normalized 1	Log2(KO:WT)	Potential contaminant
[truncated: 1,436 more rows]
