# Supplementary material for: Human Mucin-2–Producing Colonic Goblet-Like Cells Secrete the Chemokine CXCL8 by Activating Multiple Proinflammatory Pathways in Response to Entamoeba histolytica
Source: Am J Pathol. 2025 Mar 22;195(6):1085–108. doi: 10.1016/j.ajpath.2025.02.008 (PMC12163493; doi:10.1016/j.ajpath.2025.02.008)
Supplement: Supplemental Table S2 [file mmc2.xlsx]

## Sheet: proteinGroups
Supplementary Table 2. Protein groups from shotgun proteomic analysis of LS174T WT and MUC2KO cells treated with SAP. Protein IDs from Uniprot (https://www.uniprot.org, accessed June 20, 2023).
Protein IDs	Majority protein IDs	Peptide counts (all)	Peptide counts (razor+unique)	Peptide counts (unique)	Protein names	Gene names	Number of proteins	Peptides	Razor + unique peptides	Unique peptides	Peptides 1	Razor + unique peptides 1	Unique peptides 1	Sequence coverage [%]	Unique + razor sequence coverage [%]	Unique sequence coverage [%]	Mol. weight [kDa]	Sequence length	Sequence lengths	Fraction average	Fraction 1	Q-value	Score	Ratio H/L	Ratio H/L normalized	Ratio H/L variability [%]	Ratio H/L count	Ratio H/L iso-count	Ratio H/L type	Ratio H/L 1	Ratio H/L normalized 1	Ratio H/L variability [%] 1	Ratio H/L count 1	Ratio H/L iso-count 1	Ratio H/L type 1	Sequence coverage 1 [%]	Intensity	Intensity L	Intensity H	Intensity 1	Intensity L 1	Intensity H 1	Only identified by site	Reverse	Potential contaminant	id	Peptide IDs	Peptide is razor	Mod. peptide IDs
A0A024QZP7;P06493-2;P06493;E5RIU6;A0A087WZZ9	A0A024QZP7;P06493-2;P06493	4;4;4;1;1	4;4;4;1;1	4;4;4;1;1	Cyclin-dependent kinase 1	CDC2;CDK1	5	4	4	4	4	4	4	17.2	17.2	17.2	34.081	297	297;240;297;189;224	1	4	0	9.1977	0.50493	0.70304	68.513	4	3	Median	0.50493	0.70304	68.513	4	3	Median	17.2	51742000	32998000	18744000	51742000	32998000	18744000				0	9494;10909;11278;11870	True;True;True;True	9768;11215;11602;12225
A0A024R0K5;P06731-2;P06731;A0A087WYX0;M0R3J1;T2HUW8;P13688-3;P31997;P13688-4;P13688-11;P13688-9;P13688-6;P13688-5	A0A024R0K5;P06731-2;P06731;A0A087WYX0	4;4;4;2;1;1;1;1;1;1;1;1;1	4;4;4;2;1;1;1;1;1;1;1;1;1	3;3;3;1;1;1;0;0;0;0;0;0;0	Carcinoembryonic antigen-related cell adhesion molecule 5	CEACAM5	13	4	4	3	4	4	3	8.7	8.7	7.4	76.795	702	702;701;702;524;194;346;321;349;351;368;399;430;461	1	7	0	38.439	0.37335	0.59604	27.847	6	0	Leave out requantified	0.37335	0.59604	27.847	6	0	Leave out requantified	8.7	180800000	131030000	49762000	180800000	131030000	49762000				1	2574;7900;13695;16613	True;True;True;True	2650;8130;8131;14109;17111
A0A024R4E5;Q00341;Q00341-2;H0Y394;H7C0A4;C9JIZ1;C9J5E5;H7C2D1;C9JZI8;C9JES8;H7BZC3;C9JHZ8;C9JHS7;C9JK79;C9JT62;C9JHN6;C9JEJ8;C9JBS3;C9JQ82;H7C3D0;C9JMQ6	A0A024R4E5;Q00341;Q00341-2;H0Y394	39;38;34;27;13;11;9;8;8;6;6;6;6;5;5;3;3;3;2;1;1	39;38;34;27;13;11;9;8;8;6;6;6;6;5;5;3;3;3;2;1;1	39;38;34;27;13;11;9;8;8;6;6;6;6;5;5;3;3;3;2;1;1	Vigilin	HDLBP	21	39	39	39	39	39	39	42.8	42.8	42.8	141.44	1268	1268;1268;1235;973;332;224;221;308;164;147;267;141;126;128;96;81;79;69;53;126;46	1	47	0	97.052	0.56516	0.89308	44.239	36	15	Leave out requantified	0.56516	0.89308	44.239	36	15	Leave out requantified	42.8	788050000	491080000	296970000	788050000	491080000	296970000				2	74;752;1624;1830;2027;2028;2941;2942;3186;3216;3716;4064;4256;5471;6342;6939;7358;7409;7952;8174;8257;9454;9669;10421;10422;10735;11476;13443;14247;14369;14418;16050;16166;16260;16414;17007;17382;17789;17874	True;True;True;True;True;True;True;True;True;True;True;True;True;True;True;True;True;True;True;True;True;True;True;True;True;True;True;True;True;True;True;True;True;True;True;True;True;True;True	72;770;1677;1889;2090;2091;3027;3028;3279;3309;3818;4172;4367;5616;6515;7124;7564;7616;8185;8417;8503;9728;9949;10716;10717;11033;11812;13850;14676;14805;14857;16533;16653;16750;16906;17512;17897;18317;18416
Q9H4M9;A0A024R571;C9J2Z4	Q9H4M9;A0A024R571;C9J2Z4	3;3;2	3;3;2	3;3;2	EH domain-containing protein 1	EHD1	3	3	3	3	3	3	3	9.4	9.4	9.4	60.626	534	534;548;306	1	3	0	12.465	0.43399	0.60136	36.012	2	1	Median	0.43399	0.60136	36.012	2	1	Median	9.4	20014000	14875000	5139000	20014000	14875000	5139000				3	9147;10000;12529	True;True;True	9414;10288;12911
K7EN05;K7EPC8;A0A024R7E8;K7EQ44;K7EMV4;P60002	K7EN05;K7EPC8;A0A024R7E8;K7EQ44;K7EMV4;P60002	1;1;1;1;1;1	1;1;1;1;1;1	1;1;1;1;1;1	Transcription elongation factor 1 homolog	ELOF1	6	1	1	1	1	1	1	23.7	23.7	23.7	8.6531	76	76;90;104;114;120;83	1	1	0.00040193	2.2296	NaN	NaN	NaN	1	0	Median	NaN	NaN	NaN	1	0	Median	23.7	14683000	8621600	6061100	14683000	8621600	6061100				4	11459	TRUE	11794
A0A024RA52;P25787;A0A7I2V2H3;A0A7I2YQP7;C9JCK5;H3BT36	A0A024RA52;P25787;A0A7I2V2H3	10;10;9;3;3;2	10;10;9;3;3;2	10;10;9;3;3;2	Proteasome subunit alpha type;Proteasome subunit alpha type-2	PSMA2	6	10	10	10	10	10	10	48.7	48.7	48.7	25.898	234	234;234;182;156;164;48	1	11	0	23.923	0.46229	0.72479	21.808	11	5	Leave out requantified	0.46229	0.72479	21.808	11	5	Leave out requantified	48.7	287040000	201670000	85368000	287040000	201670000	85368000				5	228;229;6877;7009;8744;9264;10672;10792;14530;15656	True;True;True;True;True;True;True;True;True;True	232;233;7058;7199;9002;9536;10970;11092;14971;16129
H0Y4L1;H0Y710;A0A0G2JL47;A0A7P0MQS5;A0A024RCR6;A0A0G2JK23;A0A7I2V508;P46379-4;P46379-5;P46379-2;P46379;P46379-3	H0Y4L1;H0Y710;A0A0G2JL47;A0A7P0MQS5;A0A024RCR6;A0A0G2JK23;A0A7I2V508;P46379-4;P46379-5;P46379-2;P46379;P46379-3	2;2;2;2;2;2;2;2;2;2;2;2	2;2;2;2;2;2;2;2;2;2;2;2	2;2;2;2;2;2;2;2;2;2;2;2	Large proline-rich protein BAG6	BAG6;BAT3	12	2	2	2	2	2	2	25.7	25.7	25.7	15.432	136	136;226;1077;1100;1126;1132;1173;903;1077;1126;1132;1162	1	2	0.00040816	2.3721	0.63677	0.96285	54.051	2	0	Median	0.63677	0.96285	54.051	2	0	Median	25.7	27276000	17195000	10082000	27276000	17195000	10082000				6	10321;17904	True;True	10616;18446
A0A044PY82;Q96FF7	A0A044PY82;Q96FF7	3;3	3;3	3;3	Uncharacterized protein LOC113230	LOC113230	2	3	3	3	3	3	3	18.3	18.3	18.3	39.004	361	361;219	1	3	0	25.102	0.79601	1.2478	26.841	3	0	Leave out requantified	0.79601	1.2478	26.841	3	0	Leave out requantified	18.3	81262000	45237000	36025000	81262000	45237000	36025000				7	4865;17997;18292	True;True;True	4988;18544;18845
G5E9M9;A0A075B6E4;A0A0A6YYI5;G5E9M7;Q14135-5;Q14135-6;Q14135-2;Q14135;Q14135-4;E7ERW0;E7EQU6;E7EWF5	G5E9M9;A0A075B6E4;A0A0A6YYI5;G5E9M7;Q14135-5;Q14135-6;Q14135-2;Q14135;Q14135-4;E7ERW0;E7EQU6;E7EWF5	2;2;2;2;2;2;2;2;2;1;1;1	2;2;2;2;2;2;2;2;2;1;1;1	2;2;2;2;2;2;2;2;2;1;1;1	Transcription cofactor vestigial-like protein 4	VGLL4	12	2	2	2	2	2	2	11.3	11.3	11.3	24.571	231	231;290;295;296;206;210;259;290;296;190;200;223	1	2	0	3.1343	1.1138	1.5011	16.158	2	1	Median	1.1138	1.5011	16.158	2	1	Median	11.3	13071000	5614200	7456800	13071000	5614200	7456800				8	1346;13108	True;True	1384;13510
A0A075B6F9;Q9Y314;M0R3B2;M0QX85;M0R1K2;M0R1T7;A0A075B797	A0A075B6F9;Q9Y314;M0R3B2;M0QX85;M0R1K2	7;7;5;4;4;2;2	7;7;5;4;4;2;2	7;7;5;4;4;2;2	Nitric oxide synthase-interacting protein	NOSIP	7	7	7	7	7	7	7	40.8	40.8	40.8	33.431	304	304;301;241;96;176;63;232	1	8	0	19.478	0.65954	1.0376	23.63	8	3	Leave out requantified	0.65954	1.0376	23.63	8	3	Leave out requantified	40.8	95320000	61448000	33871000	95320000	61448000	33871000				9	2962;3467;3706;5890;8707;11419;11624	True;True;True;True;True;True;True	3048;3567;3808;6053;8966;11749;11967
H0YL34;A0A075B7B1;O15061-2;O15061	H0YL34;A0A075B7B1;O15061-2;O15061	1;1;1;1	1;1;1;1	1;1;1;1	Synemin	SYNM	4	1	1	1	1	1	1	1.4	1.4	1.4	107.13	967	967;1253;1253;1565	1	1	0.0099828	1.1774	NaN	NaN	NaN	1	0	Median	NaN	NaN	NaN	1	0	Median	1.4	11392000	4251900	7139700	11392000	4251900	7139700				10	4648	TRUE	4763
K7EM73;K7EIV0;A0A075B7C0;K7ELJ7;A0A0C4DGQ5;P04632;U3KQE2	K7EM73;K7EIV0;A0A075B7C0;K7ELJ7;A0A0C4DGQ5;P04632;U3KQE2	2;2;2;2;2;2;1	2;2;2;2;2;2;1	2;2;2;2;2;2;1	Calpain small subunit 1	CAPNS1	7	2	2	2	2	2	2	23.9	23.9	23.9	15.958	163	163;196;197;278;322;268;161	1	2	0	5.1216	0.32223	0.47782	18.517	2	0	Median	0.32223	0.47782	18.517	2	0	Median	23.9	43076000	34194000	8882600	43076000	34194000	8882600				11	7770;16290	True;True	7992;16781
A0A087WSW7;F6XU50;A0A0B4J1V9;Q9NRZ9-6;Q9NRZ9-5;Q9NRZ9-3;Q9NRZ9-2;Q9NRZ9	A0A087WSW7;F6XU50;A0A0B4J1V9;Q9NRZ9-6;Q9NRZ9-5;Q9NRZ9-3;Q9NRZ9-2;Q9NRZ9	1;1;1;1;1;1;1;1	1;1;1;1;1;1;1;1	1;1;1;1;1;1;1;1	Lymphoid-specific helicase	HELLS	8	1	1	1	1	1	1	2	2	2	81.035	700	700;714;884;708;740;806;822;838	1	1	0.00039904	2.1644	NaN	NaN	NaN	1	0	Median	NaN	NaN	NaN	1	0	Median	2	4329700	2556400	1773300	4329700	2556400	1773300				12	7761	TRUE	7983
Q16881;E9PIR7;Q16881-6;Q16881-3;Q16881-4;Q16881-2;Q16881-5;A0A087WSY9;A0A182DWI3;A0A087WSW9;F8W809;Q16881-7;E2QRB9;E9PKD3;A0A0B4J225;E9PIZ5;E9PKI4;E9PLT3;E9PQI3;E9PRI8	Q16881;E9PIR7;Q16881-6;Q16881-3;Q16881-4;Q16881-2;Q16881-5;A0A087WSY9;A0A182DWI3;A0A087WSW9;F8W809;Q16881-7;E2QRB9	8;8;8;8;8;8;8;8;8;8;8;7;7;3;2;2;2;2;1;1	8;8;8;8;8;8;8;8;8;8;8;7;7;3;2;2;2;2;1;1	7;7;7;7;7;7;7;7;7;7;7;6;6;2;1;1;1;1;1;1	Thioredoxin reductase 1, cytoplasmic	TXNRD1	20	8	8	7	8	8	7	23.7	23.7	21.4	70.905	649	649;482;614;598;551;543;499;648;568;548;498;461;460;175;103;139;72;70;53;44	1	8	0	45.618	0.56847	0.92662	21.112	7	3	Leave out requantified	0.56847	0.92662	21.112	7	3	Leave out requantified	23.7	154380000	106420000	47961000	154380000	106420000	47961000				13	5071;8670;12608;16205;18147;18471;18499;18644	True;True;True;True;True;True;True;True	5202;8929;12993;16693;18695;19030;19060;19212
A0A087WT20;Q9NV06;E5RHM4;B3KME9;Q9NV06-2	A0A087WT20;Q9NV06;E5RHM4;B3KME9;Q9NV06-2	2;2;1;1;1	2;2;1;1;1	2;2;1;1;1	DDB1- and CUL4-associated factor 13	DCAF13	5	2	2	2	2	2	2	3.9	3.9	3.9	67.55	597	597;445;185;221;96	1	2	0	3.3062	0.5598	0.75226	71.085	2	1	Median	0.5598	0.75226	71.085	2	1	Median	3.9	20152000	14000000	6152600	20152000	14000000	6152600				14	12310;14595	True;True	12687;15038
A0A087WT27;A0A494C1Q4;A0A494C1E2;A0A494C0G1;O95394;O95394-4;H0Y8I3;J3KN95;H0Y987;O95394-3;D6RIS6;A0A494C163;A0A494C099	A0A087WT27;A0A494C1Q4;A0A494C1E2;A0A494C0G1;O95394;O95394-4;H0Y8I3;J3KN95;H0Y987;O95394-3	5;5;5;5;5;5;4;4;4;4;1;1;1	5;5;5;5;5;5;4;4;4;4;1;1;1	5;5;5;5;5;5;4;4;4;4;1;1;1	Phosphoacetylglucosamine mutase	PGM3	13	5	5	5	5	5	5	18.6	18.6	18.6	46.613	420	420;427;461;501;542;570;113;441;566;566;172;252;285	1	5	0	12.03	0.65949	1.0264	28.054	5	1	Leave out requantified	0.65949	1.0264	28.054	5	1	Leave out requantified	18.6	92469000	54504000	37965000	92469000	54504000	37965000				15	794;12439;12480;12481;18587	True;True;True;True;True	815;12819;12862;12863;19152
A0A087WT44;P30519;P30519-2;I3L159;I3L1F5;I3L1Y2;I3L276;I3L4P8;A0A1B0GXH0;I3L463	A0A087WT44;P30519;P30519-2;I3L159;I3L1F5	6;6;5;4;4;2;1;1;1;1	6;6;5;4;4;2;1;1;1;1	6;6;5;4;4;2;1;1;1;1	Heme oxygenase 2	HMOX2	10	6	6	6	6	6	6	31.1	31.1	31.1	41.669	370	370;316;287;229;238;110;110;130;131;132	1	7	0	62.699	0.60086	0.98399	20.782	7	2	Leave out requantified	0.60086	0.98399	20.782	7	2	Leave out requantified	31.1	189200000	124220000	64984000	189200000	124220000	64984000				16	1387;4569;7588;8239;12147;19071	True;True;True;True;True;True	1426;4683;7801;8484;12513;19655
A0A087WTB8;P15374;Q5TBK7	A0A087WTB8;P15374;Q5TBK7	5;5;4	5;5;4	5;5;4	Ubiquitin carboxyl-terminal hydrolase;Ubiquitin carboxyl-terminal hydrolase isozyme L3	UCHL3	3	5	5	5	5	5	5	26.8	26.8	26.8	21.945	194	194;230;228	1	5	0	5.8719	0.59152	0.90734	18.293	3	2	Plateau	0.59152	0.90734	18.293	3	2	Plateau	26.8	29873000	22016000	7857900	29873000	22016000	7857900				17	5057;5142;8529;18409;19016	True;True;True;True;True	5186;5274;8784;18965;19600
A0A087WTG3;Q13618-3;Q13618-2;Q13618;H7C399	A0A087WTG3;Q13618-3;Q13618-2;Q13618	3;3;3;3;1	3;3;3;3;1	3;3;3;3;1	Cullin-3	CUL3	5	3	3	3	3	3	3	11.1	11.1	11.1	39.147	342	342;702;744;768;111	1	4	0	5.9238	0.88178	1.2555	12.433	2	0	Median	0.88178	1.2555	12.433	2	0	Median	11.1	46654000	28517000	18137000	46654000	28517000	18137000				18	1471;5096;11372	True;True;True	1516;5227;11698
A0A7P0TBG4;A0A7P0Z4N2;A0A7P0Z434;A0A087WTH8;A0A7P0TAR0;A0A7P0T868;Q9NY61;A0A087WW41	A0A7P0TBG4;A0A7P0Z4N2;A0A7P0Z434;A0A087WTH8;A0A7P0TAR0;A0A7P0T868;Q9NY61;A0A087WW41	2;2;2;2;2;2;2;1	2;2;2;2;2;2;2;1	2;2;2;2;2;2;2;1	Protein AATF	AATF	8	2	2	2	2	2	2	16	16	16	31.866	288	288;474;503;514;536;540;560;55	1	3	0	4.0749	NaN	NaN	NaN	1	0	Median	NaN	NaN	NaN	1	0	Median	16	5930300	2620300	3310000	5930300	2620300	3310000				19	947;9271	True;True	969;9543
F5H5N1;A0A087WXF6;A0A087WTI3;F5GXJ1;O75251-2;O75251	F5H5N1;A0A087WXF6;A0A087WTI3;F5GXJ1;O75251-2;O75251	1;1;1;1;1;1	1;1;1;1;1;1	1;1;1;1;1;1	NADH dehydrogenase [ubiquinone] iron-sulfur protein 7, mitochondrial	NDUFS7	6	1	1	1	1	1	1	7.7	7.7	7.7	19.77	182	182;214;214;236;206;213	1	2	0.00039698	2.1258	0.59485	0.83838	18.435	2	1	Median	0.59485	0.83838	18.435	2	1	Median	7.7	17798000	10759000	7038400	17798000	10759000	7038400				20	13179	TRUE	13581
A0A087WZ85;A0A0A0MSX4;A0A087WTM1;Q9Y6N7-6;Q9Y6N7-5;Q9Y6N7-4;Q9Y6N7-3;Q9Y6N7;Q9Y6N7-2	A0A087WZ85;A0A0A0MSX4;A0A087WTM1;Q9Y6N7-6;Q9Y6N7-5;Q9Y6N7-4;Q9Y6N7-3;Q9Y6N7;Q9Y6N7-2	2;2;2;2;2;2;2;2;2	2;2;2;2;2;2;2;2;2	2;2;2;2;2;2;2;2;2	Roundabout homolog 1	ROBO1	9	2	2	2	2	2	2	1.7	1.7	1.7	166.73	1525	1525;1531;1606;1551;1606;1612;1615;1651;1655	1	2	0.0018804	1.7138	NaN	NaN	NaN	0	0	Median	NaN	NaN	NaN	0	0	Median	1.7	12875000	2853400	10021000	12875000	2853400	10021000				21	15063;15231	True;True	15523;15695
H0YJK8;A0A087WTS0;P18283	H0YJK8;A0A087WTS0;P18283	2;2;2	2;2;2	2;2;2	Glutathione peroxidase;Glutathione peroxidase 2	GPX2	3	2	2	2	2	2	2	22.4	22.4	22.4	15.536	134	134;189;190	1	2	0	3.1666	0.69553	1.0805	24.86	2	2	Median	0.69553	1.0805	24.86	2	2	Median	22.4	16730000	9900000	6830000	16730000	9900000	6830000				22	16133;19238	True;True	16620;19826
A0A087WTU3;Q9Y6I9;C9JXQ7;C9JHH5	A0A087WTU3;Q9Y6I9	4;4;1;1	4;4;1;1	4;4;1;1	Testis-expressed sequence 264 protein	TEX264	4	4	4	4	4	4	4	23.4	23.4	23.4	25.966	239	239;313;215;216	1	4	0	40.312	0.55363	0.87619	21.505	4	1	Leave out requantified	0.55363	0.87619	21.505	4	1	Leave out requantified	23.4	63960000	39149000	24811000	63960000	39149000	24811000				23	4581;9382;9460;18684	True;True;True;True	4696;9655;9734;19253
A0A087WTV6;Q96C36;A0A087WZR9;J3KR12	A0A087WTV6;Q96C36;A0A087WZR9;J3KR12	6;6;4;3	5;5;3;2	5;5;3;2	Pyrroline-5-carboxylate reductase 2;Pyrroline-5-carboxylate reductase	PYCR2	4	6	5	5	6	5	5	32.1	26.8	26.8	25.868	246	246;320;319;359	1	6	0	11.93	0.70851	1.0399	79.431	4	3	Median	0.70851	1.0399	79.431	4	3	Median	32.1	61821000	39837000	21984000	61821000	39837000	21984000				24	4299;7594;14784;15648;17893;17894	True;True;False;True;True;True	4410;7808;15237;16121;18435;18436
A0A087WWG9;A0A087WVR3;A0A087WTW0;Q96T88;Q96T88-2;Q96PU4	A0A087WWG9;A0A087WVR3;A0A087WTW0;Q96T88;Q96T88-2	5;5;5;5;5;1	5;5;5;5;5;1	5;5;5;5;5;1	E3 ubiquitin-protein ligase UHRF1	UHRF1	6	5	5	5	5	5	5	15.9	15.9	15.9	55.078	496	496;806;857;793;806;802	1	5	0	15.717	0.77052	1.149	42.6	5	1	Leave out requantified	0.77052	1.149	42.6	5	1	Leave out requantified	15.9	65994000	35342000	30651000	65994000	35342000	30651000				25	1242;1805;9650;11635;15851	True;True;True;True;True	1275;1862;9930;11978;16330
A6NNI4;A0A2R8Y478;A0A7I2V3T0;A0A7I2V3T7;G8JLH6;A0A087WU13;F5GXT1;P21926	A6NNI4;A0A2R8Y478;A0A7I2V3T0;A0A7I2V3T7;G8JLH6;A0A087WU13;F5GXT1;P21926	3;3;3;3;3;3;3;3	3;3;3;3;3;3;3;3	3;3;3;3;3;3;3;3	Tetraspanin;CD9 antigen	CD9	8	3	3	3	3	3	3	28.9	28.9	28.9	17.764	159	159;159;216;218;251;255;270;228	1	8	0	29.389	0.29341	0.46367	14.83	8	1	Leave out requantified	0.29341	0.46367	14.83	8	1	Leave out requantified	28.9	669420000	518570000	150850000	669420000	518570000	150850000				26	1073;8450;16411	True;True;True	1097;1098;8704;16903
A0A087WU53;Q9H0U3	A0A087WU53;Q9H0U3	1;1	1;1	1;1	Magnesium transporter protein 1	MAGT1	2	1	1	1	1	1	1	2.5	2.5	2.5	41.531	367	367;335	1	1	0.0080929	1.2789	NaN	NaN	NaN	1	0	Median	NaN	NaN	NaN	1	0	Median	2.5	12578000	8608000	3970000	12578000	8608000	3970000				27	5756	TRUE	5909
A0A0G2JMS5;A0A087WU62;A0A087X2D5;Q9BRJ2	A0A0G2JMS5;A0A087WU62;A0A087X2D5;Q9BRJ2	3;3;3;3	3;3;3;3	3;3;3;3	39S ribosomal protein L45, mitochondrial	MRPL45	4	3	3	3	3	3	3	23	23	23	29.408	256	256;256;306;306	1	4	0	8.5709	0.7621	1.2289	27.833	4	1	Leave out requantified	0.7621	1.2289	27.833	4	1	Leave out requantified	23	75330000	46790000	28541000	75330000	46790000	28541000				28	5324;14513;17131	True;True;True	5464;14954;17640
A0A087WUB9;Q8WYA6-4;Q8WYA6;A2A2P1;Q8WYA6-3;Q8WYA6-2	A0A087WUB9;Q8WYA6-4;Q8WYA6;A2A2P1;Q8WYA6-3;Q8WYA6-2	2;2;2;1;1;1	2;2;2;1;1;1	2;2;2;1;1;1	Beta-catenin-like protein 1	CTNNBL1	6	2	2	2	2	2	2	3	3	3	65.702	568	568;536;563;166;311;376	1	3	0.0043212	1.4178	1.5728	2.2808	47.541	2	1	Median	1.5728	2.2808	47.541	2	1	Median	3	17757000	6486900	11270000	17757000	6486900	11270000				29	7773;13707	True;True	7995;14121
E9PL01;A0A087WUC6;E9PI68;Q15005;E9PRB9	E9PL01;A0A087WUC6;E9PI68;Q15005;E9PRB9	2;2;2;2;1	2;2;2;2;1	2;2;2;2;1	Signal peptidase complex subunit 2	SPCS2	5	2	2	2	2	2	2	26.1	26.1	26.1	17.027	157	157;227;257;226;87	1	5	0	323.31	0.97472	1.6187	64.598	5	3	Median	0.97472	1.6187	64.598	5	3	Median	26.1	199890000	106640000	93251000	199890000	106640000	93251000				30	4864;14339	True;True	4987;14773;14774
A0A087WUK2;O14979-3;O14979-2;O14979;REV__Q8N0S2-3;REV__Q8N0S2-2;REV__A0A0B4J1R9;REV__Q8N0S2;REV__Q9ULL8-2;REV__Q9ULL8;Q9ULL8-2;Q9ULL8	A0A087WUK2;O14979-3;O14979-2;O14979	10;10;10;10;1;1;1;1;1;1;1;1	8;8;8;8;1;1;1;1;1;1;1;1	8;8;8;8;1;1;1;1;1;1;1;1	Heterogeneous nuclear ribonucleoprotein D-like	HNRNPDL	12	10	8	8	10	8	8	32.5	29.8	29.8	40.04	363	363;244;301;420;190;282;318;351;1377;1493;1377;1493	1	9	0	15.151	0.82981	1.3404	31.82	9	4	Leave out requantified	0.82981	1.3404	31.82	9	4	Leave out requantified	32.5	282420000	166540000	115880000	282420000	166540000	115880000				31	3318;4896;5680;5713;11096;13125;13501;15214;17633;18933	True;True;True;False;True;True;True;False;True;True	3412;5022;5830;5866;11413;13527;13908;15678;18157;19511
A0A087WUN7;H0YJ40;G3V4X6;G3V2S9;Q9GZT3-2;Q9GZT3;H0YJW7;H0YJI1	A0A087WUN7;H0YJ40;G3V4X6;G3V2S9;Q9GZT3-2;Q9GZT3;H0YJW7	4;4;4;4;4;4;3;1	4;4;4;4;4;4;3;1	4;4;4;4;4;4;3;1	SRA stem-loop-interacting RNA-binding protein, mitochondrial	SLIRP	8	4	4	4	4	4	4	55.4	55.4	55.4	10.353	92	92;96;98;124;107;109;76;40	1	5	0	9.6178	0.8667	1.3497	18.443	5	1	Leave out requantified	0.8667	1.3497	18.443	5	1	Leave out requantified	55.4	233550000	123090000	110470000	233550000	123090000	110470000				32	2648;6167;11582;14540	True;True;True;True	2725;6335;11924;14982
A0A087WUT6;O60841	A0A087WUT6;O60841	10;10	10;10	10;10	Eukaryotic translation initiation factor 5B	EIF5B	2	10	10	10	10	10	10	11.9	11.9	11.9	138.68	1220	1220;1220	1	10	0	40.199	0.59453	0.82394	30.724	8	1	Leave out requantified	0.59453	0.82394	30.724	8	1	Leave out requantified	11.9	162160000	104930000	57221000	162160000	104930000	57221000				33	1575;6193;6945;7166;7430;8720;8895;9863;10437;10438	True;True;True;True;True;True;True;True;True;True	1629;6361;7130;7366;7638;8979;9156;10150;10732;10733
A0A087WV05;Q99417	A0A087WV05;Q99417	2;2	2;2	2;2	C-Myc-binding protein	MYCBP	2	2	2	2	2	2	2	28.2	28.2	28.2	12.755	110	110;103	1	2	0	4.8828	0.46504	0.63941	2.156	2	2	Median	0.46504	0.63941	2.156	2	2	Median	28.2	16687000	11561000	5126800	16687000	11561000	5126800				34	9266;18112	True;True	9538;18658
A0A087WV26;O43805	A0A087WV26;O43805	1;1	1;1	1;1	Sjoegren syndrome nuclear autoantigen 1	SSNA1	2	1	1	1	1	1	1	13.6	13.6	13.6	9.1951	81	81;119	1	1	0.00039479	2.0864	NaN	NaN	NaN	1	0	Median	NaN	NaN	NaN	1	0	Median	13.6	7293500	6139700	1153800	7293500	6139700	1153800				35	12750	TRUE	13140
A0A087WV29;Q9H0A0-2;Q9H0A0;E9PMU0	A0A087WV29;Q9H0A0-2;Q9H0A0	6;6;6;1	6;6;6;1	6;6;6;1	N-acetyltransferase 10	NAT10	4	6	6	6	6	6	6	11.6	11.6	11.6	93.533	834	834;953;1025;288	1	7	0	58.137	0.62354	0.87817	22.892	4	2	Median	0.62354	0.87817	22.892	4	2	Median	11.6	54059000	38218000	15841000	54059000	38218000	15841000				36	857;4248;7303;13131;13265;16584	True;True;True;True;True;True	878;4359;7508;13533;13671;17082
A0A087WV97;Q8WU79-3;Q8WU79-2;Q8WU79;X6RCC3	A0A087WV97;Q8WU79-3;Q8WU79-2;Q8WU79	3;3;3;3;1	3;3;3;3;1	3;3;3;3;1	Stromal membrane-associated protein 2	SMAP2	5	3	3	3	3	3	3	13.2	13.2	13.2	46.382	424	424;349;399;429;174	1	3	0	7.1497	0.68243	1.0351	29.398	2	0	Median	0.68243	1.0351	29.398	2	0	Median	13.2	27873000	14924000	12948000	27873000	14924000	12948000				37	14692;15469;16876	True;True;True	15136;15935;17381
A0A087WVI0;Q8WTW3;J3KSY3;J3QKY9;J3QLT5;E9PBL8	A0A087WVI0;Q8WTW3;J3KSY3;J3QKY9;J3QLT5;E9PBL8	2;2;1;1;1;1	2;2;1;1;1;1	2;2;1;1;1;1	Conserved oligomeric Golgi complex subunit 1	COG1	6	2	2	2	2	2	2	3.4	3.4	3.4	104.79	940	940;980;26;102;126;962	1	2	0.0046578	1.3972	NaN	NaN	NaN	1	1	Median	NaN	NaN	NaN	1	1	Median	3.4	13758000	9997500	3760600	13758000	9997500	3760600				38	2046;15431	True;True	2109;15897
K4DI81;A0A0A0MSE8;A0A087WVK1;O00762-3;O00762-4;O00762	K4DI81;A0A0A0MSE8;A0A087WVK1;O00762-3;O00762-4;O00762	1;1;1;1;1;1	1;1;1;1;1;1	1;1;1;1;1;1	Ubiquitin-conjugating enzyme E2 C	UBE2C	6	1	1	1	1	1	1	32	32	32	5.1169	50	50;79;132;150;161;179	1	2	0	12.76	NaN	NaN	NaN	0	0	Median	NaN	NaN	NaN	0	0	Median	32	0	0	0	0	0	0				39	1993	TRUE	2056
A0A087WVM4;B7ZM99;Q6UB35;Q4VXM0;Q4VXM1	A0A087WVM4;B7ZM99;Q6UB35;Q4VXM0	6;6;6;3;1	6;6;6;3;1	6;6;6;3;1	Monofunctional C1-tetrahydrofolate synthase, mitochondrial	MTHFD1L	5	6	6	6	6	6	6	8.2	8.2	8.2	99.31	913	913;979;978;92;57	1	6	0	9.7245	0.71811	1.0339	50.651	4	2	Median	0.71811	1.0339	50.651	4	2	Median	8.2	66959000	47271000	19687000	66959000	47271000	19687000				40	3028;3144;4082;7368;9363;16306	True;True;True;True;True;True	3118;3237;4190;7574;9636;16797
E9PRX2;E9PMD5;E9PI38;E9PQS6;E9PKV4;A0A087WVP0;Q2TAM5;E9PKH5;A0A087X0W8;Q04206-2;Q04206-3;Q04206-4;Q04206;E9PJR1;E9PNV4	E9PRX2;E9PMD5;E9PI38;E9PQS6;E9PKV4;A0A087WVP0;Q2TAM5;E9PKH5;A0A087X0W8;Q04206-2;Q04206-3;Q04206-4;Q04206;E9PJR1;E9PNV4	2;2;2;2;2;2;2;2;2;2;2;2;2;1;1	2;2;2;2;2;2;2;2;2;2;2;2;2;1;1	2;2;2;2;2;2;2;2;2;2;2;2;2;1;1	Transcription factor p65	RELA	15	2	2	2	2	2	2	27.4	27.4	27.4	10.723	95	95;161;185;208;237;246;377;418;448;537;541;548;551;89;153	1	2	0	3.5335	NaN	NaN	NaN	1	1	Median	NaN	NaN	NaN	1	1	Median	27.4	11356000	10193000	1163300	11356000	10193000	1163300				41	2644;3067	True;True	2721;3158
A0A087WVP1;Q14517	A0A087WVP1;Q14517	2;2	2;2	2;2	Protocadherin Fat 1;Protocadherin Fat 1, nuclear form	FAT1	2	2	2	2	2	2	2	0.5	0.5	0.5	506.37	4590	4590;4588	1	2	0.00039017	1.9908	NaN	NaN	NaN	0	0	Median	NaN	NaN	NaN	0	0	Median	0.5	8401100	8401100	0	8401100	8401100	0				42	15538;18212	True;True	16005;18764
A0A087WVQ6;Q00610-2;Q00610;J3KS13;K7EJJ5;A0A087WX41;P53675-2;P53675	A0A087WVQ6;Q00610-2;Q00610	31;31;31;10;3;2;2;2	31;31;31;10;3;2;2;2	31;31;31;10;3;2;2;2	Clathrin heavy chain;Clathrin heavy chain 1	CLTC	8	31	31	31	31	31	31	22.7	22.7	22.7	192.06	1679	1679;1639;1675;612;222;1260;1583;1640	1	40	0	198.31	0.50841	0.80559	39.197	34	16	Leave out requantified	0.50841	0.80559	39.197	34	16	Leave out requantified	22.7	1446100000	975510000	470630000	1446100000	975510000	470630000				43	440;1310;2335;2730;3383;4522;4523;4551;5106;5984;6310;6415;7570;8334;8532;8533;9162;9163;9285;9721;9899;10083;10164;12028;12933;15619;15687;15705;16859;18358;18774	True;True;True;True;True;True;True;True;True;True;True;True;True;True;True;True;True;True;True;True;True;True;True;True;True;True;True;True;True;True;True	449;1348;2406;2810;3481;4635;4636;4665;5237;6152;6481;6588;7783;8582;8787;8788;9429;9430;9431;9557;10004;10186;10375;10457;12386;13333;16089;16160;16178;17363;18912;19348
C9JAG1;A0A087WW58;Q9C0D9	C9JAG1;A0A087WW58;Q9C0D9	1;1;1	1;1;1	1;1;1	Ethanolaminephosphotransferase 1	EPT1	3	1	1	1	1	1	1	10	10	10	20.557	180	180;396;397	1	1	0.0090846	1.2313	NaN	NaN	NaN	1	1	Median	NaN	NaN	NaN	1	1	Median	10	5839700	4745300	1094400	5839700	4745300	1094400				44	994	TRUE	1017
Q99460;Q99460-2;A0A087WW66;A0A7I2V479;A0A7I2V523;A0A7I2V5C8;A0A7I2V262;A0A7I2YQY1;A0A7P0MW50;A0A7I2V2K8;A0A7I2V641;A0A7I2V4X0;A0A7I2YQI9;A0A7I2V491;A0A7I2V4A5;C9J9M4;H7BZR6	Q99460;Q99460-2;A0A087WW66;A0A7I2V479;A0A7I2V523;A0A7I2V5C8;A0A7I2V262;A0A7I2YQY1;A0A7P0MW50;A0A7I2V2K8;A0A7I2V641;A0A7I2V4X0;A0A7I2YQI9	9;9;9;8;8;8;8;8;8;8;8;5;5;4;3;2;2	9;9;9;8;8;8;8;8;8;8;8;5;5;4;3;2;2	9;9;9;8;8;8;8;8;8;8;8;5;5;4;3;2;2	26S proteasome non-ATPase regulatory subunit 1	PSMD1	17	9	9	9	9	9	9	15.5	15.5	15.5	105.84	953	953;922;914;893;924;923;909;909;893;892;817;806;710;608;358;203;163	1	9	0	20.03	0.50522	0.80107	41.4	6	2	Leave out requantified	0.50522	0.80107	41.4	6	2	Leave out requantified	15.5	194680000	131170000	63510000	194680000	131170000	63510000				45	3518;8713;12400;12492;16674;16701;16890;18103;18367	True;True;True;True;True;True;True;True;True	3619;8972;12780;12874;17177;17205;17396;18649;18921
A0A087WW69;F8W8L6;E7ERK9;Q9UI10;A0A087WTA5;Q9UI10-3;Q9UI10-2	A0A087WW69;F8W8L6;E7ERK9;Q9UI10;A0A087WTA5;Q9UI10-3;Q9UI10-2	2;2;2;2;1;1;1	2;2;2;2;1;1;1	2;2;2;2;1;1;1	Translation initiation factor eIF-2B subunit delta	EIF2B4	7	2	2	2	2	2	2	14.9	14.9	14.9	25.111	228	228;235;544;523;520;522;543	1	2	0	3.5543	NaN	NaN	NaN	1	1	Median	NaN	NaN	NaN	1	1	Median	14.9	5946800	4544200	1402600	5946800	4544200	1402600				46	4279;5438	True;True	4390;5582
A0A087WW88;Q9UQN3-2;Q9UQN3;C9J0A7	A0A087WW88;Q9UQN3-2;Q9UQN3;C9J0A7	4;4;4;2	4;4;4;2	4;4;4;2	Charged multivesicular body protein 2b	CHMP2B	4	4	4	4	4	4	4	16.6	16.6	16.6	25.64	229	229;172;213;183	1	4	0	3.8055	0.62702	1.0186	16.523	4	1	Leave out requantified	0.62702	1.0186	16.523	4	1	Leave out requantified	16.6	81104000	52730000	28374000	81104000	52730000	28374000				47	2121;10897;14817;18446	True;True;True;True	2185;11203;15271;19005
A0A087WWB9;P51153	A0A087WWB9;P51153	3;3	2;2	2;2	Ras-related protein Rab-13	RAB13	2	3	2	2	3	2	2	27	21.3	21.3	13.584	122	122;203	1	3	0	8.738	0.76577	1.1531	37.068	3	1	Plateau	0.76577	1.1531	37.068	3	1	Plateau	27	38227000	22733000	15494000	38227000	22733000	15494000				48	4867;14518;15355	False;True;True	4990;14959;15820
A0A087WWE6;A0A087X246;F8WF49;A0A0B4J2C2;Q9Y2H0-3;Q9Y2H0-1;Q9Y2H0	A0A087WWE6;A0A087X246;F8WF49;A0A0B4J2C2;Q9Y2H0-3;Q9Y2H0-1;Q9Y2H0	1;1;1;1;1;1;1	1;1;1;1;1;1;1	1;1;1;1;1;1;1	Disks large-associated protein 4	DLGAP4	7	1	1	1	1	1	1	41.3	41.3	41.3	4.9342	46	46;125;244;285;453;989;992	1	1	0	2.9706	NaN	NaN	NaN	1	1	Median	NaN	NaN	NaN	1	1	Median	41.3	11951000	8370600	3580700	11951000	8370600	3580700				49	14809	TRUE	15263
A0A087WWJ2;C9J5D1;E7EQ69;Q9GZZ1-2;Q9GZZ1;C9J5J3;A0A0D9SF32;B0AZT5;F8WCK0;C9JZU6	A0A087WWJ2;C9J5D1;E7EQ69;Q9GZZ1-2;Q9GZZ1;C9J5J3;A0A0D9SF32;B0AZT5	3;3;3;3;3;2;2;2;1;1	3;3;3;3;3;2;2;2;1;1	3;3;3;3;3;2;2;2;1;1	N-alpha-acetyltransferase 50	NAA50	10	3	3	3	3	3	3	49.4	49.4	49.4	9.4367	81	81;129;168;81;169;58;58;95;48;57	1	3	0	4.8769	0.52495	0.8286	44.342	3	0	Leave out requantified	0.52495	0.8286	44.342	3	0	Leave out requantified	49.4	85239000	55061000	30178000	85239000	55061000	30178000				50	7423;7427;11919	True;True;True	7630;7634;12274
H0YKE1;H0YNS9;H0YLB8;H0YMB3;H0YLV5;A0A087WWM4;F8WAN9;H0YNJ6;Q9P2T1-3;Q9P2T1;Q9P2T1-2	H0YKE1;H0YNS9;H0YLB8;H0YMB3;H0YLV5;A0A087WWM4;F8WAN9;H0YNJ6;Q9P2T1-3;Q9P2T1;Q9P2T1-2	1;1;1;1;1;1;1;1;1;1;1	1;1;1;1;1;1;1;1;1;1;1	1;1;1;1;1;1;1;1;1;1;1	GMP reductase;GMP reductase 2	GMPR2	11	1	1	1	1	1	1	26.6	26.6	26.6	6.8487	64	64;125;169;315;333;348;349;427;320;348;366	1	1	0	3.7628	NaN	NaN	NaN	1	0	Median	NaN	NaN	NaN	1	0	Median	26.6	13727000	10727000	2999800	13727000	10727000	2999800				51	5915	TRUE	6079
A0A087WWN8;H0Y9S9;A0A087WZV0;O43314-2;O43314	A0A087WWN8;H0Y9S9;A0A087WZV0;O43314-2;O43314	1;1;1;1;1	1;1;1;1;1	1;1;1;1;1	Inositol hexakisphosphate and diphosphoinositol-pentakisphosphate kinase 2	PPIP5K2	5	1	1	1	1	1	1	5.9	5.9	5.9	39.651	357	357;398;1278;1222;1243	1	1	0.00039968	2.177	NaN	NaN	NaN	0	0	Median	NaN	NaN	NaN	0	0	Median	5.9	5070500	5070500	0	5070500	5070500	0				52	2007	TRUE	2070
A0A494C001;A0A499FJY3;A0A087WWP4;Q96T37-4;Q96T37-2;Q96T37-3;Q96T37	A0A494C001;A0A499FJY3;A0A087WWP4;Q96T37-4;Q96T37-2;Q96T37-3;Q96T37	8;8;8;8;8;8;8	8;8;8;8;8;8;8	8;8;8;8;8;8;8	Putative RNA-binding protein 15	RBM15	7	8	8	8	8	8	8	14.5	14.5	14.5	98.013	896	896;925;933;913;957;969;977	1	9	0	47.301	0.65483	0.91054	41.438	7	1	Leave out requantified	0.65483	0.91054	41.438	7	1	Leave out requantified	14.5	78723000	49371000	29352000	78723000	49371000	29352000				53	8064;8082;13995;15294;15295;15422;15826;17638	True;True;True;True;True;True;True;True	8298;8316;14417;15759;15760;15888;16304;18162
A0A087WWS1;Q96FV9	A0A087WWS1;Q96FV9	1;1	1;1	1;1	THO complex subunit 1	THOC1	2	1	1	1	1	1	1	2.3	2.3	2.3	75.651	657	657;657	1	1	0.00040371	2.2508	NaN	NaN	NaN	1	1	Median	NaN	NaN	NaN	1	1	Median	2.3	10058000	8433900	1624400	10058000	8433900	1624400				54	3197	TRUE	3290
A0A087WWW9;O95999	A0A087WWW9;O95999	1;1	1;1	1;1	B-cell lymphoma/leukemia 10	BCL10	2	1	1	1	1	1	1	5	5	5	25.102	222	222;233	1	1	0	3.9768	NaN	NaN	NaN	1	1	Median	NaN	NaN	NaN	1	1	Median	5	3715000	2380600	1334400	3715000	2380600	1334400				55	14991	TRUE	15450
Q16186;A0A087WX59;A0A087WUX6	Q16186;A0A087WX59;A0A087WUX6	3;3;2	3;3;2	3;3;2	Proteasomal ubiquitin receptor ADRM1	ADRM1	3	3	3	3	3	3	3	10.3	10.3	10.3	42.153	407	407;368;141	1	4	0	83.682	0.8887	1.4992	39.718	3	0	Median	0.8887	1.4992	39.718	3	0	Median	10.3	137300000	72675000	64624000	137300000	72675000	64624000				56	5514;15171;16993	True;True;True	5660;15632;17498
O95299;E7ESZ7;A0A087WXC5;A0A7I2YQU0;A0A7I2V594;O95299-2;A0A7I2V419;A0A7I2V327;A0A7I2V4N8;A0A7I2V2N6;H7C2X4;H7C1Y7;A0A7I2V5B2;A0A7I2V5U7;A0A7I2V2X3;A0A7I2V458;A0A7I2V2W9;A0A7I2V438;A0A7I2V5L0;A0A7I2V3H5;H7C2W5;C9J6X0;A0A7I2V2F6;A0A7I2V3D4;A0A7I2V2I6;Q8N1B9;A0A7I2V2J5	O95299;E7ESZ7;A0A087WXC5;A0A7I2YQU0;A0A7I2V594;O95299-2;A0A7I2V419;A0A7I2V327;A0A7I2V4N8;A0A7I2V2N6;H7C2X4;H7C1Y7;A0A7I2V5B2;A0A7I2V5U7;A0A7I2V2X3;A0A7I2V458;A0A7I2V2W9;A0A7I2V438;A0A7I2V5L0;A0A7I2V3H5	4;4;4;4;4;3;3;3;3;3;3;3;3;3;3;3;3;3;3;2;1;1;1;1;1;1;1	4;4;4;4;4;3;3;3;3;3;3;3;3;3;3;3;3;3;3;2;1;1;1;1;1;1;1	4;4;4;4;4;3;3;3;3;3;3;3;3;3;3;3;3;3;3;2;1;1;1;1;1;1;1	NADH dehydrogenase [ubiquinone] 1 alpha subcomplex subunit 10, mitochondrial	NDUFA10	27	4	4	4	4	4	4	14.9	14.9	14.9	40.75	355	355;390;371;321;354;429;345;393;388;384;375;362;361;358;344;339;335;317;297;297;129;244;236;203;202;201;98	1	4	0	7.4423	0.58957	0.97769	53.768	3	1	Median	0.58957	0.97769	53.768	3	1	Median	14.9	66075000	45308000	20767000	66075000	45308000	20767000				57	8204;16123;17843;19167	True;True;True;True	8449;16610;18384;19753
Q9Y6R7;A0A087WXI2;A0A087WUZ2	Q9Y6R7;A0A087WXI2	15;15;5	15;15;5	15;15;5	IgGFc-binding protein	FCGBP	3	15	15	15	15	15	15	6.3	6.3	6.3	572.01	5405	5405;4204;1642	1	15	0	46.32	0.48345	0.69759	53.732	13	5	Leave out requantified	0.48345	0.69759	53.732	13	5	Leave out requantified	6.3	257090000	183290000	73799000	257090000	183290000	73799000				58	825;1072;1114;1255;2817;5520;6512;6567;9107;15012;15694;16013;17127;18389;19115	True;True;True;True;True;True;True;True;True;True;True;True;True;True;True	846;1096;1140;1291;2900;5667;6685;6742;9374;15471;16167;16496;17636;18943;19701
E9PGB2;J3QSS3;A0A087WXK5;Q9BZC7-2;Q9BZC7;Q9BZC7-3;Q9BZC7-4	E9PGB2;J3QSS3;A0A087WXK5;Q9BZC7-2;Q9BZC7;Q9BZC7-3;Q9BZC7-4	1;1;1;1;1;1;1	1;1;1;1;1;1;1	1;1;1;1;1;1;1	ATP-binding cassette sub-family A member 2	ABCA2	7	1	1	1	1	1	1	1.5	1.5	1.5	108.36	989	989;2436;2466;2090;2435;2436;2466	1	1	0.0039812	1.4579	NaN	NaN	NaN	1	0	Median	NaN	NaN	NaN	1	0	Median	1.5	74651000	39265000	35386000	74651000	39265000	35386000				59	9392	TRUE	9665
A0A087WXM6;J3QQT2;J3KRX5;A0A0A6YYL6;P18621;P18621-3;J3KRB3;A0A087WWH0;J3QS96;J3QLC8;A0A0A0MRF8;P18621-2;A0A087WY81;J3KSJ0	A0A087WXM6;J3QQT2;J3KRX5;A0A0A6YYL6;P18621;P18621-3;J3KRB3;A0A087WWH0;J3QS96;J3QLC8;A0A0A0MRF8;P18621-2;A0A087WY81	16;16;16;16;16;16;12;12;12;12;12;12;8;5	16;16;16;16;16;16;12;12;12;12;12;12;8;5	16;16;16;16;16;16;12;12;12;12;12;12;8;5	60S ribosomal protein L17	RPL17;RPL17-C18orf32	14	16	16	16	16	16	16	63.3	63.3	63.3	19.586	169	169;171;174;228;184;228;129;131;138;174;190;146;97;56	1	21	0	45.466	0.62476	0.96723	88.058	21	10	Leave out requantified	0.62476	0.96723	88.058	21	10	Leave out requantified	63.3	2071300000	1216400000	854840000	2071300000	1216400000	854840000				60	4413;4414;6114;7909;7910;8953;11563;11564;11565;13368;13823;18301;18302;19030;19158;19159	True;True;True;True;True;True;True;True;True;True;True;True;True;True;True;True	4524;4525;6282;8140;8141;9217;11903;11904;11905;13774;14241;18854;18855;19614;19744;19745
V9GY12;A0A087WXN0;Q9H0B3-2;Q9H0B3-5;Q9H0B3;Q9H0B3-4	V9GY12;A0A087WXN0;Q9H0B3-2;Q9H0B3-5;Q9H0B3;Q9H0B3-4	1;1;1;1;1;1	1;1;1;1;1;1	1;1;1;1;1;1	Uncharacterized protein KIAA1683	KIAA1683	6	1	1	1	1	1	1	7.3	7.3	7.3	16.914	150	150;794;554;1134;1180;1367	1	1	0.0049964	1.3736	NaN	NaN	NaN	1	1	Median	NaN	NaN	NaN	1	1	Median	7.3	5540400	3594800	1945600	5540400	3594800	1945600				61	1108	TRUE	1134
A0A087WXQ8;A0A087WY10;P49720	A0A087WXQ8;A0A087WY10;P49720	1;1;1	1;1;1	1;1;1	Proteasome subunit beta type-3	PSMB3	3	1	1	1	1	1	1	13.1	13.1	13.1	12.082	107	107;112;205	1	1	0	8.2431	NaN	NaN	NaN	1	1	Median	NaN	NaN	NaN	1	1	Median	13.1	4637100	2908600	1728600	4637100	2908600	1728600				62	14534	TRUE	14975
Q5TBB1;A0A2R8Y459;A0A2R8YGP2;A0A2R8Y6Q6;A0A087WXR7;A0A2R8YCX2;A0A2R8YEB4;A0A2R8YEH2;A0A2R8Y6Y1;A0A2R8YCJ4;A0A2R8Y761;A0A087WZJ6;A0A2R8YEU9;A0A2R8Y883;A0A2R8Y6M7;A0A2R8YCP1;A0A2R8YE60;A0A2R8Y687;A0A2R8Y4S2;A0A2R8YEC1;A0A2R8Y7R8;Q5TBB1-2;A0A2R8Y7Q3	Q5TBB1;A0A2R8Y459;A0A2R8YGP2;A0A2R8Y6Q6;A0A087WXR7;A0A2R8YCX2;A0A2R8YEB4;A0A2R8YEH2;A0A2R8Y6Y1;A0A2R8YCJ4;A0A2R8Y761;A0A087WZJ6;A0A2R8YEU9;A0A2R8Y883;A0A2R8Y6M7;A0A2R8YCP1;A0A2R8YE60;A0A2R8Y687;A0A2R8Y4S2;A0A2R8YEC1;A0A2R8Y7R8;Q5TBB1-2;A0A2R8Y7Q3	2;2;2;2;2;2;1;1;1;1;1;1;1;1;1;1;1;1;1;1;1;1;1	2;2;2;2;2;2;1;1;1;1;1;1;1;1;1;1;1;1;1;1;1;1;1	2;2;2;2;2;2;1;1;1;1;1;1;1;1;1;1;1;1;1;1;1;1;1	Ribonuclease H2 subunit B	RNASEH2B	23	2	2	2	2	2	2	9.9	9.9	9.9	35.138	312	312;164;309;300;282;273;128;324;320;293;289;289;104;266;263;254;243;238;229;227;355;257;268	1	2	0	3.5371	1.057	1.5214	20.814	2	2	Median	1.057	1.5214	20.814	2	2	Median	9.9	13928000	8449500	5478700	13928000	8449500	5478700				63	14486;18257	True;True	14927;18809
A0A087WY55;Q9NP79;Q5TGM0;Q9NP79-2	A0A087WY55;Q9NP79;Q5TGM0;Q9NP79-2	2;2;1;1	2;2;1;1	2;2;1;1	Vacuolar protein sorting-associated protein VTA1 homolog	VTA1	4	2	2	2	2	2	2	12.1	12.1	12.1	31.102	280	280;307;249;222	1	3	0	5.8404	0.75076	1.2029	12.977	3	0	Plateau	0.75076	1.2029	12.977	3	0	Plateau	12.1	102560000	59191000	43371000	102560000	59191000	43371000				64	178;18747	True;True	181;19316
C9JJ47;A0A087WY71;E9PFW3;Q96CW1-2;Q96CW1	C9JJ47;A0A087WY71;E9PFW3;Q96CW1-2;Q96CW1	2;2;2;2;2	2;2;2;2;2	2;2;2;2;2	AP-2 complex subunit mu	AP2M1	5	2	2	2	2	2	2	11.9	11.9	11.9	28.791	252	252;434;460;433;435	1	2	0	3.7853	0.45259	0.66454	13.766	2	1	Median	0.45259	0.66454	13.766	2	1	Median	11.9	32545000	20409000	12137000	32545000	20409000	12137000				65	13190;14567	True;True	13592;15009
A0A087WYB4;Q9UJZ1;Q9UJZ1-2;F2Z2I8	A0A087WYB4;Q9UJZ1;Q9UJZ1-2	15;15;13;6	15;15;13;6	15;15;13;6	Stomatin-like protein 2, mitochondrial	STOML2	4	15	15	15	15	15	15	56.8	56.8	56.8	33.409	310	310;356;311;101	1	19	0	114.05	0.61152	0.92344	23.943	15	3	Leave out requantified	0.61152	0.92344	23.943	15	3	Leave out requantified	56.8	411070000	256270000	154800000	411070000	256270000	154800000				66	681;1670;1671;2194;2195;3563;3564;4480;4512;4521;7716;9198;9199;12428;12429	True;True;True;True;True;True;True;True;True;True;True;True;True;True;True	696;1723;1724;2259;2260;3664;3665;4592;4625;4634;7937;7938;9467;9468;12808;12809
A0A087WYF7;Q6UXV4	A0A087WYF7;Q6UXV4	4;4	4;4	4;4	MICOS complex subunit MIC27	APOOL	2	4	4	4	4	4	4	23.9	23.9	23.9	29.205	268	268;268	1	4	0	6.1358	1.0044	1.5803	55.51	2	2	Median	1.0044	1.5803	55.51	2	2	Median	23.9	62693000	35537000	27156000	62693000	35537000	27156000				67	7160;12980;16431;16451	True;True;True;True	7356;13381;16923;16943
A0A0J9YW81;A0A087WYJ0;A0A669KBH3;A0A3F2YNY5;Q9UGI6-3;Q9UGI6-2;Q9H2S1;Q9UGI6	A0A0J9YW81;A0A087WYJ0;A0A669KBH3;A0A3F2YNY5;Q9UGI6-3;Q9UGI6-2;Q9H2S1;Q9UGI6	2;2;2;2;2;2;2;2	2;2;2;2;2;2;2;2	2;2;2;2;2;2;2;2	Small conductance calcium-activated potassium channel protein 3;Small conductance calcium-activated potassium channel protein 2	KCNN3;KCNN2	8	2	2	2	2	2	2	4.7	4.7	4.7	65.487	595	595;746;791;857;418;426;579;731	1	2	0.0043103	1.4111	NaN	NaN	NaN	1	1	Median	NaN	NaN	NaN	1	1	Median	4.7	16662000	2719300	13943000	16662000	2719300	13943000				68	14505;18138	True;True	14946;18685
A0A087WYN9;Q7Z478	A0A087WYN9;Q7Z478	1;1	1;1	1;1	ATP-dependent RNA helicase DHX29	DHX29	2	1	1	1	1	1	1	1.1	1.1	1.1	155.29	1370	1370;1369	1	1	0	2.7863	NaN	NaN	NaN	1	0	Median	NaN	NaN	NaN	1	0	Median	1.1	7443300	4888100	2555200	7443300	4888100	2555200				69	18742	TRUE	19311
A0A087WYP7;Q12788;J3KNP2	A0A087WYP7;Q12788;J3KNP2	2;2;1	2;2;1	2;2;1	Transducin beta-like protein 3	TBL3	3	2	2	2	2	2	2	6.6	6.6	6.6	55.933	518	518;808;697	1	2	0	4.825	NaN	NaN	NaN	1	1	Median	NaN	NaN	NaN	1	1	Median	6.6	10758000	8811400	1946600	10758000	8811400	1946600				70	9871;12195	True;True	10158;12569
A0A087WYR0;P09132;D6RBG4;A0A2R8Y4M3;A0A2U3TZN1;A0A087WWU9;P09132-2	A0A087WYR0;P09132	6;6;1;1;1;1;1	6;6;1;1;1;1;1	6;6;1;1;1;1;1	Signal recognition particle 19 kDa protein	SRP19	7	6	6	6	6	6	6	43.3	43.3	43.3	13.654	120	120;144;43;77;101;104;110	1	7	0	91.514	1.077	1.5386	26.226	5	3	Median	1.077	1.5386	26.226	5	3	Median	43.3	45453000	24426000	21027000	45453000	24426000	21027000				71	15007;15683;16185;16186;16187;16767	True;True;True;True;True;True	15466;16156;16672;16673;16674;17271
Q16851-2;A0A087WYS1;A0A7I2YQ74;Q16851;E7EUC7;C9JVG3;A0A7I2V676;C9JNZ1;A0A7I2V4T0;C9JWG0;A0A7I2V2Q3;C9JUW1;C9JTZ5;C9JQU9;F2Z3P4;F2Z3H1;F8WC70;C9J3M0	Q16851-2;A0A087WYS1;A0A7I2YQ74;Q16851;E7EUC7;C9JVG3;A0A7I2V676;C9JNZ1;A0A7I2V4T0;C9JWG0;A0A7I2V2Q3;C9JUW1;C9JTZ5	4;4;4;3;3;2;2;2;2;2;2;2;2;1;1;1;1;1	4;4;4;3;3;2;2;2;2;2;2;2;2;1;1;1;1;1	4;4;4;3;3;2;2;2;2;2;2;2;2;1;1;1;1;1	UTP--glucose-1-phosphate uridylyltransferase	UGP2	18	4	4	4	4	4	4	10.5	10.5	10.5	55.676	497	497;463;460;508;517;170;296;212;181;150;144;135;104;175;48;76;52;38	1	4	0	10.307	0.50531	0.67372	41.94	2	2	Median	0.50531	0.67372	41.94	2	2	Median	10.5	20246000	17010000	3235100	20246000	17010000	3235100				72	5894;6209;10726;15089	True;True;True;True	6057;6377;11024;15549
A0A087WYT5;P20338	A0A087WYT5;P20338	1;1	1;1	1;1	Ras-related protein Rab-4A	RAB4A	2	1	1	1	1	1	1	11.5	11.5	11.5	12.505	113	113;218	1	1	0.0081043	1.2846	NaN	NaN	NaN	1	1	Median	NaN	NaN	NaN	1	1	Median	11.5	9634300	6398000	3236300	9634300	6398000	3236300				73	11152	TRUE	11474
H3BS73;H3BRT2;H3BQ55;H3BNT3;H3BNB2;H3BMF3;A0A087WYU2;Q96S19-3;Q96S19-5;Q96S19-2;Q96S19-6;Q96S19;Q96S19-4	H3BS73;H3BRT2;H3BQ55;H3BNT3;H3BNB2;H3BMF3;A0A087WYU2;Q96S19-3;Q96S19-5;Q96S19-2;Q96S19-6;Q96S19;Q96S19-4	1;1;1;1;1;1;1;1;1;1;1;1;1	1;1;1;1;1;1;1;1;1;1;1;1;1	1;1;1;1;1;1;1;1;1;1;1;1;1	UPF0585 protein C16orf13	C16orf13	13	1	1	1	1	1	1	16.5	16.5	16.5	11.138	103	103;133;161;162;174;176;184;107;127;147;185;204;205	1	1	0	3.2385	NaN	NaN	NaN	1	0	Median	NaN	NaN	NaN	1	0	Median	16.5	18309000	9299600	9009300	18309000	9299600	9009300				74	17977	TRUE	18523
A0A087X1F5;A0A087WYV9;P57105;A0A087WTA2	A0A087X1F5;A0A087WYV9;P57105;A0A087WTA2	2;2;2;1	2;2;2;1	2;2;2;1	Synaptojanin-2-binding protein	SYNJ2BP-COX16;SYNJ2BP	4	2	2	2	2	2	2	19.7	19.7	19.7	17.188	152	152;182;145;40	1	2	0.0011433	1.7965	NaN	NaN	NaN	1	1	Median	NaN	NaN	NaN	1	1	Median	19.7	8072000	5514600	2557400	8072000	5514600	2557400				75	11332;11922	True;True	11658;12277
A0A087WZ13;E9PAU2;Q8IY67-2;Q8IY67;K7EKR9;Q8IY67-3;K7EQG2	A0A087WZ13;E9PAU2;Q8IY67-2;Q8IY67	10;10;8;5;3;3;2	10;10;8;5;3;3;2	10;10;8;5;3;3;2	Ribonucleoprotein PTB-binding 1	RAVER1	7	10	10	10	10	10	10	23.4	23.4	23.4	77.843	739	739;756;739;606;96;75;157	1	12	0	31.403	0.72707	1.0226	33.522	11	5	Leave out requantified	0.72707	1.0226	33.522	11	5	Leave out requantified	23.4	178450000	103170000	75281000	178450000	103170000	75281000				76	10269;13428;13429;13640;14011;14205;14259;15237;15301;16640	True;True;True;True;True;True;True;True;True;True	10563;13835;13836;14054;14431;14634;14689;15701;15766;17139
A0A087WZK9;O15372;B3KS98;E5RHC7;E5RH59;E5RFH0;E5RGU4;E5RFW7	A0A087WZK9;O15372;B3KS98;E5RHC7;E5RH59;E5RFH0;E5RGU4	7;7;6;4;4;4;4;3	7;7;6;4;4;4;4;3	7;7;6;4;4;4;4;3	Eukaryotic translation initiation factor 3 subunit H	EIF3H	8	7	7	7	7	7	7	14.9	14.9	14.9	39.589	349	349;352;366;46;56;170;235;97	1	8	0	138.85	0.2676	0.41768	81.422	8	4	Leave out requantified	0.2676	0.41768	81.422	8	4	Leave out requantified	14.9	113770000	81727000	32046000	113770000	81727000	32046000				77	1997;4030;4031;5653;8487;9528;13214	True;True;True;True;True;True;True	2060;4138;4139;5802;8741;9803;13618
A0A804HKZ2;A0A804HJZ7;D6REQ6;A0A087WZM2;D6RHI9;O00584;H0YAE9	A0A804HKZ2;A0A804HJZ7;D6REQ6;A0A087WZM2;D6RHI9;O00584;H0YAE9	2;2;2;2;2;2;1	2;2;2;2;2;2;1	2;2;2;2;2;2;1	Ribonuclease T2	RNASET2	7	2	2	2	2	2	2	18.9	18.9	18.9	18.829	164	164;174;218;218;253;256;185	1	2	0	2.7075	0.68385	0.91954	1.0369	2	0	Median	0.68385	0.91954	1.0369	2	0	Median	18.9	13528000	7352400	6175500	13528000	7352400	6175500				78	4191;9631	True;True	4302;9910
A0A087WZT2;Q6UX53	A0A087WZT2;Q6UX53	3;3	3;3	3;3	Methyltransferase-like protein 7B	METTL7B	2	3	3	3	3	3	3	14.1	14.1	14.1	31.288	276	276;244	1	3	0.00040502	2.2822	0.67617	0.98856	65.557	2	2	Median	0.67617	0.98856	65.557	2	2	Median	14.1	21682000	14326000	7356000	21682000	14326000	7356000				79	4591;5380;18679	True;True;True	4706;5522;19248
A0A087WZT3;Q9H3K6;H3BV85;H3BTW0;A0A0B4J295;H3BVE0;Q9H3K6-2	A0A087WZT3;Q9H3K6	4;4;1;1;1;1;1	4;4;1;1;1;1;1	4;4;1;1;1;1;1	BolA-like protein 2	BOLA2	7	4	4	4	4	4	4	30.3	30.3	30.3	16.932	152	152;86;54;89;124;249;58	1	4	0	15.265	0.76183	1.2036	26.245	4	0	Leave out requantified	0.76183	1.2036	26.245	4	0	Leave out requantified	30.3	175900000	100290000	75606000	175900000	100290000	75606000				80	3230;7128;10764;16617	True;True;True;True	3323;7324;11063;17115
A0A087WZX2;O95139;O95139-2	A0A087WZX2;O95139;O95139-2	2;2;1	2;2;1	2;2;1	NADH dehydrogenase [ubiquinone] 1 beta subcomplex subunit 6	NDUFB6	3	2	2	2	2	2	2	36.1	36.1	36.1	11.716	97	97;128;113	1	2	0	3.0048	0.68876	1.0857	24.83	2	0	Median	0.68876	1.0857	24.83	2	0	Median	36.1	88021000	52256000	35765000	88021000	52256000	35765000				81	7472;16268	True;True	7680;16759
A0A087X020;Q9Y3A5	A0A087X020;Q9Y3A5	3;3	3;3	3;3	Ribosome maturation protein SBDS	SBDS	2	3	3	3	3	3	3	20.4	20.4	20.4	28.864	250	250;250	1	3	0	5.6829	0.25579	0.42361	58.603	3	1	Median	0.25579	0.42361	58.603	3	1	Median	20.4	45862000	35095000	10766000	45862000	35095000	10766000				82	5660;8464;17786	True;True;True	5809;8718;18314
F8VWH8;F8VQD8;A0A087X050;F8VVY1;F8VX63;F8W145;F8VUB4;F8VV52;Q9NZN8-4;Q9NZN8-5;Q9NZN8	F8VWH8;F8VQD8;A0A087X050;F8VVY1;F8VX63;F8W145;F8VUB4;F8VV52;Q9NZN8-4;Q9NZN8-5;Q9NZN8	1;1;1;1;1;1;1;1;1;1;1	1;1;1;1;1;1;1;1;1;1;1	1;1;1;1;1;1;1;1;1;1;1	CCR4-NOT transcription complex subunit 2	CNOT2	11	1	1	1	1	1	1	13.6	13.6	13.6	8.9739	81	81;131;152;182;217;309;520;531;475;490;540	1	1	0.00040209	2.2304	NaN	NaN	NaN	1	1	Median	NaN	NaN	NaN	1	1	Median	13.6	7845000	4571300	3273600	7845000	4571300	3273600				83	6304	TRUE	6475
A0A087X054;A0A494C039;Q9Y4L1;E9PJ21;A0A087WWI4;K7EQK2;Q9Y4L1-2;A0A087WW13;Q9BST8;J3QQH7;J3QLE9;J3QL06;J3KTF1;A0A087X214	A0A087X054;A0A494C039;Q9Y4L1	14;14;14;6;6;6;4;2;2;2;2;2;2;1	14;14;14;6;6;6;4;2;2;2;2;2;2;1	14;14;14;6;6;6;4;2;2;2;2;2;2;1	Hypoxia up-regulated protein 1	HYOU1	14	14	14	14	14	14	14	21.6	21.6	21.6	104.78	937	937;1000;999;656;677;678;559;102;147;149;154;211;224;92	1	15	0	82.121	0.47138	0.66594	27.082	14	8	Leave out requantified	0.47138	0.66594	27.082	14	8	Leave out requantified	21.6	194450000	137870000	56587000	194450000	137870000	56587000				84	234;563;2967;3696;4615;4868;8749;9789;10488;10489;11308;11478;17324;18231	True;True;True;True;True;True;True;True;True;True;True;True;True;True	238;573;3053;3798;4730;4991;9007;10073;10783;10784;11633;11814;17838;18783
A0A087X0H8;Q15714-2;Q15714-3;Q15714;H0Y865;O75157-2;O75157	A0A087X0H8;Q15714-2;Q15714-3;Q15714	3;3;3;3;1;1;1	3;3;3;3;1;1;1	3;3;3;3;1;1;1	TSC22 domain family protein 1	TSC22D1	7	3	3	3	3	3	3	79.1	79.1	79.1	9.3684	86	86;144;585;1073;204;756;780	1	4	0	39.126	0.63697	1.0187	63.454	4	1	Leave out requantified	0.63697	1.0187	63.454	4	1	Leave out requantified	79.1	168250000	90649000	77599000	168250000	90649000	77599000				85	3879;12173;16483	True;True;True	3985;12544;16978
A0A0G2JNH2;A0A7I2V5U5;G5E9E7;A0A087X0K9;G3V1L9;Q07157-2;Q07157;H0Y3R8	A0A0G2JNH2;A0A7I2V5U5;G5E9E7;A0A087X0K9;G3V1L9;Q07157-2;Q07157;H0Y3R8	4;4;4;4;4;4;4;2	4;4;4;4;4;4;4;2	4;4;4;4;4;4;4;2	Tight junction protein ZO-1	TJP1	8	4	4	4	4	4	4	4.7	4.7	4.7	187.85	1676	1676;1688;1692;1768;1861;1668;1748;227	1	4	0	8.4202	0.44637	0.6398	41.008	2	1	Median	0.44637	0.6398	41.008	2	1	Median	4.7	14668000	10004000	4663600	14668000	10004000	4663600				86	1106;2703;3693;18837	True;True;True;True	1132;2782;3795;19414
A0A087X0M4;Q9BWU0	A0A087X0M4;Q9BWU0	4;4	4;4	4;4	Kanadaptin	SLC4A1AP	2	4	4	4	4	4	4	9.3	9.3	9.3	82.89	742	742;796	1	4	0	5.1191	0.68955	0.94758	32.813	3	2	Median	0.68955	0.94758	32.813	3	2	Median	9.3	26900000	19742000	7157400	26900000	19742000	7157400				87	10530;14606;14830;16996	True;True;True;True	10825;15049;15284;17501
A0A087X0Q1;Q7Z739;A0A024R7W5;A0A087WY31;Q9BYJ9;A0A087X0C3;S4R373	A0A087X0Q1;Q7Z739;A0A024R7W5;A0A087WY31;Q9BYJ9	3;3;2;2;2;1;1	2;2;1;1;1;1;1	2;2;1;1;1;1;1	YTH domain-containing family protein 3;YTH domain-containing family protein 1	YTHDF3;YTHDF1	7	3	2	2	3	2	2	5.5	3.9	3.9	63.674	583	583;585;534;588;559;41;52	1	2	0.00040866	2.3794	0.31028	0.49201	0.79229	2	1	Median	0.31028	0.49201	0.79229	2	1	Median	5.5	21439000	17609000	3829900	21439000	17609000	3829900				88	3517;9470;13912	False;True;True	3618;9744;14330
A0A087X0R6;Q9UMY4;Q9UMY4-1;Q9UMY4-3	A0A087X0R6;Q9UMY4;Q9UMY4-1;Q9UMY4-3	5;5;5;4	4;4;4;4	4;4;4;4	Sorting nexin-12	SNX12	4	5	4	4	5	4	4	32	27.9	27.9	19.825	172	172;162;172;158	1	4	0	9.7187	0.76719	1.067	9.6423	3	0	Leave out requantified	0.76719	1.067	9.6423	3	0	Leave out requantified	32	32921000	19435000	13486000	32921000	19435000	13486000				89	8309;12932;13670;14044;16672	True;True;True;True;False	8557;13332;14084;14466;17175
G3V4F2;A0A087X0W7;Q86TX2;A0A087WT95;P49753;Q3I5F7;P49753-2	G3V4F2;A0A087X0W7;Q86TX2;A0A087WT95;P49753;Q3I5F7	4;4;4;3;3;2;1	4;4;4;3;3;2;1	4;4;4;3;3;2;1	Acyl-coenzyme A thioesterase 1;Acyl-coenzyme A thioesterase 2, mitochondrial;Putative acyl-coenzyme A thioesterase 6	ACOT1;ACOT2;ACOT6	7	4	4	4	4	4	4	12.7	12.7	12.7	43.733	395	395;421;421;463;483;421;301	1	4	0	7.6329	0.81655	1.1153	41.843	4	3	Median	0.81655	1.1153	41.843	4	3	Median	12.7	43533000	23506000	20027000	43533000	23506000	20027000				90	322;2528;3121;6093	True;True;True;True	325;2602;3213;6262
A0A087X101;Q10570	A0A087X101;Q10570	1;1	1;1	1;1	Cleavage and polyadenylation specificity factor subunit 1	CPSF1	2	1	1	1	1	1	1	10.8	10.8	10.8	23.685	204	204;1443	1	1	0.0099622	1.1688	NaN	NaN	NaN	1	0	Median	NaN	NaN	NaN	1	0	Median	10.8	5544500	3572500	1972000	5544500	3572500	1972000				91	7561	TRUE	7774
Q15155;A0A0G2JN29;A0A087X117;Q5JPE7;A0A087WW46;J3KN36;A0A7I2V6B0;A0A7I2V4T6;A0A7I2V2Z5;A0A0G2JP90;A0A7I2V4D7;P69849;Q5JPE7-2;A0A7I2V686;A0A7I2V2V8;Q5JPE7-3;A0A7I2V3P4;H3BUC9	Q15155;A0A0G2JN29;A0A087X117;Q5JPE7;A0A087WW46;J3KN36;A0A7I2V6B0;A0A7I2V4T6;A0A7I2V2Z5;A0A0G2JP90;A0A7I2V4D7;P69849;Q5JPE7-2;A0A7I2V686;A0A7I2V2V8;Q5JPE7-3	4;4;4;3;3;3;3;3;3;3;3;3;3;2;2;2;1;1	4;4;4;3;3;3;3;3;3;3;3;3;3;2;2;2;1;1	4;4;4;3;3;3;3;3;3;3;3;3;3;2;2;2;1;1	Nodal modulator 1;Nodal modulator 2;Nodal modulator 3	NOMO1;NOMO2;NOMO3	18	4	4	4	4	4	4	4.6	4.6	4.6	134.32	1222	1222;1267;1267;1267;1100;1267;1191;1176;1182;1100;800;1222;1222;343;231;1100;1162;144	1	4	0	8.9747	0.42926	0.62935	184.32	4	2	Median	0.42926	0.62935	184.32	4	2	Median	4.6	73294000	34712000	38582000	73294000	34712000	38582000				92	1352;4427;8001;18053	True;True;True;True	1390;4538;8234;18599
F5H8K3;A0A087X169;Q5T6S3	F5H8K3;A0A087X169;Q5T6S3	1;1;1	1;1;1	1;1;1	PHD finger protein 19	PHF19	3	1	1	1	1	1	1	3.8	3.8	3.8	42.172	371	371;599;580	1	1	1	-2	NaN	NaN	NaN	0	0	Median	NaN	NaN	NaN	0	0	Median	3.8	6494500	0	6494500	6494500	0	6494500	+			93	12343	TRUE	12721
J3QT73;A0A087X1P5;J3KQ34;Q9H9Q2-2;Q9H9Q2	J3QT73;A0A087X1P5;J3KQ34;Q9H9Q2-2;Q9H9Q2	1;1;1;1;1	1;1;1;1;1	1;1;1;1;1	COP9 signalosome complex subunit 7b	COPS7B	5	1	1	1	1	1	1	8.1	8.1	8.1	19.089	172	172;209;230;157;264	1	1	0	2.7517	NaN	NaN	NaN	1	1	Median	NaN	NaN	NaN	1	1	Median	8.1	10622000	8193200	2429200	10622000	8193200	2429200				94	16788	TRUE	17292
A0A087X1Z3;Q9UL46;H0YM70;H0YKU2	A0A087X1Z3;Q9UL46;H0YM70	6;6;5;1	6;6;5;1	6;6;5;1	Proteasome activator complex subunit 2	PSME2	4	6	6	6	6	6	6	29.5	29.5	29.5	29.126	254	254;239;228;85	1	6	0	11.036	0.4122	0.67982	15.524	4	0	Leave out requantified	0.4122	0.67982	15.524	4	0	Leave out requantified	29.5	102820000	75632000	27188000	102820000	75632000	27188000				95	1943;2603;5625;7661;13026;16462	True;True;True;True;True;True	2004;2679;5774;7881;13428;16955
A0A804HKG7;I3L1D4;B7Z1U7;F8VZG9;A0A6Q8PHA3;F8VRS4;F8VR27;F8VZY7;Q9NWB1-3;A0A804HJM2;J3KNW3;A0A6Q8PH77;Q9NWB1-4;Q9NWB1-5;A0A087X2B1;A0A286YEU2;Q9NWB1-2;Q9NWB1;A0A6Q8PGE0;A0A6Q8PFM4;S4R3K7;F5H0M1;A0A0G2JRA5;S4R469;J3QRF4;B0QYV1;A0A0G2JRD1;B0QYY4;O43251-3;O43251-5;O43251-10;O43251-2;A6NFN3-2;O43251-4;O43251-9;O43251-7;A6NFN3;O43251-6;O43251-8;A0A3B3ITL7;O43251	A0A804HKG7;I3L1D4;B7Z1U7;F8VZG9;A0A6Q8PHA3;F8VRS4;F8VR27;F8VZY7;Q9NWB1-3;A0A804HJM2;J3KNW3;A0A6Q8PH77;Q9NWB1-4;Q9NWB1-5;A0A087X2B1;A0A286YEU2;Q9NWB1-2;Q9NWB1;A0A6Q8PGE0;A0A6Q8PFM4;S4R3K7;F5H0M1;A0A0G2JRA5;S4R469;J3QRF4;B0QYV1;A0A0G2JRD1;B0QYY4;O43251-3;O43251-5;O43251-10;O43251-2;A6NFN3-2;O43251-4;O43251-9;O43251-7;A6NFN3;O43251-6;O43251-8;A0A3B3ITL7;O43251	2;2;2;2;2;2;2;2;2;2;2;2;2;2;2;2;2;2;2;2;1;1;1;1;1;1;1;1;1;1;1;1;1;1;1;1;1;1;1;1;1	2;2;2;2;2;2;2;2;2;2;2;2;2;2;2;2;2;2;2;2;1;1;1;1;1;1;1;1;1;1;1;1;1;1;1;1;1;1;1;1;1	2;2;2;2;2;2;2;2;2;2;2;2;2;2;2;2;2;2;2;2;1;1;1;1;1;1;1;1;1;1;1;1;1;1;1;1;1;1;1;1;1	RNA binding protein fox-1 homolog;RNA binding protein fox-1 homolog 1;RNA binding protein fox-1 homolog 2;RNA binding protein fox-1 homolog 3	RBFOX1;RBFOX2;RBFOX3	41	2	2	2	2	2	2	7.2	7.2	7.2	37.758	349	349;372;425;466;351;391;262;263;370;376;402;374;392;395;375;582;418;397;354;415;230;380;389;234;358;357;227;370;358;376;380;381;325;370;367;400;312;450;451;314;390	1	2	0.0018741	1.6838	NaN	NaN	NaN	1	0	Median	NaN	NaN	NaN	1	0	Median	7.2	62330000	38214000	24116000	62330000	38214000	24116000				96	7449;9019	True;True	7657;9284
A0A087X2D8;O60271-5;O60271-3;O60271-4;O60271-2;O60271;H0YBE9;O60271-9	A0A087X2D8;O60271-5;O60271-3;O60271-4;O60271-2;O60271	3;3;3;3;3;3;1;1	3;3;3;3;3;3;1;1	3;3;3;3;3;3;1;1	C-Jun-amino-terminal kinase-interacting protein 4	SPAG9	8	3	3	3	3	3	3	3.4	3.4	3.4	145.17	1312	1312;931;945;1307;1311;1321;174;1177	1	3	0	4.3665	1.0831	1.4933	54.41	3	2	Median	1.0831	1.4933	54.41	3	2	Median	3.4	31965000	17393000	14572000	31965000	17393000	14572000				97	4616;16432;17568	True;True;True	4731;16924;18088
A0A087X2H1;Q9ULT8;H0YJ72;A0A087WVU6;G3V4V5;H0YJP0	A0A087X2H1;Q9ULT8;H0YJ72;A0A087WVU6;G3V4V5;H0YJP0	2;2;1;1;1;1	2;2;1;1;1;1	2;2;1;1;1;1	E3 ubiquitin-protein ligase HECTD1	HECTD1	6	2	2	2	2	2	2	1	1	1	289.63	2614	2614;2610;122;212;926;1465	1	2	0	4.0129	NaN	NaN	NaN	1	0	Median	NaN	NaN	NaN	1	0	Median	1	6518700	4343200	2175500	6518700	4343200	2175500				98	15407;15581	True;True	15874;16051
A0A087X2I1;P62333;H0YJC0;H0YJS8;H0YJE9;H0YJT1	A0A087X2I1;P62333;H0YJC0	11;11;6;4;1;1	11;11;6;4;1;1	11;11;6;4;1;1	26S protease regulatory subunit 10B	PSMC6	6	11	11	11	11	11	11	38.5	38.5	38.5	45.796	403	403;389;262;194;70;97	1	13	0	96.536	0.43783	0.69495	19.155	11	3	Leave out requantified	0.43783	0.69495	19.155	11	3	Leave out requantified	38.5	186690000	132410000	54282000	186690000	132410000	54282000				99	469;1472;2228;4609;4629;7573;8674;10503;12241;16540;17681	True;True;True;True;True;True;True;True;True;True;True	477;1517;2293;4724;4744;7786;8933;10798;12617;17035;18207
A0A087X2I5;Q9UK45	A0A087X2I5;Q9UK45	1;1	1;1	1;1	U6 snRNA-associated Sm-like protein LSm7	LSM7	2	1	1	1	1	1	1	53.1	53.1	53.1	5.5062	49	49;103	1	1	0	3.636	NaN	NaN	NaN	1	0	Median	NaN	NaN	NaN	1	0	Median	53.1	60987000	33906000	27080000	60987000	33906000	27080000				100	6661	TRUE	6836
A0A096LNN3;A0A096LNW1;A0A096LNL9;P46100-6;P46100-2;P46100-5;P46100-3;P46100-4;P46100	A0A096LNN3;A0A096LNW1;A0A096LNL9;P46100-6;P46100-2;P46100-5;P46100-3;P46100-4;P46100	1;1;1;1;1;1;1;1;1	1;1;1;1;1;1;1;1;1	1;1;1;1;1;1;1;1;1	Transcriptional regulator ATRX	ATRX	9	1	1	1	1	1	1	2.5	2.5	2.5	59.388	528	528;954;1351;1350;2288;2337;2375;2454;2492	1	1	0.00038329	1.8552	NaN	NaN	NaN	0	0	Median	NaN	NaN	NaN	0	0	Median	2.5	0	0	0	0	0	0				101	12453	TRUE	12833
P30566;A0A7P0T8E4;A0A7P0T9A7;A0A7P0Z472;A0A096LNY6;A0A0A6YY92;A0A1B0GTJ7;A0A096LNY5;A0A1B0GWJ0;A0A1B0GTG9;A0A1B0GWF8;A0A096LP92;P30566-2;A0A096LNY4;A0A096LP72;B4DEP1;A0A1W2PRX2	P30566;A0A7P0T8E4;A0A7P0T9A7;A0A7P0Z472;A0A096LNY6;A0A0A6YY92;A0A1B0GTJ7;A0A096LNY5;A0A1B0GWJ0;A0A1B0GTG9;A0A1B0GWF8;A0A096LP92;P30566-2	5;5;5;5;5;5;5;5;5;3;3;3;3;2;2;2;1	5;5;5;5;5;5;5;5;5;3;3;3;3;2;2;2;1	5;5;5;5;5;5;5;5;5;3;3;3;3;2;2;2;1	Adenylosuccinate lyase	ADSL	17	5	5	5	5	5	5	13.8	13.8	13.8	54.889	484	484;469;513;526;498;498;480;381;480;467;403;273;425;164;149;127;142	1	5	0	9.5458	0.92763	1.3516	58.888	3	2	Median	0.92763	1.3516	58.888	3	2	Median	13.8	48572000	25907000	22665000	48572000	25907000	22665000				102	134;2521;12530;14970;18094	True;True;True;True;True	136;2595;12912;15427;18640
J3QQX0;C9JFE4;A0A096LP07;A0A096LPJ3;A8K070;Q13098-5;Q13098;Q13098-7	J3QQX0;C9JFE4;A0A096LP07;A0A096LPJ3;A8K070;Q13098-5;Q13098;Q13098-7	1;1;1;1;1;1;1;1	1;1;1;1;1;1;1;1	1;1;1;1;1;1;1;1	COP9 signalosome complex subunit 1	GPS1	8	1	1	1	1	1	1	24.1	24.1	24.1	8.7087	79	79;471;486;490;526;487;491;527	1	1	0	3.3668	NaN	NaN	NaN	1	0	Median	NaN	NaN	NaN	1	0	Median	24.1	33086000	19528000	13557000	33086000	19528000	13557000				103	15045	TRUE	15504
A0A096LP34;A0A096LP22;C9J7Z1;Q86Y79	A0A096LP34;A0A096LP22;C9J7Z1;Q86Y79	1;1;1;1	1;1;1;1	1;1;1;1	Probable peptidyl-tRNA hydrolase	PTRH1	4	1	1	1	1	1	1	18.2	18.2	18.2	14.956	137	137;172;182;214	1	1	0.0057	1.356	NaN	NaN	NaN	1	0	Median	NaN	NaN	NaN	1	0	Median	18.2	19991000	9812100	10179000	19991000	9812100	10179000				104	106	TRUE	107
A0A096LP69;P14209;A8MQT7;P14209-2;P14209-3	A0A096LP69;P14209;A8MQT7;P14209-2;P14209-3	2;2;1;1;1	2;2;1;1;1	2;2;1;1;1	CD99 antigen	CD99	5	2	2	2	2	2	2	24.5	24.5	24.5	18.777	184	184;185;177;160;169	1	2	0	3.2312	0.64637	0.91489	44.909	2	1	Median	0.64637	0.91489	44.909	2	1	Median	24.5	22197000	12218000	9978800	22197000	12218000	9978800				105	5413;11585	True;True	5556;11927
J3KP36;A0A0A0MR88;A0A096LPC5;Q9Y4E1-5;Q9Y4E1-3;Q9Y4E1-6;Q9Y4E1-2;Q9Y4E1-1;Q9Y4E1;A0A087WYF6;F8W7U3;E7ESD2;Q641Q2-2;Q641Q2;A0A0A0MT65;B1AP61	J3KP36;A0A0A0MR88;A0A096LPC5;Q9Y4E1-5;Q9Y4E1-3;Q9Y4E1-6;Q9Y4E1-2;Q9Y4E1-1;Q9Y4E1;A0A087WYF6;F8W7U3;E7ESD2;Q641Q2-2;Q641Q2	8;8;8;8;8;8;8;8;8;7;7;7;7;7;2;1	8;8;8;8;8;8;8;8;8;7;7;7;7;7;2;1	8;8;8;8;8;8;8;8;8;7;7;7;7;7;2;1	WASH complex subunit FAM21C;WASH complex subunit FAM21A	FAM21C;FAM21A	16	8	8	8	8	8	8	11	11	11	138.01	1262	1262;1341;1341;1245;1263;1279;1310;1318;1320;1245;1253;1279;1320;1341;279;156	1	8	0	42.486	0.9762	1.3755	15.974	6	1	Leave out requantified	0.9762	1.3755	15.974	6	1	Leave out requantified	11	71454000	38396000	33058000	71454000	38396000	33058000				106	2227;3332;3455;8936;10034;14449;15235;18346	True;True;True;True;True;True;True;True	2292;3427;3554;9200;10325;14889;15699;18900
P0DPI2;A0A0B4J2D5;A0A096LPI6;A0A096LNH5;A0A096LP73;H7C1F6;A0A2R8YDR7;H7C2G3;F2Z2Q0;A0A096LP12;P0DPI2-2;A0A0B4J2D5-2;A0A096LNJ1;A0A2R8Y6K9	P0DPI2;A0A0B4J2D5;A0A096LPI6;A0A096LNH5;A0A096LP73;H7C1F6;A0A2R8YDR7;H7C2G3;F2Z2Q0;A0A096LP12;P0DPI2-2;A0A0B4J2D5-2	9;9;9;7;6;6;6;6;6;6;6;6;4;4	9;9;9;7;6;6;6;6;6;6;6;6;4;4	9;9;9;7;6;6;6;6;6;6;6;6;4;4		C21orf33	14	9	9	9	9	9	9	55.2	55.2	55.2	28.17	268	268;268;279;182;137;184;190;191;217;224;237;237;106;163	1	12	0	28.062	0.851	1.238	14.59	11	2	Leave out requantified	0.851	1.238	14.59	11	2	Leave out requantified	55.2	244140000	137940000	106200000	244140000	137940000	106200000				107	5781;5782;6066;6710;8161;11853;11973;11974;18023	True;True;True;True;True;True;True;True;True	5934;5935;6235;6886;8404;12208;12329;12330;18569
A0A096LPK7;A0A182DWF2;A0A182DWF3;Q9NNW7-2;Q9NNW7;A0A096LPD9;E7EWK1;D3YTF8;A0A0U1RQX0;Q9NNW7-4;Q9NNW7-3	A0A096LPK7;A0A182DWF2;A0A182DWF3;Q9NNW7-2;Q9NNW7;A0A096LPD9;E7EWK1;D3YTF8	3;3;3;3;3;2;2;2;1;1;1	2;2;2;2;2;1;1;1;1;1;1	2;2;2;2;2;1;1;1;1;1;1	Thioredoxin reductase 2, mitochondrial	TXNRD2	11	3	2	2	3	2	2	9.5	6.3	6.3	50.057	463	463;494;523;498;524;306;338;501;362;277;428	1	3	0.00040984	2.3952	0.55391	0.807	0.61764	2	1	Median	0.55391	0.807	0.61764	2	1	Median	9.5	16472000	10930000	5542400	16472000	10930000	5542400				108	978;3597;18644	True;True;False	999;3698;19212
B5MD87;A0A0A0MQS1;Q53H96-2;Q53H96	B5MD87;A0A0A0MQS1;Q53H96-2;Q53H96	3;3;3;3	3;3;3;3	3;3;3;3	Pyrroline-5-carboxylate reductase;Pyrroline-5-carboxylate reductase 3	PYCRL	4	3	3	3	3	3	3	34.3	34.3	34.3	14.341	137	137;286;254;274	1	4	0	6.3711	0.74109	1.0188	36.849	3	3	Median	0.74109	1.0188	36.849	3	3	Median	34.3	36214000	20929000	15285000	36214000	20929000	15285000				109	324;7225;14047	True;True;True	327;7429;14469
Q9NR56;C9JP00;A0A0A0MQX8;Q9NR56-6;Q9NR56-3;Q86VM6;Q9NR56-4;Q9NR56-7;Q9NR56-2;Q9NR56-5;H7C4T5;Q5VZF2-3;Q5VZF2-2;O95205;Q5VZF2;A0A7P0T9I3;Q9NUK0;Q9NUK0-4;Q9NUK0-3;Q9NUK0-2;H7C4Y1;B1AKI6;C9JCX1;C9J4T8	Q9NR56;C9JP00;A0A0A0MQX8;Q9NR56-6;Q9NR56-3;Q86VM6;Q9NR56-4;Q9NR56-7;Q9NR56-2;Q9NR56-5;H7C4T5	6;6;6;4;4;4;4;4;4;4;3;2;2;2;2;2;1;1;1;1;1;1;1;1	6;6;6;4;4;4;4;4;4;4;3;2;2;2;2;2;1;1;1;1;1;1;1;1	6;6;6;4;4;4;4;4;4;4;3;2;2;2;2;2;1;1;1;1;1;1;1;1	Muscleblind-like protein 1	MBNL1	24	6	6	6	6	6	6	29.1	29.1	29.1	41.817	388	388;348;400;342;302;343;314;340;370;382;329;361;367;255;373;391;354;292;304;334;210;342;155;58	1	6	0	41.789	0.72152	1.1804	38.631	5	0	Leave out requantified	0.72152	1.1804	38.631	5	0	Leave out requantified	29.1	177610000	97960000	79646000	177610000	97960000	79646000				110	280;2362;4738;14773;16770;17768	True;True;True;True;True;True	284;2433;4856;15224;17274;18296
A0A0A0MR02;P45880;P45880-2;P45880-1;Q5JSD2;Q5JSD1;A2A3S1	A0A0A0MR02;P45880;P45880-2;P45880-1;Q5JSD2;Q5JSD1	8;8;7;7;4;4;2	8;8;7;7;4;4;2	8;8;7;7;4;4;2	Voltage-dependent anion-selective channel protein 2	VDAC2	7	8	8	8	8	8	8	40.4	40.4	40.4	30.348	282	282;294;283;309;194;204;109	1	10	0	27.491	0.49571	0.78039	44.245	10	1	Leave out requantified	0.49571	0.78039	44.245	10	1	Leave out requantified	40.4	562100000	377070000	185030000	562100000	377070000	185030000				111	2115;3146;5703;10637;10656;16175;18166;19116	True;True;True;True;True;True;True;True	2179;3239;5855;10934;10954;16662;18715;18716;19702
A0A0A0MRA5;B7Z4B8;Q9BUJ2-4;Q9BUJ2-2;Q9BUJ2;Q9BUJ2-3;M0QYZ0;M0R3F1;M0QZV6;M0R0K8;M0R203;M0QYI8	A0A0A0MRA5;B7Z4B8;Q9BUJ2-4;Q9BUJ2-2;Q9BUJ2;Q9BUJ2-3;M0QYZ0;M0R3F1	13;13;13;13;13;12;9;8;6;6;5;4	13;13;13;13;13;12;9;8;6;6;5;4	13;13;13;13;13;12;9;8;6;6;5;4	Heterogeneous nuclear ribonucleoprotein U-like protein 1	HNRNPUL1	12	13	13	13	13	13	13	19.6	19.6	19.6	85.939	766	766;767;756;804;856;752;371;641;118;158;81;172	1	17	0	121.71	0.49939	0.82209	51.557	17	3	Leave out requantified	0.49939	0.82209	51.557	17	3	Leave out requantified	19.6	341390000	218020000	123370000	341390000	218020000	123370000				112	1141;6839;7565;8384;11408;12318;12551;12615;12616;13031;13032;14601;19085	True;True;True;True;True;True;True;True;True;True;True;True;True	1168;7017;7778;8633;11738;12695;12935;13000;13001;13433;13434;15044;19671
A0A0A0MRB7;X6REB3;P15923-2;P15923;P15923-3	A0A0A0MRB7;X6REB3;P15923-2;P15923;P15923-3	1;1;1;1;1	1;1;1;1;1	1;1;1;1;1	Transcription factor E2-alpha	TCF3	5	1	1	1	1	1	1	2.2	2.2	2.2	62.044	600	600;679;651;654;658	1	3	0	4.4165	NaN	NaN	NaN	1	1	Median	NaN	NaN	NaN	1	1	Median	2.2	5538000	3717500	1820600	5538000	3717500	1820600				113	6662	TRUE	6837
A0A0A0MRF6;A0A7P0T8N5;A0A7P0TBH8;A0A7P0TBI4;A0A7P0Z4N5;A0A7P0TAA2;A0A7P0T9A9;A0A7P0T928;A0A7P0Z4Q5;A0A7P0TAX3;A0A7P0TAD6;A0A7P0T939;Q99996-5;Q99996-3;Q99996;Q99996-1;Q99996-6;Q99996-4	A0A0A0MRF6;A0A7P0T8N5;A0A7P0TBH8;A0A7P0TBI4;A0A7P0Z4N5;A0A7P0TAA2;A0A7P0T9A9;A0A7P0T928;A0A7P0Z4Q5;A0A7P0TAX3;A0A7P0TAD6;A0A7P0T939;Q99996-5;Q99996-3;Q99996;Q99996-1;Q99996-6;Q99996-4	1;1;1;1;1;1;1;1;1;1;1;1;1;1;1;1;1;1	1;1;1;1;1;1;1;1;1;1;1;1;1;1;1;1;1;1	1;1;1;1;1;1;1;1;1;1;1;1;1;1;1;1;1;1	A-kinase anchor protein 9	AKAP9	18	1	1	1	1	1	1	0.4	0.4	0.4	455.91	3931	3931;3860;3923;3920;3915;3116;3876;3889;3848;3827;3821;3773;3857;3899;3907;3911;3929;1643	1	1	0.0039826	1.459	NaN	NaN	NaN	0	0	Median	NaN	NaN	NaN	0	0	Median	0.4	0	0	0	0	0	0				114	14159	TRUE	14582
A0A0A0MRI2;Q9UNH7-2;Q9UNH7;G3V5X9	A0A0A0MRI2;Q9UNH7-2;Q9UNH7;G3V5X9	2;2;2;1	2;2;2;1	2;2;2;1	Sorting nexin-6;Sorting nexin-6, N-terminally processed	SNX6	4	2	2	2	2	2	2	7.7	7.7	7.7	47.804	418	418;290;406;227	1	2	0	2.7434	NaN	NaN	NaN	1	1	Median	NaN	NaN	NaN	1	1	Median	7.7	9691000	8589300	1101700	9691000	8589300	1101700				115	11981;13803	True;True	12337;14221
A0A0A0MRJ6;P22061;P22061-2;F6S8N6;A0A3F2YNX8;F8WDT3;F8WAV5;F8WAX2;H7C4X2;C9J0F2	A0A0A0MRJ6;P22061;P22061-2;F6S8N6;A0A3F2YNX8	8;8;8;7;6;3;3;3;1;1	8;8;8;7;6;3;3;3;1;1	8;8;8;7;6;3;3;3;1;1	Protein-L-isoaspartate O-methyltransferase;Protein-L-isoaspartate(D-aspartate) O-methyltransferase	PCMT1	10	8	8	8	8	8	8	37.9	37.9	37.9	30.315	285	285;227;228;250;250;62;66;72;38;96	1	10	0	27.638	0.66428	1.0759	25.757	10	4	Leave out requantified	0.66428	1.0759	25.757	10	4	Leave out requantified	37.9	177710000	113350000	64358000	177710000	113350000	64358000				116	1290;8432;9783;11236;14320;14321;15994;18238	True;True;True;True;True;True;True;True	1327;8684;10067;11560;14752;14753;16478;18790
E9PPY4;F2Z3C6;A0A0A0MRK1;E9PAV9;Q5T3I0-2;Q5T3I0;Q5T3I0-3	E9PPY4;F2Z3C6;A0A0A0MRK1;E9PAV9;Q5T3I0-2;Q5T3I0;Q5T3I0-3	1;1;1;1;1;1;1	1;1;1;1;1;1;1	1;1;1;1;1;1;1	G patch domain-containing protein 4	GPATCH4	7	1	1	1	1	1	1	14.3	14.3	14.3	13.556	119	119;143;370;375;139;446;451	1	1	0	2.7759	NaN	NaN	NaN	1	1	Median	NaN	NaN	NaN	1	1	Median	14.3	4494700	2752600	1742100	4494700	2752600	1742100				117	15817	TRUE	16295
J3QSX6;F8W8M4;A0A0A0MRL6;A0A3B3IS55;O14639-4;O14639-3;O14639-5;O14639-2;O14639-6;O14639;H0Y7N6;F6XFR5;A0A494C1P1;A0A494C1G0	J3QSX6;F8W8M4;A0A0A0MRL6;A0A3B3IS55;O14639-4;O14639-3;O14639-5;O14639-2;O14639-6;O14639;H0Y7N6;F6XFR5;A0A494C1P1;A0A494C1G0	3;3;3;3;3;3;3;3;3;3;2;2;2;2	3;3;3;3;3;3;3;3;3;3;2;2;2;2	3;3;3;3;3;3;3;3;3;3;2;2;2;2	Actin-binding LIM protein 1	ABLIM1	14	3	3	3	3	3	3	9.2	9.2	9.2	46.07	401	401;718;746;834;401;427;455;718;748;778;172;173;426;502	1	3	0	39.879	0.77522	1.2296	18.905	3	2	Median	0.77522	1.2296	18.905	3	2	Median	9.2	47136000	26251000	20885000	47136000	26251000	20885000				118	13198;15577;18799	True;True;True	13602;16046;19376
A0A0A0MRM8;A0A1Y0BRN3;Q9UM54-6;A0A590UJ40;E7EW20;Q9UM54-5;Q9UM54-2;Q9UM54-4;Q9UM54-1;Q9UM54;Q5JVM0	A0A0A0MRM8;A0A1Y0BRN3;Q9UM54-6;A0A590UJ40;E7EW20;Q9UM54-5;Q9UM54-2;Q9UM54-4;Q9UM54-1;Q9UM54	4;4;4;3;3;3;3;3;3;3;1	4;4;4;3;3;3;3;3;3;3;1	4;4;4;3;3;3;3;3;3;3;1	Unconventional myosin-VI	MYO6	11	4	4	4	4	4	4	5.1	5.1	5.1	145.01	1253	1253;1285;1285;1294;1295;1253;1262;1285;1285;1294;174	1	4	0	7.0799	0.96705	1.4946	26.95	3	2	Plateau	0.96705	1.4946	26.95	3	2	Plateau	5.1	32534000	19108000	13425000	32534000	19108000	13425000				119	2606;12437;12773;15724	True;True;True;True	2682;12817;13165;16197
A0A0A0MRM9;Q14978;Q14978-2;S4R349;S4R402	A0A0A0MRM9;Q14978;Q14978-2	17;17;17;3;2	17;17;17;3;2	1;1;1;0;0	Nucleolar and coiled-body phosphoprotein 1	NOLC1	5	17	17	1	17	17	1	25.7	25.7	3.2	74.543	708	708;699;709;258;46	1	17	0	115.6	0.62821	1.0073	43.53	15	4	Leave out requantified	0.62821	1.0073	43.53	15	4	Leave out requantified	25.7	788420000	515120000	273300000	788420000	515120000	273300000				120	207;1597;1598;2107;3372;3854;5410;7690;10420;11840;13021;15017;17279;17280;17307;18277;18542	True;True;True;True;True;True;True;True;True;True;True;True;True;True;True;True;True	211;1651;1652;2171;3468;3960;5553;7910;10715;12195;13423;15476;17793;17794;17821;18830;19104
A0A0A0MRN5;Q9NZT2-2;Q9NZT2	A0A0A0MRN5;Q9NZT2-2;Q9NZT2	2;2;2	2;2;2	2;2;2	Opioid growth factor receptor	OGFR	3	2	2	2	2	2	2	5.1	5.1	5.1	67.194	625	625;657;677	1	2	0	2.829	0.81075	1.1507	33.052	2	1	Median	0.81075	1.1507	33.052	2	1	Median	5.1	17299000	9545000	7753800	17299000	9545000	7753800				121	9038;15633	True;True	9303;16104
P09234;A0A0A0MRR7;Q5TAL2	P09234;A0A0A0MRR7	4;4;1	4;4;1	4;4;1	U1 small nuclear ribonucleoprotein C	SNRPC	3	4	4	4	4	4	4	24.5	24.5	24.5	17.394	159	159;180;118	1	4	0	5.354	0.35654	0.51971	95.534	3	1	Median	0.35654	0.51971	95.534	3	1	Median	24.5	75442000	36165000	39277000	75442000	36165000	39277000				122	5390;16922;18685;18686	True;True;True;True	5532;17428;19254;19255
A0A0A0MRT2;J3QTA0;A0A7P0T961;Q9BTA9-5;Q9BTA9-2;Q9BTA9	A0A0A0MRT2;J3QTA0;A0A7P0T961;Q9BTA9-5;Q9BTA9-2;Q9BTA9	1;1;1;1;1;1	1;1;1;1;1;1	1;1;1;1;1;1	WW domain-containing adapter protein with coiled-coil	WAC	6	1	1	1	1	1	1	5.1	5.1	5.1	53.878	495	495;514;604;544;602;647	1	1	0.0046462	1.3783	NaN	NaN	NaN	1	1	Median	NaN	NaN	NaN	1	1	Median	5.1	7672400	5846200	1826200	7672400	5846200	1826200				123	8140	TRUE	8381
B6VEX4;A0A0A0MRT6;Q8IZP0-10;Q8IZP0-8;Q8IZP0-7;Q8IZP0-2;Q8IZP0-4;Q8IZP0-3;Q8IZP0-5;Q8IZP0-6;Q8IZP0-9;Q8IZP0;Q8IZP0-11;Q8IZP0-12	B6VEX4;A0A0A0MRT6;Q8IZP0-10;Q8IZP0-8;Q8IZP0-7;Q8IZP0-2;Q8IZP0-4;Q8IZP0-3;Q8IZP0-5;Q8IZP0-6;Q8IZP0-9;Q8IZP0;Q8IZP0-11;Q8IZP0-12	4;4;4;4;4;4;4;4;4;4;4;4;3;3	4;4;4;4;4;4;4;4;4;4;4;4;3;3	4;4;4;4;4;4;4;4;4;4;4;4;3;3	Abl interactor 1	ABI1	14	4	4	4	4	4	4	14	14	14	43.294	393	393;475;388;393;422;446;451;452;476;480;481;508;329;496	1	5	0	13.611	0.74441	1.0899	23.081	5	1	Leave out requantified	0.74441	1.0899	23.081	5	1	Leave out requantified	14	101340000	61101000	40239000	101340000	61101000	40239000				124	644;1373;7592;17284	True;True;True;True	656;1412;7806;17798
A0A0A0MRX2;Q96HY6-2;Q96HY6	A0A0A0MRX2;Q96HY6-2;Q96HY6	2;2;2	2;2;2	2;2;2	DDRGK domain-containing protein 1	DDRGK1	3	2	2	2	2	2	2	15.8	15.8	15.8	33.939	298	298;313;314	1	3	0	13.225	0.73616	1.174	29.541	3	0	Median	0.73616	1.174	29.541	3	0	Median	15.8	54824000	31856000	22968000	54824000	31856000	22968000				125	17367;17406	True;True	17882;17921
Q5JRX3-2;A0A7I2V3B6;A0A7I2YQT2;A0A7I2YQX5;A0A7I2V5H2;A0A7I2V5C6;A0A7I2V397;A0A0A0MRX9;Q5JRX3-3;Q5JRX3;A0A7I2V3X0;H0Y7L7;A0A7I2V4N3;H0Y4F7;A0A7I2V5R2;A0A7I2V449;B1APQ1	Q5JRX3-2;A0A7I2V3B6;A0A7I2YQT2;A0A7I2YQX5;A0A7I2V5H2;A0A7I2V5C6;A0A7I2V397;A0A0A0MRX9;Q5JRX3-3;Q5JRX3;A0A7I2V3X0;H0Y7L7;A0A7I2V4N3	6;6;6;6;6;6;6;6;6;6;4;4;4;2;2;1;1	6;6;6;6;6;6;6;6;6;6;4;4;4;2;2;1;1	6;6;6;6;6;6;6;6;6;6;4;4;4;2;2;1;1	Presequence protease, mitochondrial	PITRM1	17	6	6	6	6	6	6	7.5	7.5	7.5	117.51	1038	1038;926;1021;996;995;992;971;832;939;1037;777;259;486;596;551;308;86	1	6	0	7.0918	0.3842	0.55181	70.036	5	3	Median	0.3842	0.55181	70.036	5	3	Median	7.5	70987000	40132000	30855000	70987000	40132000	30855000				126	2254;2813;7238;7478;15167;16616	True;True;True;True;True;True	2319;2896;7442;7686;15628;17114
F8WDP1;A0A0A0MRY0;Q8WUA7-3;Q8WUA7-4;Q8WUA7	F8WDP1;A0A0A0MRY0;Q8WUA7-3;Q8WUA7-4;Q8WUA7	1;1;1;1;1	1;1;1;1;1	1;1;1;1;1	TBC1 domain family member 22A	TBC1D22A	5	1	1	1	1	1	1	9.3	9.3	9.3	25.766	237	237;487;324;470;517	1	1	0	3.8848	NaN	NaN	NaN	0	0	Median	NaN	NaN	NaN	0	0	Median	9.3	4080800	4080800	0	4080800	4080800	0				127	15716	TRUE	16189
J3QLW1;E9PRT5;H3BSD2;H3BMV9;A0A6I8PIQ6;A0A0A0MS45;J3KNI1;Q9H9E3-2;Q9H9E3	J3QLW1;E9PRT5;H3BSD2;H3BMV9;A0A6I8PIQ6;A0A0A0MS45;J3KNI1;Q9H9E3-2;Q9H9E3	1;1;1;1;1;1;1;1;1	1;1;1;1;1;1;1;1;1	1;1;1;1;1;1;1;1;1	Conserved oligomeric Golgi complex subunit 4	COG4	9	1	1	1	1	1	1	19.4	19.4	19.4	7.7717	72	72;96;126;189;764;768;789;337;785	1	1	0.0060498	1.3498	NaN	NaN	NaN	1	1	Median	NaN	NaN	NaN	1	1	Median	19.4	1850500	1088400	762120	1850500	1088400	762120				128	14865	TRUE	15319
Q16836-2;Q16836-3;Q16836;E9PF18;A0A0D9SFP2;A0A0A0MSE2;A0A1W2PQV5;A0A1W2PNM1;A0A804HKJ2;A0A804HLB5;A0A1W2PQ78;A0A804HJW7;A0A1W2PRT2;A0A1W2PQC2;A0A804HJK7;A0A1W2PP40;A0A1W2PQ55	Q16836-2;Q16836-3;Q16836;E9PF18;A0A0D9SFP2;A0A0A0MSE2;A0A1W2PQV5;A0A1W2PNM1;A0A804HKJ2;A0A804HLB5;A0A1W2PQ78;A0A804HJW7;A0A1W2PRT2;A0A1W2PQC2	4;4;4;4;4;4;3;3;3;3;3;2;2;2;1;1;1	4;4;4;4;4;4;3;3;3;3;3;2;2;2;1;1;1	4;4;4;4;4;4;3;3;3;3;3;2;2;2;1;1;1	Hydroxyacyl-coenzyme A dehydrogenase, mitochondrial	HADH	17	4	4	4	4	4	4	11.3	11.3	11.3	42.139	390	390;331;314;390;318;317;245;267;249;201;176;245;183;165;132;145;100	1	5	0	5.9922	0.68336	0.98928	98.888	4	2	Median	0.68336	0.98928	98.888	4	2	Median	11.3	96518000	55527000	40991000	96518000	55527000	40991000				129	4727;10154;16112;16182	True;True;True;True	4845;10447;16599;16669
B3KPJ4;A0A0A0MSI2;Q8IXK0-3;Q8IXK0-2;Q8IXK0-4;Q8IXK0;Q8IXK0-5	B3KPJ4;A0A0A0MSI2;Q8IXK0-3;Q8IXK0-2;Q8IXK0-4;Q8IXK0;Q8IXK0-5	1;1;1;1;1;1;1	1;1;1;1;1;1;1	1;1;1;1;1;1;1	Polyhomeotic-like protein 2	PHC2	7	1	1	1	1	1	1	2.2	2.2	2.2	50.403	464	464;830;267;323;829;858;859	1	1	0.0022272	1.6377	NaN	NaN	NaN	1	0	Median	NaN	NaN	NaN	1	0	Median	2.2	5139200	3236100	1903100	5139200	3236100	1903100				130	3241	TRUE	3334
A0A0A0MSQ0;P13797-3;P13797-2;P13797;H7C4N2;P13796;U3KQI3;Q5TBN3	A0A0A0MSQ0;P13797-3;P13797-2;P13797	7;7;7;7;3;3;2;2	5;5;5;5;1;3;2;2	5;5;5;5;1;3;2;2	Plastin-3	PLS3	8	7	5	5	7	5	5	14.6	10.4	10.4	69.334	617	617;585;617;630;190;627;164;246	1	6	0	11.821	0.57444	0.72365	18.971	4	3	Linear	0.57444	0.72365	18.971	4	3	Linear	14.6	44419000	31543000	12876000	44419000	31543000	12876000				131	1324;2436;7351;9466;11187;12609;18588	True;False;True;True;True;False;True	1362;2509;7557;9740;11510;12994;19153
A0A0A0MSS8;P42330;S4R3Z2;S4R3D5;A6NHU4;P42330-2	A0A0A0MSS8;P42330;S4R3Z2	3;3;2;1;1;1	3;3;2;1;1;1	2;2;1;0;0;1	Aldo-keto reductase family 1 member C3	AKR1C3	6	3	3	2	3	3	2	18.9	18.9	13	36.867	323	323;323;300;155;205;204	1	3	0	9.7947	0.30161	0.44548	87.402	2	0	Median	0.30161	0.44548	87.402	2	0	Median	18.9	18446000	14920000	3526500	18446000	14920000	3526500				132	7006;10203;18721	True;True;True	7196;10496;19290
A0A0G2JKZ1;A2AB90;A0A0G2JH37;A0A0A0MSV9;O15533-2;O15533;O15533-3;Q6P1N7;C9JA35;A0A0A0MT98;O15533-4	A0A0G2JKZ1;A2AB90;A0A0G2JH37;A0A0A0MSV9;O15533-2;O15533;O15533-3;Q6P1N7;C9JA35;A0A0A0MT98;O15533-4	2;2;2;2;2;2;2;1;1;1;1	2;2;2;2;2;2;2;1;1;1;1	2;2;2;2;2;2;2;1;1;1;1	Tapasin	TAPBP	11	2	2	2	2	2	2	8.3	8.3	8.3	47.606	448	448;466;466;504;412;448;504;156;192;361;361	1	2	0	3.4387	0.70668	1.0566	16.102	2	1	Median	0.70668	1.0566	16.102	2	1	Median	8.3	29492000	19708000	9784100	29492000	19708000	9784100				133	5498;6998	True;True	5644;7183
A0A0A0MSW4;P48739;P48739-2;P48739-3;B3KYB6;B3KYB7	A0A0A0MSW4;P48739;P48739-2;P48739-3;B3KYB6;B3KYB7	3;3;3;3;2;2	3;3;3;3;2;2	3;3;3;3;2;2	Phosphatidylinositol transfer protein beta isoform	PITPNB	6	3	3	3	3	3	3	21	21	21	31.581	271	271;271;272;273;120;167	1	3	0	20.007	0.36738	0.54015	11.212	3	1	Median	0.36738	0.54015	11.212	3	1	Median	21	42426000	29677000	12748000	42426000	29677000	12748000				134	11170;15183;18524	True;True;True	11493;15644;19085
A0A0A0MTN9;J3QQX3;A0A0A0MTR6;A0A0C4DFN8;A0A0C4DGN7;A0A0A0MSZ4;A0A0A0MT64;P22570-4;P22570-6;P22570-5;P22570;P22570-2;P22570-7;P22570-3;J3QKZ8;J3QQW7	A0A0A0MTN9;J3QQX3;A0A0A0MTR6;A0A0C4DFN8;A0A0C4DGN7;A0A0A0MSZ4;A0A0A0MT64;P22570-4;P22570-6;P22570-5;P22570;P22570-2;P22570-7;P22570-3	6;6;6;6;6;6;6;6;6;6;6;6;6;6;2;1	6;6;6;6;6;6;6;6;6;6;6;6;6;6;2;1	6;6;6;6;6;6;6;6;6;6;6;6;6;6;2;1	NADPH:adrenodoxin oxidoreductase, mitochondrial	FDXR	16	6	6	6	6	6	6	21.4	21.4	21.4	48.027	439	439;463;483;491;497;522;534;439;451;483;491;497;522;534;164;178	1	6	0	8.5281	0.67019	0.95727	30.959	6	1	Leave out requantified	0.67019	0.95727	30.959	6	1	Leave out requantified	21.4	127510000	79008000	48505000	127510000	79008000	48505000				135	915;1312;2343;4942;9704;15236	True;True;True;True;True;True	937;1350;2414;5069;9985;15700
A0A0A0MT09;Q12972-2;Q12972	A0A0A0MT09;Q12972-2;Q12972	2;2;2	2;2;2	2;2;2	Nuclear inhibitor of protein phosphatase 1;Activator of RNA decay	PPP1R8	3	2	2	2	2	2	2	18.5	18.5	18.5	22.284	205	205;209;351	1	3	0	5.9915	0.74886	1.2039	19.9	3	0	Median	0.74886	1.2039	19.9	3	0	Median	18.5	58234000	31637000	26597000	58234000	31637000	26597000				136	8139;18404	True;True	8379;8380;18959
A0A0A0MT33;Q9UPN6;Q9UPN6-2	A0A0A0MT33;Q9UPN6;Q9UPN6-2	2;2;2	2;2;2	2;2;2	Protein SCAF8	SCAF8	3	2	2	2	2	2	2	2.5	2.5	2.5	148.86	1349	1349;1271;1337	1	2	0.0018932	1.7455	NaN	NaN	NaN	1	0	Median	NaN	NaN	NaN	1	0	Median	2.5	5238400	2272400	2966000	5238400	2272400	2966000				137	12342;13233	True;True	12720;13638
A0A0A0MT83;P26440;A0A0S2Z4K7;P26440-2;H0YKV0;H0YLC3;H7C4G6;H0YN10;A0A087WVD3	A0A0A0MT83;P26440;A0A0S2Z4K7;P26440-2;H0YKV0;H0YLC3;H7C4G6	8;8;7;7;4;4;4;3;2	8;8;7;7;4;4;4;3;2	8;8;7;7;4;4;4;3;2	Isovaleryl-CoA dehydrogenase, mitochondrial	IVD	9	8	8	8	8	8	8	21	21	21	46.319	423	423;426;393;396;145;243;307;212;211	1	9	0	27.639	0.48342	0.77108	52.862	8	2	Leave out requantified	0.48342	0.77108	52.862	8	2	Leave out requantified	21	239320000	165080000	74235000	239320000	165080000	74235000				138	770;5103;6012;6298;9803;10853;13396;15995	True;True;True;True;True;True;True;True	790;5234;6181;6467;10087;11158;13803;16479
A0A0A0MTB8;Q8NI36	A0A0A0MTB8;Q8NI36	3;3	3;3	3;3	WD repeat-containing protein 36	WDR36	2	3	3	3	3	3	3	4.4	4.4	4.4	99.365	895	895;951	1	5	0	17.928	0.53539	0.78285	44.482	4	0	Leave out requantified	0.53539	0.78285	44.482	4	0	Leave out requantified	4.4	59686000	35947000	23738000	59686000	35947000	23738000				139	13877;18532;18732	True;True;True	14295;19094;19301
A0A0A0MTR7;A0A0A0MTC1;Q63HN8;Q63HN8-4	A0A0A0MTR7;A0A0A0MTC1;Q63HN8;Q63HN8-4	3;3;3;3	3;3;3;3	3;3;3;3	E3 ubiquitin-protein ligase RNF213	RNF213	4	3	3	3	3	3	3	0.8	0.8	0.8	591.4	5207	5207;5256;5207;5256	1	3	0	2.7032	NaN	NaN	NaN	1	0	Median	NaN	NaN	NaN	1	0	Median	0.8	30504000	5519500	24984000	30504000	5519500	24984000				140	6480;10116;18273	True;True;True	6653;10409;18826
Q8WWI1;Q8WWI1-2;Q8WWI1-4;Q8WWI1-5;Q8WWI1-3;J3KP06;F8WD26;E9PMT2;A0A0A0MTE2;E9PMS6;H0Y424;E9PMP7;H0YDG6;H0YDQ3;E9PJ10;H0YE95;E9PK58;E9PLU6;E9PRJ0;E9PRE3;U3KQE6	Q8WWI1;Q8WWI1-2;Q8WWI1-4;Q8WWI1-5;Q8WWI1-3;J3KP06;F8WD26;E9PMT2;A0A0A0MTE2;E9PMS6;H0Y424;E9PMP7	23;23;23;23;23;23;23;23;23;23;16;16;6;5;2;2;2;1;1;1;1	23;23;23;23;23;23;23;23;23;23;16;16;6;5;2;2;2;1;1;1;1	23;23;23;23;23;23;23;23;23;23;16;16;6;5;2;2;2;1;1;1;1	LIM domain only protein 7	LMO7	21	23	23	23	23	23	23	17.6	17.6	17.6	192.69	1683	1683;1670;1614;1385;1349;1668;1631;1398;1385;1275;1055;1045;305;292;191;179;165;121;165;141;99	1	28	0	180.07	0.81892	1.2588	48.293	23	9	Leave out requantified	0.81892	1.2588	48.293	23	9	Leave out requantified	17.6	444230000	254520000	189710000	444230000	254520000	189710000				141	2133;2134;2457;4098;4437;5522;6010;9083;9084;12055;13049;13460;13704;13899;14463;15090;15109;15801;15884;16910;18448;18650;18726	True;True;True;True;True;True;True;True;True;True;True;True;True;True;True;True;True;True;True;True;True;True;True	2197;2198;2531;4206;4548;5669;6179;9350;9351;12415;13451;13867;14118;14317;14904;15550;15570;16279;16365;17416;19007;19218;19295
A0A0A0MTJ9;Q6PIU2-3;Q6PIU2;Q6PIU2-2	A0A0A0MTJ9;Q6PIU2-3;Q6PIU2;Q6PIU2-2	3;3;3;3	3;3;3;3	3;3;3;3	Neutral cholesterol ester hydrolase 1	NCEH1	4	3	3	3	3	3	3	9.2	9.2	9.2	49.881	448	448;275;408;416	1	5	0	6.9451	0.96302	1.4615	43.43	4	2	Median	0.96302	1.4615	43.43	4	2	Median	9.2	60554000	32282000	28271000	60554000	32282000	28271000				142	8288;12324;13880	True;True;True	8535;12701;14298
A0A0A6YYA0;Q86XR7-2;Q9Y3B3-2;Q9Y3B3	A0A0A6YYA0;Q86XR7-2;Q9Y3B3-2;Q9Y3B3	1;1;1;1	1;1;1;1	1;1;1;1	Transmembrane emp24 domain-containing protein 7	TMED7-TICAM2;TMED7	4	1	1	1	1	1	1	5.3	5.3	5.3	21.233	188	188;404;188;224	1	1	0.00039825	2.1514	NaN	NaN	NaN	1	1	Median	NaN	NaN	NaN	1	1	Median	5.3	9115600	6925500	2190100	9115600	6925500	2190100				143	15659	TRUE	16132
A0A0A6YYC7;Q96JP5-2;Q96JP5	A0A0A6YYC7;Q96JP5-2;Q96JP5	2;2;2	2;2;2	2;2;2	E3 ubiquitin-protein ligase ZFP91	ZFP91-CNTF;ZFP91	3	2	2	2	2	2	2	7	7	7	59.57	529	529;529;570	1	2	0	6.3194	0.65087	0.99556	30.358	2	1	Median	0.65087	0.99556	30.358	2	1	Median	7	17357000	10639000	6718000	17357000	10639000	6718000				144	3;242	True;True	3;246
A0A0A6YYH1;Q7Z6K5;Q7Z6K5-2;H0YMP5;H0YL03;H0YMK0;H0YL85	A0A0A6YYH1;Q7Z6K5;Q7Z6K5-2	3;3;3;1;1;1;1	3;3;3;1;1;1;1	3;3;3;1;1;1;1	Arpin	C15orf38-AP3S2;ARPIN	7	3	3	3	3	3	3	13.2	13.2	13.2	43.881	394	394;226;394;130;136;184;185	1	3	0	12.774	0.51586	0.66155	29.531	2	1	Median	0.51586	0.66155	29.531	2	1	Median	13.2	17751000	13739000	4012300	17751000	13739000	4012300				145	6319;10261;16172	True;True;True	6491;10555;16659
A0A0A6YYI3;A0A0B4J1V8;Q9NQ55-2;Q9NQ55;Q9NQ55-3;A8MV53;H7C446	A0A0A6YYI3;A0A0B4J1V8;Q9NQ55-2;Q9NQ55;Q9NQ55-3;A8MV53;H7C446	5;5;5;5;5;4;3	5;5;5;5;5;4;3	5;5;5;5;5;4;3	Suppressor of SWI4 1 homolog	PPAN-P2RY11;PPAN	7	5	5	5	5	5	5	14.8	14.8	14.8	58.199	520	520;794;460;473;520;420;208	1	5	0	7.2857	0.43015	0.69054	74.567	3	2	Median	0.43015	0.69054	74.567	3	2	Median	14.8	62096000	41903000	20194000	62096000	41903000	20194000				146	10628;11465;11886;15915;18218	True;True;True;True;True	10923;11800;12241;16397;18770
H0YGG9;A0A0A6YYJ9;Q9NPD5;Q9NPD5-2	H0YGG9;A0A0A6YYJ9;Q9NPD5;Q9NPD5-2	1;1;1;1	1;1;1;1	1;1;1;1	Solute carrier organic anion transporter family member 1B3	SLCO1B3	4	1	1	1	1	1	1	2.3	2.3	2.3	52.755	479	479;748;702;748	1	1	0.0046478	1.3793	NaN	NaN	NaN	1	0	Median	NaN	NaN	NaN	1	0	Median	2.3	10594000	7454100	3140200	10594000	7454100	3140200				147	12095	TRUE	12457
A0A7I2V2T5;E9PKW4;H3BRY5;A0A0A6YYL2;P50225-2;P50226;P50225;P0DMN0;P0DMM9;P0DMM9-3	A0A7I2V2T5;E9PKW4;H3BRY5;A0A0A6YYL2;P50225-2;P50226;P50225;P0DMN0;P0DMM9;P0DMM9-3	1;1;1;1;1;1;1;1;1;1	1;1;1;1;1;1;1;1;1;1	1;1;1;1;1;1;1;1;1;1	Sulfotransferase;Sulfotransferase 1A1;Sulfotransferase 1A2;Sulfotransferase 1A4;Sulfotransferase 1A3	SULT1A2;SULT1A1;SULT1A4;SULT1A3	10	1	1	1	1	1	1	4.8	4.8	4.8	24.573	209	209;262;281;301;217;295;295;295;295;301	1	1	0	3.3479	NaN	NaN	NaN	1	0	Median	NaN	NaN	NaN	1	0	Median	4.8	41672000	28549000	13123000	41672000	28549000	13123000				148	16941	TRUE	17447
A0A0A6YYL4;P57737-3;I3L167;I3L1U7;I3L0X9;I3L3T0;E7EP81;Q9Y3D7;I3L359;I3L351;I3L2Y6;I3L1M1;I3L442;I3NI06;I3L426;I3L1G9	A0A0A6YYL4;P57737-3;I3L167	8;8;4;2;2;2;2;2;1;1;1;1;1;1;1;1	8;8;4;2;2;2;2;2;1;1;1;1;1;1;1;1	2;2;0;2;2;2;0;2;0;0;0;0;0;0;0;0	Coronin;Coronin-7	CORO7-PAM16;CORO7	16	8	8	2	8	8	2	10.5	10.5	3.2	114.16	1048	1048;1048;535;129;137;145;367;125;114;119;156;161;190;201;206;219	1	10	0	64.527	0.74589	1.1541	29.209	8	5	Leave out requantified	0.74589	1.1541	29.209	8	5	Leave out requantified	10.5	130020000	78428000	51594000	130020000	78428000	51594000				149	3056;4545;6206;13225;13770;14380;14839;15650	True;True;True;True;True;True;True;True	3147;4659;6374;13630;14186;14187;14817;15293;16123
A0A0B4J1Z1;C9JAB2;Q16629-3;Q16629-2;Q16629-4;Q16629;F8WEA1	A0A0B4J1Z1;C9JAB2;Q16629-3;Q16629-2;Q16629-4;Q16629	7;7;7;7;7;7;2	6;6;6;6;6;6;2	6;6;6;6;6;6;2	Serine/arginine-rich splicing factor 7	SRSF7	7	7	6	6	7	6	6	57.7	57.7	57.7	15.763	137	137;235;132;135;226;238;51	1	7	0	7.6927	0.6451	1.0736	42.344	7	2	Leave out requantified	0.6451	1.0736	42.344	7	2	Leave out requantified	57.7	308380000	196560000	111820000	308380000	196560000	111820000				150	2873;12049;12051;13645;17190;18299;18618	True;False;True;True;True;True;True	2958;12409;12411;14059;17704;18852;19186
A0A0B4J2A0;Q9UHJ6	A0A0B4J2A0;Q9UHJ6	3;3	3;3	3;3	Sedoheptulokinase	TRPV1;SHPK	2	3	3	3	3	3	3	9.6	9.6	9.6	51.504	478	478;478	1	3	0	3.4748	0.57498	0.79565	26.664	2	1	Median	0.57498	0.79565	26.664	2	1	Median	9.6	13715000	9645900	4069400	13715000	9645900	4069400				151	282;552;3504	True;True;True	286;561;3604
Q5W0H4;A0A0B4J2C3;P13693;J3KPG2;E9PJF7;P13693-2	Q5W0H4;A0A0B4J2C3;P13693;J3KPG2;E9PJF7	6;6;6;4;4;2	6;6;6;4;4;2	6;6;6;4;4;2	Translationally-controlled tumor protein	TPT1	6	6	6	6	6	6	6	43.1	43.1	43.1	21.525	188	188;197;172;160;162;138	1	7	0	45.585	0.35188	0.56535	28.823	5	1	Leave out requantified	0.35188	0.56535	28.823	5	1	Leave out requantified	43.1	266290000	194790000	71500000	266290000	194790000	71500000				152	3266;3267;4060;8020;16044;16045	True;True;True;True;True;True	3359;3360;4168;8253;16527;16528
Q12959-2;A0A590UKA8;A0A590UJD9;Q12959-7;Q12959;Q12959-4;Q12959-6;Q12959-5;A0A0C4DFT3;Q12959-3;A0A590UJ64;E7EQD7;A0A590UJC5;A0A590UJR5;A0A590UJ08;C9JUA9;A0A590UJ68;A0A590UJS9;A0A590UJ18;C9JCP6;B4E2H8;A8MUT6;A0A590UJ95;A0A590UJE6;A0A590UJ25;A0A590UJ29;A0A590UJR4;F2Z2L0;A0A590UK48;A0A590UJX2;A0A590UK81;A0A590UJ81;A0A590UJL2;A0A590UK70;A0A590UK02;Q12959-8;Q12959-9;C9JN61;C9J110	Q12959-2;A0A590UKA8;A0A590UJD9;Q12959-7;Q12959;Q12959-4;Q12959-6;Q12959-5;A0A0C4DFT3;Q12959-3;A0A590UJ64;E7EQD7;A0A590UJC5;A0A590UJR5;A0A590UJ08;C9JUA9;A0A590UJ68;A0A590UJS9;A0A590UJ18;C9JCP6;B4E2H8;A8MUT6;A0A590UJ95	5;5;5;5;5;5;5;5;5;5;5;5;5;5;5;5;5;5;5;3;3;3;3;2;2;2;2;2;2;2;2;2;2;2;2;2;2;1;1	5;5;5;5;5;5;5;5;5;5;5;5;5;5;5;5;5;5;5;3;3;3;3;2;2;2;2;2;2;2;2;2;2;2;2;2;2;1;1	5;5;5;5;5;5;5;5;5;5;5;5;5;5;5;5;5;5;5;3;3;3;3;2;2;2;2;2;2;2;2;2;2;2;2;2;2;1;1	Disks large homolog 1	DLG1	39	5	5	5	5	5	5	10	10	10	103.32	926	926;883;925;917;904;893;891;853;892;871;689;658;879;878;875;551;865;839;868;179;370;208;300;118;570;744;819;106;821;833;772;874;575;587;628;788;800;250;35	1	6	0	30.016	0.4433	0.67226	68.301	4	2	Median	0.4433	0.67226	68.301	4	2	Median	10	42189000	32206000	9983400	42189000	32206000	9983400				153	1361;10580;11573;13351;14655	True;True;True;True;True	1400;10875;11913;13757;15098
A0A0C4DFV9;Q01105-3;Q01105-4;Q01105-2;Q01105;P0DME0	A0A0C4DFV9;Q01105-3;Q01105-4;Q01105-2;Q01105;P0DME0	9;9;9;9;9;6	9;9;9;9;9;6	9;9;9;9;9;6	Protein SET;Protein SETSIP	SET;SETSIP	6	9	9	9	9	9	9	35	35	35	31.124	266	266;265;268;277;290;302	1	10	0	24.916	0.49351	0.8077	57.186	9	2	Leave out requantified	0.49351	0.8077	57.186	9	2	Leave out requantified	35	306670000	201760000	104910000	306670000	201760000	104910000				154	3894;7344;7929;10476;14441;14442;15397;17576;18091	True;True;True;True;True;True;True;True;True	4000;7550;8162;10771;14881;14882;15864;18098;18637
H0Y3X6;A0A0C4DFX9;Q9H3P2;Q9H3P2-7;H7C0W2;C9JEM7;H7C2C7;C9JHL4	H0Y3X6;A0A0C4DFX9;Q9H3P2;Q9H3P2-7	3;3;3;2;1;1;1;1	3;3;3;2;1;1;1;1	3;3;3;2;1;1;1;1	Negative elongation factor A	NELFA	8	3	3	3	3	3	3	13.5	13.5	13.5	57.972	532	532;539;528;265;187;208;246;283	1	3	0	13.525	1.0004	1.6418	24.052	3	0	Leave out requantified	1.0004	1.6418	24.052	3	0	Leave out requantified	13.5	104060000	46273000	57790000	104060000	46273000	57790000				155	3771;9679;15491	True;True;True	3873;9959;15957
C9J9K3;A0A0C4DG17;P08865;F8WD59	C9J9K3;A0A0C4DG17;P08865	11;11;11;5	11;11;11;5	11;11;11;5	40S ribosomal protein SA	RPSA	4	11	11	11	11	11	11	43.3	43.3	43.3	29.404	263	263;300;295;116	1	17	0	146.98	0.56054	0.88467	63.082	16	3	Leave out requantified	0.56054	0.88467	63.082	16	3	Leave out requantified	43.3	1447600000	936410000	511200000	1447600000	936410000	511200000				156	471;1135;2318;4707;5322;5323;10160;10161;14262;14263;19213	True;True;True;True;True;True;True;True;True;True;True	479;1162;2388;4823;5462;5463;10453;10454;14692;14693;19801
A0A0C4DG26;Q9NP71-6;Q9NP71-3;Q9NP71;C9JDF5;Q9NP71-5;Q9NP71-4;Q9NP71-2	A0A0C4DG26;Q9NP71-6;Q9NP71-3;Q9NP71;C9JDF5;Q9NP71-5;Q9NP71-4;Q9NP71-2	2;2;2;2;1;1;1;1	2;2;2;2;1;1;1;1	2;2;2;2;1;1;1;1	Carbohydrate-responsive element-binding protein	MLXIPL	8	2	2	2	2	2	2	5.3	5.3	5.3	78.231	721	721;722;850;852;213;575;831;833	1	2	0	4.7258	NaN	NaN	NaN	1	0	Median	NaN	NaN	NaN	1	0	Median	5.3	34416000	16013000	18403000	34416000	16013000	18403000				157	813;15852	True;True	834;16331
A0A0C4DG44;O43464-4;O43464-3;O43464;O43464-2	A0A0C4DG44;O43464-4;O43464-3;O43464;O43464-2	3;3;3;3;2	3;3;3;3;2	3;3;3;3;2	Serine protease HTRA2, mitochondrial	HTRA2	5	3	3	3	3	3	3	11.8	11.8	11.8	45.112	423	423;377;436;458;361	1	3	0	6.8621	0.56278	0.82006	1.6666	2	1	Median	0.56278	0.82006	1.6666	2	1	Median	11.8	19767000	12741000	7026700	19767000	12741000	7026700				158	8002;10137;15194	True;True;True	8235;10430;15656
A0A0C4DG49;P15151-3;P15151-2;P15151	A0A0C4DG49;P15151-3;P15151-2;P15151	1;1;1;1	1;1;1;1	1;1;1;1	Poliovirus receptor	PVR	4	1	1	1	1	1	1	3.4	3.4	3.4	45.32	417	417;364;372;417	1	1	0	11.258	NaN	NaN	NaN	1	0	Median	NaN	NaN	NaN	1	0	Median	3.4	6321300	4027000	2294300	6321300	4027000	2294300				159	4386	TRUE	4497
A0A0C4DG62;F8WCT1;Q66PJ3-7;Q66PJ3-3;Q66PJ3-2;Q66PJ3;F5GYV5;H7BZV4;Q66PJ3-4;F8WEP2;A0A0C4DH18;Q66PJ3-5	A0A0C4DG62;F8WCT1;Q66PJ3-7;Q66PJ3-3;Q66PJ3-2;Q66PJ3;F5GYV5;H7BZV4;Q66PJ3-4	3;3;3;3;3;3;2;2;2;1;1;1	3;3;3;3;3;3;2;2;2;1;1;1	3;3;3;3;3;3;2;2;2;1;1;1	ADP-ribosylation factor-like protein 6-interacting protein 4	ARL6IP4	12	3	3	3	3	3	3	20.2	20.2	20.2	24.591	218	218;229;226;402;413;421;211;215;399;170;181;365	1	3	0	65.461	0.60776	0.89044	9.3659	3	0	Leave out requantified	0.60776	0.89044	9.3659	3	0	Leave out requantified	20.2	32821000	19334000	13487000	32821000	19334000	13487000				160	568;5575;13835	True;True;True	578;5723;14253
A0A0C4DG88;P14859-4;P14859-5;P14859-3;P14859;P14859-2;P14859-6	A0A0C4DG88;P14859-4;P14859-5;P14859-3;P14859;P14859-2;P14859-6	1;1;1;1;1;1;1	1;1;1;1;1;1;1	1;1;1;1;1;1;1	POU domain protein;POU domain, class 2, transcription factor 1	POU2F1	7	1	1	1	1	1	1	3.2	3.2	3.2	58.683	561	561;653;703;741;743;755;766	1	1	0.0039783	1.4565	NaN	NaN	NaN	1	1	Median	NaN	NaN	NaN	1	1	Median	3.2	7675900	6379200	1296700	7675900	6379200	1296700				161	16291	TRUE	16782
A0A0C4DG89;H0Y9U3;D6RJA6	A0A0C4DG89	9;2;1	9;2;1	1;0;0		DDX46	3	9	9	1	9	9	1	9.3	9.3	1.9	117.46	1032	1032;70;471	1	9	0	32.151	0.70118	1.0381	43.933	8	1	Leave out requantified	0.70118	1.0381	43.933	8	1	Leave out requantified	9.3	240070000	144780000	95287000	240070000	144780000	95287000				162	938;4799;5737;5891;10380;10381;11724;11901;16296	True;True;True;True;True;True;True;True;True	960;4921;5890;6054;10675;10676;12069;12256;16787
A0A0C4DGA2;O75521-2;O75521;F8WAW4;F1LLU7;C9JB63	A0A0C4DGA2;O75521-2;O75521;F8WAW4;F1LLU7;C9JB63	2;2;2;1;1;1	2;2;2;1;1;1	2;2;2;1;1;1	Enoyl-CoA delta isomerase 2, mitochondrial	ECI2	6	2	2	2	2	2	2	11.5	11.5	11.5	40.183	364	364;359;394;140;197;220	1	2	0	45.755	NaN	NaN	NaN	1	1	Median	NaN	NaN	NaN	1	1	Median	11.5	6135100	4872600	1262600	6135100	4872600	1262600				163	9715;13042	True;True	9997;13444
A0A0C4DGB0;Q9UIL1-3;Q9UIL1-2;Q9UIL1	A0A0C4DGB0;Q9UIL1-3;Q9UIL1-2;Q9UIL1	1;1;1;1	1;1;1;1	1;1;1;1	Short coiled-coil protein	SCOC	4	1	1	1	1	1	1	22	22	22	9.3544	82	82;121;122;159	1	1	0.00041237	2.4536	NaN	NaN	NaN	1	1	Median	NaN	NaN	NaN	1	1	Median	22	14402000	8515200	5886600	14402000	8515200	5886600				164	9786	TRUE	10070
A0A0C4DGB5;P20810-5;P20810-2;E9PCH5;A0A6Q8PG72;A0A6Q8PGG5;P20810-6;A0A6Q8PH20;P20810-7;A0A6Q8PFF6;P20810-9;P20810-10;P20810-3;P20810;E7ES10;P20810-8;E7EVY3;B7Z574;A0A6Q8PGN6;P20810-4;E9PDE4;A0A6Q8PFE5;F8W7E0;H0Y9H6;H0Y7F0;E7EQ12;H0YD33;E7EQA0;H0YA91;H0Y944;E9PSG1;E7EQK6;D6RAA8;D6RC54;A0A6Q8PFR3;D6RBR1;D6RGF7;E7EN75;A0A6Q8PFL0	A0A0C4DGB5;P20810-5;P20810-2;E9PCH5;A0A6Q8PG72;A0A6Q8PGG5;P20810-6;A0A6Q8PH20;P20810-7;A0A6Q8PFF6;P20810-9;P20810-10;P20810-3;P20810;E7ES10;P20810-8;E7EVY3;B7Z574;A0A6Q8PGN6;P20810-4;E9PDE4;A0A6Q8PFE5;F8W7E0;H0Y9H6;H0Y7F0;E7EQ12	14;14;13;13;13;13;12;12;12;12;12;12;12;11;11;11;11;11;11;11;10;10;9;8;7;7;6;6;5;4;4;3;2;2;2;2;2;1;1	14;14;13;13;13;13;12;12;12;12;12;12;12;11;11;11;11;11;11;11;10;10;9;8;7;7;6;6;5;4;4;3;2;2;2;2;2;1;1	14;14;13;13;13;13;12;12;12;12;12;12;12;11;11;11;11;11;11;11;10;10;9;8;7;7;6;6;5;4;4;3;2;2;2;2;2;1;1	Calpastatin	CAST	39	14	14	14	14	14	14	34.3	34.3	34.3	79.73	741	741;756;695;673;681;662;791;754;772;609;750;769;590;708;642;686;693;694;704;667;636;615;393;465;436;423;430;431;301;288;304;156;78;91;94;150;149;156;252	1	16	0	87.447	0.74812	1.1783	66.357	12	7	Leave out requantified	0.74812	1.1783	66.357	12	7	Leave out requantified	34.3	247080000	150810000	96272000	247080000	150810000	96272000				165	2594;4253;4418;4419;6666;8989;12383;13829;14160;14370;14869;16868;17211;19127	True;True;True;True;True;True;True;True;True;True;True;True;True;True	2670;4364;4529;4530;6841;9253;12761;14247;14583;14806;14807;15324;17372;17725;19713
A0A0C4DGE4;A0A286YF28;A0A0J9YW33;Q13277-2;Q13277-3;Q13277	A0A0C4DGE4;A0A286YF28;A0A0J9YW33;Q13277-2;Q13277-3;Q13277	2;2;2;2;2;2	2;2;2;2;2;2	2;2;2;2;2;2	Syntaxin-3	STX3	6	2	2	2	2	2	2	21.6	21.6	21.6	23.243	204	204;258;287;252;277;289	1	3	0	9.5728	NaN	NaN	NaN	1	0	Median	NaN	NaN	NaN	1	0	Median	21.6	10329000	8692400	1636300	10329000	8692400	1636300				166	8832;16929	True;True	9092;17435
A0A0C4DGG8;Q8IX12-2;Q8IX12;F5H1H2;F5H2E6;H0YFJ7;F5H3E1	A0A0C4DGG8;Q8IX12-2;Q8IX12;F5H1H2;F5H2E6	3;3;3;2;2;1;1	2;2;2;2;2;1;1	2;2;2;2;2;1;1	Cell division cycle and apoptosis regulator protein 1	CCAR1	7	3	2	2	3	2	2	3.2	2.6	2.6	120.42	1043	1043;1135;1150;646;772;290;568	1	2	0	3.7344	0.83021	1.2755	37.455	2	1	Median	0.83021	1.2755	37.455	2	1	Median	3.2	46782000	23913000	22869000	46782000	23913000	22869000				167	709;8299;18960	False;True;True	724;8547;19543
A0A2R8YDJ9;A0A2R8Y521;A0A2U3TZM0;A0A2R8YFK9;A0A2R8Y5J0;A0A2R8Y425;F5GWX5;A0A2R8Y212;A0A2R8YFD8;A0A0C4DGG9;Q14839;Q14839-2;A0A2R8YD40;A0A2R8YDW2;A0A2R8Y4X2;A0A2R8Y8C1;A0A2R8YER1;A0A2R8Y445;A0A2R8Y7I0;A0A2R8Y5M9;A0A2R8Y5Z7;A0A2R8YE38;A0A2R8Y7M9;A0A2R8Y685;Q8TDI0;K7EMY3;A0A2R8Y8B3;A0A5F9ZHX5;A0A2R8Y6G9	A0A2R8YDJ9;A0A2R8Y521;A0A2U3TZM0;A0A2R8YFK9;A0A2R8Y5J0;A0A2R8Y425;F5GWX5;A0A2R8Y212;A0A2R8YFD8;A0A0C4DGG9;Q14839;Q14839-2;A0A2R8YD40;A0A2R8YDW2;A0A2R8Y4X2;A0A2R8Y8C1;A0A2R8YER1;A0A2R8Y445;A0A2R8Y7I0;A0A2R8Y5M9;A0A2R8Y5Z7;A0A2R8YE38	12;12;12;12;12;12;12;12;12;12;12;12;11;10;10;10;9;9;7;7;6;6;5;5;4;4;3;2;1	12;12;12;12;12;12;12;12;12;12;12;12;11;10;10;10;9;9;7;7;6;6;5;5;4;4;3;2;1	10;10;10;10;10;10;10;10;10;10;10;10;9;8;8;8;7;7;6;5;4;5;5;4;2;2;3;0;1	Chromodomain-helicase-DNA-binding protein 4	CHD4	29	12	12	10	12	12	10	11.8	11.8	10.1	178.57	1554	1554;1920;1902;1899;1892;1889;1905;1914;1903;1937;1912;1940;1484;1215;1262;1669;1645;1671;605;554;1425;458;560;1377;1954;1060;1147;1357;103	1	14	0	31.958	0.67783	1.1237	31.286	10	5	Leave out requantified	0.67783	1.1237	31.286	10	5	Leave out requantified	11.8	243710000	155310000	88399000	243710000	155310000	88399000				168	372;2446;4726;5409;5828;6999;7030;9225;9995;11320;16036;17670	True;True;True;True;True;True;True;True;True;True;True;True	377;2520;4844;5552;5986;7184;7220;9494;10283;11646;16519;18195
O75390;B4DJV2;A0A0C4DGI3;F8VPF9;H0YH82;F8W1S4;F8VPA1;F8VZK9;F8VTT8;F8W4S1;F8VX68;F8VRP1;F8VX07;F8W642;F8VRI6;F8VWQ5;H0YIC4;F8VR34	O75390;B4DJV2;A0A0C4DGI3;F8VPF9;H0YH82;F8W1S4;F8VPA1;F8VZK9;F8VTT8;F8W4S1;F8VX68;F8VRP1;F8VX07;F8W642	10;10;10;6;6;6;6;5;5;5;5;5;5;5;3;2;2;1	10;10;10;6;6;6;6;5;5;5;5;5;5;5;3;2;2;1	10;10;10;6;6;6;6;5;5;5;5;5;5;5;3;2;2;1	Citrate synthase, mitochondrial;Citrate synthase	CS	18	10	10	10	10	10	10	17.8	17.8	17.8	51.712	466	466;453;400;140;190;157;144;80;149;178;120;117;114;66;140;132;123;146	1	11	0	41.111	0.4211	0.67797	54.902	11	1	Leave out requantified	0.4211	0.67797	54.902	11	1	Leave out requantified	17.8	499290000	328220000	171070000	499290000	328220000	171070000				169	1349;2429;5760;5761;6271;6272;6295;8286;14935;18540	True;True;True;True;True;True;True;True;True;True	1387;2501;5913;5914;6439;6440;6464;8533;15391;19102
K7EP82;A0A0C4DGQ6;Q96P16-3;Q96P16	K7EP82;A0A0C4DGQ6;Q96P16-3;Q96P16	2;2;2;2	2;2;2;2	2;2;2;2	Regulation of nuclear pre-mRNA domain-containing protein 1A	RPRD1A	4	2	2	2	2	2	2	35	35	35	13.578	123	123;289;276;312	1	2	0	3.1228	4.4158	7.1185	228.59	2	1	Median	4.4158	7.1185	228.59	2	1	Median	35	179430000	15379000	164050000	179430000	15379000	164050000				170	1450;7292	True;True	1493;7496
U3KQ84;A0A0C4DGS1;P39656-2;P39656-3;P39656	U3KQ84;A0A0C4DGS1;P39656-2;P39656-3;P39656	2;2;2;2;2	2;2;2;2;2	2;2;2;2;2	Dolichyl-diphosphooligosaccharide--protein glycosyltransferase 48 kDa subunit	DDOST	5	2	2	2	2	2	2	13	13	13	17.105	154	154;439;419;438;456	1	2	0	3.3776	NaN	NaN	NaN	1	0	Median	NaN	NaN	NaN	1	0	Median	13	49465000	35169000	14296000	49465000	35169000	14296000				171	15349;16627	True;True	15815;17125
A0A0C4DGY8;D6RA00;Q9UHY7-2;Q9UHY7	A0A0C4DGY8;D6RA00;Q9UHY7-2;Q9UHY7	1;1;1;1	1;1;1;1	1;1;1;1	Enolase-phosphatase E1	ENOPH1	4	1	1	1	1	1	1	14.1	14.1	14.1	16.533	149	149;173;115;261	1	1	0.0015169	1.7563	NaN	NaN	NaN	1	1	Median	NaN	NaN	NaN	1	1	Median	14.1	6521100	5737300	783830	6521100	5737300	783830				172	8652	TRUE	8908
A0A0C4DH76;Q8N6M0	A0A0C4DH76;Q8N6M0	1;1	1;1	1;1	OTU domain-containing protein 6B	OTUD6B	2	1	1	1	1	1	1	16.7	16.7	16.7	12.735	108	108;293	1	1	0	2.6626	NaN	NaN	NaN	0	0	Median	NaN	NaN	NaN	0	0	Median	16.7	0	0	0	0	0	0				173	11008	TRUE	11319
A0A0D9SEN2;Q9UQ88-4;Q5QPR4;Q5QPR3;A0A0D9SEI3;P21127-8;Q9UQ88;P21127-2;P21127-3;Q9UQ88-2;A0A0D9SER5;Q9UQ88-3;P21127-9;P21127-6;P21127-10;P21127-5;P21127-4;Q9UQ88-10;P21127-12;P21127;Q9UQ88-5;Q9UQ88-9;Q9UQ88-8	A0A0D9SEN2;Q9UQ88-4;Q5QPR4;Q5QPR3;A0A0D9SEI3;P21127-8;Q9UQ88;P21127-2;P21127-3;Q9UQ88-2;A0A0D9SER5;Q9UQ88-3;P21127-9;P21127-6;P21127-10;P21127-5;P21127-4;Q9UQ88-10;P21127-12;P21127;Q9UQ88-5;Q9UQ88-9	3;3;3;3;3;3;3;3;3;3;3;3;3;3;3;3;3;3;3;3;2;2;1	3;3;3;3;3;3;3;3;3;3;3;3;3;3;3;3;3;3;3;3;2;2;1	3;3;3;3;3;3;3;3;3;3;3;3;3;3;3;3;3;3;3;3;2;2;1	Cyclin-dependent kinase 11A;Cyclin-dependent kinase 11B	CDK11B;CDK11A	23	3	3	3	3	3	3	4.6	4.6	4.6	90.625	785	785;770;746;779;772;772;783;782;781;780;783;779;748;738;565;526;461;439;439;795;397;531;167	1	3	0	4.9551	0.74893	1.1937	59.805	3	1	Plateau	0.74893	1.1937	59.805	3	1	Plateau	4.6	41732000	28181000	13551000	41732000	28181000	13551000				174	4576;15625;19040	True;True;True	4690;16095;19624
K4DIB8;K4DIA8;E9PS95;A0A0D9SEI9;A0A0D9SFE1;E9PJH7;Q9H936	K4DIB8;K4DIA8;E9PS95;A0A0D9SEI9;A0A0D9SFE1;E9PJH7;Q9H936	1;1;1;1;1;1;1	1;1;1;1;1;1;1	1;1;1;1;1;1;1	Mitochondrial glutamate carrier 1	SLC25A22	7	1	1	1	1	1	1	19.2	19.2	19.2	18.898	177	177;190;196;197;247;313;323	1	1	0.00042141	2.6108	NaN	NaN	NaN	1	1	Median	NaN	NaN	NaN	1	1	Median	19.2	11845000	9539000	2305800	11845000	9539000	2305800				175	8677	TRUE	8936
A0A0D9SEM4;Q08170	A0A0D9SEM4;Q08170	5;5	2;2	2;2	Serine/arginine-rich splicing factor 4	SRSF4	2	5	2	2	5	2	2	11.4	4	4	43.647	378	378;494	1	2	0	4.2966	NaN	NaN	NaN	1	1	Median	NaN	NaN	NaN	1	1	Median	11.4	28287000	7825400	20462000	28287000	7825400	20462000				176	2815;9820;11674;11675;12391	False;False;True;True;False	2898;10105;12019;12020;12769
H0YLI3;H0YNT2;A0A0D9SES8;H0YKT5;H0YKN8;H0YL70;Q04726-2;Q04726-7;Q04726-3;Q04726-6;Q04726-5;Q04726-4;Q04726;H0YNI7;H0YKH0;H0YLW9	H0YLI3;H0YNT2;A0A0D9SES8;H0YKT5;H0YKN8;H0YL70;Q04726-2;Q04726-7;Q04726-3;Q04726-6;Q04726-5;Q04726-4;Q04726;H0YNI7;H0YKH0;H0YLW9	2;2;2;2;2;2;2;2;2;2;2;2;2;1;1;1	2;2;2;2;2;2;2;2;2;2;2;2;2;1;1;1	2;2;2;2;2;2;2;2;2;2;2;2;2;1;1;1	Transducin-like enhancer protein 3	TLE3	16	2	2	2	2	2	2	11.2	11.2	11.2	57.422	537	537;716;772;774;778;782;760;762;764;767;769;772;772;353;445;448	1	2	0	2.9219	NaN	NaN	NaN	1	1	Median	NaN	NaN	NaN	1	1	Median	11.2	11131000	8038300	3092300	11131000	8038300	3092300				177	2112;11634	True;True	2176;11977
C9J840;E7EX83;A0A0D9SG62;H7C0P6;A0A0D9SEY1;O95819;O95819-3;H7C3Z6;E7ENQ1;G3XAA2;H7C360;G5E948;O95819-4;O95819-2;O95819-5	C9J840;E7EX83;A0A0D9SG62;H7C0P6;A0A0D9SEY1;O95819;O95819-3;H7C3Z6;E7ENQ1;G3XAA2;H7C360;G5E948;O95819-4;O95819-2;O95819-5	2;2;2;2;2;2;2;1;1;1;1;1;1;1;1	2;2;2;2;2;2;2;1;1;1;1;1;1;1;1	2;2;2;2;2;2;2;1;1;1;1;1;1;1;1	Mitogen-activated protein kinase kinase kinase kinase 4	MAP4K4	15	2	2	2	2	2	2	2.4	2.4	2.4	113.56	987	987;1038;1044;1056;1320;1239;1320;258;1154;1165;1170;1235;1165;1212;1242	1	2	0	2.9463	NaN	NaN	NaN	1	0	Median	NaN	NaN	NaN	1	0	Median	2.4	3714300	2386800	1327500	3714300	2386800	1327500				178	4347;13268	True;True	4458;13674
A0A2R8YF78;A0A2R8YFS5;O00571;F6S8Q4;A0A2R8Y4A4;A0A0D9SFB3;A0A0D9SF53;A0A0D9SG12;A0A2U3TZJ9;A0A2R8YFR4;O00571-2;A0A2R8Y645;A0A2R8YCW1;A0A2R8Y5G6;A0A2R8Y7T2;A0A2R8YDT5;A0A2R8YDH3;O15523;O15523-2;A0A0J9YVQ7;A0A087WVZ1;A0A2R8YCU0;A0A2R8Y650;O15523-3;C9J081;C9J8G5;A0A2R8Y4D2;D6RCM4;A0A087WX09;A0A2R8YF89;Q9NQI0;Q9NQI0-4;Q9NQI0-2;Q9NQI0-3;H0Y960;A0A2R8Y770	A0A2R8YF78;A0A2R8YFS5;O00571;F6S8Q4;A0A2R8Y4A4;A0A0D9SFB3;A0A0D9SF53;A0A0D9SG12;A0A2U3TZJ9;A0A2R8YFR4;O00571-2;A0A2R8Y645;A0A2R8YCW1;A0A2R8Y5G6;A0A2R8Y7T2;A0A2R8YDT5;A0A2R8YDH3;O15523;O15523-2	24;24;24;24;24;24;24;24;23;23;23;23;23;23;19;19;15;12;12;9;9;5;5;4;4;3;2;2;2;2;2;2;2;2;1;1	23;23;23;23;23;23;23;23;22;22;22;22;22;22;18;18;14;11;11;9;9;5;5;4;4;3;2;2;2;2;2;2;2;2;1;1	23;23;23;23;23;23;23;23;22;22;22;22;22;22;18;18;14;11;11;9;9;5;5;4;4;3;2;2;2;2;2;2;2;2;1;1	ATP-dependent RNA helicase DDX3X;ATP-dependent RNA helicase DDX3Y	DDX3X;DDX3Y	36	24	23	23	24	23	23	40.2	40.2	40.2	70.939	641	641;661;662;629;662;640;733;647;661;660;646;716;647;622;476;475;503;660;657;222;189;181;193;291;250;224;78;518;98;96;724;704;690;575;305;61	1	26	0	210.19	0.51681	0.85333	57.891	22	7	Leave out requantified	0.51681	0.85333	57.891	22	7	Leave out requantified	40.2	688500000	464700000	223800000	688500000	464700000	223800000				179	3273;3288;3289;3612;6107;6108;6497;6894;7187;9479;11258;11260;11789;13219;14058;14357;14468;15284;15814;17706;17728;18290;19061;19204	True;True;True;True;True;True;True;True;True;True;False;True;True;True;True;True;True;True;True;True;True;True;True;True	3366;3381;3382;3713;6275;6276;6670;7076;7390;9753;11582;11584;12143;13623;14480;14792;14909;15748;16292;18232;18255;18843;19645;19791
A0A1B0GVH3;A0A0D9SF63;Q9BZK7	A0A1B0GVH3;A0A0D9SF63;Q9BZK7	1;1;1	1;1;1	1;1;1	F-box-like/WD repeat-containing protein TBL1XR1	TBL1XR1	3	1	1	1	1	1	1	6.6	6.6	6.6	29.854	271	271;474;514	1	1	0.00040112	2.2065	NaN	NaN	NaN	1	0	Median	NaN	NaN	NaN	1	0	Median	6.6	8050500	4315500	3735000	8050500	4315500	3735000				180	8318	TRUE	8566
A0A0D9SF88;A0A0D9SFW0;D6RD73;Q9HCE5	A0A0D9SF88;A0A0D9SFW0;D6RD73;Q9HCE5	1;1;1;1	1;1;1;1	1;1;1;1	N6-adenosine-methyltransferase subunit METTL14	METTL14	4	1	1	1	1	1	1	17.2	17.2	17.2	7.29	64	64;89;121;456	1	1	0	3.37	NaN	NaN	NaN	1	0	Median	NaN	NaN	NaN	1	0	Median	17.2	9608100	5565700	4042400	9608100	5565700	4042400				181	2038	TRUE	2101
A0A0D9SFK2;Q92614-3;Q92614-4;Q92614;Q92614-5;Q92614-2	A0A0D9SFK2;Q92614-3;Q92614-4;Q92614;Q92614-5;Q92614-2	4;4;4;4;3;3	4;4;4;4;3;3	4;4;4;4;3;3	Unconventional myosin-XVIIIa	MYO18A	6	4	4	4	4	4	4	3.8	3.8	3.8	231.1	2038	2038;2002;2039;2054;1581;1723	1	4	0	6.1715	NaN	NaN	NaN	1	1	Median	NaN	NaN	NaN	1	1	Median	3.8	11291000	8798300	2492200	11291000	8798300	2492200				182	1391;9586;15199;18549	True;True;True;True	1432;9862;15663;19112
A0A0D9SFL2;M0QYH2;Q96T60;M0R3C8;A0A0D9SEV0;M0R000;M0QYI1;Q96T60-2;A0A1B0GU66;A0A0D9SFD6;M0QX49	A0A0D9SFL2;M0QYH2;Q96T60;M0R3C8;A0A0D9SEV0;M0R000;M0QYI1;Q96T60-2	5;5;5;4;3;3;3;3;2;2;1	5;5;5;4;3;3;3;3;2;2;1	5;5;5;4;3;3;3;3;2;2;1	Bifunctional polynucleotide phosphatase/kinase;Polynucleotide 3-phosphatase;Polynucleotide 5-hydroxyl-kinase	PNKP	11	5	5	5	5	5	5	16.5	16.5	16.5	53.119	485	485;490;521;455;174;176;247;482;92;256;51	1	6	0	21.623	0.71233	1.1428	95.884	3	2	Median	0.71233	1.1428	95.884	3	2	Median	16.5	39594000	26048000	13546000	39594000	26048000	13546000				183	2866;5657;10151;14384;16802	True;True;True;True;True	2951;5806;10444;14822;17306
A0A0D9SG77;A0A1B0GVL3;Q05086-2;Q05086-3;Q05086;A0A0D9SFU3;A0A0D9SG54;A0A0D9SES7;A0A0D9SF91;A0A6Q8PHE5	A0A0D9SG77;A0A1B0GVL3;Q05086-2;Q05086-3;Q05086;A0A0D9SFU3;A0A0D9SG54;A0A0D9SES7;A0A0D9SF91;A0A6Q8PHE5	2;2;2;2;2;1;1;1;1;1	2;2;2;2;2;1;1;1;1;1	2;2;2;2;2;1;1;1;1;1	Ubiquitin-protein ligase E3A	UBE3A	10	2	2	2	2	2	2	5.2	5.2	5.2	88.082	765	765;813;852;872;875;49;77;148;187;813	1	2	0	7.7989	NaN	NaN	NaN	0	0	Median	NaN	NaN	NaN	0	0	Median	5.2	6788600	3132200	3656400	6788600	3132200	3656400				184	7503;19253	True;True	7712;19841
B0QZE2;B7Z2J6;E7ENI9;A0A0D9SGD6;E7EV75;Q15326-4;Q15326-5;Q15326-2;Q15326-6;Q15326-3;Q15326;E9PE09;A0A0A0MRY2;J3QKD2	B0QZE2;B7Z2J6;E7ENI9;A0A0D9SGD6;E7EV75;Q15326-4;Q15326-5;Q15326-2;Q15326-6;Q15326-3;Q15326;E9PE09;A0A0A0MRY2;J3QKD2	2;2;2;2;2;2;2;2;2;2;2;1;1;1	2;2;2;2;2;2;2;2;2;2;2;1;1;1	2;2;2;2;2;2;2;2;2;2;2;1;1;1	Zinc finger MYND domain-containing protein 11	ZMYND11	14	2	2	2	2	2	2	5.7	5.7	5.7	61.286	522	522;547;571;601;617;514;517;548;567;568;602;140;482;585	1	2	0.0022222	1.6292	0.45666	0.65263	14.493	2	1	Median	0.45666	0.65263	14.493	2	1	Median	5.7	15576000	10396000	5180100	15576000	10396000	5180100				185	12080;15571	True;True	12443;16040
A0A0D9SGE8;Q8IWS0-5;Q8IWS0-3;Q8IWS0;Q5JRC6;Q8IWS0-4;Q8IWS0-2;REV__J3QSD7;REV__Q9NYV4-3;REV__Q9NYV4-2;REV__Q9NYV4	A0A0D9SGE8;Q8IWS0-5;Q8IWS0-3;Q8IWS0;Q5JRC6;Q8IWS0-4;Q8IWS0-2	4;4;4;4;3;3;3;1;1;1;1	4;4;4;4;3;3;3;1;1;1;1	4;4;4;4;3;3;3;1;1;1;1	PHD finger protein 6	PHF6	11	4	4	4	4	4	4	14.8	14.8	14.8	41.361	366	366;331;364;365;324;310;312;1201;1273;1481;1490	1	4	0	9.1443	1.0136	1.5349	27.874	3	0	Leave out requantified	1.0136	1.5349	27.874	3	0	Leave out requantified	14.8	45393000	22965000	22427000	45393000	22965000	22427000				186	2602;4153;15218;15426	True;True;True;True	2678;4262;15682;15892
A0A140T8Z0;A0A0G2JH68;O60610-2;O60610-3;O60610;H9KV28;A0A2R8Y5N1;H7C2W8;B4E2I7	A0A140T8Z0;A0A0G2JH68;O60610-2;O60610-3;O60610;H9KV28;A0A2R8Y5N1	6;6;6;6;6;5;5;1;1	6;6;6;6;6;5;5;1;1	5;5;5;5;5;4;4;1;1	Protein diaphanous homolog 1	DIAPH1	9	6	6	5	5	5	5	7.8	7.8	6.7	140.3	1263	1263;1272;1248;1263;1272;1228;1250;74;201	1	6	0	6.4961	0.51525	0.80948	41.584	3	1	Median	0.51525	0.80948	41.584	3	1	Median	6.7	49503000	36655000	12848000	49503000	36655000	12848000				187	4417;6928;10703;11998;12144;15021	True;True;True;True;True;True	4528;7112;11001;12510;15480
A0A0G2JIC6;Q9Y676	A0A0G2JIC6;Q9Y676	2;2	2;2	2;2	28S ribosomal protein S18b, mitochondrial	MRPS18B	2	2	2	2	2	2	2	13.5	13.5	13.5	24.354	215	215;258	1	2	0	17.138	0.62293	0.95932	8.0131	2	0	Median	0.62293	0.95932	8.0131	2	0	Median	13.5	27364000	17288000	10076000	27364000	17288000	10076000				188	10876;19018	True;True	11181;19602
A0A0G2JIW1;P0DMV9;P0DMV8;P0DMV8-2;V9GZ37	A0A0G2JIW1;P0DMV9;P0DMV8;P0DMV8-2;V9GZ37	41;40;40;36;25	38;37;37;33;24	25;24;24;21;15	Heat shock 70 kDa protein 1B;Heat shock 70 kDa protein 1A	HSPA1B;HSPA1A	5	41	38	25	41	38	25	65.3	61.8	43.3	70.108	642	642;641;641;586;476	1	55	0	237.14	0.4467	0.70499	52.757	44	8	Leave out requantified	0.4467	0.70499	52.757	44	8	Leave out requantified	65.3	2199100000	1505000000	694140000	2199100000	1505000000	694140000				189	46;797;1579;1823;2051;2752;2921;2926;4209;4210;4834;4890;4891;5886;6279;7207;7632;7633;8178;8490;9366;9764;9765;10113;10766;11206;11511;11579;12097;12098;12181;12457;13267;13566;13920;15532;16970;16971;17949;18972;18973	True;True;True;True;True;True;True;True;True;True;True;True;True;True;True;True;True;True;False;True;True;True;True;True;True;True;True;True;True;True;True;True;True;True;True;True;False;False;True;True;True	46;818;1633;1881;2114;2115;2834;3006;3011;4320;4321;4957;5016;5017;6049;6448;7410;7846;7847;8421;8744;9639;9640;10047;10048;10406;11065;11529;11850;11920;11921;12459;12460;12553;12837;13673;13976;14338;15999;17475;17476;18493;19555;19556
A0A140T9L0;A0A0G2JJL1	A0A140T9L0;A0A0G2JJL1	3;3	1;1	1;1			2	3	1	1	3	1	1	18.9	6.8	6.8	35.759	322	322;322	1	1	0	6.6736	NaN	NaN	NaN	1	0	Median	NaN	NaN	NaN	1	0	Median	18.9	21593000	14875000	6717900	21593000	14875000	6717900				190	6238;7325;14129	True;False;False	6406;7531;14551
A0A0G2JMS7;A0A0G2JNZ2;A0A0G2JPP5;A0A669KB89;Q14160-2;Q14160;Q14160-3;H0YCG0;H0YDF9;A0A669KAX5	A0A0G2JMS7;A0A0G2JNZ2;A0A0G2JPP5;A0A669KB89;Q14160-2;Q14160;Q14160-3;H0YCG0	8;8;8;8;8;8;8;5;2;1	8;8;8;8;8;8;8;5;2;1	8;8;8;8;8;8;8;5;2;1	Protein scribble homolog	SCRIB	10	8	8	8	8	8	8	10.1	10.1	10.1	165.27	1549	1549;1630;1655;1658;1549;1630;1655;650;140;214	1	9	0	18.709	0.61653	0.98464	90.636	6	1	Leave out requantified	0.61653	0.98464	90.636	6	1	Leave out requantified	10.1	95544000	54653000	40892000	95544000	54653000	40892000				191	881;1228;9204;10044;11480;14722;18314;18375	True;True;True;True;True;True;True;True	903;1261;9473;10335;11816;15169;18868;18929
A0A0G2JMZ8;Q16625-5;Q16625-4;Q16625-2;Q16625-3;Q16625	A0A0G2JMZ8;Q16625-5;Q16625-4;Q16625-2;Q16625-3;Q16625	2;2;2;2;2;2	2;2;2;2;2;2	2;2;2;2;2;2	Occludin	OCLN	6	2	2	2	2	2	2	6.9	6.9	6.9	59.129	522	522;200;271;468;479;522	1	2	0	5.539	0.80813	1.167	32.826	2	1	Median	0.80813	1.167	32.826	2	1	Median	6.9	21370000	12750000	8620600	21370000	12750000	8620600				192	15567;19177	True;True	16036;19764
A0A0G2JNJ8;Q6W4X9;A0A0G2JN42;H0YDA7	A0A0G2JNJ8;Q6W4X9;A0A0G2JN42	15;15;14;1	15;15;14;1	15;15;14;1	Mucin-6	MUC6	4	15	15	15	15	15	15	11.6	11.6	11.6	257.08	2439	2439;2439;2439;219	1	17	0	137.65	0.78089	1.1481	44.663	13	3	Leave out requantified	0.78089	1.1481	44.663	13	3	Leave out requantified	11.6	281730000	167610000	114120000	281730000	167610000	114120000				193	2055;2114;2557;2624;2810;4425;4528;9351;10497;15471;16908;16928;16960;18596;18707	True;True;True;True;True;True;True;True;True;True;True;True;True;True;True	2119;2178;2633;2701;2892;4536;4642;9624;10792;15937;17414;17434;17465;19161;19276
P04439;A0A1W2PS39;Q5SRN5;A0A140T9X5;A0A140T913;A0A140T8Y4;Q5SPM2;Q5RJ27;B0UXQ0;P04439-2;A0A140T9I0;A0A1W2PRT9;A0A140T9Z6;A0A1W2PPQ2;A0A0G2JPD3;A0A1W2PPF8;Q53Z42;A0A1W2PQS8;A0A1W2PR61;A0A1W2PS24;A0A140T955;A0A140T975;A0A140T8W8;Q9GJ45;A0A140T933;Q5SRN7;A0A140T941;A2AEA2;A0A140T9B3;A0A140T9U8;A0A0G2JIF2;A0A140T9J9;A0A0G2JH50;A0A140T9H5;A0A140T912;A2BF26;A0A0G2JL56;A0A140T962;A0A0G2JIF0;A0A1W2PP77;A…	P04439;A0A1W2PS39;Q5SRN5;A0A140T9X5;A0A140T913;A0A140T8Y4;Q5SPM2;Q5RJ27;B0UXQ0;P04439-2;A0A140T9I0;A0A1W2PRT9;A0A140T9Z6;A0A1W2PPQ2;A0A0G2JPD3;A0A1W2PPF8;Q53Z42;A0A1W2PQS8;A0A1W2PR61;A0A1W2PS24;A0A140T955;A0A140T975;A0A140T8W8;Q9GJ45;A0A140T933;Q5SRN7;A0A140T941;A2AEA2;A0A140T9B3;A0A140T9U8;A0A0G2JIF2;A0A140T9J9;A0A0G2JH50;A0A140T9H5;A0A140T912;A2BF26;A0A0G2JL56;A0A140T962;A0A0G2JIF0;A0A1W2PP77;A…	2;2;2;2;2;2;2;2;2;2;2;2;2;2;2;2;2;2;2;2;2;2;2;2;2;2;2;1;1;1;1;1;1;1;1;1;1;1;1;1;1;1;1;1;1;1;1;1;1;1;1;1;1;1;1;1;1;1	2;2;2;2;2;2;2;2;2;2;2;2;2;2;2;2;2;2;2;2;2;2;2;2;2;2;2;1;1;1;1;1;1;1;1;1;1;1;1;1;1;1;1;1;1;1;1;1;1;1;1;1;1;1;1;1;1;1	2;2;2;2;2;2;2;2;2;2;2;2;2;2;2;2;2;2;2;2;2;2;2;2;2;2;2;1;1;1;1;1;1;1;1;1;1;1;1;1;1;1;1;1;1;1;1;1;1;1;1;1;1;1;1;1;1;1	HLA class I histocompatibility antigen, A-3 alpha chain;HLA class I histocompatibility antigen, Cw-7 alpha chain;Putative HLA class I histocompatibility antigen, alpha chain H	HLA-A;HLA-C;HLA-H;HLA-Cw	58	2	2	2	2	2	2	9	9	9	40.84	365	365;339;371;371;371;371;365;365;365;371;365;362;342;339;394;339;365;325;325;325;299;299;299;326;299;299;299;372;397;397;371;372;372;372;372;397;394;368;368;244;368;367;244;299;325;339;339;326;366;362;325;244;365;366;366;366;366;397	1	2	0	10.176	0.52451	0.80411	27.477	2	1	Median	0.52451	0.80411	27.477	2	1	Median	9	34732000	23953000	10778000	34732000	23953000	10778000				194	3062;4816	True;True	3153;4938
I3L2P5;A0A0G2JQ41;A0A1C7CYZ0;I3L4Y1;Q12979-4;Q12979-2;Q12979;A0A0G2JRJ1;I3L3W0;I3L1U8;H0Y554;B7Z683;P11274-2;P11274	I3L2P5;A0A0G2JQ41;A0A1C7CYZ0;I3L4Y1;Q12979-4;Q12979-2;Q12979;A0A0G2JRJ1;I3L3W0;I3L1U8;H0Y554;B7Z683;P11274-2;P11274	2;2;2;2;2;2;2;1;1;1;1;1;1;1	2;2;2;2;2;2;2;1;1;1;1;1;1;1	2;2;2;2;2;2;2;1;1;1;1;1;1;1	Active breakpoint cluster region-related protein;Breakpoint cluster region protein	ABR;BCR	14	2	2	2	2	2	2	11.9	11.9	11.9	19.275	168	168;777;871;1118;813;822;859;97;133;165;257;641;1227;1271	1	2	0	13.806	NaN	NaN	NaN	0	0	Median	NaN	NaN	NaN	0	0	Median	11.9	5899700	5899700	0	5899700	5899700	0				195	2801;15543	True;True	2883;16010
A0A0G2JQN5;H7C382;Q9BV57-2;Q9BV57	A0A0G2JQN5;H7C382;Q9BV57-2;Q9BV57	1;1;1;1	1;1;1;1	1;1;1;1	1,2-dihydroxy-3-keto-5-methylthiopentene dioxygenase	ADI1	4	1	1	1	1	1	1	21.2	21.2	21.2	11.856	99	99;117;173;179	1	1	0.00038565	1.8963	NaN	NaN	NaN	1	0	Median	NaN	NaN	NaN	1	0	Median	21.2	14550000	9702900	4847300	14550000	9702900	4847300				196	9550	TRUE	9826
A0A0G2JR65;A0A0G2JM87;A0A6Q8PGX3;A0A6Q8PFN2;Q9UMI9	A0A0G2JR65;A0A0G2JM87;A0A6Q8PGX3	37;25;24;12;2	37;25;24;12;2	2;2;1;0;0			5	37	37	2	37	37	2	20	20	1.7	303.38	2817	2817;1779;1394;985;131	1	43	0	218.81	0.11756	0.1734	116.14	15	14	Median	0.11756	0.1734	116.14	15	14	Median	20	1257200000	1219900000	37240000	1257200000	1219900000	37240000				197	1685;1686;1795;2524;2587;2626;2627;3428;3753;3810;3914;4154;4670;4693;5788;6276;6693;6938;7710;7913;7914;9720;9771;10145;11628;11667;12491;13642;14847;14848;15446;15664;15956;15961;17088;17248;18213	True;True;True;True;True;True;True;True;True;True;True;True;True;True;True;True;True;True;True;True;True;True;True;True;True;True;True;True;True;True;True;True;True;True;True;True;True	1739;1740;1852;2598;2663;2703;2704;3527;3855;3912;4020;4263;4786;4809;5941;6445;6868;6869;7123;7930;8144;8145;10003;10055;10438;11971;12012;12873;14056;15301;15302;15912;16137;16440;16445;17596;17762;18765
A0A0G2JRQ5;P30711-2;P30711	A0A0G2JRQ5;P30711-2;P30711	1;1;1	1;1;1	1;1;1	Glutathione S-transferase theta-1	GSTT1	3	1	1	1	1	1	1	9.3	9.3	9.3	24.739	226	226;122;240	1	1	0.0036563	1.5349	NaN	NaN	NaN	1	1	Median	NaN	NaN	NaN	1	1	Median	9.3	8618800	4327000	4291800	8618800	4327000	4291800				198	13171	TRUE	13573
Q9UHX1;A0A0J9YVR6;A0A0J9YXX5;A0A0J9YVP6;A0A0J9YXJ8;A0A0J9YYL3;A0A0J9YWM1;H0YEM1;E9PQ56;Q9UHX1-4;Q9UHX1-6;Q9UHX1-3;Q9UHX1-5;Q9UHX1-2;H0YCP8;E9PN18;E9PMU7	Q9UHX1;A0A0J9YVR6;A0A0J9YXX5;A0A0J9YVP6;A0A0J9YXJ8;A0A0J9YYL3;A0A0J9YWM1;H0YEM1;E9PQ56;Q9UHX1-4;Q9UHX1-6;Q9UHX1-3;Q9UHX1-5;Q9UHX1-2;H0YCP8	5;5;5;5;5;5;5;5;5;5;5;5;5;5;3;1;1	5;5;5;5;5;5;5;5;5;5;5;5;5;5;3;1;1	5;5;5;5;5;5;5;5;5;5;5;5;5;5;3;1;1	Poly(U)-binding-splicing factor PUF60	PUF60	17	5	5	5	5	5	5	18.2	18.2	18.2	59.875	559	559;314;551;534;522;505;329;336;322;499;513;516;530;542;273;263;247	1	7	0	28.335	0.48513	0.80871	42.831	7	1	Leave out requantified	0.48513	0.80871	42.831	7	1	Leave out requantified	18.2	268560000	170940000	97613000	268560000	170940000	97613000				199	1796;2386;8346;17687;17714	True;True;True;True;True	1853;2458;8594;18213;18240
F6RP06;A0A0J9YW18;Q12983	F6RP06;A0A0J9YW18;Q12983	1;1;1	1;1;1	1;1;1	BCL2/adenovirus E1B 19 kDa protein-interacting protein 3	BNIP3	3	1	1	1	1	1	1	5.5	5.5	5.5	23.728	219	219;243;259	1	2	0.00041806	2.57	NaN	NaN	NaN	1	1	Median	NaN	NaN	NaN	1	1	Median	5.5	2491300	1584500	906840	2491300	1584500	906840				200	12179	TRUE	12550
Q9Y4K1;A0A0J9YWL0;A0A494C1M5	Q9Y4K1;A0A0J9YWL0	12;12;3	12;12;3	12;12;3	Absent in melanoma 1 protein	AIM1	3	12	12	12	12	12	12	11.1	11.1	11.1	188.67	1723	1723;2131;587	1	12	0	71.345	0.58129	0.9207	26.935	12	5	Leave out requantified	0.58129	0.9207	26.935	12	5	Leave out requantified	11.1	191530000	119800000	71732000	191530000	119800000	71732000				201	129;179;6596;8716;10027;11354;13434;13859;14251;15027;16559;18457	True;True;True;True;True;True;True;True;True;True;True;True	131;182;6771;8975;10318;11680;13841;14277;14680;15486;17057;19016
A0A6Q8PFE3;C9J084;A0A6Q8PF18;A0A6Q8PFX3;A0A6Q8PFL9;A0A6Q8PEY7;A0A6Q8PF74;A0A6Q8PGG4;A0A6Q8PF63;A0A6Q8PFB0;A0A6Q8PG16;A0A6Q8PGE9;A0A6Q8PGL5;A0A6Q8PFV0;A0A6Q8PH06;A0A6Q8PFI4;A0A0J9YX34;A0A6Q8PHP4;A0A6Q8PGR7;A0A6Q8PF82;A0A6Q8PG79;A0A6Q8PFM2;A0A6Q8PHR6;A0A6Q8PHE9;A0A6Q8PHG3;A0A6Q8PFS5;A0A6Q8PHG4;Q9C040;Q9C040-2	A0A6Q8PFE3;C9J084;A0A6Q8PF18;A0A6Q8PFX3;A0A6Q8PFL9;A0A6Q8PEY7;A0A6Q8PF74;A0A6Q8PGG4;A0A6Q8PF63;A0A6Q8PFB0;A0A6Q8PG16;A0A6Q8PGE9;A0A6Q8PGL5;A0A6Q8PFV0;A0A6Q8PH06;A0A6Q8PFI4;A0A0J9YX34;A0A6Q8PHP4;A0A6Q8PGR7;A0A6Q8PF82;A0A6Q8PG79;A0A6Q8PFM2;A0A6Q8PHR6;A0A6Q8PHE9;A0A6Q8PHG3;A0A6Q8PFS5;A0A6Q8PHG4;Q9C040;Q9C040-2	5;5;5;5;5;5;5;5;5;5;5;5;5;5;5;5;5;5;5;5;5;5;5;5;5;5;5;5;5	5;5;5;5;5;5;5;5;5;5;5;5;5;5;5;5;5;5;5;5;5;5;5;5;5;5;5;5;5	5;5;5;5;5;5;5;5;5;5;5;5;5;5;5;5;5;5;5;5;5;5;5;5;5;5;5;5;5	Tripartite motif-containing protein 2	TRIM2	29	5	5	5	5	5	5	14.8	14.8	14.8	59.179	547	547;595;898;797;787;775;766;765;762;761;748;743;742;725;718;699;681;658;655;651;650;647;643;636;633;618;902;744;771	1	6	0	11.603	0.43131	0.59949	103.54	5	3	Median	0.43131	0.59949	103.54	5	3	Median	14.8	101360000	45244000	56111000	101360000	45244000	56111000				202	4371;7780;10213;11828;13813	True;True;True;True;True	4482;8002;10506;12182;12183;14231
A0A0J9YXF2;Q15165-3;Q15165-1;Q15165	A0A0J9YXF2;Q15165-3;Q15165-1;Q15165	1;1;1;1	1;1;1;1	1;1;1;1	Serum paraoxonase/arylesterase 2	PON2	4	1	1	1	1	1	1	4.3	4.3	4.3	41.527	375	375;342;354;354	1	1	0.0004075	2.3517	NaN	NaN	NaN	0	0	Median	NaN	NaN	NaN	0	0	Median	4.3	2265100	2265100	0	2265100	2265100	0				203	9569	TRUE	9845
E9PC62;A0A0J9YXJ0;V9GYD9;Q5VZZ6;A0A0J9YX66;A0A1B0GU44;A0A1B0GUN8;O95319-5;O95319-2;O95319;O95319-4;O95319-3;F5H4Y5;F5H0D8;V9GY47;A0A0J9YXK1	E9PC62;A0A0J9YXJ0;V9GYD9;Q5VZZ6;A0A0J9YX66;A0A1B0GU44;A0A1B0GUN8;O95319-5;O95319-2;O95319;O95319-4;O95319-3;F5H4Y5;F5H0D8	4;4;3;3;3;3;3;3;3;3;3;3;2;2;1;1	4;4;3;3;3;3;3;3;3;3;3;3;2;2;1;1	2;2;1;1;1;1;1;1;1;1;1;1;0;0;0;0	CUGBP Elav-like family member 2	CELF2;CELF1	16	4	4	2	4	4	2	9.2	9.2	5.8	55.731	521	521;533;440;502;514;520;526;488;490;508;509;521;78;103;70;94	1	4	0	6.7775	0.69497	1.0426	15.47	4	1	Leave out requantified	0.69497	1.0426	15.47	4	1	Leave out requantified	9.2	34255000	18508000	15748000	34255000	18508000	15748000				204	5549;15151;16828;18133	True;True;True;True	5696;15612;17332;18679
A0A0J9YXN7;Q96Q06;Q96Q06-2	A0A0J9YXN7;Q96Q06;Q96Q06-2	14;14;14	14;14;14	14;14;14	Perilipin-4	PLIN4	3	14	14	14	14	14	14	16.8	16.8	16.8	136.02	1372	1372;1357;1423	1	18	0	28.11	0.82912	1.3297	29.171	13	6	Leave out requantified	0.82912	1.3297	29.171	13	6	Leave out requantified	16.8	130920000	69651000	61267000	130920000	69651000	61267000				205	3708;5416;5534;5535;5536;6623;6668;6669;6670;6671;6672;6797;12890;18082	True;True;True;True;True;True;True;True;True;True;True;True;True;True	3810;5559;5681;5682;5683;6798;6843;6844;6845;6846;6847;6975;13290;18628
A0A286YF23;A0A0J9YY01;A0A2R8YFM0;Q96JP2	A0A286YF23;A0A0J9YY01;A0A2R8YFM0;Q96JP2	2;2;2;2	2;2;2;2	2;2;2;2	Unconventional myosin-XVB	MYO15B	4	2	2	2	2	2	2	2.1	2.1	2.1	175.85	1600	1600;3064;3112;1530	1	2	0	3.2603	0.59775	0.92644	32.246	2	1	Median	0.59775	0.92644	32.246	2	1	Median	2.1	27020000	16249000	10771000	27020000	16249000	10771000				206	1887;8307	True;True	1946;8555
P43243;A8MXP9;A0A0R4J2E8;D6REM6;D6R991;H0Y8T4;P43243-2;B3KM87;D6RCM3;D6REK4;D6R8Z5;D6RB45;A0A1B0GX04;D6RBS2;D6R9F3;D6RIA2;D6RE02;D6RAY2;D6RAM9;D6RBI2;D6RBK5	P43243;A8MXP9;A0A0R4J2E8;D6REM6;D6R991	32;32;32;29;24;11;11;10;5;5;5;4;4;4;4;3;2;2;2;2;1	32;32;32;29;24;11;11;10;5;5;5;4;4;4;4;3;2;2;2;2;1	32;32;32;29;24;11;11;10;5;5;5;4;4;4;4;3;2;2;2;2;1	Matrin-3	MATR3	21	32	32	32	32	32	32	49.5	49.5	49.5	94.622	847	847;895;847;794;433;334;559;509;99;100;107;47;77;87;78;172;124;86;81;109;121	1	44	0	209.79	0.77088	1.2604	44.306	40	9	Leave out requantified	0.77088	1.2604	44.306	40	9	Leave out requantified	49.5	2038200000	1205100000	833160000	2038200000	1205100000	833160000				207	1532;2756;2771;2772;3224;3305;3445;3477;3816;5502;5572;6329;6384;7547;8193;8194;8944;9280;9335;9336;11151;13454;13690;13713;13714;14234;14663;15076;15986;16032;17799;18504	True;True;True;True;True;True;True;True;True;True;True;True;True;True;True;True;True;True;True;True;True;True;True;True;True;True;True;True;True;True;True;True	1580;2838;2853;2854;3317;3398;3399;3544;3577;3918;5648;5720;6501;6502;6557;7760;8437;8438;9208;9552;9607;9608;11473;13861;14104;14127;14128;14663;15106;15536;16470;16515;18328;19065
A0A0R4J2F3;P0DPB6	A0A0R4J2F3;P0DPB6	2;2	2;2	2;2			2	2	2	2	2	2	2	25	25	25	13.262	116	116;133	1	2	0	5.4269	NaN	NaN	NaN	1	0	Median	NaN	NaN	NaN	1	0	Median	25	16905000	11891000	5014100	16905000	11891000	5014100				208	6636;12043	True;True	6811;12403
A0A1B0GW73;H3BRN7;H3BNF1;A0A1B0GTV3;H3BTY4;A0A0S2Z5D0;H3BUV4;A0A1B0GUD2;H3BUT1;A0A1B0GTU6;Q9NWW5	A0A1B0GW73;H3BRN7;H3BNF1;A0A1B0GTV3;H3BTY4;A0A0S2Z5D0;H3BUV4;A0A1B0GUD2;H3BUT1;A0A1B0GTU6;Q9NWW5	1;1;1;1;1;1;1;1;1;1;1	1;1;1;1;1;1;1;1;1;1;1	1;1;1;1;1;1;1;1;1;1;1	Ceroid-lipofuscinosis neuronal protein 6	CLN6	11	1	1	1	1	1	1	27.3	27.3	27.3	8.6227	77	77;92;105;108;158;171;213;215;248;251;311	1	2	0.0040015	1.5007	NaN	NaN	NaN	1	1	Median	NaN	NaN	NaN	1	1	Median	27.3	16132000	6645000	9487200	16132000	6645000	9487200				209	12689	TRUE	13077
A0A0S2Z5G5;A0A3B3ITY2;Q9H2C0	A0A0S2Z5G5;A0A3B3ITY2;Q9H2C0	2;2;2	2;2;2	2;2;2	Gigaxonin	GAN	3	2	2	2	2	2	2	53.4	53.4	53.4	6.3261	58	58;58;597	1	2	0	15.327	NaN	NaN	NaN	0	0	Median	NaN	NaN	NaN	0	0	Median	53.4	3108800	3108800	0	3108800	3108800	0				210	616;4776	True;True	627;4896
A0A0U1RQC1;H0YMA4;A0A0U1RQM0;Q15004-2;Q15004	A0A0U1RQC1;H0YMA4;A0A0U1RQM0;Q15004-2;Q15004	1;1;1;1;1	1;1;1;1;1	1;1;1;1;1	PCNA-associated factor	KIAA0101	5	1	1	1	1	1	1	37.5	37.5	37.5	5.1369	48	48;115;116;65;111	1	1	0	2.7863	NaN	NaN	NaN	0	0	Median	NaN	NaN	NaN	0	0	Median	37.5	6876400	6876400	0	6876400	6876400	0				211	9054	TRUE	9319
A0A0U1RQF0;P49327;A0A0U1RRG3;A0A1B0GTR5;J3KTF0	A0A0U1RQF0;P49327	76;76;5;1;1	76;76;5;1;1	76;76;5;1;1	Fatty acid synthase;[Acyl-carrier-protein] S-acetyltransferase;[Acyl-carrier-protein] S-malonyltransferase;3-oxoacyl-[acyl-carrier-protein] synthase;3-oxoacyl-[acyl-carrier-protein] reductase;3-hydroxyacyl-[acyl-carrier-protein] dehydratase;Enoyl-[acyl-carrier-protein] reductase;Oleoyl-[acyl-carrier-protein] hydrolase	FASN	5	76	76	76	76	76	76	40.2	40.2	40.2	273.2	2509	2509;2511;150;18;78	1	102	0	323.31	0.39843	0.64353	52.232	94	24	Leave out requantified	0.39843	0.64353	52.232	94	24	Leave out requantified	40.2	4750600000	3283100000	1467500000	4750600000	3283100000	1467500000				212	111;200;201;397;932;1091;1205;1206;1260;2747;2834;2858;3084;3386;3519;3525;3526;3645;3646;3700;3818;4780;4790;5173;5862;5977;6179;6263;6313;6416;6645;6699;6951;7149;7150;8441;9509;9510;9652;9727;10037;10132;10243;10256;10260;10363;10364;10431;10538;11030;11524;11525;12556;12678;12799;13070;13671;13679;13759;14110;14794;14894;14895;14974;16188;16191;16192;16528;17648;18041;18373;18570;18571;18609;…	True;True;True;True;True;True;True;True;True;True;True;True;True;True;True;True;True;True;True;True;True;True;True;True;True;True;True;True;True;True;True;True;True;True;True;True;True;True;True;True;True;True;True;True;True;True;True;True;True;True;True;True;True;True;True;True;True;True;True;True;True;True;True;True;True;True;True;True;True;True;True;True;True;True;True;True	113;204;205;402;954;1117;1235;1236;1296;2829;2918;2943;3176;3484;3620;3626;3627;3746;3747;3802;3920;4900;4912;5305;6025;6144;6347;6431;6484;6589;6820;6875;7136;7345;7346;8693;9784;9785;9932;10010;10328;10425;10536;10550;10554;10658;10659;10726;10833;11343;11864;11865;12940;13066;13193;13472;14085;14093;14175;14532;15247;15248;15349;15350;15432;16675;16678;16679;17023;18172;18173;18587;18927;19134…
H7C4X8;E3W994;J3KR49;A0A0U1RQI6;A0A804HJG7;E7ERI8;E7EW49;O75122;O75122-3	H7C4X8;E3W994;J3KR49;A0A0U1RQI6;A0A804HJG7;E7ERI8;E7EW49;O75122;O75122-3	1;1;1;1;1;1;1;1;1	1;1;1;1;1;1;1;1;1	1;1;1;1;1;1;1;1;1	CLIP-associating protein 2	CLASP2	9	1	1	1	1	1	1	8.7	8.7	8.7	20.883	184	184;1273;1293;1304;1506;1513;1514;1294;1515	1	2	0	13.063	NaN	NaN	NaN	0	0	Median	NaN	NaN	NaN	0	0	Median	8.7	1961000	1961000	0	1961000	1961000	0				213	864	TRUE	885
A0A0U1RR07;A0A0U1RRJ3;A0A0U1RQP0;Q9HCH5-15;Q9HCH5-12;Q9HCH5-14;Q9HCH5-6;Q9HCH5;Q9HCH5-13;Q9HCH5-11;Q9HCH5-7;Q9HCH5-8	A0A0U1RR07;A0A0U1RRJ3;A0A0U1RQP0;Q9HCH5-15;Q9HCH5-12;Q9HCH5-14;Q9HCH5-6;Q9HCH5;Q9HCH5-13;Q9HCH5-11;Q9HCH5-7;Q9HCH5-8	2;1;1;1;1;1;1;1;1;1;1;1	2;1;1;1;1;1;1;1;1;1;1;1	2;1;1;1;1;1;1;1;1;1;1;1	Synaptotagmin-like protein 2	SYTL2	12	2	2	2	2	2	2	0.8	0.8	0.8	247.31	2223	2223;866;1276;752;893;902;910;934;935;1232;1256;1272	1	2	0.0093783	1.2043	NaN	NaN	NaN	1	1	Median	NaN	NaN	NaN	1	1	Median	0.8	9256700	7865700	1391000	9256700	7865700	1391000				214	6215;9501	True;True	6383;9776
A0A0U1RRF2;B5MC64;A0A0U1RR64;A0A0U1RRD2;F8WD83;A0A0U1RR76;A6NJ78-3;A6NJ78-2;A6NJ78-4;A6NJ78	A0A0U1RRF2;B5MC64;A0A0U1RR64;A0A0U1RRD2;F8WD83;A0A0U1RR76;A6NJ78-3;A6NJ78-2;A6NJ78-4;A6NJ78	1;1;1;1;1;1;1;1;1;1	1;1;1;1;1;1;1;1;1;1	1;1;1;1;1;1;1;1;1;1	Probable methyltransferase-like protein 15	METTL15	10	1	1	1	1	1	1	14.4	14.4	14.4	10.762	90	90;93;107;149;164;274;99;273;279;407	1	1	0.0004158	2.5199	NaN	NaN	NaN	1	0	Median	NaN	NaN	NaN	1	0	Median	14.4	8848400	5137500	3710900	8848400	5137500	3710900				215	4431	TRUE	4542
A0A0U1RRA9;Q5YLB2;P38398-8;P38398-4;P38398;P38398-7	A0A0U1RRA9;Q5YLB2;P38398-8;P38398-4;P38398;P38398-7	2;2;2;2;2;2	2;2;2;2;2;2	2;2;2;2;2;2	Breast cancer type 1 susceptibility protein	BRCA1	6	2	2	2	2	2	2	2.9	2.9	2.9	89.832	798	798;1399;1816;1846;1863;1884	1	2	0.0043353	1.4447	NaN	NaN	NaN	1	0	Median	NaN	NaN	NaN	1	0	Median	2.9	6591900	3838000	2753900	6591900	3838000	2753900				216	18347;18348	True;True	18901;18902
A0A0U1RRH6;O94880	A0A0U1RRH6;O94880	1;1	1;1	1;1	PHD finger protein 14	PHF14	2	1	1	1	1	1	1	1.3	1.3	1.3	106.99	948	948;888	1	1	0.0003873	1.9399	NaN	NaN	NaN	0	0	Median	NaN	NaN	NaN	0	0	Median	1.3	0	0	0	0	0	0				217	12134	TRUE	12500
A0A0U1RRM1;Q8WXI9;A0A0U1RR30;A0A1B0GW07	A0A0U1RRM1;Q8WXI9;A0A0U1RR30	4;4;2;1	3;3;1;1	3;3;1;1	Transcriptional repressor p66-beta	GATAD2B	4	4	3	3	4	3	3	8.1	6.2	6.2	63.461	577	577;593;263;190	1	3	0	3.8673	0.94696	1.3432	14.242	2	0	Median	0.94696	1.3432	14.242	2	0	Median	8.1	20500000	10219000	10281000	20500000	10219000	10281000				218	1461;12423;13909;14572	False;True;True;True	1504;12803;14327;15015
A0A0U1RRM6;Q8N8S7-3;Q8N8S7-2;Q8N8S7;A0A0U1RQP7	A0A0U1RRM6;Q8N8S7-3;Q8N8S7-2;Q8N8S7	3;3;3;3;1	3;3;3;3;1	3;3;3;3;1	Protein enabled homolog	ENAH	5	3	3	3	3	3	3	6.6	6.6	6.6	87.399	802	802;533;570;591;242	1	3	0.00040967	2.3947	NaN	NaN	NaN	1	0	Median	NaN	NaN	NaN	1	0	Median	6.6	69918000	49055000	20863000	69918000	49055000	20863000				219	6584;9481;11015	True;True;True	6759;9755;11327
A0A140T9R1;O75955-2;O75955;A0A140T905;A2ABJ5;A0A140T9C3;A0A140T959;A0A140T9W4;A0A140T9X0;A2AB12;A2AB09;A2AB10	A0A140T9R1;O75955-2;O75955;A0A140T905;A2ABJ5;A0A140T9C3;A0A140T959;A0A140T9W4;A0A140T9X0;A2AB12;A2AB09;A2AB10	2;2;2;1;1;1;1;1;1;1;1;1	2;2;2;1;1;1;1;1;1;1;1;1	2;2;2;1;1;1;1;1;1;1;1;1	Flotillin-1	FLOT1	12	2	2	2	2	2	2	7.3	7.3	7.3	39.777	357	357;379;427;82;145;165;182;186;231;235;238;252	1	3	0	3.6121	0.90433	1.2786	48.719	3	2	Median	0.90433	1.2786	48.719	3	2	Median	7.3	27246000	14594000	12651000	27246000	14594000	12651000				220	11404;18306	True;True	11734;18859
A0A2R8Y4Y0;A0A140T9T7;Q03518	A0A2R8Y4Y0;A0A140T9T7;Q03518	2;2;2	2;2;2	2;2;2	Antigen peptide transporter 1	TAP1	3	2	2	2	2	2	2	16.7	16.7	16.7	28.35	263	263;808;808	1	3	0	11.843	0.71854	0.98086	21.2	3	3	Median	0.71854	0.98086	21.2	3	3	Median	16.7	29813000	19588000	10225000	29813000	19588000	10225000				221	13287;14260	True;True	13693;14690
A0A1B0GV49;A0A1B0GTY9;A0A1B0GTJ4;A0A1B0GTG2;A0A1B0GW77;P49419-4;P49419-2;P49419	A0A1B0GV49;A0A1B0GTY9;A0A1B0GTJ4;A0A1B0GTG2;A0A1B0GW77;P49419-4;P49419-2;P49419	2;2;2;2;2;2;2;2	2;2;2;2;2;2;2;2	2;2;2;2;2;2;2;2	Alpha-aminoadipic semialdehyde dehydrogenase	ALDH7A1	8	2	2	2	2	2	2	4.2	4.2	4.2	50.971	472	472;479;499;536;554;475;511;539	1	2	0	2.713	1.8327	2.8437	110.37	2	2	Median	1.8327	2.8437	110.37	2	2	Median	4.2	13070000	6353800	6716500	13070000	6353800	6716500				222	3296;15476	True;True	3389;15942
A0A1B0GV06;A0A1B0GTP7;A0A1B0GUE3;A0A1B0GUG1;A0A1B0GUW4;E7EMM4;A0A1B0GW68;A0A1B0GUA4;A0A1B0GTM3;A0A1B0GTZ5;A0A1B0GUH5;Q13510-3;Q13510;Q13510-2	A0A1B0GV06;A0A1B0GTP7;A0A1B0GUE3;A0A1B0GUG1;A0A1B0GUW4;E7EMM4;A0A1B0GW68;A0A1B0GUA4;A0A1B0GTM3;A0A1B0GTZ5;A0A1B0GUH5;Q13510-3;Q13510;Q13510-2	1;1;1;1;1;1;1;1;1;1;1;1;1;1	1;1;1;1;1;1;1;1;1;1;1;1;1;1	1;1;1;1;1;1;1;1;1;1;1;1;1;1	Acid ceramidase;Acid ceramidase subunit alpha;Acid ceramidase subunit beta	ASAH1	14	1	1	1	1	1	1	5.5	5.5	5.5	22.837	200	200;288;330;366;368;370;374;375;376;386;393;389;395;411	1	1	0	5.0577	NaN	NaN	NaN	1	1	Median	NaN	NaN	NaN	1	1	Median	5.5	7848000	4664700	3183200	7848000	4664700	3183200				223	4507	TRUE	4620
A0A1B0GTN9;E9PKC0;Q6IQ23;Q6IQ23-2	A0A1B0GTN9;E9PKC0;Q6IQ23;Q6IQ23-2	1;1;1;1	1;1;1;1	1;1;1;1	Pleckstrin homology domain-containing family A member 7	PLEKHA7	4	1	1	1	1	1	1	0.8	0.8	0.8	135.31	1192	1192;1271;1121;1122	1	1	0.0060455	1.346	NaN	NaN	NaN	1	0	Median	NaN	NaN	NaN	1	0	Median	0.8	2910600	1869900	1040700	2910600	1869900	1040700				224	12559	TRUE	12943
A0A1B0GTR1;A0A1B0GWA1;A0A1B0GUX9;A0A1B0GWI4;A0A1B0GU58;P05165-3;P05165-2;P05165	A0A1B0GTR1;A0A1B0GWA1;A0A1B0GUX9;A0A1B0GWI4;A0A1B0GU58;P05165-3;P05165-2;P05165	4;4;4;4;4;4;4;4	4;4;4;4;4;4;4;4	4;4;4;4;4;4;4;4	Propionyl-CoA carboxylase alpha chain, mitochondrial	PCCA	8	4	4	4	4	4	4	31	31	31	26.198	245	245;326;398;461;615;681;702;728	1	4	0	8.5451	0.86889	1.2136	23.736	4	1	Leave out requantified	0.86889	1.2136	23.736	4	1	Leave out requantified	31	43021000	22450000	20571000	43021000	22450000	20571000				225	1694;2669;15783;17033	True;True;True;True	1748;2747;16261;17538
F5GZ78;A0A1B0GTU4;P49023-2;P49023;P49023-3;A0A1B0GU60;P49023-4;F5H836	F5GZ78;A0A1B0GTU4;P49023-2;P49023;P49023-3;A0A1B0GU60;P49023-4	7;7;7;7;7;4;4;3	7;7;7;7;7;4;4;3	7;7;7;7;7;4;4;3	Paxillin	PXN	8	7	7	7	7	7	7	20.9	20.9	20.9	64.232	589	589;1081;557;591;605;706;424;176	1	9	0	136.18	1.0693	1.6698	50.058	6	1	Leave out requantified	1.0693	1.6698	50.058	6	1	Leave out requantified	20.9	112280000	57456000	54821000	112280000	57456000	54821000				226	4983;6121;6552;13524;16900;17203;17656	True;True;True;True;True;True;True	5110;6289;6727;13934;17406;17717;18181
H0Y488;A0A1B0GTU5;O14497-3;O14497-2;O14497	H0Y488;A0A1B0GTU5;O14497-3;O14497-2;O14497	1;1;1;1;1	1;1;1;1;1	1;1;1;1;1	AT-rich interactive domain-containing protein 1A	ARID1A	5	1	1	1	1	1	1	0.6	0.6	0.6	205.83	1901	1901;1903;1902;2068;2285	1	1	0	2.7904	NaN	NaN	NaN	1	0	Median	NaN	NaN	NaN	1	0	Median	0.6	5308100	3500500	1807600	5308100	3500500	1807600				227	18217	TRUE	18769
Q9UDY2-7;A0A3B3ISZ5;Q9UDY2;Q9UDY2-3;Q9UDY2-6;A0A1B0GTW1;A0A3B3ITE1;A0A3B3IRI3;A0A2R8YDH4;A0A3B3IS03;A0A3B3IT83;A0A3B3ISF1;A0A3B3IU51;Q9UDY2-2;Q9UDY2-4;Q9UDY2-5;A0A3B3IRV6	Q9UDY2-7;A0A3B3ISZ5;Q9UDY2;Q9UDY2-3;Q9UDY2-6;A0A1B0GTW1;A0A3B3ITE1;A0A3B3IRI3;A0A2R8YDH4;A0A3B3IS03;A0A3B3IT83;A0A3B3ISF1;A0A3B3IU51;Q9UDY2-2;Q9UDY2-4;Q9UDY2-5;A0A3B3IRV6	11;11;11;11;11;11;11;11;11;8;8;8;8;8;8;8;8	11;11;11;11;11;11;11;11;11;8;8;8;8;8;8;8;8	11;11;11;11;11;11;11;11;11;8;8;8;8;8;8;8;8	Tight junction protein ZO-2	TJP2	17	11	11	11	11	11	11	14	14	14	137.34	1221	1221;1099;1190;1167;1157;1249;1191;1128;1319;652;621;989;1047;1043;1020;993;851	1	11	0	31.729	0.61106	0.94057	31.57	10	3	Leave out requantified	0.61106	0.94057	31.57	10	3	Leave out requantified	14	184750000	121530000	63228000	184750000	121530000	63228000				228	683;2431;6492;6872;9186;9224;11366;13538;14983;15499;16126	True;True;True;True;True;True;True;True;True;True;True	698;2503;6665;7053;9455;9493;11692;13948;15441;15966;16613
F8W787;A0A1B0GW44;A0A1B0GV23;A0A1B0GVD5;A0A1B0GWE8;C9JH19;A0A1B0GU92;A0A1B0GU03;P07339;H7C469;A0A1B0GVP3;F8WD96;A0A1B0GVF1	F8W787;A0A1B0GW44;A0A1B0GV23;A0A1B0GVD5;A0A1B0GWE8;C9JH19;A0A1B0GU92;A0A1B0GU03;P07339;H7C469;A0A1B0GVP3	7;7;7;7;7;7;7;7;7;6;5;3;1	7;7;7;7;7;7;7;7;7;6;5;3;1	7;7;7;7;7;7;7;7;7;6;5;3;1	Cathepsin D;Cathepsin D light chain;Cathepsin D heavy chain	CTSD	13	7	7	7	7	7	7	28.6	28.6	28.6	40.783	377	377;405;406;409;410;451;557;582;412;336;405;276;73	1	7	0	15.516	0.27709	0.44591	24.784	7	3	Leave out requantified	0.27709	0.44591	24.784	7	3	Leave out requantified	28.6	184300000	141660000	42648000	184300000	141660000	42648000				229	1068;3923;4801;6861;8149;13312;18371	True;True;True;True;True;True;True	1092;4029;4923;7042;8390;13718;18925
A0A1B0GU86;C9JMV9;Q03154-2;Q03154-4;Q03154;A0A1B0GW23;Q03154-3	A0A1B0GU86;C9JMV9;Q03154-2;Q03154-4;Q03154;A0A1B0GW23;Q03154-3	4;4;4;4;4;3;3	4;4;4;4;4;3;3	4;4;4;4;4;3;3	Aminoacylase-1	ABHD14A-ACY1;ACY1	7	4	4	4	4	4	4	22.8	22.8	22.8	42.179	373	373;509;336;373;408;586;343	1	5	0	5.209	0.83052	1.2638	46.572	5	1	Leave out requantified	0.83052	1.2638	46.572	5	1	Leave out requantified	22.8	87496000	47656000	39839000	87496000	47656000	39839000				230	2300;10094;17351;17424	True;True;True;True	2370;10386;17866;17939
A0A1B0GUB2;A0A3B3IRP5;Q6P1J9;A0A2R8YHB3	A0A1B0GUB2;A0A3B3IRP5;Q6P1J9	3;2;2;1	3;2;2;1	3;2;2;1	Parafibromin	CDC73	4	3	3	3	3	3	3	10.7	10.7	10.7	51.454	450	450;482;531;385	1	3	0	3.8962	NaN	NaN	NaN	1	0	Median	NaN	NaN	NaN	1	0	Median	10.7	4684400	3222800	1461600	4684400	3222800	1461600				231	3922;14849;16711	True;True;True	4028;15303;17215
Q5VTI5;A0A1B0GUN5;Q9Y2H5;A0A5F9ZH45	Q5VTI5;A0A1B0GUN5;Q9Y2H5	3;3;3;1	3;3;3;1	2;2;2;0	Pleckstrin homology domain-containing family A member 6	PLEKHA6	4	3	3	2	2	2	2	5.6	5.6	3.5	119.29	1068	1068;1172;1048;377	1	2	0	3.6272	0.53486	0.76654	2.6972	2	1	Median	0.53486	0.76654	2.6972	2	1	Median	3.5	21941000	12018000	9923500	21941000	12018000	9923500				232	14833;15354;18949	True;True;True	15287;19532
A0A1B0GUS4;P68036-2;P68036;P68036-3	A0A1B0GUS4;P68036-2;P68036;P68036-3	1;1;1;1	1;1;1;1	1;1;1;1	Ubiquitin-conjugating enzyme E2 L3	UBE2L3	4	1	1	1	1	1	1	11.7	11.7	11.7	17.875	154	154;122;154;212	1	1	0	2.7362	NaN	NaN	NaN	0	0	Median	NaN	NaN	NaN	0	0	Median	11.7	17054000	17054000	0	17054000	17054000	0				233	6461	TRUE	6634
A0A1B0GVI7;A0A2R8Y7G1;P35869	A0A1B0GVI7;A0A2R8Y7G1;P35869	1;1;1	1;1;1	1;1;1	Aryl hydrocarbon receptor	AHR	3	1	1	1	1	1	1	1.6	1.6	1.6	90.58	797	797;833;848	1	2	0.0090372	1.2065	NaN	NaN	NaN	1	1	Median	NaN	NaN	NaN	1	1	Median	1.6	25080000	5197200	19883000	25080000	5197200	19883000				234	13365	TRUE	13771
A0A1B0GVS3;R4GMT0;P61163	A0A1B0GVS3;R4GMT0;P61163	4;4;4	4;4;4	1;1;1	Alpha-centractin	ACTR1A	3	4	4	1	3	3	1	29.4	29.4	10	24.956	221	221;332;376	1	3	0	4.5439	0.69605	1.1531	20.712	2	0	Median	0.69605	1.1531	20.712	2	0	Median	19.5	123860000	74729000	49133000	123860000	74729000	49133000				235	852;3400;11079;18775	True;True;True;True	873;3498;19349
A0A1C7CYX9;Q16555;Q16555-2;E5RFU4;Q14195;Q14195-2;H0YBT4;E9PD68;Q14194;Q14194-2;D6RF19	A0A1C7CYX9;Q16555;Q16555-2	25;25;23;5;4;4;3;3;3;3;1	25;25;23;5;4;4;3;3;3;3;1	25;25;23;5;4;4;3;3;3;3;1	Dihydropyrimidinase-related protein 2	DPYSL2	11	25	25	25	25	25	25	53.2	53.2	53.2	73.502	677	677;572;536;170;570;684;209;570;572;686;92	1	35	0	251.45	0.87009	1.4286	43.19	32	8	Leave out requantified	0.87009	1.4286	43.19	32	8	Leave out requantified	53.2	1424700000	763330000	661330000	1424700000	763330000	661330000				236	41;1130;1603;2288;5195;6274;6561;6677;7302;7735;8229;8272;8277;8278;8717;10953;11445;11446;11490;11908;11909;12723;15252;16282;16879	True;True;True;True;True;True;True;True;True;True;True;True;True;True;True;True;True;True;True;True;True;True;True;True;True	41;1157;1657;2355;2356;5327;6442;6736;6852;7507;7957;8474;8519;8524;8525;8976;11262;11778;11779;11826;12263;12264;13111;15716;16773;17384
H7C2Y2;A0A1W2PPQ7;A0A1W2PPR6;A0A1W2PPS0;A0A1W2PPC3;A0A1W2PP57;A0A1W2PP53;A0A1W2PQ29;A0A1W2PRZ8;A0A1W2PR92;A0A1W2PP13;A0A1W2PQN1;A0A1W2PQ52;A0A1W2PRH2;A0A1W2PPI8;A0A1W2PNP0;Q969N2-2;Q969N2-3;Q969N2-4;Q969N2-6;Q969N2-5;Q969N2	H7C2Y2;A0A1W2PPQ7;A0A1W2PPR6;A0A1W2PPS0;A0A1W2PPC3;A0A1W2PP57;A0A1W2PP53;A0A1W2PQ29;A0A1W2PRZ8;A0A1W2PR92;A0A1W2PP13;A0A1W2PQN1;A0A1W2PQ52;A0A1W2PRH2;A0A1W2PPI8;A0A1W2PNP0;Q969N2-2;Q969N2-3;Q969N2-4;Q969N2-6;Q969N2-5;Q969N2	1;1;1;1;1;1;1;1;1;1;1;1;1;1;1;1;1;1;1;1;1;1	1;1;1;1;1;1;1;1;1;1;1;1;1;1;1;1;1;1;1;1;1;1	1;1;1;1;1;1;1;1;1;1;1;1;1;1;1;1;1;1;1;1;1;1	GPI transamidase component PIG-T	PIGT	22	1	1	1	1	1	1	4.7	4.7	4.7	31.34	275	275;393;532;505;499;495;441;300;429;432;354;329;318;316;314;580;384;367;476;511;522;578	1	1	0	3.3773	NaN	NaN	NaN	1	1	Median	NaN	NaN	NaN	1	1	Median	4.7	9035200	5589100	3446100	9035200	5589100	3446100				237	16610	TRUE	17108
A0A1W2PNR9;Q9Y5U9	A0A1W2PNR9;Q9Y5U9	1;1	1;1	1;1	Immediate early response 3-interacting protein 1	IER3IP1	2	1	1	1	1	1	1	11.6	11.6	11.6	7.6079	69	69;82	1	1	1	-2	NaN	NaN	NaN	1	1	Median	NaN	NaN	NaN	1	1	Median	11.6	9935300	6107400	3827900	9935300	6107400	3827900	+			238	15142	TRUE	15603
D6RDG0;A0A1W2PS70;A0A1W2PNX7;A0A1W2PSE4;A0A1W2PPX5;A0A1W2PPU6;A0A1W2PQR6;A0A1W2PQB7;A0A1W2PS43;A0A1W2PRS1;Q14108-2;Q14108	D6RDG0;A0A1W2PS70;A0A1W2PNX7;A0A1W2PSE4;A0A1W2PPX5;A0A1W2PPU6;A0A1W2PQR6;A0A1W2PQB7;A0A1W2PS43;A0A1W2PRS1;Q14108-2;Q14108	1;1;1;1;1;1;1;1;1;1;1;1	1;1;1;1;1;1;1;1;1;1;1;1	1;1;1;1;1;1;1;1;1;1;1;1	Lysosome membrane protein 2	SCARB2	12	1	1	1	1	1	1	14.2	14.2	14.2	12.06	106	106;141;145;206;432;438;449;470;475;519;335;478	1	1	0.0043088	1.4109	NaN	NaN	NaN	1	1	Median	NaN	NaN	NaN	1	1	Median	14.2	14377000	12122000	2254700	14377000	12122000	2254700				239	5656	TRUE	5805
A0A7I2V4S2;A0A1W2PP79;A0A7I2YQA0;H0YDT6;O00303	A0A7I2V4S2;A0A1W2PP79;A0A7I2YQA0;H0YDT6;O00303	1;1;1;1;1	1;1;1;1;1	1;1;1;1;1	Eukaryotic translation initiation factor 3 subunit F	EIF3F	5	1	1	1	1	1	1	12.9	12.9	12.9	11.606	124	124;172;218;359;357	1	1	0	3.2663	NaN	NaN	NaN	1	0	Median	NaN	NaN	NaN	1	0	Median	12.9	9143300	6976200	2167000	9143300	6976200	2167000				240	9733	TRUE	10016
A0A1W2PPE5;A0A1W2PQB6;A0A1W2PS92;Q5SZR1;Q9BYD2	A0A1W2PPE5;A0A1W2PQB6;A0A1W2PS92;Q5SZR1;Q9BYD2	1;1;1;1;1	1;1;1;1;1	1;1;1;1;1	39S ribosomal protein L9, mitochondrial	MRPL9	5	1	1	1	1	1	1	17.2	17.2	17.2	9.6851	87	87;130;153;233;267	1	1	0.0003882	1.9506	NaN	NaN	NaN	1	0	Median	NaN	NaN	NaN	1	0	Median	17.2	5216700	3415300	1801400	5216700	3415300	1801400				241	10104	TRUE	10396
A0A1W2PQF8;A0A1W2PR68;A0A1W2PQT3;A0A1W2PPH1;A0A1W2PQY8;P23368-2;P23368;A0A1W2PQ37;A0A1W2PQH3;A0A1W2PRH1;A0A1W2PRS2;A0A1W2PRY9;A0A1W2PQH4	A0A1W2PQF8;A0A1W2PR68;A0A1W2PQT3;A0A1W2PPH1;A0A1W2PQY8;P23368-2;P23368;A0A1W2PQ37;A0A1W2PQH3	5;5;5;5;5;5;5;4;4;2;2;2;2	5;5;5;5;5;5;5;4;4;2;2;2;2	5;5;5;5;5;5;5;4;4;2;2;2;2	NAD-dependent malic enzyme, mitochondrial	ME2	13	5	5	5	5	5	5	26.5	26.5	26.5	53.662	480	480;530;536;546;565;479;584;443;547;83;132;133;133	1	5	0	18.909	0.8761	1.4526	43.129	5	2	Leave out requantified	0.8761	1.4526	43.129	5	2	Leave out requantified	26.5	126350000	76211000	50142000	126350000	76211000	50142000				242	1545;2688;7374;13003;16668	True;True;True;True;True	1593;2766;7581;13404;17171
A0A1W2PPS8;H0Y621;H0Y5K5;Q9Y282-2;Q9Y282;Q9Y282-3	A0A1W2PPS8;H0Y621;H0Y5K5;Q9Y282-2;Q9Y282;Q9Y282-3	1;1;1;1;1;1	1;1;1;1;1;1	1;1;1;1;1;1	Endoplasmic reticulum-Golgi intermediate compartment protein 3	ERGIC3	6	1	1	1	1	1	1	4.5	4.5	4.5	22.378	198	198;326;397;230;383;388	1	1	0.0003937	2.0537	NaN	NaN	NaN	0	0	Median	NaN	NaN	NaN	0	0	Median	4.5	2673900	2673900	0	2673900	2673900	0				243	2523	TRUE	2597
A0A1W2PPZ5;P23193;A0A1W2PRL9;P23193-2;E5RIS7;E5RJ93;B7Z4S1;A0A0A0MT58;Q15560-2;Q15560;E5RK46;A0A1W2PS15;E5RFI1;A0A1W2PPV7;Q5JRI7	A0A1W2PPZ5;P23193;A0A1W2PRL9;P23193-2	11;11;9;9;5;4;4;2;2;2;1;1;1;1;1	11;11;9;9;5;4;4;2;2;2;1;1;1;1;1	11;11;9;9;5;4;4;2;2;2;1;1;1;1;1	Transcription elongation factor A protein 1	TCEA1	15	11	11	11	11	11	11	39.9	39.9	39.9	33.935	301	301;301;280;280;111;90;117;270;272;299;45;45;47;47;246	1	14	0	49.982	0.83995	1.3457	37.207	10	3	Leave out requantified	0.83995	1.3457	37.207	10	3	Leave out requantified	39.9	255710000	126410000	129310000	255710000	126410000	129310000				244	3527;3528;4355;8933;9986;11546;11627;11794;13230;13797;16194	True;True;True;True;True;True;True;True;True;True;True	3628;3629;4466;9197;10274;11886;11970;12148;13635;14215;16681
A0A1W2PQV2;P23434;H3BUH9;H3BNV1;A0A1W2PRH4;A0A1W2PPE4;A0A1W2PNX3;A0A1W2PPQ1;A0A1W2PS29	A0A1W2PQV2;P23434;H3BUH9	4;4;3;1;1;1;1;1;1	4;4;3;1;1;1;1;1;1	4;4;3;1;1;1;1;1;1	Glycine cleavage system H protein, mitochondrial	GCSH	9	4	4	4	4	4	4	70	70	70	10.999	100	100;173;118;105;149;151;162;181;197	1	4	0	25.533	0.93239	1.494	53.917	4	1	Leave out requantified	0.93239	1.494	53.917	4	1	Leave out requantified	70	91413000	52581000	38832000	91413000	52581000	38832000				245	6940;11466;11467;13971	True;True;True;True	7125;11801;11802;14392
A0A1W2PR48	A0A1W2PR48	1	1	1			1	1	1	1	1	1	1	2.5	2.5	2.5	48.655	441	441	1	1	0.00040225	2.231	NaN	NaN	NaN	1	0	Median	NaN	NaN	NaN	1	0	Median	2.5	92538000	60937000	31602000	92538000	60937000	31602000				246	10531	TRUE	10826
A0A1W2PRX7;Q5FBZ0;P29466-2;P29466	A0A1W2PRX7;Q5FBZ0;P29466-2;P29466	1;1;1;1	1;1;1;1	1;1;1;1	Caspase-1;Caspase-1 subunit p20;Caspase-1 subunit p10	CASP1	4	1	1	1	1	1	1	16.7	16.7	16.7	12.057	108	108;110;383;404	1	1	0.00041186	2.4295	NaN	NaN	NaN	1	1	Median	NaN	NaN	NaN	1	1	Median	16.7	2372400	1812700	559740	2372400	1812700	559740				247	14909	TRUE	15364
A0A1W2PS52;P04080	A0A1W2PS52;P04080	2;2	2;2	2;2	Cystatin-B	CSTB	2	2	2	2	2	2	2	43.4	43.4	43.4	9.0182	83	83;98	1	2	0	6.2602	NaN	NaN	NaN	1	0	Median	NaN	NaN	NaN	1	0	Median	43.4	13984000	7400500	6583000	13984000	7400500	6583000				248	11310;15189	True;True	11636;15650
A0A1X7SBZ2;A0A5H1ZRQ2;Q92841;Q92841-1;Q92841-3;Q92841-2;A0A0U1RQJ0	A0A1X7SBZ2;A0A5H1ZRQ2;Q92841;Q92841-1;Q92841-3;Q92841-2	35;35;35;33;33;31;2	35;35;35;33;33;31;2	25;25;25;23;23;22;1	Probable ATP-dependent RNA helicase DDX17	DDX17	7	35	35	25	35	35	25	47.2	47.2	39.9	80.253	729	729;731;729;650;652;652;56	1	43	0	220.75	0.71196	1.1175	49.429	36	14	Leave out requantified	0.71196	1.1175	49.429	36	14	Leave out requantified	47.2	1419000000	841130000	577830000	1419000000	841130000	577830000				249	1646;1653;2838;2839;4187;4235;4478;4846;5353;5584;6115;6117;6706;9748;9749;9935;10675;10676;11258;11259;11723;13256;14353;14392;15396;15474;15475;15552;16344;16999;17000;17964;18628;19137;19138	True;True;True;True;True;True;True;True;True;True;True;True;True;True;True;True;True;True;True;True;True;True;True;True;True;True;True;True;True;True;True;True;True;True;True	1699;1706;2922;2923;4296;4346;4590;4969;5495;5732;6283;6285;6882;10031;10032;10222;10973;10974;11582;11583;12068;13662;14788;14831;15863;15940;15941;16020;16835;17504;17505;18509;19196;19723;19724
A0A286YF22;A0A2C9F2M7;O43175;A0A286YFA2;A0A286YFL2;A0A286YFM8;A0A286YFC8;A0A286YFB2;A0A286YER3;A0A286YF78;A0A286YF34;A0A286YFF3;A0A286YFE1;A0A286YFK5	A0A286YF22;A0A2C9F2M7;O43175;A0A286YFA2;A0A286YFL2;A0A286YFM8	33;33;33;28;27;21;15;15;14;13;10;6;6;6	33;33;33;28;27;21;15;15;14;13;10;6;6;6	33;33;33;28;27;21;15;15;14;13;10;6;6;6	D-3-phosphoglycerate dehydrogenase	PHGDH	14	33	33	33	33	33	33	53.4	53.4	53.4	55.938	526	526;532;533;445;429;239;123;165;97;276;72;63;89;145	1	48	0	263.11	0.72702	1.1969	56.929	46	9	Leave out requantified	0.72702	1.1969	56.929	46	9	Leave out requantified	53.4	3616000000	2079200000	1536900000	3616000000	2079200000	1536900000				250	728;970;971;1470;1523;1524;2595;2596;3298;3769;5127;5128;5839;6624;7813;7814;8566;8682;9055;9056;11392;11570;11571;12375;12745;12746;13028;13905;13906;16513;18016;18383;18384	True;True;True;True;True;True;True;True;True;True;True;True;True;True;True;True;True;True;True;True;True;True;True;True;True;True;True;True;True;True;True;True;True	746;992;993;1515;1571;1572;2671;2672;3391;3871;5259;5260;5998;6799;8035;8036;8821;8822;8941;9320;9321;11722;11910;11911;12753;13134;13135;13430;14323;14324;17008;18563;18937;18938
A0A286YFD6;P31350	A0A286YFD6;P31350	1;1	1;1	1;1	Ribonucleoside-diphosphate reductase subunit M2	RRM2	2	1	1	1	1	1	1	6.1	6.1	6.1	42.906	374	374;389	1	1	0	3.0563	NaN	NaN	NaN	0	0	Median	NaN	NaN	NaN	0	0	Median	6.1	4050000	4050000	0	4050000	4050000	0				251	11300	TRUE	11625
A0A2C9F2P4;A0A286YFF7;P50897;E9PSE5;E9PK48;E9PIA8;Q5T0S4;A0A286YFE3;A0A286YFL8;P50897-2	A0A2C9F2P4;A0A286YFF7;P50897;E9PSE5;E9PK48;E9PIA8;Q5T0S4;A0A286YFE3;A0A286YFL8;P50897-2	2;2;2;1;1;1;1;1;1;1	2;2;2;1;1;1;1;1;1;1	2;2;2;1;1;1;1;1;1;1	Palmitoyl-protein thioesterase 1	PPT1	10	2	2	2	2	2	2	12.5	12.5	12.5	34.136	305	305;335;306;87;148;208;282;301;323;203	1	2	0	5.027	0.39962	0.56431	0.47878	2	1	Median	0.39962	0.56431	0.47878	2	1	Median	12.5	17918000	11883000	6035200	17918000	11883000	6035200				252	10394;14390	True;True	10689;14828
A0A2R8Y691;A0A2R8Y4W0;H0Y5X7;H7C3F5;A0A2H2FJL5;B7Z6J7;O75175	A0A2R8Y691;A0A2R8Y4W0;H0Y5X7;H7C3F5;A0A2H2FJL5;B7Z6J7;O75175	1;1;1;1;1;1;1	1;1;1;1;1;1;1	1;1;1;1;1;1;1	CCR4-NOT transcription complex subunit 3	CNOT3	7	1	1	1	1	1	1	12.2	12.2	12.2	17.38	156	156;156;288;571;571;718;753	1	1	0	3.0433	NaN	NaN	NaN	1	1	Median	NaN	NaN	NaN	1	1	Median	12.2	8919700	6737100	2182600	8919700	6737100	2182600				253	168	TRUE	171
A0A2R8Y484;Q08722-2;Q08722-3;Q08722-4;Q08722	A0A2R8Y484;Q08722-2;Q08722-3;Q08722-4;Q08722	1;1;1;1;1	1;1;1;1;1	1;1;1;1;1	Leukocyte surface antigen CD47	CD47	5	1	1	1	1	1	1	6	6	6	20.313	183	183;292;305;311;323	1	1	0.002223	1.6302	NaN	NaN	NaN	1	1	Median	NaN	NaN	NaN	1	1	Median	6	32625000	24027000	8597900	32625000	24027000	8597900				254	15596	TRUE	16066
P51532;A0A2R8Y7S2;P51532-5;P51532-2;P51532-3;P51532-4;Q9HBD4;A0A2R8Y4P4;A0A2R8YGG3;A0A2R8YG32;A0A2R8Y440;A0A2R8Y7F3;A0A2R8Y6N0;A0A2R8YF58;A0A2R8Y4C5;A0A2R8YDA1;A0A2R8Y6V2;A0A2R8YF80;A0A2R8Y526;A0A2R8Y7Y7;A0A2R8YGP5;A0A2R8Y523;A0A2R8Y5K3;K7EP28;K7EQF0;A0A2R8YFK5;A0A2R8Y7R0;A0A2R8YFV8;A0A0U1RRF5;A0A2R8YCY3;A0A2R8Y583;A0A0A0MSS5;F6UH26;A0A0U1RQU0;B4DNT1;A0A0U1RR09;A0A0U1RQW7;A0A0U1RRN2;A0A2R8Y4R6;B1…	P51532;A0A2R8Y7S2;P51532-5;P51532-2;P51532-3;P51532-4;Q9HBD4;A0A2R8Y4P4;A0A2R8YGG3;A0A2R8YG32;A0A2R8Y440;A0A2R8Y7F3;A0A2R8Y6N0;A0A2R8YF58;A0A2R8Y4C5;A0A2R8YDA1;A0A2R8Y6V2;A0A2R8YF80;A0A2R8Y526;A0A2R8Y7Y7;A0A2R8YGP5;A0A2R8Y523	12;12;12;12;12;12;12;12;10;9;9;9;9;8;8;8;7;7;7;7;7;6;5;4;4;4;2;1;1;1;1;1;1;1;1;1;1;1;1;1;1;1;1;1;1;1;1;1;1	12;12;12;12;12;12;12;12;10;9;9;9;9;8;8;8;7;7;7;7;7;6;5;4;4;4;2;1;1;1;1;1;1;1;1;1;1;1;1;1;1;1;1;1;1;1;1;1;1	8;8;8;8;8;8;8;8;6;5;5;5;5;5;5;5;4;4;4;4;5;3;3;3;3;3;2;0;0;0;1;0;0;0;0;0;0;0;0;0;0;0;0;0;0;0;0;0;0	Transcription activator BRG1	SMARCA4	49	12	12	8	12	12	8	9.7	9.7	7.1	184.64	1647	1647;1646;1613;1614;1616;1617;1679;1649;1455;1198;1192;1165;1145;1065;1047;985;1041;1094;1068;1081;1165;799;522;221;348;336;192;375;38;385;55;182;192;200;276;202;229;231;234;236;244;245;248;254;260;169;149;278;228	1	12	0	26.821	0.49595	0.6884	37.115	10	4	Leave out requantified	0.49595	0.6884	37.115	10	4	Leave out requantified	9.7	106860000	70413000	36450000	106860000	70413000	36450000				255	1044;3440;4280;4613;6112;6400;6454;7552;8719;9318;10166;10680	True;True;True;True;True;True;True;True;True;True;True;True	1068;3539;4391;4728;6280;6573;6627;7765;8978;9590;10459;10978
A0A2R8Y4W2;A0A2R8YE63;Q12929;Q12929-2;H0YFG1	A0A2R8Y4W2;A0A2R8YE63;Q12929;Q12929-2	11;11;11;9;1	11;11;11;9;1	11;11;11;9;1	Epidermal growth factor receptor kinase substrate 8	EPS8	5	11	11	11	11	11	11	23.6	23.6	23.6	92.75	830	830;839;822;562;68	1	14	0	30.714	0.88257	1.3368	22.943	9	6	Leave out requantified	0.88257	1.3368	22.943	9	6	Leave out requantified	23.6	140310000	84560000	55754000	140310000	84560000	55754000				256	188;717;6543;8584;10600;11196;13036;13041;15147;17267;18611	True;True;True;True;True;True;True;True;True;True;True	192;733;6718;8840;10895;11519;13438;13443;15608;17781;19177
A0A2R8Y595;A0A2R8YFL0;P49711-2;P49711	A0A2R8Y595;A0A2R8YFL0;P49711-2;P49711	2;2;2;2	2;2;2;2	2;2;2;2	Transcriptional repressor CTCF	CTCF	4	2	2	2	2	2	2	5.6	5.6	5.6	72.999	638	638;725;399;727	1	2	0.0043134	1.4127	NaN	NaN	NaN	1	0	Median	NaN	NaN	NaN	1	0	Median	5.6	13282000	8575300	4706900	13282000	8575300	4706900				257	6891;18931	True;True	7073;19509
A0A2R8YDP2;A0A2R8Y5A0;A0A2R8YF43;A0A2R8YFU2;A0A2R8YD58;E7EU96;P68400;P68400-2;Q8NEV1;A0A087WY74	A0A2R8YDP2;A0A2R8Y5A0;A0A2R8YF43;A0A2R8YFU2;A0A2R8YD58;E7EU96;P68400;P68400-2;Q8NEV1;A0A087WY74	4;4;4;4;4;4;4;3;3;2	3;3;3;3;3;3;3;3;2;2	3;3;3;3;3;3;3;3;2;2	Casein kinase II subunit alpha;Casein kinase II subunit alpha 3	CSNK2A1;CSNK2A3	10	4	3	3	4	3	3	18.1	16.4	16.4	40.587	354	354;354;363;374;376;385;391;255;391;118	1	3	0	5.1389	0.46153	0.7384	43.194	3	1	Median	0.46153	0.7384	43.194	3	1	Median	18.1	56532000	38479000	18053000	56532000	38479000	18053000				258	3730;5346;7760;17999	True;True;False;True	3832;5488;7982;18546
A0A2R8YCH5;A0A2R8Y5A3;P35222;A0A2R8Y7Z0;A0A2R8Y543;B4DGU4;A0A2R8Y804;A0A2R8Y750;A0A2R8Y5Z1;A0A2R8Y5C3;A0A2R8Y6G0;A0A2R8Y815;A0A2R8YG06	A0A2R8YCH5;A0A2R8Y5A3;P35222;A0A2R8Y7Z0;A0A2R8Y543;B4DGU4;A0A2R8Y804;A0A2R8Y750;A0A2R8Y5Z1;A0A2R8Y5C3	23;23;23;22;21;21;20;20;20;18;9;5;4	21;21;21;20;19;19;18;18;18;16;7;5;4	21;21;21;20;19;19;18;18;18;16;7;5;4	Catenin beta-1	CTNNB1	13	23	21	21	23	21	21	39.7	36.2	36.2	85.267	779	779;783;781;780;715;774;702;744;752;737;367;186;146	1	31	0	304.98	0.54909	0.85523	39.689	22	5	Leave out requantified	0.54909	0.85523	39.689	22	5	Leave out requantified	39.7	1488500000	987840000	500700000	1488500000	987840000	500700000				259	219;347;831;2157;2158;6908;7098;9170;9736;10090;10793;10794;11021;11673;11860;12497;15052;16073;16074;16658;16869;17257;18268	True;True;True;True;True;True;True;True;True;True;True;False;False;True;True;True;True;True;True;True;True;True;True	223;350;852;2221;2222;7091;7290;9438;10019;10382;11093;11094;11334;12018;12215;12879;15512;16559;16560;17157;17158;17159;17373;17771;18821
Q99700;A0A5F9ZHH4;A0A5F9ZHW5;A0A5F9ZHX3;A0A2R8Y5A6;A0A2R8Y7E6;A0A5F9ZI57;V9GY86;F8VQP2;A0A2R8YDM9;A0A2R8Y7P6;H0YH87;Q99700-5;Q99700-2;Q99700-4;F8W0B5;F8WB06;F8VRK6;A0A5F9ZH85	Q99700;A0A5F9ZHH4;A0A5F9ZHW5;A0A5F9ZHX3;A0A2R8Y5A6;A0A2R8Y7E6;A0A5F9ZI57;V9GY86;F8VQP2;A0A2R8YDM9;A0A2R8Y7P6;H0YH87;Q99700-5;Q99700-2;Q99700-4;F8W0B5;F8WB06	6;6;6;6;6;6;6;6;6;6;6;6;6;6;6;5;4;2;1	6;6;6;6;6;6;6;6;6;6;6;6;6;6;6;5;4;2;1	6;6;6;6;6;6;6;6;6;6;6;6;6;6;6;5;4;2;1	Ataxin-2	ATXN2	19	6	6	6	6	6	6	6.5	6.5	6.5	140.28	1313	1313;1065;1178;1167;1166;1158;1155;1153;1073;968;957;835;1006;995;1243;908;1087;235;347	1	6	0	10.537	0.91481	1.3206	20.614	6	2	Leave out requantified	0.91481	1.3206	20.614	6	2	Leave out requantified	6.5	52201000	30798000	21403000	52201000	30798000	21403000				260	2387;2906;10387;11149;15575;16882	True;True;True;True;True;True	2459;2991;10682;11471;16044;17387
A0A2R8YEZ4;A0A2R8Y5D3;O15160-2;O15160;A0A2R8YEY5;A0A2R8Y8D6;E7EQB9	A0A2R8YEZ4;A0A2R8Y5D3;O15160-2;O15160;A0A2R8YEY5	3;3;3;3;2;1;1	3;3;3;3;2;1;1	3;3;3;3;2;1;1	DNA-directed RNA polymerases I and III subunit RPAC1	POLR1C	7	3	3	3	3	3	3	13.4	13.4	13.4	34.958	307	307;343;342;346;291;151;296	1	3	0	24.551	0.70132	1.1081	7.049	2	0	Median	0.70132	1.1081	7.049	2	0	Median	13.4	41566000	24805000	16761000	41566000	24805000	16761000				261	301;5289;10097	True;True;True	304;5428;10389
Q15813-2;Q15813;A0A2R8Y5Q8;A0A2R8YHI9;A0A2R8Y7E7;A0A2R8Y784;A0A2U3TZJ6;A0A2R8YFL4;A0A2R8Y809;A0A2R8Y4V6;A0A2R8YER9;A0A2R8YFM3;A0A2R8Y4P2;A0A2R8Y787;A0A2R8Y6Q1;A0A2R8Y6L2;A0A2R8Y5H6;A0A2R8YF12;A0A2R8Y597;A0A2R8Y6G3;A0A2R8Y897;A0A2R8YH53	Q15813-2;Q15813;A0A2R8Y5Q8;A0A2R8YHI9;A0A2R8Y7E7;A0A2R8Y784;A0A2U3TZJ6;A0A2R8YFL4;A0A2R8Y809;A0A2R8Y4V6;A0A2R8YER9;A0A2R8YFM3;A0A2R8Y4P2;A0A2R8Y787;A0A2R8Y6Q1;A0A2R8Y6L2;A0A2R8Y5H6;A0A2R8YF12	4;4;4;4;4;3;3;3;3;3;3;2;2;2;2;2;2;2;1;1;1;1	4;4;4;4;4;3;3;3;3;3;3;2;2;2;2;2;2;2;1;1;1;1	4;4;4;4;4;3;3;3;3;3;3;2;2;2;2;2;2;2;1;1;1;1	Tubulin-specific chaperone E	TBCE	22	4	4	4	4	4	4	9.3	9.3	9.3	64.851	578	578;527;549;520;487;217;464;370;311;252;235;248;160;139;414;134;127;61;47;159;110;46	1	4	0	5.6913	0.54961	0.79717	52.288	3	1	Median	0.54961	0.79717	52.288	3	1	Median	9.3	20408000	14100000	6307600	20408000	14100000	6307600				262	4736;10511;11611;14045	True;True;True;True	4854;10806;11954;14467
Q14204;A0A7P0T9C4;A0A7P0TA13;A0A2R8Y5T0;A0A7P0T9R4;A0A7P0TAW9;A0A7P0T7V5;A0A2R8Y706;A0A7P0T916;A0A7P0T8N2;A0A7P0TBJ7;A0A7P0T9F1;A0A7P0TAF3;A0A7P0TB75;A0A2R8Y6H2;A0A7P0T9K2;A0A7P0T8W5;A0A2R8YFZ7;A0A7P0TAM4;A0A7P0T825;A0A7P0TB64;A0A7P0TAV5;A0A7P0T990;A0A804HHY6;A0A7P0T942;A0A2R8YGC7;A0A7P0T9S3;A0A7P0T934;A0A7P0T9Y3;A0A7P0TBC9;A0A7P0TAS7;A0A7P0TB96	Q14204;A0A7P0T9C4;A0A7P0TA13;A0A2R8Y5T0;A0A7P0T9R4;A0A7P0TAW9;A0A7P0T7V5;A0A2R8Y706;A0A7P0T916;A0A7P0T8N2;A0A7P0TBJ7;A0A7P0T9F1;A0A7P0TAF3;A0A7P0TB75;A0A2R8Y6H2;A0A7P0T9K2;A0A7P0T8W5;A0A2R8YFZ7;A0A7P0TAM4;A0A7P0T825;A0A7P0TB64;A0A7P0TAV5;A0A7P0T990;A0A804HHY6;A0A7P0T942;A0A2R8YGC7;A0A7P0T9S3;A0A7P0T934;A0A7P0T9Y3	22;22;22;22;22;22;22;21;19;19;19;18;18;18;18;18;17;17;15;15;15;15;15;15;15;15;13;13;12;9;5;5	22;22;22;22;22;22;22;21;19;19;19;18;18;18;18;18;17;17;15;15;15;15;15;15;15;15;13;13;12;9;5;5	22;22;22;22;22;22;22;21;19;19;19;18;18;18;18;18;17;17;15;15;15;15;15;15;15;15;13;13;12;9;5;5	Cytoplasmic dynein 1 heavy chain 1	DYNC1H1	32	22	22	22	22	22	22	7.4	7.4	7.4	532.4	4646	4646;4672;4637;4604;4514;4459;4408;4597;4234;4179;4174;3758;4001;3966;3965;3933;3668;3641;3576;3547;2969;2941;2898;2881;2735;2726;2346;2341;1372;1189;186;88	1	22	0	66.798	0.5094	0.7996	37.783	20	10	Leave out requantified	0.5094	0.7996	37.783	20	10	Leave out requantified	7.4	317550000	221750000	95795000	317550000	221750000	95795000				263	1158;4920;4929;5107;6054;8530;8826;10776;11230;11378;13564;13793;14149;14546;15681;16142;16445;16845;18043;18267;18396;18697	True;True;True;True;True;True;True;True;True;True;True;True;True;True;True;True;True;True;True;True;True;True	1186;5046;5056;5238;6223;8785;9086;11075;11554;11705;13974;14211;14572;14988;16154;16629;16937;17349;18589;18820;18951;19266
A0A2R8Y603;B4DG22;B1AXG1;B7ZB17;P51812	A0A2R8Y603;B4DG22;B1AXG1;B7ZB17;P51812	3;2;2;2;2	3;2;2;2;2	1;1;1;1;1	Ribosomal protein S6 kinase alpha-3	RPS6KA3	5	3	3	1	2	2	1	13.1	13.1	3.9	31.615	282	282;711;711;712;740	1	3	0	3.9184	NaN	NaN	NaN	1	0	Median	NaN	NaN	NaN	1	0	Median	12.1	13658000	10196000	3461900	13658000	10196000	3461900				264	656;12093;12094	True;True;True	670;12456
A0A2R8Y7S8;A0A2R8YFH0;E9PHA6;A0A2R8Y6P0;A0A2R8YG02;P43246-2;P43246	A0A2R8Y7S8;A0A2R8YFH0;E9PHA6;A0A2R8Y6P0;A0A2R8YG02;P43246-2;P43246	2;2;2;2;2;2;2	2;2;2;2;2;2;2	2;2;2;2;2;2;2	DNA mismatch repair protein Msh2	MSH2	7	2	2	2	2	2	2	3.9	3.9	3.9	63.193	558	558;918;921;924;938;868;934	1	2	0	2.8902	NaN	NaN	NaN	0	0	Median	NaN	NaN	NaN	0	0	Median	3.9	5819300	5819300	0	5819300	5819300	0				265	12362;13314	True;True	12740;13720
A0A2R8Y6X0;A0A669KBJ7;Q9H2P0	A0A2R8Y6X0;A0A669KBJ7;Q9H2P0	2;2;2	2;2;2	2;2;2	Activity-dependent neuroprotector homeobox protein	ADNP	3	2	2	2	2	2	2	3.7	3.7	3.7	97.225	874	874;1174;1102	1	2	0	6.5524	0.80938	1.1987	25.05	2	1	Median	0.80938	1.1987	25.05	2	1	Median	3.7	26062000	15195000	10867000	26062000	15195000	10867000				266	9637;15653	True;True	9916;16126
A0A2R8YDQ9;A0A2R8Y6Y7;Q9P2R7-2;Q9P2R7;A0A0U1RQU7;A0A2R8Y5P4;A0A0U1RQF8;A0A2R8Y5P6;A0A2R8Y6E6;A0A0U1RQL1	A0A2R8YDQ9;A0A2R8Y6Y7;Q9P2R7-2;Q9P2R7;A0A0U1RQU7;A0A2R8Y5P4;A0A0U1RQF8;A0A2R8Y5P6;A0A2R8Y6E6	3;3;3;3;2;2;2;2;2;1	3;3;3;3;2;2;2;2;2;1	3;3;3;3;2;2;2;2;2;1	Succinyl-CoA ligase [ADP-forming] subunit beta, mitochondrial	SUCLA2	10	3	3	3	3	3	3	4.9	4.9	4.9	43.841	405	405;484;441;463;136;159;191;221;224;80	1	3	0	2.9936	0.34257	0.51113	24.437	3	3	Median	0.34257	0.51113	24.437	3	3	Median	4.9	44829000	31672000	13157000	44829000	31672000	13157000				267	1367;15019;15020	True;True;True	1406;15478;15479
A0A2R8Y783	A0A2R8Y783	3	3	2			1	3	3	2	3	3	2	11.9	11.9	7.4	33.397	310	310	1	4	0	67.311	0.64229	0.92795	35.465	2	1	Median	0.64229	0.92795	35.465	2	1	Median	11.9	17185000	11307000	5878100	17185000	11307000	5878100				268	5305;14233;16798	True;True;True	5444;14662;17302
F8WF45;A0A2R8Y7M0;P82094;P82094-2	F8WF45;A0A2R8Y7M0;P82094;P82094-2	2;2;2;2	2;2;2;2	2;2;2;2	TATA element modulatory factor	TMF1	4	2	2	2	2	2	2	3.9	3.9	3.9	86.432	775	775;985;1093;1096	1	2	0	5.1413	NaN	NaN	NaN	1	1	Median	NaN	NaN	NaN	1	1	Median	3.9	25610000	12473000	13137000	25610000	12473000	13137000				269	17178;17179	True;True	17692;17693
A0A3B3ITP0;A0A2R8Y7Y3;A0A2R8YD30;A0A2U3TZH6;P11171-6;P11171-4;P11171-3;P11171-5;P11171-2;P11171	A0A3B3ITP0;A0A2R8Y7Y3;A0A2R8YD30;A0A2U3TZH6;P11171-6;P11171-4;P11171-3;P11171-5;P11171-2;P11171	3;3;3;3;3;3;3;3;3;3	2;2;2;2;2;2;2;2;2;2	2;2;2;2;2;2;2;2;2;2	Protein 4.1	EPB41	10	3	2	2	3	2	2	9.8	7.2	7.2	60.539	542	542;601;655;841;566;588;641;775;831;864	1	2	0.003667	1.5647	0.38034	0.56166	21.738	2	0	Median	0.38034	0.56166	21.738	2	0	Median	9.8	29539000	21896000	7643200	29539000	21896000	7643200				270	8267;14116;16798	True;True;False	8513;14538;17302
P62263;A0A2R8Y811;E5RH77	P62263;A0A2R8Y811;E5RH77	13;13;9	13;13;9	13;13;9	40S ribosomal protein S14	RPS14	3	13	13	13	13	13	13	77.5	77.5	77.5	16.273	151	151;150;134	1	20	0	96.6	0.68095	1.0722	25.385	17	4	Leave out requantified	0.68095	1.0722	25.385	17	4	Leave out requantified	77.5	2053700000	1204500000	849220000	2053700000	1204500000	849220000				271	520;2111;2662;3872;4222;7390;7391;7555;7556;8476;16461;16708;17849	True;True;True;True;True;True;True;True;True;True;True;True;True	530;2175;2740;3978;4333;7597;7598;7768;7769;8730;16954;17212;18390
E7ETK0;A0A2R8Y849;A0A2R8YD14;P62847-2;P62847-3;P62847;P62847-4;A0A2R8Y8A0	E7ETK0;A0A2R8Y849;A0A2R8YD14;P62847-2;P62847-3;P62847;P62847-4;A0A2R8Y8A0	7;7;7;7;7;7;7;4	7;7;7;7;7;7;7;4	7;7;7;7;7;7;7;4	40S ribosomal protein S24	RPS24	8	7	7	7	7	7	7	39.7	39.7	39.7	15.197	131	131;131;165;130;132;133;289;90	1	8	0	16.277	0.71852	1.0932	62.082	8	3	Leave out requantified	0.71852	1.0932	62.082	8	3	Leave out requantified	39.7	227050000	134920000	92133000	227050000	134920000	92133000				272	8915;11534;13013;13014;16942;16943;16963	True;True;True;True;True;True;True	9176;11874;13415;13416;17448;17449;17468
A0A2R8YDI1;A0A2R8Y852;Q13948-9;Q13948-10;Q13948-2;Q13948;P39880-6;P39880-4;P39880-5;P39880-2;P39880;P39880-3;P39880-9	A0A2R8YDI1;A0A2R8Y852;Q13948-9;Q13948-10;Q13948-2;Q13948;P39880-6;P39880-4;P39880-5;P39880-2;P39880;P39880-3;P39880-9	2;2;2;2;2;2;2;2;2;2;2;2;1	2;2;2;2;2;2;2;2;2;2;2;2;1	2;2;2;2;2;2;2;2;2;2;2;2;1	Protein CASP;Homeobox protein cut-like 1	CUX1	13	2	2	2	2	2	2	2.9	2.9	2.9	148.57	1358	1358;1460;639;662;676;678;1347;1403;1449;1483;1505;1516;632	1	2	0	3.9165	0.44583	0.62914	36.222	2	1	Median	0.44583	0.62914	36.222	2	1	Median	2.9	17485000	11226000	6258300	17485000	11226000	6258300				273	9753;10450	True;True	10036;10745
Q969G3;B4DGM3;Q969G3-2;A0A2R8Y855;J3QKS7;A0A2R8Y7U4;A0A2R8Y4T4;A0A2R8Y7I9;A0A2U3TZQ7;A0A2R8Y765;J3QR61;Q969G3-6;Q969G3-5;Q969G3-3;Q969G3-4;A0A2R8YES3;J3QKX6;A0A2R8YD78;J3KT85;A0A2R8YEB8;J3QL66;A0A2R8YDQ4	Q969G3;B4DGM3;Q969G3-2;A0A2R8Y855;J3QKS7;A0A2R8Y7U4;A0A2R8Y4T4;A0A2R8Y7I9;A0A2U3TZQ7;A0A2R8Y765;J3QR61;Q969G3-6;Q969G3-5;Q969G3-3;Q969G3-4;A0A2R8YES3	8;8;8;8;8;7;7;7;7;7;7;7;7;7;7;6;1;1;1;1;1;1	8;8;8;8;8;7;7;7;7;7;7;7;7;7;7;6;1;1;1;1;1;1	8;8;8;8;8;7;7;7;7;7;7;7;7;7;7;6;1;1;1;1;1;1	SWI/SNF-related matrix-associated actin-dependent regulator of chromatin subfamily E member 1	SMARCE1	22	8	8	8	8	8	8	26.8	26.8	26.8	46.649	411	411;393;363;367;287;297;335;332;311;277;259;293;328;341;376;347;135;115;109;96;77;55	1	10	0	26.587	0.84812	1.382	34.204	8	3	Leave out requantified	0.84812	1.382	34.204	8	3	Leave out requantified	26.8	137280000	73482000	63802000	137280000	73482000	63802000				274	550;5066;7221;8758;9616;9801;11043;13340	True;True;True;True;True;True;True;True	559;5197;7425;9016;9895;10085;11355;13746
A0A2R8Y871;Q96L92-3;Q96L92	A0A2R8Y871;Q96L92-3;Q96L92	2;2;2	2;2;2	2;2;2	Sorting nexin-27	SNX27	3	2	2	2	2	2	2	26.4	26.4	26.4	12.909	129	129;528;541	1	4	0.0018734	1.6821	NaN	NaN	NaN	1	1	Median	NaN	NaN	NaN	1	1	Median	26.4	13096000	5997400	7098100	13096000	5997400	7098100				275	6468;14536	True;True	6641;14977
A0A2R8Y891;P08237;P08237-3;F8VZI0;P08237-2;V9GY25;F8VP00	A0A2R8Y891;P08237;P08237-3;F8VZI0;P08237-2	6;6;6;5;5;1;1	5;5;5;5;5;0;1	5;5;5;5;5;0;1	ATP-dependent 6-phosphofructokinase, muscle type	PFKM	7	6	5	5	6	5	5	11.3	10.3	10.3	96.907	883	883;780;851;694;749;118;176	1	5	0	18.191	0.92336	1.4776	46.651	3	0	Leave out requantified	0.92336	1.4776	46.651	3	0	Leave out requantified	11.3	43441000	27515000	15926000	43441000	27515000	15926000				276	5895;7455;11154;14228;14403;18126	False;True;True;True;True;True	6058;7663;11476;14657;14841;18672
A0A2R8YGD1;A0A2R8YD45;A0A804HJ17;O14773-2;O14773;A0A2R8Y7U1;A0A2R8YDY1;A0A2R8Y7I4	A0A2R8YGD1;A0A2R8YD45;A0A804HJ17;O14773-2;O14773;A0A2R8Y7U1	3;3;3;3;3;2;1;1	3;3;3;3;3;2;1;1	3;3;3;3;3;2;1;1	Tripeptidyl-peptidase 1	TPP1	8	3	3	3	3	3	3	14	14	14	50.889	470	470;500;525;320;563;400;99;162	1	3	0	8.5423	0.47704	0.78276	42.372	3	2	Plateau	0.47704	0.78276	42.372	3	2	Plateau	14	100580000	71985000	28591000	100580000	71985000	28591000				277	5561;9517;10877	True;True;True	5708;9792;11182
P51659;E7EPL9;A0A804HK65;A0A2R8YD50;A0A804HKU2;P51659-2;P51659-3;E7ER27;E7ET17;A0A2R8Y7L2;A0A804HIR1;A0A2R8YDT8;A0A2R8YF45;A0A804HIG8;A0A804HKB5;A0A804HK88;A0A2R8Y7W2;A0A2R8YEG2;A0A804HKT2;A0A804HLJ0	P51659;E7EPL9;A0A804HK65;A0A2R8YD50;A0A804HKU2;P51659-2;P51659-3;E7ER27;E7ET17;A0A2R8Y7L2	29;29;29;29;26;25;25;21;19;18;14;11;10;6;5;5;5;2;2;2	29;29;29;29;26;25;25;21;19;18;14;11;10;6;5;5;5;2;2;2	29;29;29;29;26;25;25;21;19;18;14;11;10;6;5;5;5;2;2;2	Peroxisomal multifunctional enzyme type 2;(3R)-hydroxyacyl-CoA dehydrogenase;Enoyl-CoA hydratase 2	HSD17B4	20	29	29	29	29	29	29	48.6	48.6	48.6	79.685	736	736;713;712;711;621;761;718;500;599;589;484;166;172;158;173;144;105;59;100;55	1	40	0	208.27	0.51009	0.84016	37.015	32	7	Leave out requantified	0.51009	0.84016	37.015	32	7	Leave out requantified	48.6	1258100000	821740000	436380000	1258100000	821740000	436380000				278	2177;2221;2222;2428;4742;5484;5485;6549;6550;7315;7370;7626;8055;8977;9644;9645;9842;10417;12801;13748;14919;14965;15875;17386;18008;18073;18229;18230;18526	True;True;True;True;True;True;True;True;True;True;True;True;True;True;True;True;True;True;True;True;True;True;True;True;True;True;True;True;True	2241;2286;2287;2500;4862;5630;5631;6724;6725;7521;7576;7577;7840;8288;9241;9924;9925;10129;10712;13196;14164;15374;15422;16354;17901;18555;18619;18781;18782;19087
A0A2R8YD63;Q92547	A0A2R8YD63;Q92547	1;1	1;1	1;1	DNA topoisomerase 2-binding protein 1	TOPBP1	2	1	1	1	1	1	1	0.9	0.9	0.9	170.13	1517	1517;1522	1	1	0.00041632	2.5349	NaN	NaN	NaN	1	0	Median	NaN	NaN	NaN	1	0	Median	0.9	1532200	721720	810520	1532200	721720	810520				279	14278	TRUE	14708
B4E2I4;A0A2R8YEL6;P48506;A0A2R8Y648;E1CEI4;A0A0C4DGB2	B4E2I4;A0A2R8YEL6;P48506;A0A2R8Y648;E1CEI4	5;5;5;3;3;2	5;5;5;3;3;2	5;5;5;3;3;2	Glutamate--cysteine ligase catalytic subunit	GCLC	6	5	5	5	5	5	5	13.5	13.5	13.5	66.463	584	584;639;637;361;599;252	1	5	0	10.418	0.60433	0.94211	27.175	4	1	Leave out requantified	0.60433	0.94211	27.175	4	1	Leave out requantified	13.5	67913000	39926000	27987000	67913000	39926000	27987000				280	2734;6131;9584;14738;15251	True;True;True;True;True	2814;6299;9860;15185;15715
A0A2R8YEM3;E7EQV9;E7ENU7;P61313;E7EX53;A0A2R8Y738;P61313-2	A0A2R8YEM3;E7EQV9;E7ENU7;P61313;E7EX53;A0A2R8Y738;P61313-2	6;6;6;6;4;4;4	6;6;6;6;4;4;4	6;6;6;6;4;4;4	Ribosomal protein L15;60S ribosomal protein L15	RPL15	7	6	6	6	6	6	6	29.6	29.6	29.6	19.968	169	169;174;175;204;133;138;145	1	7	0	11.613	0.52885	0.81252	46.314	7	0	Leave out requantified	0.52885	0.81252	46.314	7	0	Leave out requantified	29.6	467950000	293110000	174850000	467950000	293110000	174850000				281	1197;5521;5541;12042;12681;13635	True;True;True;True;True;True	1226;5668;5688;12402;13069;14049
A0A5F9ZH52;A0A2R8YFR7;A0A2R8YF49;A5YM69;Q12774	A0A5F9ZH52;A0A2R8YFR7;A0A2R8YF49;A5YM69;Q12774	1;1;1;1;1	1;1;1;1;1	1;1;1;1;1	Rho guanine nucleotide exchange factor 35;Rho guanine nucleotide exchange factor 5	ARHGEF35;ARHGEF5	5	1	1	1	1	1	1	3.9	3.9	3.9	53.305	484	484;1487;1597;484;1597	1	1	0.0090435	1.207	NaN	NaN	NaN	1	1	Median	NaN	NaN	NaN	1	1	Median	3.9	5784800	4489000	1295800	5784800	4489000	1295800				282	6761	TRUE	6938
B9EGQ5;A0A669KBG4;M0QXA7;A0A669KBH9;A0A2R8YFV2;A0A669KAV7;O95785-4;O95785-3;O95785;O95785-2	B9EGQ5;A0A669KBG4;M0QXA7;A0A669KBH9;A0A2R8YFV2;A0A669KAV7;O95785-4;O95785-3;O95785;O95785-2	4;4;4;4;4;4;4;4;4;3	4;4;4;4;4;4;4;4;4;3	4;4;4;4;4;4;4;4;4;3	Protein Wiz	WIZ	10	4	4	4	4	4	4	8.7	8.7	8.7	89.054	832	832;933;968;1066;1699;1889;835;965;1651;794	1	4	0	18.39	0.73614	1.2061	27.707	3	1	Median	0.73614	1.2061	27.707	3	1	Median	8.7	34223000	23628000	10596000	34223000	23628000	10596000				283	4315;11314;12888;13836	True;True;True;True	4426;11640;13288;14254
A0A2R8YGH5;P61966;H7C1E4	A0A2R8YGH5;P61966	3;3;1	3;3;1	3;3;1	AP-1 complex subunit sigma-1A	AP1S1	3	3	3	3	3	3	3	15.9	15.9	15.9	18.602	157	157;158;191	1	3	0	8.5485	0.53662	0.81087	46.874	2	1	Median	0.53662	0.81087	46.874	2	1	Median	15.9	17487000	10946000	6541100	17487000	10946000	6541100				284	1059;1060;15669	True;True;True	1083;1084;16142
E9PNW4;A0A2U3TZL5;P13987;P13987-2;H0YET2	E9PNW4;A0A2U3TZL5;P13987;P13987-2;H0YET2	4;4;4;4;2	4;4;4;4;2	4;4;4;4;2	CD59 glycoprotein	CD59	5	4	4	4	4	4	4	30.6	30.6	30.6	11.985	108	108;120;128;130;52	1	5	0	6.2716	0.85075	1.3825	46.279	5	1	Leave out requantified	0.85075	1.3825	46.279	5	1	Leave out requantified	30.6	156350000	84579000	71773000	156350000	84579000	71773000				285	924;4843;10448;10449	True;True;True;True	946;4966;10743;10744
A0A384DVU0;Q8IY17-5;Q8IY17-2;Q8IY17-3;Q8IY17	A0A384DVU0;Q8IY17-5;Q8IY17-2;Q8IY17-3;Q8IY17	1;1;1;1;1	1;1;1;1;1	1;1;1;1;1	Neuropathy target esterase	PNPLA6	5	1	1	1	1	1	1	1.5	1.5	1.5	149.92	1365	1365;1300;1327;1374;1375	1	1	0	3.0723	NaN	NaN	NaN	0	0	Median	NaN	NaN	NaN	0	0	Median	1.5	11610000	7376700	4233700	11610000	7376700	4233700				286	13408	TRUE	13815
B4E1E0;A0A3B3IRI2;P17812;A0A3B3ITB8;A0A3B3IRQ8;A0A3B3ITF6;P17812-2	B4E1E0;A0A3B3IRI2;P17812;A0A3B3ITB8;A0A3B3IRQ8;A0A3B3ITF6	3;3;3;2;2;2;1	3;3;3;2;2;2;1	3;3;3;2;2;2;1	CTP synthase;CTP synthase 1	CTPS1	7	3	3	3	3	3	3	8.3	8.3	8.3	49.694	435	435;564;591;335;451;461;360	1	3	0	7.5563	0.53018	0.84242	17.291	3	0	Leave out requantified	0.53018	0.84242	17.291	3	0	Leave out requantified	8.3	74490000	45831000	28659000	74490000	45831000	28659000				287	2798;6159;8831	True;True;True	2880;6327;9091
C9K0R9;A0A3B3IRL5;C9J381;P20839-2;P20839-4;P20839;P20839-3;P20839-7;P20839-5;P20839-6	C9K0R9;A0A3B3IRL5;C9J381;P20839-2;P20839-4;P20839;P20839-3;P20839-7;P20839-5;P20839-6	2;2;2;2;2;2;2;2;2;2	1;1;1;1;1;1;1;1;1;1	1;1;1;1;1;1;1;1;1;1	Inosine-5-monophosphate dehydrogenase;Inosine-5-monophosphate dehydrogenase 1	IMPDH1	10	2	1	1	2	1	1	7.3	7.3	7.3	31.206	289	289;509;513;489;509;514;563;566;589;599	1	1	0.002228	1.6381	NaN	NaN	NaN	1	1	Median	NaN	NaN	NaN	1	1	Median	7.3	2982800	2652200	330600	2982800	2652200	330600				288	3732;7426	False;True	3834;7633
A0A3B3IRR6;A0A3B3IT54;A0A3B3ITA3;Q9H7E9;Q9H7E9-2	A0A3B3IRR6;A0A3B3IT54;A0A3B3ITA3;Q9H7E9;Q9H7E9-2	2;2;2;2;2	2;2;2;2;2	2;2;2;2;2	UPF0488 protein C8orf33	C8orf33	5	2	2	2	2	2	2	14.6	14.6	14.6	24.465	226	226;236;248;229;242	1	2	0	3.1808	NaN	NaN	NaN	1	0	Median	NaN	NaN	NaN	1	0	Median	14.6	20439000	10994000	9444900	20439000	10994000	9444900				289	191;12780	True;True	195;13172
A0A3B3IRS7;A0A3B3IU68;A0A3F2YP66;A0A3B3ITP2;A0A3B3IT31;Q9NUN5-4;Q9NUN5-2;Q9NUN5-3;Q9NUN5	A0A3B3IRS7;A0A3B3IU68;A0A3F2YP66;A0A3B3ITP2;A0A3B3IT31;Q9NUN5-4;Q9NUN5-2;Q9NUN5-3;Q9NUN5	1;1;1;1;1;1;1;1;1	1;1;1;1;1;1;1;1;1	1;1;1;1;1;1;1;1;1	Probable lysosomal cobalamin transporter	LMBRD1	9	1	1	1	1	1	1	7.3	7.3	7.3	28.355	247	247;306;317;341;562;188;392;467;540	1	1	0.00041929	2.588	NaN	NaN	NaN	0	0	Median	NaN	NaN	NaN	0	0	Median	7.3	7139300	7139300	0	7139300	7139300	0				290	9472	TRUE	9746
C9J3L8;C9J5W0;A0A3B3IRT8;E9PAL7;C9IZQ1;P43307	C9J3L8;C9J5W0;A0A3B3IRT8;E9PAL7;C9IZQ1;P43307	1;1;1;1;1;1	1;1;1;1;1;1	1;1;1;1;1;1	Translocon-associated protein subunit alpha	SSR1	6	1	1	1	1	1	1	4.2	4.2	4.2	29.573	265	265;266;288;291;298;286	1	1	0.00038432	1.8809	NaN	NaN	NaN	1	1	Median	NaN	NaN	NaN	1	1	Median	4.2	22029000	3716900	18312000	22029000	3716900	18312000				291	5621	TRUE	5771
A0A3B3IRX8;E7EV01;O15484	A0A3B3IRX8;E7EV01;O15484	1;1;1	1;1;1	1;1;1	Calpain-5	CAPN5	3	1	1	1	1	1	1	2	2	2	58.379	512	512;680;640	1	1	0.0099725	1.1716	NaN	NaN	NaN	0	0	Median	NaN	NaN	NaN	0	0	Median	2	0	0	0	0	0	0				292	6660	TRUE	6835
A0A3B3ITS3;A0A3B3IS54;A0A3B3IS01;A0A3B3IT01;Q6PI48;A0A3B3IT89;A0A3B3ITK9;A0A3B3ISK7	A0A3B3ITS3;A0A3B3IS54;A0A3B3IS01;A0A3B3IT01;Q6PI48;A0A3B3IT89;A0A3B3ITK9;A0A3B3ISK7	2;2;2;2;2;1;1;1	2;2;2;2;2;1;1;1	2;2;2;2;2;1;1;1	Aspartate--tRNA ligase, mitochondrial	DARS2	8	2	2	2	2	2	2	3.5	3.5	3.5	55.527	482	482;484;539;594;645;80;295;624	1	2	0.00038551	1.8951	0.71426	1.0636	15.87	2	0	Median	0.71426	1.0636	15.87	2	0	Median	3.5	19737000	12886000	6851000	19737000	12886000	6851000				293	1033;16683	True;True	1057;17186
P06400;A0A3B3IS71;A0A2R8YFL6	P06400;A0A3B3IS71	3;3;1	3;3;1	3;3;1	Retinoblastoma-associated protein	RB1	3	3	3	3	3	3	3	4.3	4.3	4.3	106.16	928	928;923;103	1	3	0	4.2319	0.74922	1.2204	8.779	2	0	Median	0.74922	1.2204	8.779	2	0	Median	4.3	30788000	21643000	9144300	30788000	21643000	9144300				294	7912;9444;13824	True;True;True	8143;9718;14242
A0A3B3ISC6;A0A3B3IT15;A0A3B3IS84;P53621;P53621-2;A0A3B3IU89;A0A3B3ISK1;A0A3B3ITV3;A0A3B3ITI7;A0A3B3IU78	A0A3B3ISC6;A0A3B3IT15;A0A3B3IS84;P53621;P53621-2;A0A3B3IU89;A0A3B3ISK1;A0A3B3ITV3	17;17;17;17;17;13;12;12;5;3	17;17;17;17;17;13;12;12;5;3	17;17;17;17;17;13;12;12;5;3	Coatomer subunit alpha;Xenin;Proxenin	COPA	10	17	17	17	17	17	17	24.1	24.1	24.1	114.87	1024	1024;1204;1204;1224;1233;682;455;609;452;121	1	20	0	78.301	0.55304	0.84928	40.927	17	7	Leave out requantified	0.55304	0.84928	40.927	17	7	Leave out requantified	24.1	442950000	265960000	176990000	442950000	265960000	176990000				295	1977;1978;2744;2893;2894;5694;6014;6752;10123;11966;12542;12543;12856;14404;14685;15309;18451	True;True;True;True;True;True;True;True;True;True;True;True;True;True;True;True;True	2040;2041;2826;2978;2979;5844;6183;6929;10416;12322;12924;12925;13254;14842;15129;15774;19010
A0A499FJD3;A0A3B3ISA1;Q96S15	A0A499FJD3;A0A3B3ISA1;Q96S15	1;1;1	1;1;1	1;1;1	WD repeat-containing protein 24	WDR24	3	1	1	1	1	1	1	2.7	2.7	2.7	101.99	920	920;864;790	1	1	1	-2	NaN	NaN	NaN	1	1	Median	NaN	NaN	NaN	1	1	Median	2.7	6095600	464290	5631300	6095600	464290	5631300	+			296	3344	TRUE	3440
A0A7I2V2S1;A0A7I2V4Q3;A0A7I2V2P6;A0A3B3ISG5;P14735;A0A7I2V634;A0A7I2V3K9;A0A7I2V4A4;B3KSB8;A0A7I2YQS6;A0A7I2V612;A0A7I2V373;A0A7I2V610;A0A7I2V3E3;A0A7I2YQV5;P14735-2	A0A7I2V2S1;A0A7I2V4Q3;A0A7I2V2P6;A0A3B3ISG5;P14735;A0A7I2V634;A0A7I2V3K9;A0A7I2V4A4;B3KSB8;A0A7I2YQS6;A0A7I2V612;A0A7I2V373;A0A7I2V610;A0A7I2V3E3;A0A7I2YQV5;P14735-2	2;2;2;2;2;1;1;1;1;1;1;1;1;1;1;1	2;2;2;2;2;1;1;1;1;1;1;1;1;1;1;1	2;2;2;2;2;1;1;1;1;1;1;1;1;1;1;1	Insulin-degrading enzyme	IDE	16	2	2	2	2	2	2	5.4	5.4	5.4	100.57	872	872;928;978;1019;1019;384;428;447;464;582;609;633;961;972;998;464	1	2	0	5.568	0.7066	1.1252	1.1937	2	0	Median	0.7066	1.1252	1.1937	2	0	Median	5.4	46492000	27316000	19176000	46492000	27316000	19176000				297	4343;11337	True;True	4454;11663
A0A3B3ISG8;Q16795	A0A3B3ISG8;Q16795	3;3	3;3	3;3	NADH dehydrogenase [ubiquinone] 1 alpha subcomplex subunit 9, mitochondrial	NDUFA9	2	3	3	3	3	3	3	7.6	7.6	7.6	64.217	567	567;377	1	3	0.0033125	1.5976	0.19529	0.26352	77.481	2	2	Median	0.19529	0.26352	77.481	2	2	Median	7.6	16061000	14208000	1852300	16061000	14208000	1852300				298	2904;5088;17108	True;True;True	2989;5219;17617
A0A3B3ISQ4;Q9H6S3;Q9H6S3-3;Q9H6S3-2;H0YD62;H0YF37;A0A087WX39	A0A3B3ISQ4;Q9H6S3;Q9H6S3-3	10;10;9;4;2;2;2	10;10;9;4;2;2;2	10;10;9;4;2;2;2	Epidermal growth factor receptor kinase substrate 8-like protein 2	EPS8L2	7	10	10	10	10	10	10	21.7	21.7	21.7	88.063	788	788;715;731;327;139;167;232	1	13	0	57.002	0.6319	0.94296	26.027	10	5	Leave out requantified	0.6319	0.94296	26.027	10	5	Leave out requantified	21.7	157580000	99650000	57929000	157580000	99650000	57929000				299	2961;4964;8247;8398;9987;12131;13194;14198;15164;15712	True;True;True;True;True;True;True;True;True;True	3047;5091;8492;8649;10275;12497;13596;14627;15625;16185
A0A3B3ISU0;Q02487-2;Q02487;J3QRL9;Q14574-2;Q14574	A0A3B3ISU0;Q02487-2;Q02487	4;4;4;1;1;1	4;4;4;1;1;1	4;4;4;1;1;1	Desmocollin-2	DSC2	6	4	4	4	4	4	4	7.8	7.8	7.8	83.816	758	758;847;901;214;839;896	1	4	0	6.8282	0.6178	0.9716	63.661	4	1	Leave out requantified	0.6178	0.9716	63.661	4	1	Leave out requantified	7.8	63706000	45269000	18437000	63706000	45269000	18437000				300	7519;10609;16665;19206	True;True;True;True	7731;10904;17166;19793
A0A3B3ISZ1;Q8NB66	A0A3B3ISZ1;Q8NB66	2;2	2;2	2;2	Protein unc-13 homolog C	UNC13C	2	2	2	2	2	2	2	0.8	0.8	0.8	250.71	2212	2212;2214	1	2	0.008056	1.2442	NaN	NaN	NaN	1	0	Median	NaN	NaN	NaN	1	0	Median	0.8	1924400	920090	1004300	1924400	920090	1004300				301	11825;18751	True;True	12179;19320
A0A3B3IT57;A0A7I2V620;E9PH64;E7EWZ0;E9PF49;Q9Y6M9	A0A3B3IT57;A0A7I2V620;E9PH64;E7EWZ0;E9PF49;Q9Y6M9	4;4;4;4;4;4	4;4;4;4;4;4	4;4;4;4;4;4	NADH dehydrogenase [ubiquinone] 1 beta subcomplex subunit 9	NDUFB9	6	4	4	4	4	4	4	41.3	41.3	41.3	17.16	138	138;162;168;178;221;179	1	4	0	4.6218	0.85089	1.2184	19.787	2	1	Median	0.85089	1.2184	19.787	2	1	Median	41.3	24679000	14325000	10354000	24679000	14325000	10354000				302	1584;3335;12696;18779	True;True;True;True	1638;3430;13084;19354
A0A3B3IU45;A0A3B3IT92;P33991;A0A3B3ITP6;A0A3B3IS57;E5RG31;E5RFR3;A0A3B3IRR8	A0A3B3IU45;A0A3B3IT92;P33991;A0A3B3ITP6;A0A3B3IS57;E5RG31	14;14;14;12;11;7;1;1	14;14;14;12;11;7;1;1	14;14;14;12;11;7;1;1	DNA replication licensing factor MCM4	MCM4	8	14	14	14	14	14	14	28.4	28.4	28.4	91.19	813	813;904;863;742;749;582;140;191	1	18	0	62.239	0.56071	0.92194	41.608	15	6	Leave out requantified	0.56071	0.92194	41.608	15	6	Leave out requantified	28.4	543220000	293310000	249910000	543220000	293310000	249910000				303	1229;2630;3339;4972;6232;6311;9591;10560;10752;11935;13162;15674;16887;16912	True;True;True;True;True;True;True;True;True;True;True;True;True;True	1262;2707;3434;5099;6400;6482;9868;10855;11051;12290;12291;13564;16147;17392;17418
A0A3B3ITD8;P52948-6;P52948-2;P52948-5;P52948;P52948-4;P52948-3;H7C3P6;H0YCR0;H0YEN4	A0A3B3ITD8;P52948-6;P52948-2;P52948-5;P52948;P52948-4;P52948-3	8;8;8;8;8;6;6;2;1;1	8;8;8;8;8;6;6;2;1;1	8;8;8;8;8;6;6;2;1;1	Nuclear pore complex protein Nup98-Nup96;Nuclear pore complex protein Nup98;Nuclear pore complex protein Nup96	NUP98	10	8	8	8	8	8	8	8	8	8	143.45	1348	1348;1714;1726;1800;1817;920;937;753;179;235	1	11	0	17.517	0.74778	1.097	13.926	7	3	Leave out requantified	0.74778	1.097	13.926	7	3	Leave out requantified	8	91525000	56865000	34660000	91525000	56865000	34660000				304	537;991;4696;5156;8373;14453;14879;17747	True;True;True;True;True;True;True;True	547;1012;4812;5288;8622;14893;14894;15334;18275
A0A3B3ITE9;Q8N5M9	A0A3B3ITE9;Q8N5M9	1;1	1;1	1;1	Protein jagunal homolog 1	JAGN1	2	1	1	1	1	1	1	24	24	24	5.8635	50	50;183	1	1	0	2.8909	NaN	NaN	NaN	1	0	Median	NaN	NaN	NaN	1	0	Median	24	14751000	10795000	3956100	14751000	10795000	3956100				305	146	TRUE	148
J3QQU0;A0A3B3ITH3;Q9P2X3-2;Q9P2X3	J3QQU0;A0A3B3ITH3;Q9P2X3-2;Q9P2X3	1;1;1;1	1;1;1;1	1;1;1;1	Protein IMPACT	IMPACT	4	1	1	1	1	1	1	10.4	10.4	10.4	11.827	106	106;332;202;320	1	1	0.0018748	1.6847	NaN	NaN	NaN	1	1	Median	NaN	NaN	NaN	1	1	Median	10.4	2854200	2280200	573950	2854200	2280200	573950				306	12335	TRUE	12713
A0A3B3ITK7;P36871;P36871-3;P36871-2	A0A3B3ITK7;P36871;P36871-3;P36871-2	3;3;2;2	3;3;2;2	3;3;2;2	Phosphoglucomutase-1	PGM1	4	3	3	3	3	3	3	8	8	8	63.957	584	584;562;365;580	1	3	0	5.5673	0.51818	0.79154	52.835	3	1	Median	0.51818	0.79154	52.835	3	1	Median	8	53666000	35248000	18419000	53666000	35248000	18419000				307	14297;14927;16739	True;True;True	14728;15383;17243
A0A3B3ITR6;O95363	A0A3B3ITR6;O95363	1;1	1;1	1;1	Phenylalanine--tRNA ligase, mitochondrial	FARS2	2	1	1	1	1	1	1	2.8	2.8	2.8	50.075	433	433;451	1	1	0.00038655	1.9286	NaN	NaN	NaN	1	1	Median	NaN	NaN	NaN	1	1	Median	2.8	7365400	4800500	2564900	7365400	4800500	2564900				308	15789	TRUE	16267
A0A7I2V3T3;A0A7I2V5K9;A0A7I2V3D8;A0A7I2V2V4;A0A7I2V441;A0A7I2V4F3;A0A3B3ITW1;A0A7I2YQK0;P49841;P49841-2	A0A7I2V3T3;A0A7I2V5K9;A0A7I2V3D8;A0A7I2V2V4;A0A7I2V441;A0A7I2V4F3;A0A3B3ITW1;A0A7I2YQK0;P49841;P49841-2	1;1;1;1;1;1;1;1;1;1	1;1;1;1;1;1;1;1;1;1	1;1;1;1;1;1;1;1;1;1	Glycogen synthase kinase-3 beta	GSK3B	10	1	1	1	1	1	1	28.2	28.2	28.2	8.9961	85	85;90;97;102;105;110;387;470;420;433	1	1	0.00041615	2.526	NaN	NaN	NaN	0	0	Median	NaN	NaN	NaN	0	0	Median	28.2	8505400	8505400	0	8505400	8505400	0				309	18452	TRUE	19011
A0A3B3ITZ9;Q9Y2W1	A0A3B3ITZ9;Q9Y2W1	17;17	17;17	16;16	Thyroid hormone receptor-associated protein 3	THRAP3	2	17	17	16	17	17	16	21.5	21.5	21.5	103.52	910	910;955	1	19	0	54.631	0.76984	1.2673	35.032	15	5	Leave out requantified	0.76984	1.2673	35.032	15	5	Leave out requantified	21.5	497780000	272530000	225250000	497780000	272530000	225250000				310	1876;1900;3326;3857;4433;4489;5774;6533;7352;8987;10989;12108;14501;15003;15046;15289;16034	True;True;True;True;True;True;True;True;True;True;True;True;True;True;True;True;True	1935;1958;3420;3963;4544;4602;5927;6706;7558;9251;11299;12474;14942;15462;15505;15753;16517
Q14258;A0A3B3IUA7;I3L2W4	Q14258;A0A3B3IUA7	12;12;4	12;12;4	12;12;4	E3 ubiquitin/ISG15 ligase TRIM25	TRIM25	3	12	12	12	12	12	12	24.6	24.6	24.6	70.973	630	630;456;215	1	15	0	32.576	0.64264	1.0279	37.314	11	6	Leave out requantified	0.64264	1.0279	37.314	11	6	Leave out requantified	24.6	153370000	99694000	53681000	153370000	99694000	53681000				311	1395;1396;1867;1868;6011;8885;9045;10459;12227;12228;15964;18180	True;True;True;True;True;True;True;True;True;True;True;True	1436;1437;1926;1927;6180;9145;9310;10754;12602;12603;16448;18731
Q14690;A0A3B3IUD7;S4R3Q4	Q14690;A0A3B3IUD7	8;8;1	8;8;1	8;8;1	Protein RRP5 homolog	PDCD11	3	8	8	8	8	8	8	5.8	5.8	5.8	208.7	1871	1871;1872;38	1	8	0	12.338	0.41953	0.5743	56.862	5	2	Leave out requantified	0.41953	0.5743	56.862	5	2	Leave out requantified	5.8	70138000	46786000	23352000	70138000	46786000	23352000				312	768;1094;1302;1605;3965;6882;11982;18430	True;True;True;True;True;True;True;True	788;1120;1340;1659;4071;7063;12338;18989
A0A3F2YNY7;P08397-3;P08397;F5H4X2;F5H226;F5H345;A0A3B3IRR1;P08397-4;P08397-2	A0A3F2YNY7;P08397-3;P08397;F5H4X2;F5H226;F5H345;A0A3B3IRR1;P08397-4;P08397-2	2;2;2;1;1;1;1;1;1	2;2;2;1;1;1;1;1;1	2;2;2;1;1;1;1;1;1	Porphobilinogen deaminase	HMBS	9	2	2	2	2	2	2	10.1	10.1	10.1	38.824	355	355;321;361;81;191;330;338;304;344	1	3	0	18.734	NaN	NaN	NaN	1	0	Median	NaN	NaN	NaN	1	0	Median	10.1	11184000	7628700	3555700	11184000	7628700	3555700				313	6393;14373	True;True	6566;14810
A0A494BZW2;E9PEM5;A0A494C1L5;P50851-2;H0YAC6;P50851;A0A494C0R9;A0A3B3IU76	A0A494BZW2;E9PEM5;A0A494C1L5;P50851-2;H0YAC6;P50851;A0A494C0R9	5;5;5;5;4;4;3;1	5;5;5;5;4;4;3;1	5;5;5;5;4;4;3;1	Lipopolysaccharide-responsive and beige-like anchor protein	LRBA	8	5	5	5	5	5	5	4.3	4.3	4.3	233	2095	2095;2575;2852;2851;1505;2863;1880;242	1	5	0	6.1828	0.35023	0.55584	15.701	4	1	Leave out requantified	0.35023	0.55584	15.701	4	1	Leave out requantified	4.3	134690000	95420000	39268000	134690000	95420000	39268000				314	2156;9784;14882;15941;17737	True;True;True;True;True	2220;10068;15337;16424;18264
A0A494C101;A0A494C0T2;A0A494C016;P11498-2;P11498;E9PRE7;A0A494BZT5	A0A494C101;A0A494C0T2;A0A494C016;P11498-2;P11498;E9PRE7	4;4;4;4;4;3;1	4;4;4;4;4;3;1	4;4;4;4;4;3;1	Pyruvate carboxylase, mitochondrial	PC	7	4	4	4	4	4	4	12	12	12	53.49	483	483;531;631;529;1178;489;68	1	4	0	12.324	0.59703	0.89092	57.563	4	2	Median	0.59703	0.89092	57.563	4	2	Median	12	53794000	30990000	22803000	53794000	30990000	22803000				315	452;4981;9378;16901	True;True;True;True	460;5108;9652;17407
H0Y993;A0A494C028;P35659;B4DFG0;P35659-2;H0Y8X0;A0A494C198;D6RDA2;D6R9L5	H0Y993;A0A494C028;P35659;B4DFG0;P35659-2;H0Y8X0;A0A494C198;D6RDA2	8;8;8;6;6;5;5;4;2	8;8;8;6;6;5;5;4;2	8;8;8;6;6;5;5;4;2	Protein DEK	DEK	9	8	8	8	8	8	8	22.4	22.4	22.4	43.247	380	380;380;375;347;341;285;303;122;162	1	8	0	15.277	0.61298	0.95234	59.651	8	3	Leave out requantified	0.61298	0.95234	59.651	8	3	Leave out requantified	22.4	209740000	133560000	76184000	209740000	133560000	76184000				316	4387;9081;9964;10165;10660;12256;14481;18594	True;True;True;True;True;True;True;True	4498;9348;10251;10458;10958;12632;14922;19159
A0A494C1G8;A0A494C0Z6;H0Y6K5;A0A494C070;H0Y7L6;Q02447-4;Q02447-3;Q02447-5;Q02447-6;Q02447-2;Q02447	A0A494C1G8;A0A494C0Z6;H0Y6K5;A0A494C070;H0Y7L6;Q02447-4;Q02447-3;Q02447-5;Q02447-6;Q02447-2;Q02447	3;3;3;3;3;3;3;3;3;3;3	3;3;3;3;3;3;3;3;3;3;3	3;3;3;3;3;3;3;3;3;3;3	Transcription factor Sp3	SP3	11	3	3	3	3	3	3	32.8	32.8	32.8	15.65	137	137;617;713;727;738;479;496;713;728;769;781	1	3	0	7.9557	0.77049	1.2352	32.406	2	0	Median	0.77049	1.2352	32.406	2	0	Median	32.8	24987000	14355000	10632000	24987000	14355000	10632000				317	7675;18265;18266	True;True;True	7895;18818;18819
H3BSC0;J3KRT0;A0A494C0A9;Q13951;Q13951-2	H3BSC0;J3KRT0;A0A494C0A9;Q13951;Q13951-2	1;1;1;1;1	1;1;1;1;1	1;1;1;1;1	Core-binding factor subunit beta	CBFB	5	1	1	1	1	1	1	9.9	9.9	9.9	12.026	101	101;198;223;182;187	1	1	0.00039952	2.1735	NaN	NaN	NaN	1	0	Median	NaN	NaN	NaN	1	0	Median	9.9	23117000	14568000	8548100	23117000	14568000	8548100				318	14620	TRUE	15063
A0A494C0Q6;A0A494C0K5;A0A494C0W0;O95453-4;O95453-2;O95453-3;O95453	A0A494C0Q6;A0A494C0K5;A0A494C0W0;O95453-4;O95453-2;O95453-3;O95453	1;1;1;1;1;1;1	1;1;1;1;1;1;1	1;1;1;1;1;1;1	Poly(A)-specific ribonuclease PARN	PARN	7	1	1	1	1	1	1	2.2	2.2	2.2	66.622	581	581;614;664;464;578;593;639	1	1	0.00041649	2.5378	NaN	NaN	NaN	1	0	Median	NaN	NaN	NaN	1	0	Median	2.2	8789300	5154000	3635300	8789300	5154000	3635300				319	12168	TRUE	12539
A0A494C0R8;I3L2B0;K7EIG1	A0A494C0R8;I3L2B0;K7EIG1	16;16;15	16;16;15	2;2;1		CLUH	3	16	16	2	16	16	2	19.2	19.2	2.6	150.46	1348	1348;1297;1251	1	20	0	39.06	0.46314	0.71024	32.331	16	9	Leave out requantified	0.46314	0.71024	32.331	16	9	Leave out requantified	19.2	303220000	203550000	99670000	303220000	203550000	99670000				320	1882;2296;2710;3584;5967;6129;7115;7215;7295;9711;14086;14709;16132;17810;17873;19015	True;True;True;True;True;True;True;True;True;True;True;True;True;True;True;True	1941;2366;2789;3685;6134;6297;7311;7419;7499;9993;14508;15156;16619;18344;18415;19599
A0A494C0V9;B8ZZ87;Q6P582;Q6NZ67;H7BZ50;H7C173;H7C202	A0A494C0V9;B8ZZ87;Q6P582;Q6NZ67;H7BZ50;H7C173;H7C202	2;2;2;2;1;1;1	2;2;2;2;1;1;1	2;2;2;2;1;1;1	Mitotic-spindle organizing protein 2A;Mitotic-spindle organizing protein 2B	MZT2B;MZT2A	7	2	2	2	2	2	2	27.6	27.6	27.6	15.95	156	156;218;158;158;121;122;140	1	3	0	2.9077	NaN	NaN	NaN	1	1	Median	NaN	NaN	NaN	1	1	Median	27.6	14530000	6294000	8235600	14530000	6294000	8235600				321	271;9274	True;True	275;9546
A0A494C0W5;Q86WV6	A0A494C0W5;Q86WV6	1;1	1;1	1;1	Stimulator of interferon genes protein	TMEM173	2	1	1	1	1	1	1	8.1	8.1	8.1	28.999	260	260;379	1	1	0	2.9664	NaN	NaN	NaN	1	1	Median	NaN	NaN	NaN	1	1	Median	8.1	6423200	5641300	781930	6423200	5641300	781930				322	9746	TRUE	10029
A0A494C0X0;Q99426-2;Q99426;K7EP07;K7EK42	A0A494C0X0;Q99426-2;Q99426;K7EP07;K7EK42	5;5;5;4;3	5;5;5;4;3	5;5;5;4;3	Tubulin-folding cofactor B	TBCB	5	5	5	5	5	5	5	20.9	20.9	20.9	31.162	282	282;193;244;169;191	1	5	0	9.7795	0.73662	1.1634	65.742	5	3	Median	0.73662	1.1634	65.742	5	3	Median	20.9	179180000	100350000	78828000	179180000	100350000	78828000				323	1693;18853;18864;19193;19194	True;True;True;True;True	1747;19430;19441;19780;19781
A0A494C108;Q8N9T8	A0A494C108;Q8N9T8	2;2	2;2	2;2	Protein KRI1 homolog	KRI1	2	2	2	2	2	2	2	4.8	4.8	4.8	83.251	709	709;703	1	2	0	4.8126	0.83483	1.1922	55.735	2	2	Median	0.83483	1.1922	55.735	2	2	Median	4.8	13610000	8303500	5306200	13610000	8303500	5306200				324	4839;17182	True;True	4962;17696
K7ES25;A0A494C165;P12955-2;P12955;A0A494C194;P12955-3;V9GYE4	K7ES25;A0A494C165;P12955-2;P12955;A0A494C194;P12955-3	3;3;3;3;2;2;1	3;3;3;3;2;2;1	3;3;3;3;2;2;1	Xaa-Pro dipeptidase	PEPD	7	3	3	3	3	3	3	9.4	9.4	9.4	56.406	512	512;522;452;493;224;429;55	1	3	0	44.599	0.3903	0.62321	29.233	3	0	Leave out requantified	0.3903	0.62321	29.233	3	0	Leave out requantified	9.4	49381000	34756000	14625000	49381000	34756000	14625000				325	790;6749;18769	True;True;True	810;6926;19343
E9PBT8;J3QT17;A8MXB9;A0A494C1B1;J3KQJ1;Q8NBJ7-2;Q8NBJ7-5;Q8NBJ7	E9PBT8;J3QT17;A8MXB9;A0A494C1B1;J3KQJ1;Q8NBJ7-2;Q8NBJ7-5;Q8NBJ7	2;2;2;2;2;2;2;2	2;2;2;2;2;2;2;2	2;2;2;2;2;2;2;2	Sulfatase-modifying factor 2	SUMF2	8	2	2	2	2	2	2	11.6	11.6	11.6	25.829	232	232;236;286;305;320;213;217;301	1	2	0	4.5185	0.99487	1.5437	0.87863	2	0	Median	0.99487	1.5437	0.87863	2	0	Median	11.6	39786000	20054000	19731000	39786000	20054000	19731000				326	2484;11137	True;True	2558;11458
A0A494C1B8;Q5VZU9;P29144;A0A494C0U1;A0A494C1S4;A0A494C1L2;A0A494C1S6;A0A494C0A3	A0A494C1B8;Q5VZU9;P29144;A0A494C0U1;A0A494C1S4	8;8;8;7;5;1;1;1	8;8;8;7;5;1;1;1	8;8;8;7;5;1;1;1	Tripeptidyl-peptidase 2	TPP2	8	8	8	8	8	8	8	10.7	10.7	10.7	130.29	1173	1173;1262;1249;1179;192;101;124;217	1	9	0	24.08	0.60073	0.89177	38.422	7	3	Leave out requantified	0.60073	0.89177	38.422	7	3	Leave out requantified	10.7	113020000	70639000	42379000	113020000	70639000	42379000				327	395;2045;3064;5451;6735;8235;8507;15542	True;True;True;True;True;True;True;True	400;2108;3155;5596;6911;8480;8762;16009
A0A494C1F2;P35658-2;P35658-4;P35658;P35658-3;P35658-5;A0A0A0MSW3;H0Y837;E9PKD2;B7ZAV2;A0A494BZU9;H0YF36;A0A494C104	A0A494C1F2;P35658-2;P35658-4;P35658;P35658-3;P35658-5;A0A0A0MSW3;H0Y837	12;12;12;12;12;12;11;6;4;4;3;2;2	12;12;12;12;12;12;11;6;4;4;3;2;2	12;12;12;12;12;12;11;6;4;4;3;2;2	Nuclear pore complex protein Nup214	NUP214	13	12	12	12	12	12	12	9.5	9.5	9.5	212.48	2078	2078;2079;2080;2090;2091;2093;1519;967;495;916;720;140;203	1	13	0	67.221	0.57178	0.84089	37.674	10	3	Leave out requantified	0.57178	0.84089	37.674	10	3	Leave out requantified	9.5	143690000	96721000	46972000	143690000	96721000	46972000				328	2013;7464;9593;12666;12996;13888;14834;16709;16724;16832;16855;17710	True;True;True;True;True;True;True;True;True;True;True;True	2076;7672;9870;13054;13397;14306;15288;17213;17228;17336;17359;18236
C9J8U1;F8WAN1;A0A494C1J1;Q69YQ0-2;Q69YQ0	C9J8U1;F8WAN1;A0A494C1J1;Q69YQ0-2;Q69YQ0	1;1;1;1;1	1;1;1;1;1	1;1;1;1;1	Cytospin-A	SPECC1L;SPECC1L-ADORA2A	5	1	1	1	1	1	1	1.8	1.8	1.8	88.181	788	788;911;1136;1078;1117	1	1	0.0090403	1.2065	NaN	NaN	NaN	1	0	Median	NaN	NaN	NaN	1	0	Median	1.8	3155900	2075400	1080500	3155900	2075400	1080500				329	7696	TRUE	7916
C9JXK0;A0A494C1L1;Q14739	C9JXK0;A0A494C1L1;Q14739	4;4;4	4;4;4	4;4;4	Lamin-B receptor	LBR	3	4	4	4	4	4	4	22.1	22.1	22.1	24.284	213	213;411;615	1	5	0	14.965	0.4837	0.75791	60.469	5	2	Median	0.4837	0.75791	60.469	5	2	Median	22.1	304190000	176130000	128060000	304190000	176130000	128060000				330	10668;13891;16113;19084	True;True;True;True	10966;14309;16600;19670
A0A494C1N0;P26885	A0A494C1N0;P26885	1;1	1;1	1;1	Peptidyl-prolyl cis-trans isomerase FKBP2	FKBP2	2	1	1	1	1	1	1	7	7	7	18.562	171	171;142	1	1	0.0099691	1.171	NaN	NaN	NaN	1	0	Median	NaN	NaN	NaN	1	0	Median	7	12559000	8478400	4080800	12559000	8478400	4080800				331	10751	TRUE	11050
F8WC64;A0A494C1S7;Q9Y5Q9-2;Q9Y5Q9	F8WC64;A0A494C1S7;Q9Y5Q9-2;Q9Y5Q9	1;1;1;1	1;1;1;1	1;1;1;1	General transcription factor 3C polypeptide 3	GTF3C3	4	1	1	1	1	1	1	36.8	36.8	36.8	4.7364	38	38;631;413;886	1	1	0.0018875	1.731	NaN	NaN	NaN	1	0	Median	NaN	NaN	NaN	1	0	Median	36.8	5450300	4345500	1104800	5450300	4345500	1104800				332	14319	TRUE	14751
Q6ZRV2;A0A494C1T9;J3KPS2	Q6ZRV2;A0A494C1T9;J3KPS2	3;3;2	3;3;2	3;3;2	Protein FAM83H	FAM83H	3	3	3	3	3	3	3	4.5	4.5	4.5	127.12	1179	1179;1380;906	1	3	0	10.041	0.94074	0.8797	51.381	3	1	Plateau	0.94074	0.8797	51.381	3	1	Plateau	4.5	27120000	17529000	9590800	27120000	17529000	9590800				333	1081;5048;6565	True;True;True	1106;5177;6740
A0A499FI31;Q15020-4;Q15020;A0A494C0L2;F8W667;Q15020-3;Q15020-2;H0YHU8	A0A499FI31;Q15020-4;Q15020	12;12;12;3;3;3;3;1	12;12;12;3;3;3;3;1	12;12;12;3;3;3;3;1	Squamous cell carcinoma antigen recognized by T-cells 3	SART3	8	12	12	12	12	12	12	18.3	18.3	18.3	111.96	981	981;927;963;263;305;129;364;144	1	13	0	101.82	0.76921	1.1514	40.149	13	2	Leave out requantified	0.76921	1.1514	40.149	13	2	Leave out requantified	18.3	225500000	127880000	97614000	225500000	127880000	97614000				334	945;1468;2041;2205;2349;3641;5422;6098;6498;13691;13736;16775	True;True;True;True;True;True;True;True;True;True;True;True	967;1512;1513;2104;2270;2420;3742;5565;6267;6671;14105;14150;17279
A0A499FIX8;H7BXI1;A0FGR8-2;A0A087WXU3;A0FGR8-5;A0FGR8;A0FGR8-6	A0A499FIX8;H7BXI1;A0FGR8-2;A0A087WXU3;A0FGR8-5;A0FGR8;A0FGR8-6	5;5;4;3;3;3;3	5;5;4;3;3;3;3	5;5;4;3;3;3;3	Extended synaptotagmin-2	ESYT2	7	5	5	5	5	5	5	10.8	10.8	10.8	93.977	845	845;866;893;921;328;921;942	1	5	0	44.905	0.91231	1.3586	7.5505	2	0	Median	0.91231	1.3586	7.5505	2	0	Median	10.8	30640000	15992000	14648000	30640000	15992000	14648000				335	1768;5637;14269;15419;16552	True;True;True;True;True	1824;5786;14699;15885;17050
A0A4V7I447;Q0VD83-3;Q0VD83	A0A4V7I447;Q0VD83-3;Q0VD83	1;1;1	1;1;1	1;1;1	Apolipoprotein B receptor	APOBR	3	1	1	1	1	1	1	1.1	1.1	1.1	114.87	1088	1088;1078;1097	1	1	0.004315	1.4128	NaN	NaN	NaN	1	1	Median	NaN	NaN	NaN	1	1	Median	1.1	2584100	1669000	915160	2584100	1669000	915160				336	16031	TRUE	16514
H0Y9X2;U3KQK7;U3KPX3;A0A590UJ43;P48729;P48729-2	H0Y9X2;U3KQK7;U3KPX3;A0A590UJ43;P48729;P48729-2	1;1;1;1;1;1	1;1;1;1;1;1	1;1;1;1;1;1	Casein kinase I isoform alpha	CSNK1A1	6	1	1	1	1	1	1	12.6	12.6	12.6	19.291	167	167;184;368;426;337;365	1	1	0	4.5688	NaN	NaN	NaN	0	0	Median	NaN	NaN	NaN	0	0	Median	12.6	5125500	5125500	0	5125500	5125500	0				337	276	TRUE	280
C9JE12;C9JCW7;A0A590UJA9;Q9BVT8	C9JE12;C9JCW7;A0A590UJA9;Q9BVT8	1;1;1;1	1;1;1;1	1;1;1;1	Transmembrane and ubiquitin-like domain-containing protein 1	TMUB1	4	1	1	1	1	1	1	20.4	20.4	20.4	16.12	152	152;170;367;246	1	1	0	9.7927	NaN	NaN	NaN	1	0	Median	NaN	NaN	NaN	1	0	Median	20.4	17080000	8380800	8699200	17080000	8380800	8699200				338	7124	TRUE	7320
H0Y390;A0A590UJG2;A0A7P0MQR8;H3BPE1;H3BQK9;Q9UPN3-4;Q9UPN3-3;Q9UPN3-2;Q9UPN3-5;Q9UPN3;E9PNZ4	H0Y390;A0A590UJG2;A0A7P0MQR8;H3BPE1;H3BQK9;Q9UPN3-4;Q9UPN3-3;Q9UPN3-2;Q9UPN3-5;Q9UPN3;E9PNZ4	2;2;2;2;2;2;2;2;2;2;1	2;2;2;2;2;2;2;2;2;2;1	2;2;2;2;2;2;2;2;2;2;1	Microtubule-actin cross-linking factor 1, isoforms 1/2/3/5	MACF1	11	2	2	2	2	2	2	0.7	0.7	0.7	505.64	4434	4434;5379;7385;7555;7592;5300;5374;5430;5938;7388;2028	1	2	0	4.1688	NaN	NaN	NaN	1	0	Median	NaN	NaN	NaN	1	0	Median	0.7	5402400	3330200	2072200	5402400	3330200	2072200				339	10134;16986	True;True	10427;17491
A0A590UJM2;A0A590UK29;A0A590UK15;Q13423;A0A590UJI3;E9PCX7;D6RHU2;A0A590UJA4;A0A590UKC7;D6RAI5;D6RCR6	A0A590UJM2;A0A590UK29;A0A590UK15;Q13423;A0A590UJI3;E9PCX7;D6RHU2;A0A590UJA4;A0A590UKC7;D6RAI5	7;7;7;7;5;5;4;4;4;4;2	7;7;7;7;5;5;4;4;4;4;2	7;7;7;7;5;5;4;4;4;4;2	NAD(P) transhydrogenase, mitochondrial	NNT	11	7	7	7	7	7	7	16.2	16.2	16.2	52.178	487	487;521;1027;1086;565;955;199;201;212;217;58	1	9	0	10.387	0.71709	1.0572	45.835	8	2	Leave out requantified	0.71709	1.0572	45.835	8	2	Leave out requantified	16.2	130510000	73114000	57393000	130510000	73114000	57393000				340	4634;6016;9018;11795;11796;16854;17331	True;True;True;True;True;True;True	4749;6185;9283;12149;12150;17358;17845
Q5JWF2;P63092-2;Q5JWE9;A0A7I2V5R6;P63092-3;A0A590UJS2;P63092;P63092-4;Q5JWF2-2;A0A590UJ22;A0A0A0MR13;A0A590UJB7;A0A590UJR6;A0A590UJQ9;S4R3V9;B0AZR9;A0A590UJI6;A0A590UJQ2;A0A590UJY8;A0A804HIH4;A0A590UKA9;A0A590UJ58;A0A590UKA4;A0A590UKA1;A0A590UJG5;A0A590UJF0;A0A590UJJ0;A0A590UJA5;A0A590UKB4;A0A590UJB0;A0A590UK28;A0A590UJY2;S4R3E3	Q5JWF2;P63092-2;Q5JWE9;A0A7I2V5R6;P63092-3;A0A590UJS2;P63092;P63092-4;Q5JWF2-2;A0A590UJ22;A0A0A0MR13;A0A590UJB7;A0A590UJR6;A0A590UJQ9;S4R3V9;B0AZR9;A0A590UJI6;A0A590UJQ2;A0A590UJY8;A0A804HIH4;A0A590UKA9;A0A590UJ58;A0A590UKA4;A0A590UKA1;A0A590UJG5;A0A590UJF0;A0A590UJJ0;A0A590UJA5;A0A590UKB4;A0A590UJB0;A0A590UK28;A0A590UJY2;S4R3E3	4;4;4;4;4;4;4;4;4;3;3;3;3;3;3;3;3;3;3;3;3;3;3;3;3;3;3;3;3;3;3;2;2	4;4;4;4;4;4;4;4;4;3;3;3;3;3;3;3;3;3;3;3;3;3;3;3;3;3;3;3;3;3;3;2;2	3;3;3;3;3;3;3;3;3;3;3;3;3;3;3;3;3;3;3;3;3;3;3;3;3;3;3;3;3;3;3;2;2	Guanine nucleotide-binding protein G(s) subunit alpha isoforms XLas;Guanine nucleotide-binding protein G(s) subunit alpha isoforms short	GNAS	33	4	4	3	4	4	3	6.2	6.2	5.1	111.02	1037	1037;380;1022;1038;379;368;394;395;1023;335;362;336;336;336;335;335;335;335;335;285;321;335;320;321;320;320;321;321;321;321;321;237;160	1	4	0	10.906	0.70363	1.0766	65.998	4	4	Median	0.70363	1.0766	65.998	4	4	Median	6.2	174930000	122440000	52491000	174930000	122440000	52491000				341	10080;12376;14959;19205	True;True;True;True	10371;12754;15416;19792
E9PJF6;A0A7P0T999;A0A590UJX5;A0A7P0Z4H6;A0A804CCZ3;A0A5F9UK94;H0Y360;Q01433-2;Q01433;E9PIJ1;A0A7P0TB79;A0A590UK85;Q01433-3;Q01433-5	E9PJF6;A0A7P0T999;A0A590UJX5;A0A7P0Z4H6;A0A804CCZ3;A0A5F9UK94;H0Y360;Q01433-2;Q01433;E9PIJ1;A0A7P0TB79;A0A590UK85;Q01433-3;Q01433-5	2;2;2;2;2;2;2;2;2;1;1;1;1;1	2;2;2;2;2;2;2;2;2;1;1;1;1;1	1;1;1;1;1;1;1;1;1;0;0;0;0;0	AMP deaminase 2	AMPD2	14	2	2	1	2	2	1	29.1	29.1	11.7	11.601	103	103;118;469;628;788;825;836;798;879;87;237;564;760;761	1	2	0	5.149	0.82928	1.2548	11.211	2	0	Median	0.82928	1.2548	11.211	2	0	Median	29.1	20199000	10869000	9329800	20199000	10869000	9329800				342	5844;13884	True;True	6003;14302
A0A590UK80;Q13247-3;A0A590UJK4;A0A590UJP7;Q13247;A0A590UK01;Q9Y468-2;Q9Y468-4;Q9Y468-3;A0A3B3ISP5;Q9Y468-1;A0A3B3IS65;Q9Y468;A0A0A0MRR4;A0A3B3ISS0;A0A3F2YNZ1;Q13247-2	A0A590UK80;Q13247-3;A0A590UJK4;A0A590UJP7;Q13247;A0A590UK01	8;7;7;7;7;7;1;1;1;1;1;1;1;1;1;1;1	8;7;7;7;7;7;1;1;1;1;1;1;1;1;1;1;1	5;4;4;4;4;4;1;1;1;1;1;1;1;1;1;1;1	Serine/arginine-rich splicing factor 6	SRSF6	17	8	8	5	8	8	5	6.9	6.9	5.4	120.93	1090	1090;335;226;276;344;273;738;752;390;494;772;497;840;743;821;862;135	1	12	0	23.223	0.73017	1.1122	23.784	11	2	Leave out requantified	0.73017	1.1122	23.784	11	2	Leave out requantified	6.9	865380000	495660000	369720000	865380000	495660000	369720000				343	1277;2815;3419;9424;9820;12391;12392;16664	True;True;True;True;True;True;True;True	1313;1314;2898;3518;9697;10105;12769;12770;17165
M0QYM8;M0R054;M0QX65;A0A590UK93;A0A590UKC5;B3KNJ4;Q9UBE0-2;Q9UBE0-3;Q9UBE0	M0QYM8;M0R054;M0QX65;A0A590UK93;A0A590UKC5;B3KNJ4;Q9UBE0-2;Q9UBE0-3;Q9UBE0	2;2;2;2;2;2;2;2;2	2;2;2;2;2;2;2;2;2	2;2;2;2;2;2;2;2;2	SUMO-activating enzyme subunit 1;SUMO-activating enzyme subunit 1, N-terminally processed	SAE1	9	2	2	2	2	2	2	9.8	9.8	9.8	14.899	133	133;157;205;210;235;299;266;299;346	1	2	0	4.2456	0.50574	0.74696	34.48	2	1	Median	0.50574	0.74696	34.48	2	1	Median	9.8	25947000	14341000	11606000	25947000	14341000	11606000				344	18356;18357	True;True	18910;18911
A0A5F9UP49;Q9BRK5;H0Y3T6;A0A5F9UJX7;Q9BRK5-2;Q9BRK5-6;G3V1E2;Q9BRK5-4;Q9BRK5-3;Q9BRK5-5	A0A5F9UP49;Q9BRK5;H0Y3T6;A0A5F9UJX7;Q9BRK5-2;Q9BRK5-6;G3V1E2;Q9BRK5-4;Q9BRK5-3	4;4;3;3;3;3;2;2;2;1	4;4;3;3;3;3;2;2;2;1	4;4;3;3;3;3;2;2;2;1	45 kDa calcium-binding protein	SDF4	10	4	4	4	4	4	4	17.5	17.5	17.5	40.936	355	355;362;243;341;259;348;254;202;254;130	1	4	0	9.6241	0.32171	0.47157	88.127	3	2	Median	0.32171	0.47157	88.127	3	2	Median	17.5	31052000	23807000	7245500	31052000	23807000	7245500				345	2245;3251;10717;18728	True;True;True;True	2310;3344;11015;19297
A0A5F9ZH31;A0A5K1VW54;P55263-3;P55263;A0A5F9ZGZ8;A0A5F9ZH72;A0A5F9ZHJ1;A0A5K1VW94;P55263-4;P55263-2	A0A5F9ZH31;A0A5K1VW54;P55263-3;P55263;A0A5F9ZGZ8;A0A5F9ZH72;A0A5F9ZHJ1;A0A5K1VW94;P55263-4;P55263-2	2;2;2;2;1;1;1;1;1;1	2;2;2;2;1;1;1;1;1;1	2;2;2;2;1;1;1;1;1;1	Adenosine kinase	ADK	10	2	2	2	2	2	2	8.2	8.2	8.2	33.357	294	294;347;305;362;179;229;270;356;327;345	1	2	0	3.1943	0.75064	1.1901	31.356	2	0	Median	0.75064	1.1901	31.356	2	0	Median	8.2	46527000	25337000	21190000	46527000	25337000	21190000				346	34;14763	True;True	34;15213
A0A5F9ZHC6;A0A5F9ZHM8;P04424-3;P04424-2;P04424	A0A5F9ZHC6;A0A5F9ZHM8;P04424-3;P04424-2;P04424	1;1;1;1;1	1;1;1;1;1	1;1;1;1;1	Argininosuccinate lyase	ASL	5	1	1	1	1	1	1	6.7	6.7	6.7	18.369	163	163;347;438;444;464	1	1	0.0018769	1.6971	NaN	NaN	NaN	1	0	Median	NaN	NaN	NaN	1	0	Median	6.7	13155000	6097300	7057700	13155000	6097300	7057700				347	5343	TRUE	5485
E9PGZ4;A0A5F9ZHN7;Q9NTJ5-2;Q9NTJ5;C9JV50;F8WDN7	E9PGZ4;A0A5F9ZHN7;Q9NTJ5-2;Q9NTJ5;C9JV50	5;5;5;5;4;1	5;5;5;5;4;1	5;5;5;5;4;1	Phosphatidylinositide phosphatase SAC1	SACM1L	6	5	5	5	5	5	5	9.3	9.3	9.3	55.571	484	484;609;526;587;187;287	1	5	0	7.1124	0.70507	1.1321	38.361	3	2	Plateau	0.70507	1.1321	38.361	3	2	Plateau	9.3	24966000	17163000	7802500	24966000	17163000	7802500				348	6546;11609;13701;14825;16684	True;True;True;True;True	6721;11952;14115;15279;17187
A0A5H1ZRP4;Q8WX92-2;Q8WX92	A0A5H1ZRP4;Q8WX92-2;Q8WX92	2;2;1	2;2;1	2;2;1	Negative elongation factor B	NELFB	3	2	2	2	2	2	2	5.4	5.4	5.4	70.038	628	628;628;580	1	2	0	6.0292	NaN	NaN	NaN	1	0	Median	NaN	NaN	NaN	1	0	Median	5.4	31149000	19971000	11178000	31149000	19971000	11178000				349	1325;1931	True;True	1363;1992
A0A5H1ZRS1;Q15154-2;Q15154-5;Q15154;A0A4W8VX11;Q15154-4;E7EV93;E5RGQ4;E9PGW9;H0YBA1;Q15154-3	A0A5H1ZRS1;Q15154-2;Q15154-5;Q15154;A0A4W8VX11;Q15154-4;E7EV93	6;6;6;6;5;5;3;2;2;2;2	6;6;6;6;5;5;3;2;2;2;2	5;5;5;5;5;5;3;2;2;1;2	Pericentriolar material 1 protein	PCM1	11	6	6	5	5	5	5	4	4	3.1	227.73	2016	2016;1969;2016;2024;1860;1860;749;408;530;764;530	1	6	0	37.188	0.82348	1.1315	52.806	4	2	Median	0.82348	1.1315	52.806	4	2	Median	3.1	42207000	25203000	17004000	42207000	25203000	17004000				350	4529;11247;11296;12361;17135;19075	True;True;True;True;True;True	11571;11621;12739;17644;19661
A0A669KAX3;O76024;A0A804HK77;A0A804HIL2;A0A669KBF0;H0Y9G5;A0A669KB26;A0A804HIL0;A0A804HKM5	A0A669KAX3;O76024;A0A804HK77;A0A804HIL2;A0A669KBF0;H0Y9G5	3;3;2;2;2;2;1;1;1	3;3;2;2;2;2;1;1;1	3;3;2;2;2;2;1;1;1	Wolframin	WFS1	9	3	3	3	3	3	3	5.8	5.8	5.8	101.54	902	902;890;234;278;427;807;148;157;164	1	3	0	5.719	0.87923	1.3283	11.889	3	1	Median	0.87923	1.3283	11.889	3	1	Median	5.8	32433000	18795000	13638000	32433000	18795000	13638000				351	2883;12967;13293	True;True;True	2968;13368;13699
A0A7P0T954;Q13620;Q13620-1;K4DI93;A0A669KAX4;A0A7P0TAQ3;A0A804CL36;A0A7P0T9L3;A0A7P0T8P8;Q13620-3;A0A7P0T9C8;A0A669KAU9;A0A7P0T8W4;A0A0A0MR50;A0A7P0T9D0;A0A7P0T9R8;Q13619-2;Q13619	A0A7P0T954;Q13620;Q13620-1;K4DI93;A0A669KAX4;A0A7P0TAQ3;A0A804CL36;A0A7P0T9L3;A0A7P0T8P8;Q13620-3;A0A7P0T9C8	5;5;5;5;5;5;4;4;3;3;3;2;2;2;2;2;2;2	5;5;5;5;5;5;4;4;3;3;3;2;2;2;2;2;2;2	5;5;5;5;5;5;4;4;3;3;3;2;2;2;2;2;2;2	Cullin-4B	CUL4B	18	5	5	5	5	5	5	6.8	6.8	6.8	106.86	933	933;913;895;900;897;864;844;780;675;717;686;198;298;667;656;401;659;759	1	5	0	10.293	0.68225	1.0437	27.141	2	1	Median	0.68225	1.0437	27.141	2	1	Median	6.8	43966000	29460000	14505000	43966000	29460000	14505000				352	4585;7689;13902;15443;16577	True;True;True;True;True	4700;7909;14320;15909;17075
Q92538;A0A7I2YQ65;A0A669KB10;A0A7P0RGV0;A0A7I2V452;A0A7I2YQM2;A0A7I2V2L5;A0A7I2V514;A0A7I2V529;A0A7I2V4K2;A0A7I2V3Y5;A0A7I2V2L4;A0A669KBG8;Q92538-3;Q92538-2;A0A7I2V3J0;A0A7I2V2I0;A0A7I2V5C9;A0A7I2V4H1;A0A7I2YQP6	Q92538;A0A7I2YQ65;A0A669KB10;A0A7P0RGV0;A0A7I2V452;A0A7I2YQM2;A0A7I2V2L5;A0A7I2V514;A0A7I2V529;A0A7I2V4K2;A0A7I2V3Y5;A0A7I2V2L4;A0A669KBG8;Q92538-3;Q92538-2	3;3;3;3;3;3;3;3;3;3;3;3;3;3;3;1;1;1;1;1	2;2;2;2;2;2;2;2;2;2;2;2;2;2;2;1;1;1;1;1	2;2;2;2;2;2;2;2;2;2;2;2;2;2;2;1;1;1;1;1	Golgi-specific brefeldin A-resistance guanine nucleotide exchange factor 1	GBF1	20	3	2	2	3	2	2	2.2	1.8	1.8	206.44	1859	1859;1757;1884;1860;1843;1827;1761;1761;1682;1600;1493;1489;1892;1855;1856;138;96;132;117;89	1	2	0	6.4473	NaN	NaN	NaN	0	0	Median	NaN	NaN	NaN	0	0	Median	2.2	2270600	2270600	0	2270600	2270600	0				353	6205;10519;14280	True;False;True	6373;10814;14710
A0A669KB12;Q09472;I3L0Q1;I3L466	A0A669KB12;Q09472	3;3;1;1	3;3;1;1	2;2;0;0	Histone acetyltransferase p300	EP300	4	3	3	2	3	3	2	3.1	3.1	2.4	261.38	2388	2388;2414;254;1105	1	3	0.00040388	2.2542	NaN	NaN	NaN	1	0	Median	NaN	NaN	NaN	1	0	Median	3.1	5326700	2637500	2689300	5326700	2637500	2689300				354	143;2427;10790	True;True;True	145;2499;11089
A0A669KB71;O94842-3;O94842-2;O94842	A0A669KB71;O94842-3;O94842-2;O94842	1;1;1;1	1;1;1;1	1;1;1;1	TOX high mobility group box family member 4	TOX4	4	1	1	1	1	1	1	6.1	6.1	6.1	40.383	379	379;595;598;621	1	1	0	10.713	NaN	NaN	NaN	1	0	Median	NaN	NaN	NaN	1	0	Median	6.1	10198000	5976300	4222000	10198000	5976300	4222000				355	6228	TRUE	6396
A0A669KBF5;A0A669KBE6;Q9NV96-3;Q9NV96-2;Q9NV96	A0A669KBF5;A0A669KBE6;Q9NV96-3;Q9NV96-2;Q9NV96	1;1;1;1;1	1;1;1;1;1	1;1;1;1;1	Cell cycle control protein 50A	TMEM30A	5	1	1	1	1	1	1	4.5	4.5	4.5	32.514	289	289;325;242;325;361	1	1	0.001142	1.7815	NaN	NaN	NaN	1	1	Median	NaN	NaN	NaN	1	1	Median	4.5	14704000	9468600	5235800	14704000	9468600	5235800				356	5236	TRUE	5373
A0A6I8PRS0;B4DER1;A0A6I8PIV1;Q9P2J5-2;Q9P2J5;A0A6I8PLB3;A0A6I8PS05;A0A6I8PLB8;A0A6I8PL42;A0A6I8PIT3;A0A6I8PIP7;A0A6I8PTV8;Q9P2J5-3;A0A6I8PRU9	A0A6I8PRS0;B4DER1;A0A6I8PIV1;Q9P2J5-2;Q9P2J5;A0A6I8PLB3;A0A6I8PS05;A0A6I8PLB8;A0A6I8PL42;A0A6I8PIT3;A0A6I8PIP7;A0A6I8PTV8	7;7;7;7;7;6;6;6;6;6;5;4;3;2	7;7;7;7;7;6;6;6;6;6;5;4;3;2	7;7;7;7;7;6;6;6;6;6;5;4;3;2	Leucine--tRNA ligase, cytoplasmic	LARS	14	7	7	7	7	7	7	12.6	12.6	12.6	127.91	1121	1121;1149;1175;1122;1176;1024;1049;1112;1130;1164;850;697;485;543	1	9	0	23.68	0.68216	1.0617	63.62	7	3	Leave out requantified	0.68216	1.0617	63.62	7	3	Leave out requantified	12.6	157630000	95254000	62374000	157630000	95254000	62374000				357	4074;4270;4795;7429;11171;11691;15511	True;True;True;True;True;True;True	4182;4381;4917;7636;7637;11494;12036;15978
Q99615;Q99615-2;A0A6I8PU73;A0A6I8PUD4;A0A6I8PS32;A0A6I8PR89;A0A6I8PRZ0;A0A6I8PLE7;A0A6I8PU89;A0A6I8PIK4;K7ER44;A0A6I8PUC2;K7EPP7;K7EJL5;K7EIH8;K7EK03;K7ESP1;K7EJV7;K7EN19;K7ELJ8;K7EJE9	Q99615;Q99615-2;A0A6I8PU73;A0A6I8PUD4;A0A6I8PS32;A0A6I8PR89;A0A6I8PRZ0;A0A6I8PLE7;A0A6I8PU89;A0A6I8PIK4;K7ER44;A0A6I8PUC2;K7EPP7;K7EJL5;K7EIH8;K7EK03;K7ESP1;K7EJV7;K7EN19;K7ELJ8;K7EJE9	6;6;6;6;6;6;6;6;5;5;5;5;5;4;4;4;4;4;4;3;3	6;6;6;6;6;6;6;6;5;5;5;5;5;4;4;4;4;4;4;3;3	3;3;3;3;3;3;3;3;2;2;2;2;2;1;1;1;1;1;1;0;0	DnaJ homolog subfamily C member 7	DNAJC7	21	6	6	3	6	6	3	15.4	15.4	9.3	56.44	494	494;438;497;481;467;454;436;355;347;456;401;291;253;102;267;242;180;113;104;137;74	1	7	0	9.4566	0.52454	0.78639	48.318	6	2	Leave out requantified	0.52454	0.78639	48.318	6	2	Leave out requantified	15.4	111750000	79655000	32096000	111750000	79655000	32096000				358	323;1704;5228;9315;11589;11596	True;True;True;True;True;True	326;1758;5364;5365;9587;11931;11938
A0A6I8PTT9;Q06210-2;Q06210;A0A6I8PRN4;O94808;E5RJP4	A0A6I8PTT9;Q06210-2;Q06210;A0A6I8PRN4	9;9;9;8;2;1	9;9;9;8;2;1	9;9;9;8;2;1	Glutamine--fructose-6-phosphate aminotransferase [isomerizing] 1	GFPT1	6	9	9	9	9	9	9	20.2	20.2	20.2	70.431	625	625;681;699;609;682;216	1	10	0	36.779	0.35589	0.53481	40.996	7	1	Leave out requantified	0.35589	0.53481	40.996	7	1	Leave out requantified	20.2	150420000	107000000	43423000	150420000	107000000	43423000				359	2354;4081;4557;6559;6828;6831;10599;14111;18625	True;True;True;True;True;True;True;True;True	2425;4189;4671;6734;7006;7009;10894;14533;19193
A0A6Q8KRG2;Q08379;Q08379-2;A0A1W2PQY5;H0Y7B8;B7ZC06	A0A6Q8KRG2;Q08379;Q08379-2;A0A1W2PQY5	7;7;5;4;2;2	7;7;5;4;2;2	7;7;5;4;2;2	Golgin subfamily A member 2	GOLGA2	6	7	7	7	7	7	7	8.2	8.2	8.2	111.66	990	990;1002;620;346;234;461	1	9	0	13.197	0.49544	0.74539	15.367	6	3	Leave out requantified	0.49544	0.74539	15.367	6	3	Leave out requantified	8.2	62962000	44382000	18580000	62962000	44382000	18580000				360	109;1482;4247;9412;12546;12775;15096	True;True;True;True;True;True;True	111;1528;4358;9685;12928;13167;15557
A0A6Q8PF69;A0A6Q8PGR0;A0A6Q8PHA0;A0A6Q8PFN8;F5H2T0;A0A6Q8PH48;A0A6Q8PHI5;A0A6Q8PGW3;A0A6Q8PF66;A0A6Q8PFB7;A0A6Q8PEX6;A0A6Q8PG86;A0A6Q8PFH9;A0A6Q8PHF4;A0A6Q8PHC9;O95163	A0A6Q8PF69;A0A6Q8PGR0;A0A6Q8PHA0;A0A6Q8PFN8;F5H2T0;A0A6Q8PH48;A0A6Q8PHI5;A0A6Q8PGW3;A0A6Q8PF66;A0A6Q8PFB7;A0A6Q8PEX6;A0A6Q8PG86;A0A6Q8PFH9;A0A6Q8PHF4;A0A6Q8PHC9;O95163	1;1;1;1;1;1;1;1;1;1;1;1;1;1;1;1	1;1;1;1;1;1;1;1;1;1;1;1;1;1;1;1	1;1;1;1;1;1;1;1;1;1;1;1;1;1;1;1	Elongator complex protein 1	IKBKAP	16	1	1	1	1	1	1	1.5	1.5	1.5	90.907	810	810;812;892;928;983;1091;1184;1218;1232;1295;1299;1302;1313;1343;1346;1332	1	1	0	2.7896	NaN	NaN	NaN	1	1	Median	NaN	NaN	NaN	1	1	Median	1.5	5692500	4503200	1189300	5692500	4503200	1189300				361	2588	TRUE	2664
A0A6Q8PG75;A0A6Q8PGA4;A0A6Q8PG30;A0A6Q8PHQ1;A0A6Q8PEZ7;Q96S66-4;Q96S66-3;Q96S66-2;Q96S66;A0A6Q8PG14;A0A6Q8PFH1;A0A6Q8PF97;A0A6Q8PFT6;A0A6Q8PF11;Q5T1P5	A0A6Q8PG75;A0A6Q8PGA4;A0A6Q8PG30;A0A6Q8PHQ1;A0A6Q8PEZ7;Q96S66-4;Q96S66-3;Q96S66-2;Q96S66;A0A6Q8PG14	4;4;4;4;4;4;4;4;4;2;1;1;1;1;1	1;1;1;1;1;1;1;1;1;0;1;1;1;1;1	1;1;1;1;1;1;1;1;1;0;1;1;1;1;1	Chloride channel CLIC-like protein 1	CLCC1	15	4	1	1	4	1	1	13.7	5.3	5.3	53.146	473	473;477;523;540;568;366;430;501;551;436;113;117;121;255;262	1	1	0.010024	1.1891	NaN	NaN	NaN	0	0	Median	NaN	NaN	NaN	0	0	Median	13.7	7398100	7398100	0	7398100	7398100	0				362	735;6443;14065;18897	False;False;False;True	753;6616;14486;19474
P49588;A0A6Q8PF33;A0A6Q8PGE8;P49588-2;A0A6Q8PGN5;A0A6Q8PFY2;A0A6Q8PGR9;H3BPK7;A0A6Q8PGB5;A0A6Q8PFK3;A0A6Q8PHJ2;A0A6Q8PH44;A0A6Q8PHP7;A0A6Q8PHP3;A0A6Q8PF77;A0A6Q8PG28;A0A6Q8PG62;A0A6Q8PGI8	P49588;A0A6Q8PF33;A0A6Q8PGE8;P49588-2;A0A6Q8PGN5;A0A6Q8PFY2;A0A6Q8PGR9;H3BPK7;A0A6Q8PGB5;A0A6Q8PFK3	30;30;30;29;29;29;29;28;25;19;14;12;8;8;8;6;4;1	30;30;30;29;29;29;29;28;25;19;14;12;8;8;8;6;4;1	30;30;30;29;29;29;29;28;25;19;14;12;8;8;8;6;4;1	Alanine--tRNA ligase, cytoplasmic	AARS	18	30	30	30	30	30	30	38.1	38.1	38.1	106.81	968	968;961;959;992;984;977;940;999;925;772;789;734;560;535;521;327;278;275	1	37	0	123.24	0.45386	0.72209	42.867	30	12	Leave out requantified	0.45386	0.72209	42.867	30	12	Leave out requantified	38.1	826820000	506030000	320790000	826820000	506030000	320790000				363	587;1422;1902;1903;2274;2275;2411;2709;3649;4061;4062;5490;6265;6266;6609;7806;8160;8230;8369;10817;11165;11431;12177;12583;13560;15672;16448;17636;17852;18548	True;True;True;True;True;True;True;True;True;True;True;True;True;True;True;True;True;True;True;True;True;True;True;True;True;True;True;True;True;True	598;1465;1960;1961;2340;2341;2483;2788;3750;4169;4170;5636;6433;6434;6784;8028;8403;8475;8618;11118;11487;11763;12548;12967;13970;16145;16940;18160;18393;19111
P12081;A0A6Q8PHE3;P12081-4;A0A6Q8PF47;A0A6Q8PHA5;E7ETE2;A0A6Q8PFF2;B4DDD8;A0A6Q8PFN6;A0A6Q8PFG9;B4E1C5;A0A6Q8PHQ0;P12081-3;P12081-2;A0A6Q8PF07;D6RF05;A0A2R8YCI2;A0A2R8YFR1	P12081;A0A6Q8PHE3;P12081-4;A0A6Q8PF47;A0A6Q8PHA5;E7ETE2;A0A6Q8PFF2;B4DDD8;A0A6Q8PFN6;A0A6Q8PFG9;B4E1C5;A0A6Q8PHQ0;P12081-3;P12081-2	4;4;4;4;4;4;4;4;3;3;2;2;2;2;1;1;1;1	4;4;4;4;4;4;4;4;3;3;2;2;2;2;1;1;1;1	4;4;4;4;4;4;4;4;3;3;2;2;2;2;1;1;1;1	Histidine--tRNA ligase, cytoplasmic	HARS	18	4	4	4	4	4	4	12.8	12.8	12.8	57.41	509	509;399;489;511;473;512;470;435;270;248;395;171;449;469;440;60;84;52	1	5	0	5.3435	0.3824	0.54618	29.596	2	1	Median	0.3824	0.54618	29.596	2	1	Median	12.8	24916000	20686000	4229300	24916000	20686000	4229300				364	1860;4168;6960;10092	True;True;True;True	1919;4277;7145;10384
A0A6Q8PFA6;A0A6Q8PH57;O00139-2;H0Y5Z9;A0A6Q8PGG1;A0A6Q8PGH7;A0A6Q8PG37;O00139-1;O00139-5;O00139;O00139-4	A0A6Q8PFA6;A0A6Q8PH57;O00139-2;H0Y5Z9;A0A6Q8PGG1;A0A6Q8PGH7;A0A6Q8PG37;O00139-1;O00139-5;O00139;O00139-4	2;2;2;1;1;1;1;1;1;1;1	1;1;1;0;0;0;0;0;0;0;0	1;1;1;0;0;0;0;0;0;0;0	Kinesin-like protein KIF2A	KIF2A;KIF2C	11	2	1	1	2	1	1	3.9	2.6	2.6	78.042	687	687;725;660;107;590;685;717;679;686;706;744	1	1	0	3.5968	NaN	NaN	NaN	1	0	Median	NaN	NaN	NaN	1	0	Median	3.9	10030000	6148300	3881200	10030000	6148300	3881200				365	1845;3447	True;False	1904;3546
A0A6Q8PFF7	A0A6Q8PFF7	4	4	1			1	4	4	1	4	4	1	11.8	11.8	2.6	48.477	431	431	1	5	0	49.894	NaN	NaN	NaN	1	1	Median	NaN	NaN	NaN	1	1	Median	11.8	14723000	10991000	3732700	14723000	10991000	3732700				366	735;6443;11167;14065	True;True;True;True	753;6616;11489;14486
A0A6Q8PFI8;P11166	A0A6Q8PFI8;P11166	1;1	1;1	1;1	Solute carrier family 2, facilitated glucose transporter member 1	SLC2A1	2	1	1	1	1	1	1	4.7	4.7	4.7	39.495	359	359;492	1	1	0.00041322	2.4621	NaN	NaN	NaN	1	0	Median	NaN	NaN	NaN	1	0	Median	4.7	17801000	7974200	9827000	17801000	7974200	9827000				367	6597	TRUE	6772
A0A6Q8PFJ0;P02545;P02545-3;P02545-6;A0A804HL68;A0A6Q8PHQ9;P02545-5;P02545-4;A0A6Q8PF80;A0A6Q8PGH0;A0A6Q8PFM1;A0A6Q8PF59;A0A6Q8PFF5	A0A6Q8PFJ0;P02545;P02545-3;P02545-6;A0A804HL68;A0A6Q8PHQ9;P02545-5;P02545-4;A0A6Q8PF80	54;54;52;50;47;42;42;42;31;20;11;11;2	54;54;52;50;47;42;42;42;31;20;11;11;2	6;6;5;2;0;0;6;6;0;0;0;0;0	Prelamin-A/C;Lamin-A/C	LMNA	13	54	54	6	54	54	6	67.4	67.4	13.2	80.902	729	729;664;634;614;540;516;565;574;342;214;123;126;36	1	75	0	323.31	0.63354	0.9832	38.785	66	14	Leave out requantified	0.63354	0.9832	38.785	66	14	Leave out requantified	67.4	5486800000	3147400000	2339500000	5486800000	3147400000	2339500000				368	368;369;955;1733;1734;1735;1762;1834;1873;2006;3637;3638;3928;4205;7372;8031;8165;8794;9004;9135;9207;9208;9411;9846;10022;10324;10441;10461;10469;10573;10727;11389;11812;11847;11848;12165;12208;12940;13174;14267;14268;14732;14733;14954;15246;15651;15731;15879;16498;16499;16850;17109;17110;17390	True;True;True;True;True;True;True;True;True;True;True;True;True;True;True;True;True;True;True;True;True;True;True;True;True;True;True;True;True;True;True;True;True;True;True;True;True;True;True;True;True;True;True;True;True;True;True;True;True;True;True;True;True;True	373;374;977;1787;1788;1789;1817;1893;1932;2069;3738;3739;4034;4316;7579;8264;8408;9054;9269;9402;9476;9477;9684;10133;10313;10619;10736;10756;10764;10868;11025;11718;11719;12166;12202;12203;12536;12583;13340;13576;14697;14698;15179;15180;15411;15710;16124;16205;16358;16993;16994;17354;17618;17619;17905
A0A6Q8PFM0;F5GWT4;Q9H4A3-4;Q9H4A3-2;Q9H4A3;Q9H4A3-5;Q9H4A3-6;Q9H4A3-7;H0YH68	A0A6Q8PFM0;F5GWT4;Q9H4A3-4;Q9H4A3-2;Q9H4A3;Q9H4A3-5;Q9H4A3-6;Q9H4A3-7;H0YH68	2;2;2;2;2;2;2;2;1	2;2;2;2;2;2;2;2;1	2;2;2;2;2;2;2;2;1	Serine/threonine-protein kinase WNK1	WNK1	9	2	2	2	2	2	2	1.4	1.4	1.4	159	1531	1531;2134;1975;2135;2382;2634;2642;2833;194	1	2	0	3.0022	0.87297	1.2747	49.693	2	0	Median	0.87297	1.2747	49.693	2	0	Median	1.4	16765000	8320700	8444100	16765000	8320700	8444100				369	5003;14571	True;True	5131;15014
A0A6Q8PFX2;P54577;A0A0C4DGZ5;A0A6Q8PFX4	A0A6Q8PFX2;P54577	16;16;1;1	16;16;1;1	16;16;1;1	Tyrosine--tRNA ligase, cytoplasmic;Tyrosine--tRNA ligase, cytoplasmic, N-terminally processed	YARS	4	16	16	16	16	16	16	36.1	36.1	36.1	53.592	479	479;528;225;246	1	17	0	27.283	0.61908	0.94498	42.192	14	4	Leave out requantified	0.61908	0.94498	42.192	14	4	Leave out requantified	36.1	497010000	314790000	182220000	497010000	314790000	182220000				370	6360;6450;7380;7652;7653;8061;9270;10832;12142;12184;13305;13308;13309;17186;17187;19039	True;True;True;True;True;True;True;True;True;True;True;True;True;True;True;True	6533;6623;7587;7872;7873;8295;9542;11135;12508;12556;13711;13714;13715;17700;17701;19623
C9JDZ3;C9IYX7;A0A6Q8PFY6;A0A7I2U302;P08473	C9JDZ3;C9IYX7;A0A6Q8PFY6;A0A7I2U302;P08473	1;1;1;1;1	1;1;1;1;1	1;1;1;1;1	Neprilysin	MME	5	1	1	1	1	1	1	18.3	18.3	18.3	10.351	93	93;119;703;780;750	1	1	0	2.7934	NaN	NaN	NaN	1	0	Median	NaN	NaN	NaN	1	0	Median	18.3	11906000	7148700	4757100	11906000	7148700	4757100				371	9795	TRUE	10079
A0A6Q8PFY7;Q92734-2;Q92734;C9JUE0;C9JJP5;A0A6Q8PFC4;A0A6Q8PH89;A0A6Q8PH27;A0A6Q8PG00;A0A6Q8PG04;A0A6Q8PGS4;A0A6Q8PF40;Q92734-4;Q92734-3	A0A6Q8PFY7;Q92734-2;Q92734;C9JUE0;C9JJP5;A0A6Q8PFC4;A0A6Q8PH89;A0A6Q8PH27;A0A6Q8PG00;A0A6Q8PG04;A0A6Q8PGS4;A0A6Q8PF40;Q92734-4;Q92734-3	2;2;2;1;1;1;1;1;1;1;1;1;1;1	2;2;2;1;1;1;1;1;1;1;1;1;1;1	2;2;2;1;1;1;1;1;1;1;1;1;1;1	Protein TFG	TFG	14	2	2	2	2	2	2	11.2	11.2	11.2	44.267	412	412;396;400;157;181;249;264;270;274;278;285;369;280;284	1	4	0	19.825	0.64793	1.0077	22.526	4	2	Median	0.64793	1.0077	22.526	4	2	Median	11.2	112720000	67285000	45438000	112720000	67285000	45438000				372	9996;12124	True;True	10284;12490
C9J4V0;C9J8S3;A0A6Q8PG52;A0A6Q8PH84;P51149;A0A6Q8PGE6;C9J592;C9J4S4;C9J7D1;C9IZZ0;A0A6Q8PF79	C9J4V0;C9J8S3;A0A6Q8PG52;A0A6Q8PH84;P51149;A0A6Q8PGE6;C9J592	7;7;7;7;7;6;4;3;2;2;1	7;7;7;7;7;6;4;3;2;2;1	7;7;7;7;7;6;4;3;2;2;1	Ras-related protein Rab-7a	RAB7A	11	7	7	7	7	7	7	41	41	41	15.138	134	134;160;211;217;207;183;150;98;91;156;66	1	8	0	45.926	0.79142	1.2796	56.649	7	0	Leave out requantified	0.79142	1.2796	56.649	7	0	Leave out requantified	41	286920000	160390000	126530000	286920000	160390000	126530000				373	1698;2117;3707;12026;12027;13433;16866	True;True;True;True;True;True;True	1752;2181;3809;12384;12385;13840;17370
A0A6Q8PGB0;P24928;P24928-2	A0A6Q8PGB0;P24928	9;9;4	9;9;4	9;9;4	DNA-directed RNA polymerase II subunit RPB1	POLR2A	3	9	9	9	9	9	9	8.6	8.6	8.6	217.24	1970	1970;1970;566	1	10	0	20.623	0.60263	0.88694	31.126	5	4	Median	0.60263	0.88694	31.126	5	4	Median	8.6	62908000	42406000	20502000	62908000	42406000	20502000				374	11162;13249;13752;14474;17101;18873;19168;19169;19200	True;True;True;True;True;True;True;True;True	11484;13655;14168;14915;17610;19450;19754;19755;19787
F8W9P3;C9JLJ5;C9JSX9;C9JLD7;G5E9G6;A0A6Q8PHK0;A0A6Q8PGG9;Q14669;Q14669-2;Q14669-3	F8W9P3;C9JLJ5;C9JSX9;C9JLD7;G5E9G6;A0A6Q8PHK0;A0A6Q8PGG9;Q14669;Q14669-2;Q14669-3	2;2;2;2;2;2;2;2;2;2	2;2;2;2;2;2;2;2;2;2	2;2;2;2;2;2;2;2;2;2	E3 ubiquitin-protein ligase TRIP12	TRIP12	10	2	2	2	2	2	2	39.4	39.4	39.4	10.629	99	99;149;154;190;430;2067;2068;1992;2025;2040	1	2	0	30.093	NaN	NaN	NaN	1	0	Median	NaN	NaN	NaN	1	0	Median	39.4	14167000	9948100	4219100	14167000	9948100	4219100				375	12193;13966	True;True	12567;14387
A0A6Q8PGK1;P04792;A0A6Q8PFK8;C9J3N8;A0A6Q8PHJ6;A0A6Q8PFE7;A0A6Q8PF43;A0A6Q8PHA6;A0A6Q8PH65;A0A6Q8PGY2	A0A6Q8PGK1;P04792;A0A6Q8PFK8	5;5;4;2;2;1;1;1;1;1	5;5;4;2;2;1;1;1;1;1	5;5;4;2;2;1;1;1;1;1	Heat shock protein beta-1	HSPB1	10	5	5	5	5	5	5	38.6	38.6	38.6	23.704	215	215;205;198;37;143;122;141;157;162;174	1	7	0	90.757	0.23274	0.39024	31.343	6	2	Leave out requantified	0.23274	0.39024	31.343	6	2	Leave out requantified	38.6	137490000	108110000	29374000	137490000	108110000	29374000				376	1747;9110;9303;12499;18339	True;True;True;True;True	1802;9377;9575;12881;18893
Q27J81;A0A6Q8PH71;Q27J81-2;A0A6Q8PHA2;A0A6Q8PHG2;A0A6Q8PGN3;A0A6Q8PH25;A0A6Q8PF29;A0A6Q8PF44;A0A6Q8PFW4;A0A0A0MQU1;A0A6Q8PFN5;A0A6Q8PGC7;A0A087X118;A0A6Q8PH63;A0A6Q8PH59;A0A6Q8PFB9;A0A6Q8PGU8;A0A6Q8PGY8;A0A6Q8PH52;A0A6Q8PHS8;A0A6Q8PEY5;A0A6Q8PFY4;A0A6Q8PG64;A0A6Q8PFJ1;A0A6Q8PGK9;A0A6Q8PGX4;A0A6Q8PF91;Q27J81-3;A0A6Q8PEY8	Q27J81;A0A6Q8PH71;Q27J81-2;A0A6Q8PHA2;A0A6Q8PHG2;A0A6Q8PGN3;A0A6Q8PH25;A0A6Q8PF29;A0A6Q8PF44;A0A6Q8PFW4;A0A0A0MQU1;A0A6Q8PFN5;A0A6Q8PGC7;A0A087X118;A0A6Q8PH63;A0A6Q8PH59;A0A6Q8PFB9;A0A6Q8PGU8;A0A6Q8PGY8;A0A6Q8PH52;A0A6Q8PHS8	10;10;10;10;10;10;9;9;8;7;6;5;5;5;5;5;5;5;5;5;5;2;2;2;2;2;2;2;2;2	10;10;10;10;10;10;9;9;8;7;6;5;5;5;5;5;5;5;5;5;5;2;2;2;2;2;2;2;2;2	10;10;10;10;10;10;9;9;8;7;6;5;5;5;5;5;5;5;5;5;5;2;2;2;2;2;2;2;2;2	Inverted formin-2	INF2	30	10	10	10	10	10	10	17.5	17.5	17.5	135.62	1249	1249;1255;1240;1281;1250;1241;1160;1133;1222;981;717;776;1051;1048;878;793;751;773;741;646;614;159;358;332;316;269;230;194;234;130	1	11	0	59.536	0.56756	0.78154	44.561	8	3	Leave out requantified	0.56756	0.78154	44.561	8	3	Leave out requantified	17.5	100750000	74056000	26696000	100750000	74056000	26696000				377	299;2738;4057;5292;6576;6804;8585;9666;10121;15702	True;True;True;True;True;True;True;True;True;True	302;2818;4165;5431;6751;6982;8841;9946;10414;16175
P41250;A0A6Q8PGZ8;A0A6Q8PHH9;A0A6Q8PGA8;A0A6Q8PGI6;A0A6Q8PFZ6;A0A6Q8PGW4;A0A6Q8PHI7;H7C443;A0A6Q8PF45;A0A6Q8PH49;A0A6Q8PGN7;F8WCK4;A0A6Q8PGZ9;A0A6Q8PFV5;A0A6Q8PFU7;A0A6Q8PGT3;A0A6Q8PFN0	P41250;A0A6Q8PGZ8;A0A6Q8PHH9;A0A6Q8PGA8;A0A6Q8PGI6;A0A6Q8PFZ6;A0A6Q8PGW4;A0A6Q8PHI7;H7C443	9;9;8;8;8;7;7;7;7;3;3;2;2;2;2;2;1;1	1;1;1;0;0;1;0;1;1;1;1;1;1;1;1;1;1;1	1;1;1;0;0;1;0;1;1;1;1;1;1;1;1;1;1;1	Glycine--tRNA ligase	GARS	18	9	1	1	9	1	1	17.2	2.2	2.2	83.165	739	739;745;705;683;672;546;616;606;570;350;350;260;255;245;190;165;135;79	1	1	0	2.8602	NaN	NaN	NaN	1	0	Median	NaN	NaN	NaN	1	0	Median	17.2	8847300	4874300	3973100	8847300	4874300	3973100				378	625;4183;10020;13970;15353;16919;17136;17137;19100	False;False;False;False;True;False;False;False;False	636;637;4292;10311;14391;15819;17425;17645;17646;17647;19686
A0A6Q8PH81;O75340-3;O75340-2;O75340;D6RA21;Q86W51;H0Y9X3;A0A087WZ38	A0A6Q8PH81;O75340-3;O75340-2;O75340;D6RA21;Q86W51;H0Y9X3;A0A087WZ38	2;2;2;2;1;1;1;1	2;2;2;2;1;1;1;1	2;2;2;2;1;1;1;1	Programmed cell death protein 6	PDCD6	8	2	2	2	2	2	2	82.2	82.2	82.2	7.8217	73	73;69;189;191;39;55;104;123	1	3	0	33.507	NaN	NaN	NaN	1	0	Median	NaN	NaN	NaN	1	0	Median	82.2	17261000	14254000	3007600	17261000	14254000	3007600				379	377;14429	True;True	382;14869
A0A6Q8PH91;Q9BQ69	A0A6Q8PH91;Q9BQ69	2;2	2;2	2;2	O-acetyl-ADP-ribose deacetylase MACROD1	MACROD1	2	2	2	2	2	2	2	10.2	10.2	10.2	36.469	334	334;325	1	2	0	3.6189	1.0734	1.5904	87.892	2	1	Median	1.0734	1.5904	87.892	2	1	Median	10.2	33104000	16208000	16896000	33104000	16208000	16896000				380	140;19222	True;True	142;19810
Q5JUV6;A0A6Q8PHB5;A0A6Q8PHP0;P49902-2;P49902	Q5JUV6;A0A6Q8PHB5;A0A6Q8PHP0;P49902-2;P49902	1;1;1;1;1	1;1;1;1;1	1;1;1;1;1	Cytosolic purine 5-nucleotidase	NT5C2	5	1	1	1	1	1	1	19.9	19.9	19.9	16.474	146	146;436;569;532;561	1	1	0.0077793	1.2976	NaN	NaN	NaN	0	0	Median	NaN	NaN	NaN	0	0	Median	19.9	0	0	0	0	0	0				381	7562	TRUE	7775
A0A6Q8PHH2;O95251-2;O95251-4;O95251	A0A6Q8PHH2;O95251-2;O95251-4;O95251	1;1;1;1	1;1;1;1	1;1;1;1	Histone acetyltransferase KAT7	KAT7	4	1	1	1	1	1	1	2.1	2.1	2.1	60.462	524	524;501;581;611	1	1	0.0080589	1.2447	NaN	NaN	NaN	0	0	Median	NaN	NaN	NaN	0	0	Median	2.1	0	0	0	0	0	0				382	15166	TRUE	15627
A0A6Q8PHU0;F8VVT7;Q9HD42;A0A6Q8PFX8;A0A6Q8PF35;F8VUA2;A0A6Q8PG85;F5H875;A0A6Q8PGI9;A0A6Q8PF26;A0A6Q8PGM8;A0A6Q8PFF8;A0A6Q8PFF9;Q9HD42-2	A0A6Q8PHU0;F8VVT7;Q9HD42;A0A6Q8PFX8;A0A6Q8PF35;F8VUA2;A0A6Q8PG85;F5H875	3;3;3;2;2;2;2;2;1;1;1;1;1;1	3;3;3;2;2;2;2;2;1;1;1;1;1;1	3;3;3;2;2;2;2;2;1;1;1;1;1;1	Charged multivesicular body protein 1a	CHMP1A	14	3	3	3	3	3	3	17.7	17.7	17.7	16.301	147	147;187;196;132;154;181;199;253;49;54;113;265;383;68	1	3	0	3.6411	0.67756	1.0676	27.765	3	0	Leave out requantified	0.67756	1.0676	27.765	3	0	Leave out requantified	17.7	55944000	36913000	19031000	55944000	36913000	19031000				383	1500;10950;15098	True;True;True	1546;11259;15559
A0A7I2V258;H0Y938;H0YAC7;P35606-2;P35606;A0A7I2V3G0;A0A7I2YQF9	A0A7I2V258;H0Y938;H0YAC7;P35606-2;P35606	5;5;5;5;5;2;2	5;5;5;5;5;2;2	5;5;5;5;5;2;2	Coatomer subunit beta	COPB2	7	5	5	5	5	5	5	11.8	11.8	11.8	93.579	828	828;898;904;877;906;271;285	1	5	0	6.7892	0.72848	1.1026	28.707	3	1	Median	0.72848	1.1026	28.707	3	1	Median	11.8	53573000	43203000	10369000	53573000	43203000	10369000				384	6744;7138;9675;15470;16352	True;True;True;True;True	6921;7334;9955;15936;16844
A0A7I2V5A3;A0A7I2V6E0;O14964;A0A7I2V637;A0A7I2V3J3;A0A7I2V2R9;A0A7I2V2W5;A0A7I2V2D8;A0A7I2V3F9;A0A7I2V3I8;A0A7I2V5A2;A0A7I2V2K2;A0A7I2V3Z1;A0A7I2V307;O14964-2;I3L1P5;A0A7I2YQD1;I3L1E3;A0A7I2V5N3;A0A7I2V5W6;A0A7I2YQY0;A0A7I2V3C3;A0A7I2V331;A0A7I2V4M9;A0A7I2V5X2;A0A7I2YQP0;A0A7I2YQS8	A0A7I2V5A3;A0A7I2V6E0;O14964;A0A7I2V637;A0A7I2V3J3;A0A7I2V2R9;A0A7I2V2W5;A0A7I2V2D8;A0A7I2V3F9;A0A7I2V3I8;A0A7I2V5A2;A0A7I2V2K2;A0A7I2V3Z1;A0A7I2V307;O14964-2;I3L1P5;A0A7I2YQD1	6;6;6;6;6;6;6;6;6;6;6;6;6;5;5;5;5;2;2;2;1;1;1;1;1;1;1	6;6;6;6;6;6;6;6;6;6;6;6;6;5;5;5;5;2;2;2;1;1;1;1;1;1;1	6;6;6;6;6;6;6;6;6;6;6;6;6;5;5;5;5;2;2;2;1;1;1;1;1;1;1	Hepatocyte growth factor-regulated tyrosine kinase substrate	HGS	27	6	6	6	6	6	6	8.1	8.1	8.1	88.739	800	800;710;777;795;777;768;768;767;765;761;757;737;690;783;690;536;458;292;64;64;46;97;89;80;74;51;44	1	8	0	8.268	0.71994	1.1999	46.94	8	3	Leave out requantified	0.71994	1.1999	46.94	8	3	Leave out requantified	8.1	116370000	63608000	52765000	116370000	63608000	52765000				385	391;1458;1640;12790;12814;17419	True;True;True;True;True;True	396;1501;1693;13184;13210;17934
P05556;A0A7I2V2F9;E7EUI6;H7C4K3;P05556-3;P05556-5;P05556-2;P05556-4;C9JPK5;A0A7I2V348;A0A7I2V5T3;A0A7I2V5Z8;Q5T3E6;E7EQW5;E9PLR6;Q5T3E5;E9PQJ2;H7C4N8	P05556;A0A7I2V2F9;E7EUI6;H7C4K3;P05556-3;P05556-5;P05556-2;P05556-4;C9JPK5;A0A7I2V348;A0A7I2V5T3;A0A7I2V5Z8	13;13;13;13;10;10;10;10;10;10;8;8;5;5;5;2;2;1	13;13;13;13;10;10;10;10;10;10;8;8;5;5;5;2;2;1	13;13;13;13;10;10;10;10;10;10;8;8;5;5;5;2;2;1	Integrin beta-1;Integrin beta	ITGB1	18	13	13	13	13	13	13	18.4	18.4	18.4	88.414	798	798;794;801;741;825;801;789;819;809;793;380;379;136;163;143;89;104;108	1	15	0	35.243	0.54671	0.89466	12.878	13	7	Leave out requantified	0.54671	0.89466	12.878	13	7	Leave out requantified	18.4	473610000	300510000	173100000	473610000	300510000	173100000				386	2529;3377;6910;8545;9914;10479;12274;13933;13934;14302;14754;17132;18630	True;True;True;True;True;True;True;True;True;True;True;True;True	2603;3475;7093;8800;10201;10774;12651;14351;14352;14733;15204;17641;19198
O14980;A0A7I2V461;A0A7I2V2Y6;A0A7I2V2H0;A0A7I2V2S3;A0A7I2YQX3;F8WF71;A0A7I2YQV4;A0A7I2V3P3;C9IYM2;A0A7I2V4A3;C9JKM9;A0A7P0Z4B7;C9J673;A0A7I2V3J1;A0A7I2V2C5;A0A7I2YQP1;A0A7I2V3N0;A0A7I2V488;A0A7I2V6B9;A0A7I2V3W6	O14980;A0A7I2V461;A0A7I2V2Y6;A0A7I2V2H0;A0A7I2V2S3;A0A7I2YQX3;F8WF71;A0A7I2YQV4;A0A7I2V3P3;C9IYM2;A0A7I2V4A3;C9JKM9;A0A7P0Z4B7;C9J673;A0A7I2V3J1;A0A7I2V2C5;A0A7I2YQP1;A0A7I2V3N0	3;3;3;3;3;3;2;2;2;2;2;2;2;2;2;2;2;2;1;1;1	3;3;3;3;3;3;2;2;2;2;2;2;2;2;2;2;2;2;1;1;1	3;3;3;3;3;3;2;2;2;2;2;2;2;2;2;2;2;2;1;1;1	Exportin-1	XPO1	21	3	3	3	3	3	3	4.6	4.6	4.6	123.38	1071	1071;1056;1026;979;952;677;82;1007;941;62;688;451;136;132;115;115;115;735;904;940;999	1	3	0	6.3515	0.62781	0.93321	38.412	2	1	Median	0.62781	0.93321	38.412	2	1	Median	4.6	55381000	33730000	21651000	55381000	33730000	21651000				387	9365;12906;13011	True;True;True	9638;13306;13413
F8VZJ2;A0A7I2V2K5;H0YHX9;A0A7I2V473;Q13765;E9PAV3-2;E9PAV3;F8W0W4;F8VNW4;F8VZ58;Q9BZK3	F8VZJ2;A0A7I2V2K5;H0YHX9;A0A7I2V473;Q13765;E9PAV3-2;E9PAV3;F8W0W4;F8VNW4	7;7;7;7;7;7;7;6;5;1;1	7;7;7;7;7;7;7;6;5;1;1	7;7;7;7;7;7;7;6;5;1;1	Nascent polypeptide-associated complex subunit alpha;Nascent polypeptide-associated complex subunit alpha, muscle-specific form	NACA	11	7	7	7	7	7	7	55.1	55.1	55.1	15.016	136	136;211;235;295;215;925;2078;198;148;126;213	1	16	0	111.42	0.45857	0.73873	27.439	12	3	Leave out requantified	0.45857	0.73873	27.439	12	3	Leave out requantified	55.1	508700000	343030000	165680000	508700000	343030000	165680000				388	1388;3145;7387;7388;11777;11778;15015	True;True;True;True;True;True;True	1427;1428;1429;3238;7594;7595;12131;12132;15474
A0A7I2V5L3;A0A7I2V2L9;P40429;Q8J015;M0QYS1;Q6NVV1;M0QZU1;A0A096LPE0	A0A7I2V5L3;A0A7I2V2L9;P40429;Q8J015;M0QYS1;Q6NVV1	10;10;10;9;9;5;1;1	10;10;10;9;9;5;1;1	10;10;10;9;9;5;1;1	60S ribosomal protein L13a;Putative 60S ribosomal protein L13a protein RPL13AP3	RPL13A;RPL13a;RPL13AP3	8	10	10	10	10	10	10	32.4	32.4	32.4	21.716	188	188;198;203;142;210;102;46;48	1	12	0	12.121	0.56765	0.91231	64.762	10	4	Leave out requantified	0.56765	0.91231	64.762	10	4	Leave out requantified	32.4	653030000	404470000	248560000	653030000	404470000	248560000				389	715;4772;9192;9941;9942;11522;11523;17588;17589;19103	True;True;True;True;True;True;True;True;True;True	731;4892;9461;10228;10229;11862;11863;18110;18111;19689
A0A7I2V430;A0A7I2V2M5;A0A7I2V4F0;Q92499;Q92499-2;A0A087X2G1;A0A087WZ71;A0A7I2V4J3;A0A7I2YQ77;Q92499-3;A0A7I2V5X8;A0A7I2V421;A0A7I2YQD0;A0A7I2V4Q0	A0A7I2V430;A0A7I2V2M5;A0A7I2V4F0;Q92499;Q92499-2;A0A087X2G1;A0A087WZ71;A0A7I2V4J3;A0A7I2YQ77;Q92499-3;A0A7I2V5X8;A0A7I2V421	13;13;13;13;12;11;11;10;10;10;9;9;5;5	13;13;13;13;12;11;11;10;10;10;9;9;5;5	13;13;13;13;12;11;11;10;10;10;9;9;5;5	ATP-dependent RNA helicase DDX1	DDX1	14	13	13	13	13	13	13	23.2	23.2	23.2	77.86	697	697;729;734;740;622;636;648;474;677;612;319;358;154;160	1	15	0	42.409	0.41641	0.59312	51.188	14	6	Leave out requantified	0.41641	0.59312	51.188	14	6	Leave out requantified	23.2	221840000	136510000	85333000	221840000	136510000	85333000				390	1378;5072;5118;5936;5937;6065;6503;7218;12063;15123;15124;16164;16165	True;True;True;True;True;True;True;True;True;True;True;True;True	1417;5203;5250;6101;6102;6234;6676;7422;12423;15584;15585;16651;16652
A0A7I2YQT5;A0A7I2V6E3;A0A7I2V466;A0A7I2V2Q8;P53634	A0A7I2YQT5;A0A7I2V6E3;A0A7I2V466;A0A7I2V2Q8;P53634	2;2;2;2;2	2;2;2;2;2	2;2;2;2;2	Dipeptidyl peptidase 1;Dipeptidyl peptidase 1 exclusion domain chain;Dipeptidyl peptidase 1 heavy chain;Dipeptidyl peptidase 1 light chain	CTSC	5	2	2	2	2	2	2	6.1	6.1	6.1	38.535	342	342;419;450;452;463	1	2	0	9.2284	0.59696	0.97602	39.568	2	1	Median	0.59696	0.97602	39.568	2	1	Median	6.1	29718000	20256000	9461700	29718000	20256000	9461700				391	6598;13525	True;True	6773;13935
A0A7I2V2R3;A0A7I2V5D8;P51991;A0A7I2V4J6;A0A7I2V4G0;P51991-2;A0A7I2V402;H7C1J8	A0A7I2V2R3;A0A7I2V5D8;P51991;A0A7I2V4J6;A0A7I2V4G0;P51991-2;A0A7I2V402	19;19;19;18;18;18;15;1	19;19;19;18;18;18;15;1	19;19;19;18;18;18;15;1	Heterogeneous nuclear ribonucleoprotein A3	HNRNPA3	8	19	19	19	19	19	19	54.7	54.7	54.7	35.411	331	331;348;378;377;396;356;348;115	1	29	0	75.375	0.57854	0.89329	28.661	29	4	Leave out requantified	0.57854	0.89329	28.661	29	4	Leave out requantified	54.7	1861500000	1132500000	729020000	1861500000	1132500000	729020000				392	3836;5667;5668;5721;5722;7441;7484;8773;9524;13497;13500;15217;15323;18646;18647;18648;18902;18939;18940	True;True;True;True;True;True;True;True;True;True;True;True;True;True;True;True;True;True;True	3938;5817;5818;5874;5875;7649;7692;9031;9799;13904;13907;15681;15789;19214;19215;19216;19480;19519;19520;19521
A0A7I2V2T3;P12268;H0Y4R1;E7ETK5;A0A7I2YQK5	A0A7I2V2T3;P12268;H0Y4R1;E7ETK5;A0A7I2YQK5	26;26;25;24;23	26;26;25;24;23	25;25;24;23;22	Inosine-5-monophosphate dehydrogenase 2	IMPDH2	5	26	26	25	26	26	25	52.5	52.5	52.5	56.842	522	522;514;538;489;513	1	32	0	145.51	0.44622	0.74335	50.145	28	10	Leave out requantified	0.44622	0.74335	50.145	28	10	Leave out requantified	52.5	825350000	592090000	233260000	825350000	592090000	233260000				393	1570;3137;3205;3732;3825;4946;5369;6071;6292;6965;8572;9096;9097;10264;10738;11911;13458;13459;13481;16891;17360;17361;17702;18827;18861;18959	True;True;True;True;True;True;True;True;True;True;True;True;True;True;True;True;True;True;True;True;True;True;True;True;True;True	1623;3230;3298;3834;3927;5073;5511;6240;6461;7150;8828;9363;9364;10558;11036;12266;13865;13866;13888;17397;17875;17876;18228;19404;19438;19542
A0A7I2V2U6;P13995;P13995-2;A0A7I2YQD4;A0A7I2V482;B9A062;B8ZZU9	A0A7I2V2U6;P13995;P13995-2;A0A7I2YQD4;A0A7I2V482;B9A062	5;5;4;3;3;3;2	5;5;4;3;3;3;2	5;5;4;3;3;3;2	Bifunctional methylenetetrahydrofolate dehydrogenase/cyclohydrolase, mitochondrial;NAD-dependent methylenetetrahydrofolate dehydrogenase;Methenyltetrahydrofolate cyclohydrolase	MTHFD2	7	5	5	5	5	5	5	34	34	34	35.222	324	324;350;248;203;212;222;267	1	5	0	9.6239	0.76361	1.2653	39.504	4	1	Leave out requantified	0.76361	1.2653	39.504	4	1	Leave out requantified	34	57320000	34278000	23042000	57320000	34278000	23042000				394	73;995;3913;16198;17750	True;True;True;True;True	71;1018;4019;16685;18278
A0A7I2V2Y5;A0A7I2YQI5;Q9Y5P6;Q9Y5P6-2;A0A7I2V4B5;A0A7I2V691	A0A7I2V2Y5;A0A7I2YQI5;Q9Y5P6;Q9Y5P6-2;A0A7I2V4B5	3;3;3;3;2;1	3;3;3;3;2;1	3;3;3;3;2;1	Mannose-1-phosphate guanyltransferase beta	GMPPB	6	3	3	3	3	3	3	23.9	23.9	23.9	26.167	238	238;396;360;387;255;156	1	3	0	3.5047	0.85653	1.2578	40.022	3	3	Median	0.85653	1.2578	40.022	3	3	Median	23.9	37552000	20693000	16859000	37552000	20693000	16859000				395	7549;8119;14507	True;True;True	7762;8356;14948
A0A7I2V5U2;Q5T8D3-4;Q5T8D3-2;Q5T8D3-3;B7Z2R7;A0A7I2YQD7;A0A7I2YQE9;A0A7I2V5E1;A0A7I2V2Y9;A0A7I2V420;A0A7I2V347;A0A7I2V560;A0A7I2YQJ9;X6RDD7;A0A7I2V2M2;Q5T8E0;A0A7I2V5L4;A0A7I2V690;A0A7I2YQS1;A0A7I2V462;Q5T8D3	A0A7I2V5U2;Q5T8D3-4;Q5T8D3-2;Q5T8D3-3;B7Z2R7;A0A7I2YQD7;A0A7I2YQE9;A0A7I2V5E1;A0A7I2V2Y9;A0A7I2V420;A0A7I2V347;A0A7I2V560;A0A7I2YQJ9;X6RDD7;A0A7I2V2M2;Q5T8E0;A0A7I2V5L4;A0A7I2V690;A0A7I2YQS1;A0A7I2V462;Q5T8D3	2;2;2;2;2;2;2;2;2;2;1;1;1;1;1;1;1;1;1;1;1	2;2;2;2;2;2;2;2;2;2;1;1;1;1;1;1;1;1;1;1;1	2;2;2;2;2;2;2;2;2;2;1;1;1;1;1;1;1;1;1;1;1	Acyl-CoA-binding domain-containing protein 5	ACBD5	21	2	2	2	2	2	2	8	8	8	50.457	452	452;416;490;525;523;521;534;515;501;454;501;521;518;251;472;252;436;422;333;315;534	1	3	0	4.3148	0.73927	1.0827	32.44	3	2	Median	0.73927	1.0827	32.44	3	2	Median	8	47198000	27189000	20010000	47198000	27189000	20010000				396	15263;15486	True;True	15727;15952
A0A7I2V333;A0A7I2YQ95;A0A7I2V340;H7C4F6;O00629;A0A7I2V5X0	A0A7I2V333;A0A7I2YQ95;A0A7I2V340;H7C4F6;O00629;A0A7I2V5X0	2;2;2;2;2;1	2;2;2;2;2;1	2;2;2;2;2;1	Importin subunit alpha-3	KPNA4	6	2	2	2	2	2	2	14.6	14.6	14.6	29.998	267	267;477;497;512;521;56	1	2	0	7.8421	NaN	NaN	NaN	1	0	Median	NaN	NaN	NaN	1	0	Median	14.6	42842000	22909000	19932000	42842000	22909000	19932000				397	513;18241	True;True	523;18793
A0A7I2V3Z3;A0A7I2V351;A0A7I2V487;A0A7I2YQE1;P52292;J3QLL0;J3KS65;J3QL07	A0A7I2V3Z3;A0A7I2V351;A0A7I2V487;A0A7I2YQE1;P52292;J3QLL0;J3KS65	3;3;3;3;3;2;2;1	3;3;3;3;3;2;2;1	3;3;3;3;3;2;2;1	Importin subunit alpha-1	KPNA2	8	3	3	3	3	3	3	11.3	11.3	11.3	43.541	399	399;504;511;529;529;134;143;50	1	4	0	18.783	0.40165	0.59594	78.527	2	1	Median	0.40165	0.59594	78.527	2	1	Median	11.3	36696000	21644000	15051000	36696000	21644000	15051000				398	5987;10046;15549	True;True;True	6155;10337;16016
A0A7I2V3C5;D6RIW3;A0A7I2V377;A0A7I2V518;P49069	A0A7I2V3C5;D6RIW3;A0A7I2V377;A0A7I2V518;P49069	1;1;1;1;1	1;1;1;1;1	1;1;1;1;1	Calcium signal-modulating cyclophilin ligand	CAMLG	5	1	1	1	1	1	1	46.6	46.6	46.6	6.2811	58	58;80;233;295;296	1	1	0.0040117	1.5203	NaN	NaN	NaN	0	0	Median	NaN	NaN	NaN	0	0	Median	46.6	0	0	0	0	0	0				399	11074	TRUE	11391
Q8WVM8;A0A7I2V5Z4;A0A7I2V3B4;A0A7I2V5I2;A0A7I2V3G4;A0A7I2V4U2;B7Z5N7;A0A7I2V4R0;A0A7I2V4B8;A0A7I2V320;A0A7I2V2U5;A0A7I2V448;Q8WVM8-2;Q8WVM8-3;G3V2M8;A0A7I2YQR2;A0A7I2V3C9;A0A7I2V590;A0A7I2V362;G3V5E2;A0A7I2V5H5;H0YIZ7;A0A7I2V534;H0YJY1;A0A7I2V4B9;A0A7I2V321;A0A7I2V5R9;J3KNG4;G3V5F3;A0A7I2V3Y3;G3V4I1;A0A7I2V414;G3V3K9	Q8WVM8;A0A7I2V5Z4;A0A7I2V3B4;A0A7I2V5I2;A0A7I2V3G4;A0A7I2V4U2;B7Z5N7;A0A7I2V4R0;A0A7I2V4B8;A0A7I2V320;A0A7I2V2U5;A0A7I2V448;Q8WVM8-2;Q8WVM8-3;G3V2M8;A0A7I2YQR2;A0A7I2V3C9;A0A7I2V590;A0A7I2V362	7;7;7;7;7;7;6;6;6;6;6;6;6;6;4;4;4;4;4;3;3;3;2;1;1;1;1;1;1;1;1;1;1	7;7;7;7;7;7;6;6;6;6;6;6;6;6;4;4;4;4;4;3;3;3;2;1;1;1;1;1;1;1;1;1;1	7;7;7;7;7;7;6;6;6;6;6;6;6;6;4;4;4;4;4;3;3;3;2;1;1;1;1;1;1;1;1;1;1	Sec1 family domain-containing protein 1	SCFD1	33	7	7	7	7	7	7	16.2	16.2	16.2	72.379	642	642;641;620;612;601;592;457;616;591;572;483;453;550;575;513;422;448;532;487;410;420;465;369;289;85;271;216;163;121;108;75;105;48	1	7	0	9.9568	0.56145	0.8174	58.845	5	1	Leave out requantified	0.56145	0.8174	58.845	5	1	Leave out requantified	16.2	65392000	43934000	21458000	65392000	43934000	21458000				400	10;10683;10923;13106;14532;14981;15758	True;True;True;True;True;True;True	10;10981;11228;13508;14973;15439;16233
P60228;A0A7I2V3I0;A0A7I2V4B4;A0A7I2V5Z6;B3KW56;A0A7I2V3S3;A0A7I2V2H9;A0A7I2V2W0;H0YBP5;A0A7I2V4G3;A0A7I2V3I2;E5RGA2;A0A7I2V5P9;E5RHS5;A0A7I2V429;A0A7I2V570;A0A161SXE1;H0YBR5;A0A7I2V3W9;A0A7I2V2Q9;H0YAW4;A0A7I2V5K7	P60228;A0A7I2V3I0;A0A7I2V4B4;A0A7I2V5Z6;B3KW56;A0A7I2V3S3;A0A7I2V2H9;A0A7I2V2W0;H0YBP5;A0A7I2V4G3;A0A7I2V3I2;E5RGA2;A0A7I2V5P9;E5RHS5;A0A7I2V429;A0A7I2V570;A0A161SXE1;H0YBR5;A0A7I2V3W9;A0A7I2V2Q9	8;8;8;8;8;7;7;7;7;6;5;5;4;4;4;4;4;4;4;4;3;1	8;8;8;8;8;7;7;7;7;6;5;5;4;4;4;4;4;4;4;4;3;1	8;8;8;8;8;7;7;7;7;6;5;5;4;4;4;4;4;4;4;4;3;1	Eukaryotic translation initiation factor 3 subunit E	EIF3E	22	8	8	8	8	8	8	19.1	19.1	19.1	52.22	445	445;472;455;416;396;507;452;446;332;339;396;352;334;318;182;172;172;123;122;103;84;79	1	10	0	17.262	0.43455	0.7063	40.996	9	4	Leave out requantified	0.43455	0.7063	40.996	9	4	Leave out requantified	19.1	235340000	148950000	86387000	235340000	148950000	86387000				401	9626;11092;12938;14073;15148;17020;17021;19056	True;True;True;True;True;True;True;True	9905;11409;13338;14495;15609;17525;17526;19640
A0A7I2V3R3;E7ETY4;E9PC69;Q7KZI7-12;Q7KZI7-14;Q7KZI7-3;Q7KZI7-6;Q7KZI7-11;Q7KZI7-8;Q7KZI7	A0A7I2V3R3;E7ETY4;E9PC69;Q7KZI7-12;Q7KZI7-14;Q7KZI7-3;Q7KZI7-6;Q7KZI7-11;Q7KZI7-8;Q7KZI7	1;1;1;1;1;1;1;1;1;1	1;1;1;1;1;1;1;1;1;1	1;1;1;1;1;1;1;1;1;1	Serine/threonine-protein kinase MARK2	MARK2	10	1	1	1	1	1	1	2.9	2.9	2.9	62.482	561	561;763;778;740;745;746;755;773;779;788	1	1	0.0036684	1.5665	NaN	NaN	NaN	1	1	Median	NaN	NaN	NaN	1	1	Median	2.9	14640000	11175000	3465000	14640000	11175000	3465000				402	2018	TRUE	2081
P09651-2;A0A7I2V3R8;P09651-3;F8W6I7;P09651;A0A7I2V3W0;A0A7I2YQX9;A0A7I2V2L6;F8VZ49;A0A2R8Y4L2;H0YH80;F8VTQ5;Q32P51;F8W646;A0A7I2YQY2;A0A7I2V5U9;A0A7I2V334;A0A7I2YQ85;A0A7I2V5T1;A0A7I2V5H0;A0A7I2V2Z4;F8VYN5;A0A7I2V3W4;A0A7I2V3C7;A0A7I2V4M0;A0A7I2V2R4;A0A7I2V4F8;A0A7I2V360;A0A7I2V2M7;A0A7I2V497;A0A7I2V459;A0A7I2V520;A0A7I2V2Q7;A0A7I2V453;A0A7I2V5N7;A0A7I2V661;A0A7I2V5P1;A0A7I2V4E2;A0A7I2V2X1;A0A7I2…	P09651-2;A0A7I2V3R8;P09651-3;F8W6I7;P09651;A0A7I2V3W0;A0A7I2YQX9;A0A7I2V2L6;F8VZ49;A0A2R8Y4L2;H0YH80;F8VTQ5	31;31;29;29;29;27;24;23;20;19;19;17;15;11;6;6;6;5;4;4;3;3;3;3;3;2;2;2;2;2;2;2;2;2;2;2;2;2;2;2;2;2;2;2;2	31;31;29;29;29;27;24;23;20;19;19;17;15;11;6;6;6;5;4;4;3;3;3;3;3;2;2;2;2;2;2;2;2;2;2;2;2;2;2;2;2;2;2;2;2	31;31;29;29;29;27;24;23;20;19;19;17;15;11;6;6;6;5;4;4;3;3;3;3;3;2;2;2;2;2;2;2;2;2;2;2;2;2;2;2;2;2;2;2;2	Heterogeneous nuclear ribonucleoprotein A1;Heterogeneous nuclear ribonucleoprotein A1, N-terminally processed	HNRNPA1	45	31	31	31	31	31	31	79.7	79.7	79.7	34.196	320	320;319;267;307;372;326;275;242;231;275;191;145;320;156;45;75;83;49;83;56;48;69;58;54;53;78;99;108;104;32;97;97;96;83;56;70;70;65;61;60;77;55;54;54;77	1	64	0	323.31	0.63241	1.0484	42.985	61	10	Leave out requantified	0.63241	1.0484	42.985	61	10	Leave out requantified	79.7	8596100000	4850700000	3745400000	8596100000	4850700000	3745400000				403	1489;3603;3835;5665;5666;5719;5720;5826;5827;7445;7446;7447;8774;9525;12076;12077;12078;12549;13498;13499;14163;14164;14447;14448;14662;15216;15318;15319;15320;18942;18943	True;True;True;True;True;True;True;True;True;True;True;True;True;True;True;True;True;True;True;True;True;True;True;True;True;True;True;True;True;True;True	1535;3704;3937;5815;5816;5872;5873;5981;5982;5983;5984;5985;7653;7654;7655;9032;9800;12437;12438;12439;12440;12441;12931;12932;13905;13906;14586;14587;14887;14888;15105;15680;15784;15785;15786;19523;19524;19525
Q13347;A0A7I2YQF8;A0A7I2V3U3;A0A7I2YQU2;A0A7I2YQC8;A0A7I2YQI6;A0A7I2V613;A0A7I2V607;A0A7I2V3N2;A0A7I2V2M3;A0A7P0MRT9;A0A7I2V640;A0A7I2V685;A0A7I2YQT9;Q5TFK1;A0A7I2YQI2;A0A7I2V4S8;A0A7I2V3K6;A0A7I2V5V8;A0A7I2V4C2;A0A7I2YQP9;A0A7I2V3T4;A0A7I2V391;A0A7I2YQN1;A0A7I2V5E4;A0A7I2YQX4	Q13347;A0A7I2YQF8;A0A7I2V3U3;A0A7I2YQU2;A0A7I2YQC8;A0A7I2YQI6;A0A7I2V613;A0A7I2V607;A0A7I2V3N2;A0A7I2V2M3;A0A7P0MRT9;A0A7I2V640;A0A7I2V685;A0A7I2YQT9;Q5TFK1;A0A7I2YQI2;A0A7I2V4S8;A0A7I2V3K6;A0A7I2V5V8;A0A7I2V4C2;A0A7I2YQP9	10;10;10;10;9;9;9;9;9;9;9;9;9;9;9;9;8;8;7;7;5;1;1;1;1;1	10;10;10;10;9;9;9;9;9;9;9;9;9;9;9;9;8;8;7;7;5;1;1;1;1;1	10;10;10;10;9;9;9;9;9;9;9;9;9;9;9;9;8;8;7;7;5;1;1;1;1;1	Eukaryotic translation initiation factor 3 subunit I	EIF3I	26	10	10	10	10	10	10	40.3	40.3	40.3	36.501	325	325;362;324;275;294;407;383;357;355;347;323;308;299;277;268;438;252;249;270;181;194;97;141;127;108;91	1	12	0	29.837	0.49415	0.79988	55.804	11	5	Leave out requantified	0.49415	0.79988	55.804	11	5	Leave out requantified	40.3	307250000	202520000	104730000	307250000	202520000	104730000				404	3352;3353;8203;9511;12736;14306;14307;14578;15797;16082	True;True;True;True;True;True;True;True;True;True	3448;3449;8448;9786;13125;14737;14738;15021;16275;16568
B7Z8J4;A0A7I2V4Y5;A0A7I2V3U5;A0A7I2V3X4;A0A7I2V539;P30419;K7EN82;P30419-2;K7EN42;A0A7I2V3M5	B7Z8J4;A0A7I2V4Y5;A0A7I2V3U5;A0A7I2V3X4;A0A7I2V539;P30419;K7EN82;P30419-2	5;5;5;5;5;5;3;3;1;1	5;5;5;5;5;5;3;3;1;1	5;5;5;5;5;5;3;3;1;1	Glycylpeptide N-tetradecanoyltransferase 1	NMT1	10	5	5	5	5	5	5	46.7	46.7	46.7	15.161	137	137;198;393;478;494;496;72;416;88;88	1	7	0	27.205	0.88248	1.3131	25.54	7	4	Leave out requantified	0.88248	1.3131	25.54	7	4	Leave out requantified	46.7	110010000	64731000	45275000	110010000	64731000	45275000				405	1049;5849;6526;11343;15792	True;True;True;True;True	1073;6010;6699;11669;16270
A0A7I2V3W3;A0A7I2V4B3;Q13443;A0A7I2YQ97;A0A0J9YY58;A0A7I2V2Z6;A0AVL1;A0A7I2V5N8;Q13443-2;F8WC54	A0A7I2V3W3;A0A7I2V4B3;Q13443;A0A7I2YQ97;A0A0J9YY58;A0A7I2V2Z6	8;8;8;7;4;4;3;3;3;2	8;8;8;7;4;4;3;3;3;2	8;8;8;7;4;4;3;3;3;2	Disintegrin and metalloproteinase domain-containing protein 9	ADAM9	10	8	8	8	8	8	8	16.3	16.3	16.3	83.43	754	754;850;819;707;53;780;712;752;655;628	1	9	0	10.85	0.62776	0.9165	30.727	6	2	Leave out requantified	0.62776	0.9165	30.727	6	2	Leave out requantified	16.3	88981000	43747000	45234000	88981000	43747000	45234000				406	2507;4768;4769;10307;11707;13051;15180;18365	True;True;True;True;True;True;True;True	2581;4888;4889;10602;12052;13453;15641;18919
B1APP6;A0A7I2V3Z0;Q01813-2;Q01813;H0Y757	B1APP6;A0A7I2V3Z0;Q01813-2;Q01813	7;7;7;7;2	6;6;6;6;2	6;6;6;6;2	ATP-dependent 6-phosphofructokinase, platelet type	PFKP	5	7	6	6	7	6	6	15.3	13.7	13.7	62.585	568	568;746;776;784;103	1	6	0	9.5534	1.3054	2.0135	81.265	3	2	Plateau	1.3054	2.0135	81.265	3	2	Plateau	15.3	92273000	37939000	54334000	92273000	37939000	54334000				407	5895;9195;12262;12263;14204;16662;18975	False;True;True;True;True;True;True	6058;9464;12638;12639;14633;17163;19558
A0A7I2V412;Q9P0M6;A0A7I2V423;A0A7I2YQD6;A0A7I2YQR8;A0A7I2V6E9;Q5SQT3;A0A7I2V2N7;A0A7I2V3R0;A0A7I2V633;A0A7I2V4D9;A0A7I2V522;A0A7I2V3Z8;A0A7I2V3C2;A0A7I2V3M7;A0A7I2YQB9	A0A7I2V412;Q9P0M6;A0A7I2V423;A0A7I2YQD6;A0A7I2YQR8;A0A7I2V6E9;Q5SQT3;A0A7I2V2N7	6;6;5;4;3;3;3;3;2;1;1;1;1;1;1;1	4;4;3;2;1;1;2;1;1;1;0;1;1;1;1;0	4;4;3;2;1;1;2;1;1;1;0;1;1;1;1;0	Core histone macro-H2A.2;Histone H2A	H2AFY2	16	6	4	4	6	4	4	24.8	17	17	36.278	335	335;372;342;270;196;218;242;242;71;48;57;75;79;80;81;145	1	4	0	9.0913	0.7668	1.1827	9.3461	4	0	Leave out requantified	0.7668	1.1827	9.3461	4	0	Leave out requantified	24.8	56296000	32238000	24058000	56296000	32238000	24058000				408	983;6782;7012;10556;13239;15119	False;True;False;True;True;True	1004;6959;7202;10851;13645;15580
A0A7I2V428;C9JLB1;P19338;A0A7I2V3F3;H7BY16;A0A7I2V5M5;A0A7I2V2U7;A0A7I2V349;A0A7I2V506;A0A7I2V699;A0A7I2V2S8	A0A7I2V428;C9JLB1;P19338;A0A7I2V3F3;H7BY16;A0A7I2V5M5;A0A7I2V2U7;A0A7I2V349;A0A7I2V506;A0A7I2V699	50;50;50;48;48;46;42;39;39;35;18	50;50;50;48;48;46;42;39;39;35;18	50;50;50;48;48;46;42;39;39;35;18	Nucleolin	NCL	11	50	50	50	50	50	50	47.9	47.9	47.9	74.739	689	689;694;710;695;734;672;626;595;602;616;389	1	82	0	323.31	0.52806	0.81803	50.21	76	16	Leave out requantified	0.52806	0.81803	50.21	76	16	Leave out requantified	47.9	11340000000	6919300000	4420800000	11340000000	6919300000	4420800000				409	170;1111;1319;1320;1518;2097;2098;3728;3729;4564;4618;4952;4953;5710;5711;5933;6235;6236;6447;6820;8304;8521;8522;8911;9464;11650;11945;11946;12183;12669;12823;13874;13875;14568;14569;14570;14628;15162;16024;16025;16108;16199;16200;16630;17171;17387;17388;17535;18419;18436	True;True;True;True;True;True;True;True;True;True;True;True;True;True;True;True;True;True;True;True;True;True;True;True;True;True;True;True;True;True;True;True;True;True;True;True;True;True;True;True;True;True;True;True;True;True;True;True;True;True	173;1137;1357;1358;1566;2160;2161;2162;3830;3831;4678;4733;5079;5080;5862;5863;5864;6098;6403;6404;6620;6998;8552;8776;8777;9172;9738;11995;12301;12302;12555;13057;13219;14292;14293;15010;15011;15012;15013;15072;15623;16507;16508;16595;16686;16687;16688;17128;17129;17685;17902;17903;18055;18976;18995
P07858;A0A7I2V668;A0A7I2V440;A0A7P0NGZ6;A0A7I2YQK9;E9PR21;E9PQM1;E9PHZ5;E9PLY3;A0A7I2V4S6;A0A7I2V302;E9PSG5;E9PNL5;A0A7I2V4Z9;A0A7I2V2J1;E9PKQ7;E9PCB3	P07858;A0A7I2V668;A0A7I2V440;A0A7P0NGZ6;A0A7I2YQK9;E9PR21;E9PQM1;E9PHZ5;E9PLY3;A0A7I2V4S6;A0A7I2V302;E9PSG5;E9PNL5;A0A7I2V4Z9;A0A7I2V2J1;E9PKQ7;E9PCB3	4;4;4;4;4;4;4;4;2;2;2;2;2;2;2;2;2	4;4;4;4;4;4;4;4;2;2;2;2;2;2;2;2;2	4;4;4;4;4;4;4;4;2;2;2;2;2;2;2;2;2	Cathepsin B;Cathepsin B light chain;Cathepsin B heavy chain	CTSB	17	4	4	4	4	4	4	8	8	8	37.821	339	339;267;356;338;324;320;283;371;165;271;118;291;143;323;139;136;110	1	5	0	5.4048	0.79664	1.1781	231.97	4	3	Median	0.79664	1.1781	231.97	4	3	Median	8	348910000	31348000	317560000	348910000	31348000	317560000				410	4442;4443;7319;7320	True;True;True;True	4553;4554;7525;7526
A0A7I2V457;Q96RS6;E5RGX7;Q96RS6-3;Q96RS6-2	A0A7I2V457;Q96RS6;E5RGX7;Q96RS6-3;Q96RS6-2	2;2;1;1;1	2;2;1;1;1	2;2;1;1;1	NudC domain-containing protein 1	NUDCD1	5	2	2	2	2	2	2	7.2	7.2	7.2	53.776	472	472;583;108;496;554	1	2	0.0043321	1.4398	0.62031	0.92534	14.353	2	1	Median	0.62031	0.92534	14.353	2	1	Median	7.2	19439000	12275000	7163500	19439000	12275000	7163500				411	3433;10549	True;True	3532;10844
P26358;A0A7I2V5D0;A0A7I2V490;A0A7I2YQQ0;A0A7I2V5F1;A0A7I2YQA8;P26358-2;A0A7I2V5F6;K7EJL0;A0A7I2V2G5;A0A7I2V311;P26358-3;A0A7I2V3F8;K7ERQ1;K7ENQ6;K7EMU8;K7EIZ6;K7ENW7;K7ELB1	P26358;A0A7I2V5D0;A0A7I2V490;A0A7I2YQQ0;A0A7I2V5F1;A0A7I2YQA8;P26358-2;A0A7I2V5F6;K7EJL0;A0A7I2V2G5	9;9;9;9;9;9;8;7;5;5;3;3;2;2;2;2;2;1;1	9;9;9;9;9;9;8;7;5;5;3;3;2;2;2;2;2;1;1	9;9;9;9;9;9;8;7;5;5;3;3;2;2;2;2;2;1;1	DNA (cytosine-5)-methyltransferase 1	DNMT1	19	9	9	9	9	9	9	8.2	8.2	8.2	183.16	1616	1616;1655;1658;1613;1580;1577;1632;1114;255;263;1150;1280;184;71;119;89;40;389;94	1	9	0	21.737	0.62482	0.9011	46.263	8	3	Leave out requantified	0.62482	0.9011	46.263	8	3	Leave out requantified	8.2	131700000	88504000	43198000	131700000	88504000	43198000				412	990;1078;2620;10462;13276;13992;15073;15895;15896	True;True;True;True;True;True;True;True;True	1011;1103;2697;10757;13682;14414;15533;16376;16377
A0A7I2YQD8;A0A7I2V4G5;A0A7I2V4X8;A0A7I2V596;A0A7I2YQG7;O75306-2;O75306	A0A7I2YQD8;A0A7I2V4G5;A0A7I2V4X8;A0A7I2V596;A0A7I2YQG7;O75306-2;O75306	1;1;1;1;1;1;1	1;1;1;1;1;1;1	1;1;1;1;1;1;1	NADH dehydrogenase [ubiquinone] iron-sulfur protein 2, mitochondrial	NDUFS2	7	1	1	1	1	1	1	3.2	3.2	3.2	48.768	431	431;437;438;478;484;457;463	1	1	0.0039942	1.4829	NaN	NaN	NaN	1	1	Median	NaN	NaN	NaN	1	1	Median	3.2	10034000	6782600	3251400	10034000	6782600	3251400				413	7666	TRUE	7886
A0A7I2V4I5;Q5T200-2;Q5T200;A0A087WX14	A0A7I2V4I5;Q5T200-2;Q5T200	3;3;3;1	3;3;3;1	3;3;3;1	Zinc finger CCCH domain-containing protein 13	ZC3H13	4	3	3	3	3	3	3	2.3	2.3	2.3	196.7	1669	1669;1564;1668;116	1	3	0	3.7586	1.1043	1.5816	39.929	2	1	Median	1.1043	1.5816	39.929	2	1	Median	2.3	20446000	9307800	11138000	20446000	9307800	11138000				414	4432;7999;9667	True;True;True	4543;8232;9947
G3XAI2;A0A7I2V4J9;P07942;A0A7I2V5X5	G3XAI2;A0A7I2V4J9;P07942;A0A7I2V5X5	4;4;4;3	4;4;4;3	4;4;4;3	Laminin subunit beta-1	LAMB1	4	4	4	4	4	4	4	4	4	4	182.59	1649	1649;1682;1786;1675	1	4	0	9.1301	0.91543	1.2813	248.76	3	2	Median	0.91543	1.2813	248.76	3	2	Median	4	129750000	11386000	118360000	129750000	11386000	118360000				415	651;8360;11704;17569	True;True;True;True	663;8609;12049;18089
A0A7I2V4L7;B1ANR0;Q13310-2;Q13310;Q13310-3;A0A7I2V5W9;A0A7I2V598;H0Y5F5;H0YEU6;B1ANR1;A0A7I2V4V6;H0YEQ8;H0YCC8;H0YER0;H0Y6X6	A0A7I2V4L7;B1ANR0;Q13310-2;Q13310;Q13310-3;A0A7I2V5W9;A0A7I2V598;H0Y5F5;H0YEU6	18;18;18;18;18;16;15;14;10;6;6;4;2;1;1	8;8;8;8;8;8;8;7;6;1;2;1;1;1;1	6;6;6;6;6;6;6;6;5;0;2;0;1;1;1	Polyadenylate-binding protein;Polyadenylate-binding protein 4	PABPC4	15	18	8	6	18	8	6	29.8	15	11.5	66.499	601	601;615;631;644;660;598;584;550;370;129;354;112;197;68;195	1	8	0	18.151	0.59638	0.98094	24.237	8	1	Leave out requantified	0.59638	0.98094	24.237	8	1	Leave out requantified	29.8	228590000	145480000	83107000	228590000	145480000	83107000				416	1160;1288;1535;2366;3907;5709;8382;8478;11696;11869;11874;13700;14427;14624;14625;14666;14758;19111	False;False;False;False;True;False;True;True;True;True;False;False;True;False;False;True;False;True	1188;1325;1583;2437;4013;5861;8631;8732;12041;12224;12229;14114;14867;15068;15069;15109;15208;19697
A0A7I2V5B1;Q6IBS0;D6RG15;A0A7I2V2U8;A0A7I2V5D3;H0Y858	A0A7I2V5B1;Q6IBS0;D6RG15;A0A7I2V2U8;A0A7I2V5D3;H0Y858	2;2;1;1;1;1	2;2;1;1;1;1	2;2;1;1;1;1	Twinfilin-2	TWF2	6	2	2	2	2	2	2	15.5	15.5	15.5	28.366	251	251;349;254;296;318;1186	1	2	0.00041051	2.4108	0.71338	0.98397	41.959	2	1	Median	0.71338	0.98397	41.959	2	1	Median	15.5	10356000	5052600	5303900	10356000	5052600	5303900				417	7110;8663	True;True	7306;8921
O75569;A0A7I2V5H3;A0A7I2YQ87;O75569-2;O75569-3;G5E9Q4;A0A7I2V5C2;A0A7I2V3L6;F8WEG8;C9JMM3;A0A7I2V2P4;A0A7I2V315;A0A7I2V593;A0A7I2V3J2;B4DJC7;A0A7I2V2I8;A0A7I2V332	O75569;A0A7I2V5H3;A0A7I2YQ87;O75569-2;O75569-3;G5E9Q4;A0A7I2V5C2;A0A7I2V3L6;F8WEG8;C9JMM3;A0A7I2V2P4	8;8;8;7;7;6;6;6;5;5;5;3;3;2;1;1;1	8;8;8;7;7;6;6;6;5;5;5;3;3;2;1;1;1	8;8;8;7;7;6;6;6;5;5;5;3;3;2;1;1;1	Interferon-inducible double-stranded RNA-dependent protein kinase activator A	PRKRA	17	8	8	8	8	8	8	37.7	37.7	37.7	34.404	313	313;191;177;302;288;105;106;106;95;127;94;56;94;229;200;228;54	1	8	0	10.217	0.80813	1.1776	14.197	7	3	Leave out requantified	0.80813	1.1776	14.197	7	3	Leave out requantified	37.7	84178000	38131000	46048000	84178000	38131000	46048000				418	92;1587;7118;11197;11797;12083;14054;18454	True;True;True;True;True;True;True;True	92;1641;7314;11520;12151;12446;14476;19013
G3V4F7;A0A7P0PJI2;A0A7I2V5K0;P61011-2;P61011;G3V480	G3V4F7;A0A7P0PJI2;A0A7I2V5K0;P61011-2;P61011;G3V480	3;3;3;3;3;2	3;3;3;3;3;2	3;3;3;3;3;2	Signal recognition particle 54 kDa protein	SRP54	6	3	3	3	3	3	3	7	7	7	48.67	440	440;445;474;455;504;447	1	4	0	10.257	0.98645	1.4458	18.494	2	1	Median	0.98645	1.4458	18.494	2	1	Median	7	35825000	24280000	11545000	35825000	24280000	11545000				419	3562;12294;12598	True;True;True	3663;12671;12983
A0A7I2V629;E9PG73;A0A7I2V5Q5;Q13427-2;Q13427;C9J679;A0A7I2V4W3;C9JN15;C9JM79;A0A7I2V4F2	A0A7I2V629;E9PG73;A0A7I2V5Q5;Q13427-2;Q13427;C9J679;A0A7I2V4W3;C9JN15	3;3;3;3;3;2;2;2;1;1	3;3;3;3;3;2;2;2;1;1	3;3;3;3;3;2;2;2;1;1	Peptidyl-prolyl cis-trans isomerase G;Peptidyl-prolyl cis-trans isomerase	PPIG	10	3	3	3	3	3	3	5.5	5.5	5.5	85.957	732	732;739;751;357;754;104;133;246;487;679	1	6	0	9.587	0.62323	0.85138	22.302	4	2	Median	0.62323	0.85138	22.302	4	2	Median	5.5	24371000	15968000	8403200	24371000	15968000	8403200				420	2578;3809;18492	True;True;True	2654;3911;19053
A0A7I2V5T4;A2A274;Q99798;A0A7I2V5A1;A0A7I2V3U0;A0A7I2V614;A0A7I2V586;A0A7I2V3F1;A0A7I2V538;A0A7I2V6A6;A0A7I2V4I8;A0A7I2V5W7;A0A7I2V3C8;A0A7I2V3U7;A0A7I2V5U4;A0A7I2V2Y4	A0A7I2V5T4;A2A274;Q99798;A0A7I2V5A1;A0A7I2V3U0;A0A7I2V614;A0A7I2V586;A0A7I2V3F1	24;24;24;23;23;23;23;23;11;8;7;7;7;5;1;1	24;24;24;23;23;23;23;23;11;8;7;7;7;5;1;1	24;24;24;23;23;23;23;23;11;8;7;7;7;5;1;1	Aconitate hydratase, mitochondrial	ACO2	16	24	24	24	24	24	24	42.6	42.6	42.6	84.898	775	775;805;780;716;725;731;747;788;487;422;288;324;324;160;80;92	1	28	0	233.35	0.54986	0.8411	43.323	25	1	Leave out requantified	0.54986	0.8411	43.323	25	1	Leave out requantified	42.6	954910000	598600000	356300000	954910000	598600000	356300000				421	1152;2667;3122;3158;3252;3253;3254;5153;5154;8310;9420;10361;10470;11607;11633;11716;12206;15110;17292;17336;17337;17397;17695;18725	True;True;True;True;True;True;True;True;True;True;True;True;True;True;True;True;True;True;True;True;True;True;True;True	1180;2745;3214;3251;3345;3346;3347;5285;5286;8558;9693;10656;10765;11950;11976;12061;12580;15571;17806;17851;17852;17912;18221;19294
A0A7I2V5T7;Q9H7Z7;A0A7I2YQ70;A6NHH0;A0A7I2V308;A0A7I2V5X6	A0A7I2V5T7;Q9H7Z7;A0A7I2YQ70;A6NHH0;A0A7I2V308;A0A7I2V5X6	2;2;1;1;1;1	2;2;1;1;1;1	2;2;1;1;1;1	Prostaglandin E synthase 2;Prostaglandin E synthase 2 truncated form	PTGES2	6	2	2	2	2	2	2	7.9	7.9	7.9	41.08	369	369;377;163;186;190;310	1	2	0.00040568	2.3003	0.42042	0.58787	45.855	2	0	Median	0.42042	0.58787	45.855	2	0	Median	7.9	39368000	26548000	12819000	39368000	26548000	12819000				422	764;1119	True;True	784;1145
A0A7I2V5Y7;Q15233;A0A7I2V535;A0A7I2V4J2;Q15233-2;A0A7P0MRW0;A0A7I2V4K9;A0A7I2V4N2;A0A7I2V464;H7C367;C9JYS8;C9IZL7;C9J4X2;A0A7I2YQK8;A0A7I2V447;C9JJ13	A0A7I2V5Y7;Q15233;A0A7I2V535;A0A7I2V4J2;Q15233-2;A0A7P0MRW0;A0A7I2V4K9;A0A7I2V4N2;A0A7I2V464;H7C367;C9JYS8	32;32;31;30;30;28;27;24;24;19;18;10;5;3;1;1	30;30;29;28;28;26;27;22;22;17;18;8;5;3;1;1	29;29;28;27;27;25;26;21;21;17;17;7;4;3;1;1	Non-POU domain-containing octamer-binding protein	NONO	16	32	30	29	32	30	29	66	63.9	63.9	54.826	476	476;471;501;468;382;515;411;360;360;234;247;207;124;130;56;65	1	47	0	206.47	0.68335	1.0783	45.275	41	6	Leave out requantified	0.68335	1.0783	45.275	41	6	Leave out requantified	66	2594600000	1552200000	1042400000	2594600000	1552200000	1042400000				423	244;245;848;1371;1372;2394;2395;2783;2784;4142;4143;4422;4719;4752;4926;5488;6025;6922;9559;10747;11024;11025;11148;11394;12867;13065;13627;13628;13677;16469;16471;17544	True;True;True;True;True;False;False;True;True;True;True;True;True;True;True;True;True;True;True;True;True;True;True;True;True;True;True;True;True;True;True;True	248;249;869;1410;1411;2466;2467;2865;2866;4251;4252;4533;4836;4872;5052;5053;5634;6194;7106;9835;11045;11337;11338;11470;11724;13265;13467;14040;14041;14091;16964;16966;18064
A0A7I2V697;A0A7I2V5Z3;O43765;A0A7I2V4T9;A0A7I2V2U2;A0A7I2V588;K7EMD6	A0A7I2V697;A0A7I2V5Z3;O43765;A0A7I2V4T9;A0A7I2V2U2;A0A7I2V588;K7EMD6	8;8;8;7;7;7;4	8;8;8;7;7;7;4	8;8;8;7;7;7;4	Small glutamine-rich tetratricopeptide repeat-containing protein alpha	SGTA	7	8	8	8	8	8	8	38.2	38.2	38.2	28.54	262	262;295;313;276;287;360;162	1	10	0	29.003	0.71998	1.1257	27.379	8	3	Leave out requantified	0.71998	1.1257	27.379	8	3	Leave out requantified	38.2	178260000	109220000	69035000	178260000	109220000	69035000				424	1032;1051;1313;7176;9659;11130;15244;16717	True;True;True;True;True;True;True;True	1056;1075;1351;7376;9939;11449;15708;17221
A0A7I2YQC0;P06748;A0A7I2V5S2;P06748-2;P06748-3;A0A7I2V4G8;E5RI98;A0A7I2V2X9;A0A7I2V3U2;A0A7I2V5J8;A0A7I2V433;A0A7I2V3G5;A0A7I2V579;E5RGW4	A0A7I2YQC0;P06748;A0A7I2V5S2;P06748-2;P06748-3;A0A7I2V4G8;E5RI98;A0A7I2V2X9;A0A7I2V3U2;A0A7I2V5J8	17;17;16;16;13;10;10;9;9;9;8;7;7;1	17;17;16;16;13;10;10;9;9;9;8;7;7;1	17;17;16;16;13;10;10;9;9;9;8;7;7;1	Nucleophosmin	NPM1	14	17	17	17	17	17	17	66.3	66.3	66.3	35.713	323	323;294;305;265;259;123;230;175;195;201;156;90;99;59	1	37	0	323.31	0.59261	0.96106	45.955	34	7	Leave out requantified	0.59261	0.96106	45.955	34	7	Leave out requantified	66.3	7017300000	3938300000	3078900000	7017300000	3938300000	3078900000				425	487;3013;3014;4991;6399;9115;11012;11361;11362;11447;11450;11451;13878;14985;17152;17153;17480	True;True;True;True;True;True;True;True;True;True;True;True;True;True;True;True;True	495;3103;3104;5118;5119;6572;9382;11323;11324;11687;11688;11780;11783;11784;11785;14296;15443;15444;17663;17664;18000
J3QR09;J3KTE4;A0A7I2YQG2;P84098;A0A7I2V638;A0A7I2V4U6;A0A7I2V2L0;A0A7I2V512	J3QR09;J3KTE4;A0A7I2YQG2;P84098	9;9;9;9;4;4;4;4	9;9;9;9;4;4;4;4	9;9;9;9;4;4;4;4	Ribosomal protein L19;60S ribosomal protein L19	RPL19	8	9	9	9	9	9	9	24.4	24.4	24.4	23.134	193	193;194;216;196;48;95;109;110	1	15	0	103.56	0.71873	1.131	14.514	14	3	Leave out requantified	0.71873	1.131	14.514	14	3	Leave out requantified	24.4	1641000000	937460000	703560000	1641000000	937460000	703560000				426	7081;8722;8739;8792;9080;9284;9954;9955;18582	True;True;True;True;True;True;True;True;True	7273;8981;8997;9052;9347;9556;10241;10242;19146;19147
A0A7I2YQN2;O60506-3;A0A7I2V4Z0;O60506-4;A0A7I2V346;A0A7I2V5Q6;B7Z645;A0A7I2YQV8;O60506-5;F6UXX1;A0A7I2V4J0;H0YAA0	A0A7I2YQN2;O60506-3;A0A7I2V4Z0;O60506-4;A0A7I2V346;A0A7I2V5Q6;B7Z645;A0A7I2YQV8;O60506-5	38;38;37;35;33;30;30;29;23;16;12;1	1;1;0;1;1;0;1;1;1;0;0;1	1;1;0;1;1;0;1;1;1;0;0;1	Heterogeneous nuclear ribonucleoprotein Q	SYNCRIP	12	38	1	1	38	1	1	67.6	1.8	1.8	62.527	561	561;562;545;527;524;337;464;465;410;185;165;97	1	1	0.0003867	1.9332	NaN	NaN	NaN	1	0	Median	NaN	NaN	NaN	1	0	Median	67.6	53793000	38251000	15541000	53793000	38251000	15541000				427	779;780;944;1039;1040;1555;2083;2084;3245;3441;3591;3642;4410;5681;5683;6701;6823;9099;9353;9562;9852;9853;11862;12115;12673;13831;14355;16266;16267;16421;17282;17293;17917;18400;18401;18581;18885;18886	False;False;False;False;False;False;False;False;False;False;False;False;False;False;False;True;False;False;False;False;False;False;False;False;False;False;False;False;False;False;False;False;False;False;False;False;False;False	799;800;966;1063;1064;1603;2146;2147;3338;3540;3692;3743;4521;5831;5833;6877;7001;9366;9626;9838;10139;10140;12217;12481;13061;14249;14790;16757;16758;16913;17796;17807;18459;18955;18956;19145;19462;19463
Q13283;A0A7I2YQN9;A0A7I2V5M7;A0A7P0P2U7;A0A7I2YQU8;A0A7I2V651;Q13283-2;A0A7I2V2S5;A0A7I2V548;E5RJU8;E5RH42;E5RIF8;A0A7I2V565;A0A7I2YQH0;A0A7I2V5H1;A0A7I2YQM1;A0A7I2YQF2;E5RH00;A0A7I2V4D8;A0A7I2V494;A0A7I2V4Y8;A0A7I2V3C4;D6R9A4;A0A7I2V533;A0A7I2V326;D6RGJ4;A0A7I2V2X7;A0A7I2V2V1;A0A7I2V496;A0A7I2YQB1;A0A7I2YQQ8;A0A7I2V2R0;E5RI46	Q13283;A0A7I2YQN9;A0A7I2V5M7;A0A7P0P2U7;A0A7I2YQU8;A0A7I2V651	11;11;10;9;7;7;3;3;3;3;3;3;2;2;2;2;2;2;2;2;2;2;1;1;1;1;1;1;1;1;1;1;1	11;11;10;9;7;7;3;3;3;3;3;3;2;2;2;2;2;2;2;2;2;2;1;1;1;1;1;1;1;1;1;1;1	10;10;9;8;6;6;2;2;3;2;2;2;2;2;2;2;2;1;2;2;1;1;0;1;1;0;1;1;1;1;1;0;0	Ras GTPase-activating protein-binding protein 1	G3BP1	33	11	11	10	11	11	10	29	29	26.4	52.164	466	466;426;476;367;334;304;122;170;158;153;117;106;74;134;114;102;85;37;49;54;56;66;31;37;110;40;49;151;61;61;63;64;31	1	13	0	82.609	0.52621	0.80546	25.588	11	2	Leave out requantified	0.52621	0.80546	25.588	11	2	Leave out requantified	29	584270000	382970000	201300000	584270000	382970000	201300000				428	3692;5404;6395;7916;10265;11944;13397;15411;16143;18132;18145	True;True;True;True;True;True;True;True;True;True;True	3794;5547;6568;8147;10559;12300;13804;15878;16630;18678;18692
A0A7I2YQU6;Q9NQA3	A0A7I2YQU6;Q9NQA3	2;2	2;2	1;1	WAS protein family homolog 6	WASH6P	2	2	2	1	2	2	1	5.4	5.4	3.6	51.621	478	478;447	1	2	0	61.459	0.5467	0.78439	19.203	2	0	Median	0.5467	0.78439	19.203	2	0	Median	5.4	13903000	7719900	6183400	13903000	7719900	6183400				429	12496;15187	True;True	12878;15648
A0A7N4I394;O75400-2;O75400-3;O75400;H0YG38;F5H578;H7C2N3	A0A7N4I394;O75400-2;O75400-3;O75400	5;5;5;5;2;2;1	5;5;5;5;2;2;1	5;5;5;5;2;2;1	Pre-mRNA-processing factor 40 homolog A	PRPF40A	7	5	5	5	5	5	5	6.7	6.7	6.7	112.4	994	994;930;939;957;367;463;157	1	7	0	18.358	0.47374	0.7055	30.687	6	3	Leave out requantified	0.47374	0.7055	30.687	6	3	Leave out requantified	6.7	130840000	91224000	39614000	130840000	91224000	39614000				430	5354;12365;14039;16530;17253	True;True;True;True;True	5496;12743;14460;14461;17025;17767
G5E9W7;A0A7P0MKV3;P82650;H7C5L9;H7C5F2;H7C5H3;P82650-2	G5E9W7;A0A7P0MKV3;P82650;H7C5L9;H7C5F2;H7C5H3;P82650-2	2;2;2;1;1;1;1	2;2;2;1;1;1;1	2;2;2;1;1;1;1	28S ribosomal protein S22, mitochondrial	MRPS22	7	2	2	2	2	2	2	6.3	6.3	6.3	36.805	319	319;359;360;121;165;200;168	1	2	0	5.5013	0.43291	0.63145	53.803	2	1	Median	0.43291	0.63145	53.803	2	1	Median	6.3	25670000	16633000	9036700	25670000	16633000	9036700				431	10194;11192	True;True	10487;11515
E9PML3;A0A7P0TA48;A0A7P0T7Z8;A0A7P0T9M6;A0A7P0T959;A0A7P0TBA0;A0A7P0T8H6;A0A7P0T9I7;A0A7P0TB99;A0A7P0T9Q2;A0A7P0T880;A0A7P0T9G0;A0A7P0T9X6;A0A7P0Z493;A0A7P0TAL4;A0A7P0Z4K9;Q8N157-2;Q8N157-3;Q8N157	E9PML3;A0A7P0TA48;A0A7P0T7Z8;A0A7P0T9M6;A0A7P0T959;A0A7P0TBA0;A0A7P0T8H6;A0A7P0T9I7;A0A7P0TB99;A0A7P0T9Q2;A0A7P0T880;A0A7P0T9G0;A0A7P0T9X6;A0A7P0Z493;A0A7P0TAL4;A0A7P0Z4K9;Q8N157-2;Q8N157-3;Q8N157	1;1;1;1;1;1;1;1;1;1;1;1;1;1;1;1;1;1;1	1;1;1;1;1;1;1;1;1;1;1;1;1;1;1;1;1;1;1	1;1;1;1;1;1;1;1;1;1;1;1;1;1;1;1;1;1;1	Jouberin	AHI1	19	1	1	1	1	1	1	2.8	2.8	2.8	32.856	288	288;1068;1186;1179;1168;1154;1145;1144;1109;1064;330;1014;838;808;427;333;1053;609;1196	1	1	0.0046612	1.4001	NaN	NaN	NaN	1	1	Median	NaN	NaN	NaN	1	1	Median	2.8	34633000	34425000	207950	34633000	34425000	207950				432	14122	TRUE	14544
A0A7P0TA07;A0A7P0Z4P9;A0A7P0TA65;A0A7P0T9T1;H0YJJ9;A0A7P0TB15;A0A7P0T9E5;A0A7P0Z3Z7;A0A7P0T952;A0A7P0Z462;A0A7P0TAS8;A0A7P0TBE4;H0YJF7;A0A7P0TAA6;A0A7P0TA16;A0A7P0T824;A0A7P0T838;A0A7P0TBB8;A0A7P0TB08;A0A7P0T814;A0A7P0TAI5;A0A7P0T8Z5;A0A7P0T8M0;A0A7P0Z4C8;A0A7P0T832;A0A7P0T9B1;A0A7P0T9I1;A0A7P0Z4A4;A0A7P0T9C6;A0A7P0T925;A0A7P0TBI6;A0A7P0T8N0;A0A7P0T977;A0A7P0Z445;Q99986	A0A7P0TA07;A0A7P0Z4P9;A0A7P0TA65;A0A7P0T9T1;H0YJJ9;A0A7P0TB15;A0A7P0T9E5;A0A7P0Z3Z7;A0A7P0T952;A0A7P0Z462;A0A7P0TAS8;A0A7P0TBE4;H0YJF7;A0A7P0TAA6;A0A7P0TA16;A0A7P0T824;A0A7P0T838;A0A7P0TBB8;A0A7P0TB08;A0A7P0T814;A0A7P0TAI5;A0A7P0T8Z5;A0A7P0T8M0;A0A7P0Z4C8;A0A7P0T832;A0A7P0T9B1;A0A7P0T9I1;A0A7P0Z4A4;A0A7P0T9C6;A0A7P0T925;A0A7P0TBI6;A0A7P0T8N0;A0A7P0T977;A0A7P0Z445;Q99986	1;1;1;1;1;1;1;1;1;1;1;1;1;1;1;1;1;1;1;1;1;1;1;1;1;1;1;1;1;1;1;1;1;1;1	1;1;1;1;1;1;1;1;1;1;1;1;1;1;1;1;1;1;1;1;1;1;1;1;1;1;1;1;1;1;1;1;1;1;1	1;1;1;1;1;1;1;1;1;1;1;1;1;1;1;1;1;1;1;1;1;1;1;1;1;1;1;1;1;1;1;1;1;1;1	Serine/threonine-protein kinase VRK1	VRK1	35	1	1	1	1	1	1	23.6	23.6	23.6	7.6217	72	72;81;393;394;394;394;395;395;393;395;403;413;420;437;442;444;395;375;244;249;83;99;101;161;170;172;372;366;302;314;321;356;362;448;396	1	1	0	2.7868	NaN	NaN	NaN	1	1	Median	NaN	NaN	NaN	1	1	Median	23.6	6123300	5512900	610380	6123300	5512900	610380				433	7025	TRUE	7215
A0A7P0T9H1;A0A7P0T995;A0A7P0T883;A0A7P0Z475;A0A7P0Z4J2;H0YG44;A0A7P0T831;A0A7P0T8V8;A0A7P0TAM9;A0A7P0Z4H1;A0A7P0T8E9;A0A7P0Z464;A0A7P0T8H7;F5H0U2;A0A7P0TAU6;H0YFM6;H7BZB4;Q4AC94-4;Q4AC94-3;Q4AC94-1;Q4AC94-2;Q4AC94	A0A7P0T9H1;A0A7P0T995;A0A7P0T883;A0A7P0Z475;A0A7P0Z4J2;H0YG44;A0A7P0T831;A0A7P0T8V8;A0A7P0TAM9;A0A7P0Z4H1;A0A7P0T8E9;A0A7P0Z464;A0A7P0T8H7;F5H0U2;A0A7P0TAU6;H0YFM6;H7BZB4;Q4AC94-4;Q4AC94-3;Q4AC94-1;Q4AC94-2;Q4AC94	1;1;1;1;1;1;1;1;1;1;1;1;1;1;1;1;1;1;1;1;1;1	1;1;1;1;1;1;1;1;1;1;1;1;1;1;1;1;1;1;1;1;1;1	1;1;1;1;1;1;1;1;1;1;1;1;1;1;1;1;1;1;1;1;1;1	C2 domain-containing protein 3	C2CD3	22	1	1	1	1	1	1	8.5	8.5	8.5	14.392	129	129;1662;2301;2308;1938;1937;143;2343;1537;2218;1314;506;427;417;406;159;1968;1921;1967;1963;1888;2353	1	1	0.0018847	1.7235	NaN	NaN	NaN	1	0	Median	NaN	NaN	NaN	1	0	Median	8.5	336850000	169170000	167680000	336850000	169170000	167680000				434	2932	TRUE	3017
A0A7P0TA98;A0A7P0TAI2;A0A7P0T882;A0A7P0T850;A0A7P0T9X2;A0A7P0Z4I2;B4DR67;A0A7P0TAL2;A0A7P0T9C7;A0A7P0T901;A0A7P0TB27;A0A7P0T9B8;Q9Y673-2;Q9Y673	A0A7P0TA98;A0A7P0TAI2;A0A7P0T882;A0A7P0T850;A0A7P0T9X2;A0A7P0Z4I2;B4DR67;A0A7P0TAL2;A0A7P0T9C7;A0A7P0T901;A0A7P0TB27;A0A7P0T9B8;Q9Y673-2;Q9Y673	1;1;1;1;1;1;1;1;1;1;1;1;1;1	1;1;1;1;1;1;1;1;1;1;1;1;1;1	1;1;1;1;1;1;1;1;1;1;1;1;1;1	Dolichyl-phosphate beta-glucosyltransferase	ALG5	14	1	1	1	1	1	1	16.5	16.5	16.5	8.615	79	79;88;171;189;209;228;230;259;286;291;304;310;294;324	1	1	0.0018911	1.742	NaN	NaN	NaN	0	0	Median	NaN	NaN	NaN	0	0	Median	16.5	7141100	7141100	0	7141100	7141100	0				435	12969	TRUE	13370
A0A7P0Z437;A0A7P0T862;A0A7P0T931;A0A7P0T973;A0A7P0T9I9;A0A7P0T895;P43490	A0A7P0Z437;A0A7P0T862;A0A7P0T931;A0A7P0T973;A0A7P0T9I9;A0A7P0T895;P43490	2;2;2;2;2;2;2	2;2;2;2;2;2;2	2;2;2;2;2;2;2	Nicotinamide phosphoribosyltransferase	NAMPT	7	2	2	2	2	2	2	17.7	17.7	17.7	13.854	124	124;404;425;444;488;490;491	1	2	0	3.9158	0.72755	1.0967	8.8797	2	0	Median	0.72755	1.0967	8.8797	2	0	Median	17.7	49199000	25979000	23221000	49199000	25979000	23221000				436	11590;15793	True;True	11932;16271
A0A7P0T893;O43823;M0QX51;A0A7P0TBC8	A0A7P0T893;O43823;M0QX51;A0A7P0TBC8	4;4;3;3	4;4;3;3	4;4;3;3	A-kinase anchor protein 8	AKAP8	4	4	4	4	4	4	4	11.9	11.9	11.9	74.846	679	679;692;364;372	1	5	0	14.835	0.60611	0.88172	15.609	4	1	Leave out requantified	0.60611	0.88172	15.609	4	1	Leave out requantified	11.9	64713000	38135000	26578000	64713000	38135000	26578000				437	3948;12597;14020;17345	True;True;True;True	4054;12982;14440;17860
A0A7P0T8C6;Q7Z2W4-2;Q7Z2W4;C9J6P4;Q7Z2W4-3	A0A7P0T8C6;Q7Z2W4-2;Q7Z2W4;C9J6P4;Q7Z2W4-3	8;8;8;7;7	8;8;8;7;7	8;8;8;7;7	Zinc finger CCCH-type antiviral protein 1	ZC3HAV1	5	8	8	8	8	8	8	17.3	17.3	17.3	85.195	757	757;699;902;1024;624	1	10	0	107.13	0.71687	1.0332	37.486	6	1	Leave out requantified	0.71687	1.0332	37.486	6	1	Leave out requantified	17.3	66172000	41155000	25017000	66172000	41155000	25017000				438	1951;2070;4052;13085;14417;14872;15345;17332	True;True;True;True;True;True;True;True	2012;2133;4160;13487;14856;15327;15811;17846
A0A7P0T8Z7;A0A7P0TBI9;A0A7P0Z4A2;A0A7P0Z4A5;A0A7P0T8D4;A0A7P0T8S8;A0A7P0T8Z2;A0A7P0T8C7;Q9Y5X1	A0A7P0T8Z7;A0A7P0TBI9;A0A7P0Z4A2;A0A7P0Z4A5;A0A7P0T8D4;A0A7P0T8S8;A0A7P0T8Z2;A0A7P0T8C7;Q9Y5X1	2;2;2;2;2;2;2;2;2	2;2;2;2;2;2;2;2;2	2;2;2;2;2;2;2;2;2	Sorting nexin-9	SNX9	9	2	2	2	2	2	2	7.8	7.8	7.8	56.52	499	499;577;585;588;591;625;628;632;595	1	2	0	2.6952	0.44389	0.63421	128.64	2	0	Median	0.44389	0.63421	128.64	2	0	Median	7.8	21608000	12979000	8629500	21608000	12979000	8629500				439	14378;15428	True;True	14815;15894
A0A7P0Z4K8;A0A7P0Z4I9;A0A7P0TBA6;A0A7P0T8G7;A0A7P0T9T8;Q9UHI6-2;Q9UHI6;A0A7P0TB94	A0A7P0Z4K8;A0A7P0Z4I9;A0A7P0TBA6;A0A7P0T8G7;A0A7P0T9T8;Q9UHI6-2;Q9UHI6;A0A7P0TB94	2;2;2;2;2;2;2;1	2;2;2;2;2;2;2;1	2;2;2;2;2;2;2;1	Probable ATP-dependent RNA helicase DDX20	DDX20	8	2	2	2	2	2	2	23.8	23.8	23.8	20.188	193	193;279;294;345;754;138;824;423	1	2	0.00040128	2.2214	NaN	NaN	NaN	1	1	Median	NaN	NaN	NaN	1	1	Median	23.8	9508800	5465900	4042900	9508800	5465900	4042900				440	38;15905	True;True	38;16386
A0A7P0Z4L7;A0A7P0T9U1;A0A7P0Z469;A0A7P0T9G9;A0A7P0T8X2;A0A7P0TBM7;A0A7P0T900;A0A7P0T989;A0A7P0TA25;A0A7P0TB41;A0A7P0TBB5;A0A7P0Z4R9;A0A7P0TAD4;A0A7P0TAT6;A0A7P0T9U4;A0A7P0T926;A0A7P0T8I6;Q9UBR2	A0A7P0Z4L7;A0A7P0T9U1;A0A7P0Z469;A0A7P0T9G9;A0A7P0T8X2;A0A7P0TBM7;A0A7P0T900;A0A7P0T989;A0A7P0TA25;A0A7P0TB41;A0A7P0TBB5;A0A7P0Z4R9;A0A7P0TAD4;A0A7P0TAT6;A0A7P0T9U4;A0A7P0T926;A0A7P0T8I6;Q9UBR2	1;1;1;1;1;1;1;1;1;1;1;1;1;1;1;1;1;1	1;1;1;1;1;1;1;1;1;1;1;1;1;1;1;1;1;1	1;1;1;1;1;1;1;1;1;1;1;1;1;1;1;1;1;1	Cathepsin Z	CTSZ	18	1	1	1	1	1	1	7.1	7.1	7.1	18.575	169	169;218;319;317;314;294;294;289;288;287;274;248;243;242;240;224;334;303	1	1	0.00039355	2.0522	NaN	NaN	NaN	1	0	Median	NaN	NaN	NaN	1	0	Median	7.1	27070000	15574000	11496000	27070000	15574000	11496000				441	12242	TRUE	12618
A0A7P0T8N8;O14776-2;O14776;G3V220	A0A7P0T8N8;O14776-2;O14776;G3V220	8;8;8;5	8;8;8;5	8;8;8;5	Transcription elongation regulator 1	TCERG1	4	8	8	8	8	8	8	8.4	8.4	8.4	126	1115	1115;1077;1098;1032	1	8	0	9.7546	0.68758	1.1245	28.756	7	1	Leave out requantified	0.68758	1.1245	28.756	7	1	Leave out requantified	8.4	80181000	45007000	35174000	80181000	45007000	35174000				442	689;690;1409;6390;7702;9530;9816;19060	True;True;True;True;True;True;True;True	704;705;1450;6563;7922;9805;10101;19644
A0A7P0TAW4;A0A7P0TBD5;A0A7P0T8Y2;A0A7P0TBI1;A0A7P0TAF4;A0A7P0TBC5;Q4KMQ2-3;Q4KMQ2;Q4KMQ2-4;Q4KMQ2-2	A0A7P0TAW4;A0A7P0TBD5;A0A7P0T8Y2;A0A7P0TBI1;A0A7P0TAF4;A0A7P0TBC5;Q4KMQ2-3;Q4KMQ2;Q4KMQ2-4;Q4KMQ2-2	1;1;1;1;1;1;1;1;1;1	1;1;1;1;1;1;1;1;1;1	1;1;1;1;1;1;1;1;1;1	Anoctamin-6	ANO6	10	1	1	1	1	1	1	1.6	1.6	1.6	81.101	694	694;715;729;771;854;899;892;910;929;931	1	1	0	5.3498	NaN	NaN	NaN	1	0	Median	NaN	NaN	NaN	1	0	Median	1.6	5054800	3113500	1941300	5054800	3113500	1941300				443	13180	TRUE	13582
P27824-2;P27824;A0A7P0TAE9;A0A7P0T937;A0A7P0TB65;A0A7P0T9L0;A0A7P0T840;A0A7P0T8G1;A0A7P0Z4D6;A0A7P0Z484;A0A7P0TAR9;D6RGY2;P27824-3;A0A7P0Z4H2;A0A7P0TAN9;A0A7P0T8N1;D6RAU8;D6RAQ8;D6RFL1;D6RD16	P27824-2;P27824;A0A7P0TAE9;A0A7P0T937;A0A7P0TB65;A0A7P0T9L0;A0A7P0T840;A0A7P0T8G1;A0A7P0Z4D6;A0A7P0Z484;A0A7P0TAR9;D6RGY2;P27824-3;A0A7P0Z4H2;A0A7P0TAN9	17;17;17;17;17;16;16;16;16;13;12;11;11;10;9;8;8;6;4;2	17;17;17;17;17;16;16;16;16;13;12;11;11;10;9;8;8;6;4;2	17;17;17;17;17;16;16;16;16;13;12;11;11;10;9;8;8;6;4;2	Calnexin	CANX	20	17	17	17	17	17	17	27.1	27.1	27.1	71.502	627	627;592;626;591;590;550;600;550;471;520;425;528;484;244;210;198;134;107;131;96	1	21	0	82.104	0.49376	0.76502	44.507	18	5	Leave out requantified	0.49376	0.76502	44.507	18	5	Leave out requantified	27.1	1455200000	916130000	539070000	1455200000	916130000	539070000				444	583;1672;1673;2571;2572;6260;6638;8232;8233;8435;8684;10224;10262;16202;18460;18461;18666	True;True;True;True;True;True;True;True;True;True;True;True;True;True;True;True;True	593;1725;1726;2647;2648;6428;6813;8477;8478;8687;8943;10517;10556;16690;19019;19020;19235
A0A7P0T965;A0A7P0Z3Z5;A0A7P0TAK7;A0A7P0Z4B9;Q16531;A0A7P0TB30;A0A7P0T870;Q16531-2;F5GWI0;F5GY55;F5GZY8;F5H2L3;A0A7P0Z4L2	A0A7P0T965;A0A7P0Z3Z5;A0A7P0TAK7;A0A7P0Z4B9;Q16531;A0A7P0TB30;A0A7P0T870;Q16531-2	7;7;7;7;7;6;6;4;3;3;1;1;1	7;7;7;7;7;6;6;4;3;3;1;1;1	7;7;7;7;7;6;6;4;3;3;1;1;1	DNA damage-binding protein 1	DDB1	13	7	7	7	7	7	7	9.1	9.1	9.1	118.09	1061	1061;1069;1084;1107;1140;1027;1066;451;370;1092;146;165;217	1	9	0	26.94	0.34004	0.53098	57.729	6	3	Leave out requantified	0.34004	0.53098	57.729	6	3	Leave out requantified	9.1	112360000	80501000	31859000	112360000	80501000	31859000				445	3773;3774;7557;8990;11369;12655;12656	True;True;True;True;True;True;True	3875;3876;7770;9254;11695;13041;13042
A0A7P0TA47;H0YDD4;A0A7P0TBK2;A0A7P0Z4G4;A0A7P0TAG1;A0A7P0T997;A0A7P0TAX2;P10515;A0A7P0TBE2;E9PEJ4	A0A7P0TA47;H0YDD4;A0A7P0TBK2;A0A7P0Z4G4;A0A7P0TAG1;A0A7P0T997;A0A7P0TAX2;P10515;A0A7P0TBE2;E9PEJ4	9;9;9;9;9;9;9;9;8;6	9;9;9;9;9;9;9;9;8;6	9;9;9;9;9;9;9;9;8;6	Acetyltransferase component of pyruvate dehydrogenase complex;Dihydrolipoyllysine-residue acetyltransferase component of pyruvate dehydrogenase complex, mitochondrial	DLAT	10	9	9	9	9	9	9	25.3	25.3	25.3	47.799	446	446;520;554;562;611;636;640;647;645;542	1	9	0	22.553	0.58141	0.9408	67.526	9	3	Leave out requantified	0.58141	0.9408	67.526	9	3	Leave out requantified	25.3	211210000	128740000	82469000	211210000	128740000	82469000				446	3141;3560;5938;6709;7841;7842;14636;17346;17634	True;True;True;True;True;True;True;True;True	3234;3661;6103;6885;8063;8064;15080;17861;18158
A0A7P0T9R9;A0A7P0T9E7;A0A7P0TAR1;P43155-3;P43155-2;P43155;A0A7P0TAQ4;A0A7P0TBF3;B7ZBP5;A6PVN3;H0Y4Z7	A0A7P0T9R9;A0A7P0T9E7;A0A7P0TAR1;P43155-3;P43155-2;P43155;A0A7P0TAQ4;A0A7P0TBF3	3;3;3;3;3;3;2;2;1;1;1	3;3;3;3;3;3;2;2;1;1;1	3;3;3;3;3;3;2;2;1;1;1	Carnitine O-acetyltransferase	CRAT	11	3	3	3	3	3	3	7.9	7.9	7.9	65.061	572	572;590;602;544;605;626;212;551;98;161;586	1	3	0	4.1246	0.96155	1.3876	31.218	3	1	Median	0.96155	1.3876	31.218	3	1	Median	7.9	50425000	23271000	27154000	50425000	23271000	27154000				447	1459;1547;16071	True;True;True	1502;1595;16557
A0A7P0T9W1;Q5VVL7;A0A7P0Z494;P11182	A0A7P0T9W1;Q5VVL7;A0A7P0Z494;P11182	2;2;2;2	2;2;2;2	2;2;2;2	Lipoamide acyltransferase component of branched-chain alpha-keto acid dehydrogenase complex, mitochondrial	DBT	4	2	2	2	2	2	2	8	8	8	32.976	301	301;320;524;482	1	2	0.00040048	2.1895	0.36035	0.52633	33.335	2	1	Median	0.36035	0.52633	33.335	2	1	Median	8	21316000	16110000	5206100	21316000	16110000	5206100				448	7786;10522	True;True	8008;10817
A0A7P0TA76;O95573;A0A7P0TBB1;A0A7P0T8L6;A0A7P0TB52;A0A7P0TBL9;H7BYZ7;A0A7P0T905;C9JC11;F5GWH2	A0A7P0TA76;O95573;A0A7P0TBB1;A0A7P0T8L6;A0A7P0TB52	10;10;9;8;6;3;3;3;1;1	10;10;9;8;6;3;3;3;1;1	8;8;7;6;6;3;3;3;1;1	Long-chain-fatty-acid--CoA ligase 3	ACSL3	10	10	10	8	10	10	8	20.4	20.4	17.6	79.643	712	712;720;695;568;659;283;434;518;88;141	1	13	0	65.09	0.65649	1.0729	28.412	10	3	Leave out requantified	0.65649	1.0729	28.412	10	3	Leave out requantified	20.4	270060000	167560000	102500000	270060000	167560000	102500000				449	1191;5643;6678;9845;10568;10569;15690;16289;17640;18670	True;True;True;True;True;True;True;True;True;True	1220;5792;6853;10132;10863;10864;16163;16780;18164;19239
A0A7P0Z417;A0A7P0TAN5;A0A7P0TA78;A0A7P0TAC5;P42858	A0A7P0Z417;A0A7P0TAN5;A0A7P0TA78;A0A7P0TAC5;P42858	1;1;1;1;1	1;1;1;1;1	1;1;1;1;1	Huntingtin	HTT	5	1	1	1	1	1	1	0.5	0.5	0.5	241.86	2191	2191;2880;3056;3086;3142	1	1	0.0080844	1.2758	NaN	NaN	NaN	0	0	Median	NaN	NaN	NaN	0	0	Median	0.5	0	0	0	0	0	0				450	13178	TRUE	13580
A0A7P0TB04;A0A7P0TA85;P35613-2;P35613;I3L192;P35613-4;A0A087WUV8;A0A7P0T8A7;P35613-3;R4GMX5;R4GN83;A0A2R8YDZ0	A0A7P0TB04;A0A7P0TA85;P35613-2;P35613;I3L192;P35613-4;A0A087WUV8;A0A7P0T8A7;P35613-3	8;8;8;8;6;6;5;5;5;3;2;1	8;8;8;8;6;6;5;5;5;3;2;1	8;8;8;8;6;6;5;5;5;3;2;1	Basigin	BSG	12	8	8	8	8	8	8	43.6	43.6	43.6	28.918	266	266;266;269;385;160;205;189;206;176;84;52;103	1	10	0	63.34	0.46176	0.74544	29.538	8	1	Leave out requantified	0.46176	0.74544	29.538	8	1	Leave out requantified	43.6	568950000	365740000	203210000	568950000	365740000	203210000				451	4887;5902;6520;14128;14170;15269;16039;17491	True;True;True;True;True;True;True;True	5012;6066;6693;14550;14593;15733;16522;18011
P14625;A0A7P0TAT8;H0YIV0;A0A7P0TAE1;A0A087WT78;A0A7P0T917;A0A7P0T823;A0A7P0TAY2;A0A7P0TBC2;A0A7P0T885;A0A7P0T8R3;A0A7P0Z405;Q58FF3;F8W026;A0A7P0TAG4;A0A7P0Z4B4;A0A7P0T8C8;A0A7P0TAC2	P14625;A0A7P0TAT8;H0YIV0;A0A7P0TAE1;A0A087WT78;A0A7P0T917;A0A7P0T823;A0A7P0TAY2	48;48;48;48;45;44;43;36;18;12;12;8;4;3;1;1;1;1	46;46;46;46;43;42;41;34;16;10;10;6;4;1;1;1;1;1	46;46;46;46;43;42;41;34;16;10;10;6;4;1;1;1;1;1	Endoplasmin	HSP90B1	18	48	46	46	48	46	46	48.7	46.9	46.9	92.468	803	803;814;796;789;751;719;813;661;465;274;251;163;399;48;53;68;59;55	1	70	0	261.2	0.60059	0.95531	59.917	57	18	Leave out requantified	0.60059	0.95531	59.917	57	18	Leave out requantified	48.7	5901000000	3611400000	2289600000	5901000000	3611400000	2289600000				452	1699;1700;1701;2404;3171;3172;3670;3789;3790;3867;3873;3888;4025;4026;4037;4038;4239;4240;4614;4732;5197;5216;6788;6835;6836;6837;7674;7862;8330;8459;8615;8616;9703;9776;9804;10632;11924;11925;12505;12506;13741;14420;14438;14439;14523;15978;16110;17611	True;True;True;True;True;True;True;True;True;True;True;True;True;True;True;True;False;False;True;True;True;True;True;True;True;True;True;True;True;True;True;True;True;True;True;True;True;True;True;True;True;True;True;True;True;True;True;True	1753;1754;1755;2476;3264;3265;3771;3891;3892;3973;3979;3994;4133;4134;4145;4146;4350;4351;4729;4850;5329;5350;6965;7013;7014;7015;7894;8088;8578;8713;8871;8872;9984;10060;10088;10927;10928;10929;12279;12280;12887;12888;14155;14860;14878;14879;14964;16462;16597;18135
A0A7P0TAE3;Q9ULX6;Q9ULX6-2	A0A7P0TAE3;Q9ULX6;Q9ULX6-2	2;2;1	2;2;1	1;1;1	A-kinase anchor protein 8-like	AKAP8L	3	2	2	1	2	2	1	4.6	4.6	2.9	68.193	612	612;646;585	1	2	0.00039936	2.1722	NaN	NaN	NaN	1	1	Median	NaN	NaN	NaN	1	1	Median	4.6	5425600	3874300	1551300	5425600	3874300	1551300				453	5989;18800	True;True	6157;19377
A0A7P0TAG8;Q8NCW5-2;Q8NCW5;A0A7P0T9Y2;Q5T3I4;Q5T3I3;A0A7P0Z426	A0A7P0TAG8;Q8NCW5-2;Q8NCW5;A0A7P0T9Y2;Q5T3I4;Q5T3I3;A0A7P0Z426	2;2;2;1;1;1;1	2;2;2;1;1;1;1	2;2;2;1;1;1;1	NAD(P)H-hydrate epimerase	APOA1BP	7	2	2	2	2	2	2	15	15	15	29.509	267	267;185;288;224;245;260;302	1	5	0	6.2637	0.62168	0.85203	14.021	3	2	Median	0.62168	0.85203	14.021	3	2	Median	15	39211000	24446000	14765000	39211000	24446000	14765000				454	9108;15047	True;True	9375;15506;15507
F5GZS6;A0A7P0Z4A0;A0A7P0TAN7;J3KPF3;A0A7P0Z4P5;P08195-3;P08195;P08195-4;A0A7P0TAT7;A0A7P0T9F7;H0YFS2;F5GZI0;F5H056;F5GZR9	F5GZS6;A0A7P0Z4A0;A0A7P0TAN7;J3KPF3;A0A7P0Z4P5;P08195-3;P08195;P08195-4;A0A7P0TAT7;A0A7P0T9F7;H0YFS2	9;9;9;9;9;9;9;9;7;7;6;3;3;1	9;9;9;9;9;9;9;9;7;7;6;3;3;1	1;1;1;1;1;1;1;1;1;1;0;0;0;0	4F2 cell-surface antigen heavy chain	SLC3A2	14	9	9	1	9	9	1	16.7	16.7	2.8	64.872	599	599;616;623;631;654;568;630;661;304;603;247;400;447;47	1	11	0	30.441	0.46428	0.74597	69.428	8	3	Leave out requantified	0.46428	0.74597	69.428	8	3	Leave out requantified	16.7	241620000	155850000	85769000	241620000	155850000	85769000				455	5311;6458;7500;7501;7709;9409;9898;11052;17286	True;True;True;True;True;True;True;True;True	5451;6631;7709;7710;7929;9682;10185;11364;17800
A0A7P0TB97;A0A7P0TAQ9;A0A7P0Z431;Q8IXB1-2;Q8IXB1	A0A7P0TB97;A0A7P0TAQ9;A0A7P0Z431;Q8IXB1-2;Q8IXB1	2;2;2;2;2	2;2;2;2;2	2;2;2;2;2	DnaJ homolog subfamily C member 10	DNAJC10	5	2	2	2	2	2	2	4	4	4	72.152	626	626;768;773;747;793	1	3	0	4.8126	NaN	NaN	NaN	0	0	Median	NaN	NaN	NaN	0	0	Median	4	9815100	9815100	0	9815100	9815100	0				456	903;11708	True;True	925;12053
P07237;A0A7P0TB26;A0A7P0TA71;A0A7P0TA35;I3L4M2;A0A7P0T8J3;A0A7P0T8X1;A0A7P0TA97;A0A7P0T9U6;I3L3P5;I3L0S0;H7BZ94;A0A7P0T8C0;H0Y3Z3;A0A7P0T9D6;A0A7P0T9K9;I3L514;A0A7P0Z4J0;A0A7P0TAX9;A0A7P0Z4S2;B3KTQ9;I3NI03;A0A7P0TBP8;A0A7P0Z476;I3L3U6;A0A7P0T9S9;A0A7P0T9E3;I3L1Y5;A0A7P0T940;A0A7P0Z4B2;A0A7P0TBA3;A0A7P0Z4F8	P07237;A0A7P0TB26;A0A7P0TA71;A0A7P0TA35;I3L4M2;A0A7P0T8J3;A0A7P0T8X1;A0A7P0TA97;A0A7P0T9U6;I3L3P5;I3L0S0;H7BZ94;A0A7P0T8C0;H0Y3Z3;A0A7P0T9D6;A0A7P0T9K9;I3L514	42;42;40;39;38;38;38;38;37;37;37;36;36;33;32;32;29;19;17;16;14;9;9;9;9;9;2;2;2;2;2;2	42;42;40;39;38;38;38;38;37;37;37;36;36;33;32;32;29;19;17;16;14;9;9;9;9;9;2;2;2;2;2;2	42;42;40;39;38;38;38;38;37;37;37;36;36;33;32;32;29;19;17;16;14;9;9;9;9;9;2;2;2;2;2;2	Protein disulfide-isomerase	P4HB	32	42	42	42	42	42	42	79.9	79.9	79.9	57.116	508	508;533;557;542;537;488;479;479;486;472;466;464;481;418;521;439;463;270;222;304;185;118;123;126;128;135;74;54;66;62;59;48	1	62	0	323.31	0.50453	0.78873	60.665	55	14	Leave out requantified	0.50453	0.78873	60.665	55	14	Leave out requantified	79.9	5089700000	3335700000	1754100000	5089700000	3335700000	1754100000				457	138;1248;3647;3648;3846;4377;4701;4797;4874;4875;4878;4879;5062;5063;6873;7086;7697;7753;7754;7765;8976;9201;9603;9813;9829;10991;10992;11692;11693;11725;12590;12591;12839;12840;14960;15714;15715;16222;16273;17090;17434;18989	True;True;True;True;True;True;True;True;True;True;True;True;True;True;True;True;True;True;True;True;True;True;True;True;True;True;True;True;True;True;True;True;True;True;True;True;True;True;True;True;True;True	140;1283;3748;3749;3948;4488;4817;4919;4997;4998;4999;5002;5003;5192;5193;5194;7054;7278;7917;7975;7976;7987;9240;9470;9882;10098;10114;11301;11302;11303;12037;12038;12070;12974;12975;12976;13237;13238;15417;16187;16188;16710;16764;17598;17599;17949;19572
P11310-2;P11310;Q5T4U5;A0A7P0TB51;F6YB23;A0A7P0T8G6;A0A7P0T932;A0A7P0TB55;A0A7P0TA63;A0A7P0TBD1;A0A7P0T8J9;A0A7P0TAB2;A0A7P0TA39;E9PJM9;A0A7P0TB28;A0A7P0T9W7;E9PRX4;H0YDT5	P11310-2;P11310;Q5T4U5;A0A7P0TB51;F6YB23;A0A7P0T8G6;A0A7P0T932;A0A7P0TB55	8;8;8;8;7;6;5;5;3;3;3;3;2;2;1;1;1;1	8;8;8;8;7;6;5;5;3;3;3;3;2;2;1;1;1;1	8;8;8;8;7;6;5;5;3;3;3;3;2;2;1;1;1;1	Medium-chain specific acyl-CoA dehydrogenase, mitochondrial	ACADM	18	8	8	8	8	8	8	30.1	30.1	30.1	47.019	425	425;421;454;342;389;335;374;275;236;200;201;199;106;104;74;79;76;67	1	8	0	27.434	0.52057	0.76666	33.825	8	3	Leave out requantified	0.52057	0.76666	33.825	8	3	Leave out requantified	30.1	116550000	70730000	45815000	116550000	70730000	45815000				458	784;785;3860;6026;6027;11453;13156;16818	True;True;True;True;True;True;True;True	804;805;3966;6195;6196;11788;13558;17322
A0A7P0Z497;P23284;A0A7P0TB45;A0A7P0T7U3	A0A7P0Z497;P23284;A0A7P0TB45	15;15;12;6	15;15;12;6	15;15;12;6	Peptidyl-prolyl cis-trans isomerase B	PPIB	4	15	15	15	15	15	15	74	74	74	20.21	181	181;216;216;123	1	21	0	44.554	0.49125	0.77991	32.176	17	2	Leave out requantified	0.49125	0.77991	32.176	17	2	Leave out requantified	74	1030500000	683980000	346520000	1030500000	683980000	346520000				459	3511;5168;7214;7444;7499;14590;14591;15949;17055;17056;17057;17788;17807;17808;17965	True;True;True;True;True;True;True;True;True;True;True;True;True;True;True	3611;3612;5300;7417;7418;7652;7708;15033;15034;16432;17561;17562;17563;18316;18341;18342;18510
Q14203-3;A0A7P0Z4C3;E7EX90;Q14203;Q14203-2;Q14203-4;Q14203-5;Q14203-6;A0A804CDA6;Q6AWB1;E7EWF7;C9JTE5;C9JZA4;C9JUI8;C9JJN7;C9JJD0;C9J1B7	Q14203-3;A0A7P0Z4C3;E7EX90;Q14203;Q14203-2;Q14203-4;Q14203-5;Q14203-6;A0A804CDA6;Q6AWB1	9;9;9;8;8;8;8;8;8;5;3;1;1;1;1;1;1	9;9;9;8;8;8;8;8;8;5;3;1;1;1;1;1;1	9;9;9;8;8;8;8;8;8;5;3;1;1;1;1;1;1	Dynactin subunit 1	DCTN1;DKFZp686E0752	17	9	9	9	9	9	9	9.3	9.3	9.3	136.82	1236	1236;1261;1256;1278;1144;1253;1139;1271;1273;890;191;76;76;13;87;121;64	1	10	0	16.652	0.50103	0.79437	30.99	6	3	Leave out requantified	0.50103	0.79437	30.99	6	3	Leave out requantified	9.3	105520000	68701000	36821000	105520000	68701000	36821000				460	1947;6518;7683;7980;10537;11368;13819;15058;17509	True;True;True;True;True;True;True;True;True	2008;6691;7903;8213;10832;11694;14237;15518;18029
A0A7P0Z4F9;P55265-5;P55265;P55265-4;A0A3B3ISU1;A0A7P0Z4K3;A0A3B3IRQ9;P55265-3;P55265-2;A0A3B3ISX1;A0A3B3ITG9;A0A7P0TA14	A0A7P0Z4F9;P55265-5;P55265;P55265-4;A0A3B3ISU1;A0A7P0Z4K3;A0A3B3IRQ9;P55265-3;P55265-2;A0A3B3ISX1	22;22;22;22;21;21;20;20;20;16;9;7	22;22;22;22;21;21;20;20;20;16;9;7	22;22;22;22;21;21;20;20;20;16;9;7	Double-stranded RNA-specific adenosine deaminase	ADAR	12	22	22	22	22	22	22	31.2	31.2	31.2	101.54	912	912;931;1226;1269;1046;1165;1158;1181;1200;788;350;263	1	25	0	84.047	0.71662	1.1142	38.712	24	5	Leave out requantified	0.71662	1.1142	38.712	24	5	Leave out requantified	31.2	470330000	270740000	199590000	470330000	270740000	199590000				461	999;1090;1578;3155;5222;5223;5384;7318;8905;10713;11123;12215;12518;12639;12674;12991;15068;16463;16560;17549;18639;19038	True;True;True;True;True;True;True;True;True;True;True;True;True;True;True;True;True;True;True;True;True;True	1022;1116;1632;3248;5356;5357;5526;7524;9166;11011;11442;12590;12900;13025;13062;13392;15528;16956;16957;17058;18069;19207;19622
H3BS46;A0A804DNR1;Q96GE6-2;Q96GE6	H3BS46;A0A804DNR1;Q96GE6-2;Q96GE6	1;1;1;1	1;1;1;1	1;1;1;1	Calmodulin-like protein 4	CALML4	4	1	1	1	1	1	1	14.8	14.8	14.8	9.8845	88	88;153;120;196	1	1	0.00041374	2.476	NaN	NaN	NaN	0	0	Median	NaN	NaN	NaN	0	0	Median	14.8	4072600	4072600	0	4072600	4072600	0				462	2690	TRUE	2768
A0A804HJ64;C9JK83;A0A804HIV0;A0A804HIF8;A0A804HI64;F5H5B9;A0A804HHV2;A0A804HII8;A0A804HIJ2;A0A804HHU9;A0A804HJS0;A0A804HKA6;A0A804HL27;O95630-2;O95630	A0A804HJ64;C9JK83;A0A804HIV0;A0A804HIF8;A0A804HI64;F5H5B9;A0A804HHV2;A0A804HII8;A0A804HIJ2;A0A804HHU9;A0A804HJS0;A0A804HKA6;A0A804HL27;O95630-2;O95630	1;1;1;1;1;1;1;1;1;1;1;1;1;1;1	1;1;1;1;1;1;1;1;1;1;1;1;1;1;1	1;1;1;1;1;1;1;1;1;1;1;1;1;1;1	STAM-binding protein	STAMBP	15	1	1	1	1	1	1	6.9	6.9	6.9	32.291	289	289;318;322;336;339;380;394;410;421;421;423;424;428;348;424	1	1	0	2.8416	NaN	NaN	NaN	1	1	Median	NaN	NaN	NaN	1	1	Median	6.9	8698800	6107600	2591200	8698800	6107600	2591200				463	14772	TRUE	15223
A0A804HHW5;Q99714;Q99714-2;Q5H928	A0A804HHW5;Q99714;Q99714-2;Q5H928	9;9;8;7	9;9;8;7	9;9;8;7	3-hydroxyacyl-CoA dehydrogenase type-2	HSD17B10	4	9	9	9	9	9	9	56.2	56.2	56.2	22.278	217	217;261;252;169	1	14	0	56.293	0.519	0.79542	35.387	11	0	Leave out requantified	0.519	0.79542	35.387	11	0	Leave out requantified	56.2	253590000	169570000	84022000	253590000	169570000	84022000				464	3217;5840;6253;8786;9654;10705;10739;10740;17495	True;True;True;True;True;True;True;True;True	3310;5999;6421;9045;9934;11003;11037;11038;18015
A0A804HHW9;A0A804HL54;A0A804HJN6;P41252;A0A804HIV9;A0A804HJ36;J3KR24;A0A0A0MSX9;A0A804HKU1;A0A804HK69;A0A804HIG2	A0A804HHW9;A0A804HL54;A0A804HJN6;P41252;A0A804HIV9;A0A804HJ36;J3KR24;A0A0A0MSX9	5;5;5;5;4;4;4;4;2;2;1	5;5;5;5;4;4;4;4;2;2;1	5;5;5;5;4;4;4;4;2;2;1	Isoleucine--tRNA ligase, cytoplasmic	IARS	11	5	5	5	5	5	5	6.5	6.5	6.5	139.93	1220	1220;1237;1242;1262;971;1076;1121;1242;713;724;435	1	5	0	8.1154	0.47352	0.75741	49.448	4	2	Median	0.47352	0.75741	49.448	4	2	Median	6.5	84585000	51092000	33493000	84585000	51092000	33493000				465	3466;10867;12966;16251;17198	True;True;True;True;True	3566;11172;13367;16741;17712
P42704;A0A804HJZ1;A0A804HIN4;A0A804HLG8;A0A804HK30;A0A804HL40;A0A804HKR3;A0A804HIG4;A0A804HHY9;A0A804HKI2;A0A804HI14;A0A804HKJ0;B8ZZ38;A0A804HJH8;A0A804HIQ7;A0A804HI40;C9JCA9;A0A804HK02;A0A804HIV5;A0A0C4DG06;A0A804HKX0;A0A804HKR5;A0A804HJA1;A0A804HLL8	P42704;A0A804HJZ1;A0A804HIN4;A0A804HLG8;A0A804HK30;A0A804HL40;A0A804HKR3;A0A804HIG4;A0A804HHY9;A0A804HKI2;A0A804HI14;A0A804HKJ0;B8ZZ38;A0A804HJH8;A0A804HIQ7;A0A804HI40;C9JCA9;A0A804HK02;A0A804HIV5;A0A0C4DG06;A0A804HKX0;A0A804HKR5	12;12;12;12;12;12;12;12;12;12;11;11;8;8;8;8;8;8;8;8;6;6;1;1	12;12;12;12;12;12;12;12;12;12;11;11;8;8;8;8;8;8;8;8;6;6;1;1	12;12;12;12;12;12;12;12;12;12;11;11;8;8;8;8;8;8;8;8;6;6;1;1	Leucine-rich PPR motif-containing protein, mitochondrial	LRPPRC	24	12	12	12	12	12	12	12.5	12.5	12.5	157.9	1394	1394;1363;1404;1400;1395;1393;1379;1369;1285;1430;1366;1391;841;913;1277;1356;837;795;739;531;430;422;281;33	1	16	0	48.585	0.51141	0.81432	28.641	9	2	Leave out requantified	0.51141	0.81432	28.641	9	2	Leave out requantified	12.5	236720000	163380000	73342000	236720000	163380000	73342000				466	829;3300;4120;6300;9742;12285;14334;15670;15806;16415;18744;18745	True;True;True;True;True;True;True;True;True;True;True;True	850;3393;4229;6469;10025;12662;14767;16143;16284;16907;19313;19314
H0YE57;A0A804HJQ7;A0A804HI25;Q9UBM7	H0YE57;A0A804HJQ7;A0A804HI25;Q9UBM7	1;1;1;1	1;1;1;1	1;1;1;1	7-dehydrocholesterol reductase	DHCR7	4	1	1	1	1	1	1	5.9	5.9	5.9	25.479	221	221;487;492;475	1	1	0.0018904	1.7417	NaN	NaN	NaN	1	1	Median	NaN	NaN	NaN	1	1	Median	5.9	10296000	6784100	3511900	10296000	6784100	3511900				467	17784	TRUE	18312
A0A804HI36;O60488-2;O60488;H0Y9A0	A0A804HI36;O60488-2;O60488	5;5;5;1	3;3;3;1	3;3;3;1	Long-chain-fatty-acid--CoA ligase 4	ACSL4	4	5	3	3	5	3	3	11.8	8.8	8.8	72.898	659	659;670;711;156	1	3	0	3.9854	0.40371	0.61552	64.479	2	2	Median	0.40371	0.61552	64.479	2	2	Median	11.8	21400000	17726000	3673500	21400000	17726000	3673500				468	6705;10568;10569;15839;18636	True;False;False;True;True	6881;10863;10864;16317;19204
A0A804HIB8;A0A804HKC5;Q99614;H0YB37;A0A804HHT7;A0A804HKI4	A0A804HIB8;A0A804HKC5;Q99614;H0YB37;A0A804HHT7;A0A804HKI4	3;3;3;2;2;2	3;3;3;2;2;2	3;3;3;2;2;2	Tetratricopeptide repeat protein 1	TTC1	6	3	3	3	3	3	3	15.9	15.9	15.9	22.081	189	189;232;292;163;183;224	1	3	0	5.7551	0.88519	1.2976	7.486	3	0	Leave out requantified	0.88519	1.2976	7.486	3	0	Leave out requantified	15.9	45483000	26147000	19336000	45483000	26147000	19336000				469	1109;1321;4337	True;True;True	1135;1359;4448
A0A804HKJ4;K7EID2;A0A804HKK4;A0A804HIG6;A0A804HJQ1;A0A804HLB7;A0A804HKX7;A0A804HJL6;Q9BT22-2;Q9BT22;A0A804HKU4	A0A804HKJ4;K7EID2;A0A804HKK4;A0A804HIG6;A0A804HJQ1;A0A804HLB7;A0A804HKX7;A0A804HJL6;Q9BT22-2;Q9BT22;A0A804HKU4	2;2;2;2;2;2;2;2;2;2;1	2;2;2;2;2;2;2;2;2;2;1	2;2;2;2;2;2;2;2;2;2;1	Chitobiosyldiphosphodolichol beta-mannosyltransferase	ALG1	11	2	2	2	2	2	2	19.3	19.3	19.3	15.995	140	140;167;281;288;301;303;427;451;353;464;266	1	2	0.010021	1.1885	NaN	NaN	NaN	1	0	Median	NaN	NaN	NaN	1	0	Median	19.3	9193100	3943400	5249700	9193100	3943400	5249700				470	4870;14148	True;True	4993;14571
A0A804HJ93;A0A804HIK9;Q5QPK2;H0Y368;O60762	A0A804HJ93;A0A804HIK9;Q5QPK2;H0Y368;O60762	2;2;2;2;2	2;2;2;2;2	2;2;2;2;2	Dolichol-phosphate mannosyltransferase subunit 1	DPM1	5	2	2	2	2	2	2	9.8	9.8	9.8	15.178	132	132;188;287;295;260	1	2	0	3.2184	0.34968	0.48642	94.258	2	2	Median	0.34968	0.48642	94.258	2	2	Median	9.8	18633000	14184000	4448700	18633000	14184000	4448700				471	3989;12776	True;True	4095;13168
A0A804HIS0;Q96IJ6;Q96IJ6-2;A0A804HIM4;A0A0U1RRC2	A0A804HIS0;Q96IJ6;Q96IJ6-2;A0A804HIM4;A0A0U1RRC2	2;2;2;1;1	2;2;2;1;1	2;2;2;1;1	Mannose-1-phosphate guanyltransferase alpha	GMPPA	5	2	2	2	2	2	2	7.3	7.3	7.3	33.144	303	303;420;473;47;114	1	2	0	21.62	0.58707	0.75749	25.606	2	1	Median	0.58707	0.75749	25.606	2	1	Median	7.3	11410000	7663000	3747200	11410000	7663000	3747200				472	14244;17536	True;True	14673;18056
A0A804HIV7;P50402;Q5HY57;A0A804HLA2;F8WEQ1;A0A804HIG7	A0A804HIV7;P50402;Q5HY57;A0A804HLA2	5;5;4;3;2;2	5;5;4;3;2;2	5;5;4;3;2;2	Emerin	EMD	6	5	5	5	5	5	5	27	27	27	24.383	215	215;254;219;106;21;62	1	5	0	28.307	0.88548	1.4228	2.0279	2	1	Median	0.88548	1.4228	2.0279	2	1	Median	27	80840000	44674000	36166000	80840000	44674000	36166000				473	6868;10977;10978;17230;19087	True;True;True;True;True	7049;11287;11288;17744;19673
A0A804HJ13;A0A804HJX2;H0YLC7;B7Z4W2;P16930	A0A804HJ13;A0A804HJX2;H0YLC7;B7Z4W2;P16930	1;1;1;1;1	1;1;1;1;1	1;1;1;1;1	Fumarylacetoacetase	FAH	5	1	1	1	1	1	1	18	18	18	14.64	133	133;160;161;174;419	1	1	0	5.687	NaN	NaN	NaN	1	0	Median	NaN	NaN	NaN	1	0	Median	18	11602000	10612000	989470	11602000	10612000	989470				474	14220	TRUE	14649
P55196-5;P55196;A8MQ02;J3KN01;A0A804HJ20;P55196-3;P55196-1;P55196-6;Q5TIG5;P55196-2;H0Y948;H0Y8U8;H0Y8L4;E9PFY5;H0Y9I0;H0Y7R8;F8W9I4	P55196-5;P55196;A8MQ02;J3KN01;A0A804HJ20;P55196-3;P55196-1;P55196-6;Q5TIG5;P55196-2;H0Y948	9;9;9;9;9;8;7;6;6;5;5;4;4;1;1;1;1	9;9;9;9;9;8;7;6;6;5;5;4;4;1;1;1;1	9;9;9;9;9;8;7;6;6;5;5;4;4;1;1;1;1	Afadin	MLLT4	17	9	9	9	9	9	9	6.5	6.5	6.5	207.79	1834	1834;1824;1781;1816;1831;1743;1816;1651;1665;1612;902;295;313;250;129;389;247	1	10	0	11.734	0.86862	1.2447	20.886	8	3	Leave out requantified	0.86862	1.2447	20.886	8	3	Leave out requantified	6.5	92341000	50180000	42161000	92341000	50180000	42161000				475	4295;5339;8321;8815;13120;15086;15262;16804;18366	True;True;True;True;True;True;True;True;True	4406;5480;8569;9075;13522;15546;15726;17308;18920
Q9HCC0;A0A804HJ84;A0A804HKE8;A0A804HJ24;A0A804HJ31;Q9HCC0-2;A0A804HLJ9;A0A804HK37;A0A804HL02;A0A0S2Z5R4;A0A804HHS4;A0A804HIH3;D6RDF7;A0A804HJW5;A0A804HJW2;A0A804HJL2;A0A804HJC1;D6R9R1;A0A0G2JM88;A0A804HKH3;D6RD67	Q9HCC0;A0A804HJ84;A0A804HKE8;A0A804HJ24;A0A804HJ31;Q9HCC0-2;A0A804HLJ9;A0A804HK37;A0A804HL02;A0A0S2Z5R4;A0A804HHS4;A0A804HIH3;D6RDF7;A0A804HJW5;A0A804HJW2;A0A804HJL2;A0A804HJC1	12;12;12;12;12;10;10;10;10;7;7;7;7;7;6;6;6;5;4;2;1	12;12;12;12;12;10;10;10;10;7;7;7;7;7;6;6;6;5;4;2;1	12;12;12;12;12;10;10;10;10;7;7;7;7;7;6;6;6;5;4;2;1	Methylcrotonoyl-CoA carboxylase beta chain, mitochondrial	MCCC2	21	12	12	12	12	12	12	23.8	23.8	23.8	61.332	563	563;560;533;515;432;525;606;491;394;367;368;363;357;342;321;285;269;329;208;156;115	1	13	0	38.793	0.6474	0.95452	54.067	12	7	Leave out requantified	0.6474	0.95452	54.067	12	7	Leave out requantified	23.8	147270000	96208000	51059000	147270000	96208000	51059000				476	319;1714;1715;5785;8147;8148;8519;8907;10253;12601;12672;18580	True;True;True;True;True;True;True;True;True;True;True;True	322;1768;1769;5938;8388;8389;8774;9168;10547;12986;13060;19144
A0A804HJ86;Q9GZZ9;E7EQ61;Q9GZZ9-2;E7EWE1	A0A804HJ86;Q9GZZ9;E7EQ61;Q9GZZ9-2	3;3;2;2;1	3;3;2;2;1	3;3;2;2;1	Ubiquitin-like modifier-activating enzyme 5	UBA5	5	3	3	3	3	3	3	12.6	12.6	12.6	50.49	461	461;404;377;348;347	1	3	0	33.686	0.44706	0.70058	25.703	3	1	Median	0.44706	0.70058	25.703	3	1	Median	12.6	50993000	35280000	15713000	50993000	35280000	15713000				477	8896;11435;11714	True;True;True	9157;11767;12059
R4GMY1;A0A804HJA4;J3KN16;Q5VYK3	R4GMY1;A0A804HJA4;J3KN16;Q5VYK3	2;2;2;2	2;2;2;2	2;2;2;2	Proteasome-associated protein ECM29 homolog	KIAA0368;ECM29	4	2	2	2	2	2	2	2.6	2.6	2.6	98.45	890	890;1839;2017;1845	1	2	0.00039246	2.0377	0.48355	0.68184	31.64	2	1	Median	0.48355	0.68184	31.64	2	1	Median	2.6	13248000	9429900	3818400	13248000	9429900	3818400				478	11420;13199	True;True	11750;13603
A0A804HJB7;Q9BSH4	A0A804HJB7;Q9BSH4	2;2	2;2	2;2	Translational activator of cytochrome c oxidase 1	TACO1	2	2	2	2	2	2	2	6.8	6.8	6.8	32.348	296	296;297	1	2	0	2.6526	NaN	NaN	NaN	1	0	Median	NaN	NaN	NaN	1	0	Median	6.8	22189000	11881000	10309000	22189000	11881000	10309000				479	4969;15521	True;True	5096;15988
C9J713;A0A804HJC0;A0A804HLK3;H7C5Q0;C9JVB3;A0A804HJI2;Q96IZ7-2;Q96IZ7	C9J713;A0A804HJC0;A0A804HLK3;H7C5Q0;C9JVB3;A0A804HJI2;Q96IZ7-2;Q96IZ7	1;1;1;1;1;1;1;1	1;1;1;1;1;1;1;1	1;1;1;1;1;1;1;1	Serine/Arginine-related protein 53	RSRC1	8	1	1	1	1	1	1	6.4	6.4	6.4	33.415	283	283;292;311;314;336;342;276;334	1	1	0.00040519	2.2834	NaN	NaN	NaN	1	1	Median	NaN	NaN	NaN	1	1	Median	6.4	11846000	2732000	9114100	11846000	2732000	9114100				480	17871	TRUE	18413
A0A804HJT7;A0A804HK05;A0A804HL84;A0A804HL81;Q16134;A0A804HKB8;A0A804HI80;B4DEQ0;A0A804HJK8;Q16134-3;A0A804HK08;A0A804HK66;A0A804HI48;A0A804HI73	A0A804HJT7;A0A804HK05;A0A804HL84;A0A804HL81;Q16134;A0A804HKB8;A0A804HI80;B4DEQ0;A0A804HJK8;Q16134-3	3;3;3;3;3;2;2;2;2;2;1;1;1;1	3;3;3;3;3;2;2;2;2;2;1;1;1;1	3;3;3;3;3;2;2;2;2;2;1;1;1;1	Electron transfer flavoprotein-ubiquinone oxidoreductase, mitochondrial	ETFDH	14	3	3	3	3	3	3	6.3	6.3	6.3	57.585	522	522;569;570;600;617;226;452;556;618;570;68;166;374;397	1	3	0	11.671	0.61418	0.92047	22.291	3	2	Median	0.61418	0.92047	22.291	3	2	Median	6.3	54190000	33093000	21096000	54190000	33093000	21096000				481	8212;10348;11965	True;True;True	8457;10643;12321
F8VWT9;J3KPF0;A0A804HJX8;Q9Y4D8-5;Q9Y4D8-2;Q9Y4D8-4;Q9Y4D8	F8VWT9;J3KPF0;A0A804HJX8;Q9Y4D8-5;Q9Y4D8-2;Q9Y4D8-4;Q9Y4D8	2;2;2;1;1;1;1	2;2;2;1;1;1;1	2;2;2;1;1;1;1	Probable E3 ubiquitin-protein ligase HECTD4	HECTD4	7	2	2	2	2	2	2	0.5	0.5	0.5	469.96	4284	4284;4416;4418;1321;2386;3984;3996	1	2	0.0081243	1.2915	NaN	NaN	NaN	0	0	Median	NaN	NaN	NaN	0	0	Median	0.5	31518000	31518000	0	31518000	31518000	0				482	11134;12158	True;True	11454;12526
A0A804HK76;O75369-8;O75369-2;O75369-9;O75369;O75369-6;O75369-3;E7EN95;O75369-7;A0A804HL72;O75369-5;O75369-4;A0A804HJC2;H7C5L4;A0A0C4DGA1	A0A804HK76;O75369-8;O75369-2;O75369-9;O75369;O75369-6;O75369-3;E7EN95;O75369-7;A0A804HL72;O75369-5;O75369-4	99;99;98;98;98;97;97;96;96;85;79;79;10;2;1	99;99;98;98;98;97;97;96;96;85;79;79;10;2;1	95;95;94;94;94;93;93;93;93;81;77;77;9;1;1	Filamin-B	FLNB	15	99	99	95	99	99	95	50.2	50.2	49.2	274.02	2562	2562;2633;2578;2591;2602;2537;2561;2409;2422;2270;2146;2150;521;135;72	1	127	0	323.31	0.55777	0.86072	48.871	116	28	Leave out requantified	0.55777	0.86072	48.871	116	28	Leave out requantified	50.2	4394600000	2770300000	1624300000	4394600000	2770300000	1624300000				483	144;441;480;879;880;907;943;961;981;1006;1007;1140;1345;2416;2442;2676;2870;2908;2909;2913;2922;3114;3226;3682;3685;3686;3731;3782;4458;4621;4723;4992;5144;5149;5447;5448;5449;5450;5458;5615;5617;5951;5952;6170;7167;7248;7454;7457;7465;7466;7712;7713;7996;9077;9078;9404;10700;10810;10961;11740;12119;12226;12770;13605;13620;13800;14276;15032;15033;15286;15430;16111;16180;17245;17401;17602;17603;17…	True;True;True;True;True;True;True;True;True;True;True;True;True;True;True;True;True;True;True;True;True;True;True;True;True;True;True;True;True;True;True;True;True;True;True;True;True;True;True;True;True;True;True;True;True;True;True;True;True;True;True;True;True;True;True;True;True;True;True;True;True;True;True;True;True;True;True;True;True;True;True;True;True;True;True;True;True;True;True;True…	146;450;488;901;902;929;965;983;1002;1029;1030;1167;1383;2488;2515;2754;2955;2993;2994;2998;3007;3206;3319;3784;3787;3788;3833;3884;4569;4736;4841;5120;5276;5281;5592;5593;5594;5595;5603;5765;5767;6116;6117;6338;7367;7452;7662;7665;7673;7674;7932;7933;8229;9343;9344;9677;10998;11110;11271;12090;12485;12601;13162;14018;14033;14218;14706;15491;15492;15750;15896;16598;16667;17759;17916;18126;18127;1…
E9PMH2;A0A804HKH9;O00170;A0A804HKP8;A0A804HJ46;A0A804HKK3;A0A804HKL7;A0A804HIX8;A0A804HJ38;V9GYQ3	E9PMH2;A0A804HKH9;O00170;A0A804HKP8;A0A804HJ46;A0A804HKK3;A0A804HKL7;A0A804HIX8;A0A804HJ38;V9GYQ3	2;2;2;1;1;1;1;1;1;1	2;2;2;1;1;1;1;1;1;1	2;2;2;1;1;1;1;1;1;1	AH receptor-interacting protein	AIP	10	2	2	2	2	2	2	10.9	10.9	10.9	30.64	267	267;315;330;190;207;270;271;282;283;297	1	3	0	5.3809	0.76422	1.0055	17.674	3	0	Median	0.76422	1.0055	17.674	3	0	Median	10.9	45164000	28185000	16979000	45164000	28185000	16979000				484	16519;17967	True;True	17014;18512
A0A804HKJ6;E7EWN3;A0A804HKJ9;Q9C0A6-2;Q9C0A6-3;Q9C0A6	A0A804HKJ6;E7EWN3;A0A804HKJ9;Q9C0A6-2;Q9C0A6-3;Q9C0A6	1;1;1;1;1;1	1;1;1;1;1;1	1;1;1;1;1;1	SET domain-containing protein 5	SETD5	6	1	1	1	1	1	1	1.8	1.8	1.8	104.07	931	931;1461;1474;1331;1344;1442	1	1	1	-2	NaN	NaN	NaN	1	0	Median	NaN	NaN	NaN	1	0	Median	1.8	19881000	11641000	8240200	19881000	11641000	8240200	+			485	6080	TRUE	6249
J3QKZ5;A0A804HLH2;Q8N9M1-3;Q8N9M1-2;Q8N9M1	J3QKZ5;A0A804HLH2;Q8N9M1-3;Q8N9M1-2;Q8N9M1	1;1;1;1;1	1;1;1;1;1	1;1;1;1;1	Uncharacterized protein C19orf47	C19orf47	5	1	1	1	1	1	1	7	7	7	15.35	142	142;385;281;355;422	1	1	0.0003962	2.1203	NaN	NaN	NaN	1	0	Median	NaN	NaN	NaN	1	0	Median	7	6908000	3755200	3152800	6908000	3755200	3152800				486	3855	TRUE	3961
A0AV96;A0AV96-2;D6R9D6;D6RBS9;D6RA49;D6RFL5;B7Z8Z7;D6RBP6;D6REZ6;D6R9M7;D6RCT1;Q8TBY0-2;Q8TBY0;Q8TBY0-3;Q5T0W7;D6RF41;Q9NQ94-5;Q9NQ94-6;F8W9F8;Q9NQ94-3;Q9NQ94-2;Q9NQ94;Q9NQ94-4	A0AV96;A0AV96-2;D6R9D6;D6RBS9;D6RA49;D6RFL5;B7Z8Z7;D6RBP6;D6REZ6;D6R9M7;D6RCT1	8;7;6;6;5;5;5;5;5;5;4;2;2;2;1;1;1;1;1;1;1;1;1	8;7;6;6;5;5;5;5;5;5;4;2;2;2;1;1;1;1;1;1;1;1;1	8;7;6;6;5;5;5;5;5;5;4;2;2;2;1;1;1;1;1;1;1;1;1	RNA-binding protein 47	RBM47	23	8	8	8	8	8	8	24.1	24.1	24.1	64.098	593	593;524;393;217;123;137;555;113;193;158;59;470;533;485;201;133;510;539;602;569;586;594;594	1	12	0	107.89	0.5401	0.86184	27.625	9	6	Leave out requantified	0.5401	0.86184	27.625	9	6	Leave out requantified	24.1	180820000	118350000	62472000	180820000	118350000	62472000				487	5552;5663;6834;7934;15837;15838;16265;18196	True;True;True;True;True;True;True;True	5699;5812;7012;8167;16315;16316;16755;16756;18748
F8WEZ4;Q96CU4;B7Z2T3;B7Z6R6;A0AVF1-2;A0AVF1	F8WEZ4;Q96CU4;B7Z2T3;B7Z6R6;A0AVF1-2;A0AVF1	1;1;1;1;1;1	1;1;1;1;1;1	1;1;1;1;1;1	Intraflagellar transport protein 56	TTC26	6	1	1	1	1	1	1	7.4	7.4	7.4	15.683	135	135;271;423;447;487;554	1	1	0.00041102	2.4215	NaN	NaN	NaN	1	1	Median	NaN	NaN	NaN	1	1	Median	7.4	46176000	27422000	18754000	46176000	27422000	18754000				488	1309	TRUE	1347
A0JP02;Q9HAU0-5;Q9HAU0-8;Q9HAU0;Q9HAU0-2;Q9HAU0-4;Q9HAU0-6;H0YG48;H0YGJ6;B4DJX4;Q9HAU0-3	A0JP02;Q9HAU0-5;Q9HAU0-8;Q9HAU0;Q9HAU0-2;Q9HAU0-4;Q9HAU0-6;H0YG48;H0YGJ6;B4DJX4;Q9HAU0-3	2;2;2;2;2;2;2;1;1;1;1	2;2;2;2;2;2;2;1;1;1;1	2;2;2;2;2;2;2;1;1;1;1	Pleckstrin homology domain-containing family A member 5	PLEKHA5	11	2	2	2	2	2	2	5.5	5.5	5.5	99.692	874	874;1060;1098;1116;1174;1179;1282;135;397;977;650	1	2	0	2.8703	1.007	1.3645	53.179	2	1	Median	1.007	1.3645	53.179	2	1	Median	5.5	10854000	4416900	6436700	10854000	4416900	6436700				489	14858;15693	True;True	15312;16166
A0MZ66-8;A0MZ66-4;A0MZ66-5;A0MZ66-6;A0MZ66;A0MZ66-3;A0MZ66-7;A0MZ66-2	A0MZ66-8;A0MZ66-4;A0MZ66-5;A0MZ66-6;A0MZ66;A0MZ66-3;A0MZ66-7	4;4;4;4;4;4;3;1	4;4;4;4;4;4;3;1	4;4;4;4;4;4;3;1	Shootin-1	KIAA1598	8	4	4	4	4	4	4	12.4	12.4	12.4	56.376	498	498;558;571;601;631;649;219;456	1	4	0	6.5217	0.59043	0.86616	5.0972	4	1	Leave out requantified	0.59043	0.86616	5.0972	4	1	Leave out requantified	12.4	49873000	29984000	19889000	49873000	29984000	19889000				490	2164;14708;14928;16490	True;True;True;True	2228;15155;15384;16985
M0R026;A1L0T0;M0R1B5;E9PL44;M0QZX5;E9PJS0	M0R026;A1L0T0	5;5;1;1;1;1	5;5;1;1;1;1	5;5;1;1;1;1	Acetolactate synthase-like protein	ILVBL	6	5	5	5	5	5	5	16.8	16.8	16.8	56.732	525	525;632;165;166;229;262	1	6	0	19.491	0.63134	0.87846	45.738	5	1	Leave out requantified	0.63134	0.87846	45.738	5	1	Leave out requantified	16.8	69283000	42643000	26639000	69283000	42643000	26639000				491	338;3074;4438;6195;11591	True;True;True;True;True	341;3165;4549;6363;11933
A1L188	A1L188	1	1	1	Uncharacterized protein C17orf89	C17orf89	1	1	1	1	1	1	1	14.9	14.9	14.9	7.7558	74	74	1	1	0.0080673	1.2563	NaN	NaN	NaN	0	0	Median	NaN	NaN	NaN	0	0	Median	14.9	0	0	0	0	0	0				492	2864	TRUE	2949
A2A2M0;Q9NQG5	A2A2M0;Q9NQG5	2;2	2;2	2;2	Regulation of nuclear pre-mRNA domain-containing protein 1B	RPRD1B	2	2	2	2	2	2	2	16.2	16.2	16.2	22.128	197	197;326	1	3	0	20.541	1.1061	1.5394	16.76	3	1	Plateau	1.1061	1.5394	16.76	3	1	Plateau	16.2	42818000	23651000	19167000	42818000	23651000	19167000				493	1451;7291	True;True	1494;7495
Q5TCT4;A2A2V2;P42696-2;P42696;H7C5M1	Q5TCT4;A2A2V2;P42696-2;P42696;H7C5M1	2;2;2;2;1	2;2;2;2;1	2;2;2;2;1	RNA-binding protein 34	RBM34	5	2	2	2	2	2	2	16.1	16.1	16.1	24.079	211	211;408;225;430;86	1	2	0	5.5501	NaN	NaN	NaN	1	0	Median	NaN	NaN	NaN	1	0	Median	16.1	29115000	17356000	11760000	29115000	17356000	11760000				494	7731;9279	True;True	7953;9551
A5YKK6-3;A5YKK6-2;A5YKK6	A5YKK6-3;A5YKK6-2;A5YKK6	2;2;2	2;2;2	2;2;2	CCR4-NOT transcription complex subunit 1	CNOT1	3	2	2	2	2	2	2	0.9	0.9	0.9	241.26	2150	2150;2371;2376	1	2	0.00041511	2.5069	NaN	NaN	NaN	1	1	Median	NaN	NaN	NaN	1	1	Median	0.9	11093000	7663400	3429600	11093000	7663400	3429600				495	9296;12847	True;True	9568;13245
C9JYY9;A6NCQ0;A6NJU6;A6NFX8;Q9UKK9	C9JYY9;A6NCQ0;A6NJU6;A6NFX8;Q9UKK9	2;2;2;2;2	2;2;2;2;2	2;2;2;2;2	ADP-sugar pyrophosphatase	NUDT5	5	2	2	2	2	2	2	27.8	27.8	27.8	11.239	97	97;180;186;232;219	1	2	0	9.3401	NaN	NaN	NaN	1	1	Median	NaN	NaN	NaN	1	1	Median	27.8	8567000	8005700	561300	8567000	8005700	561300				496	11076;13384	True;True	11393;13791
A6NCS6	A6NCS6	2	2	2	Uncharacterized protein C2orf72	C2orf72	1	2	2	2	2	2	2	10.2	10.2	10.2	30.48	295	295	1	2	0.00041254	2.4573	NaN	NaN	NaN	1	1	Median	NaN	NaN	NaN	1	1	Median	10.2	5898200	4384600	1513600	5898200	4384600	1513600				497	127;382	True;True	129;387
A6NDG6;H3BV17	A6NDG6	5;1	5;1	5;1	Phosphoglycolate phosphatase	PGP	2	5	5	5	5	5	5	19.9	19.9	19.9	34.006	321	321;57	1	5	0	7.4585	0.55298	0.75617	43.145	4	2	Median	0.55298	0.75617	43.145	4	2	Median	19.9	48904000	31157000	17748000	48904000	31157000	17748000				498	32;2264;4980;9610;11507	True;True;True;True;True	32;2330;5107;9889;11846
A6NGP5;Q9H910;Q9H910-3;H3BMV3;H3BTV5;H3BMM8;B4E1P3	A6NGP5;Q9H910;Q9H910-3;H3BMV3	9;9;9;5;4;2;2	9;9;9;5;4;2;2	1;1;1;1;0;1;1	Hematological and neurological expressed 1-like protein	HN1L	7	9	9	1	9	9	1	64.6	64.6	15.2	18.906	178	178;190;218;190;116;70;98	1	12	0	49.682	0.56068	0.88454	32.4	12	2	Leave out requantified	0.56068	0.88454	32.4	12	2	Leave out requantified	64.6	401170000	234240000	166930000	401170000	234240000	166930000				499	1565;4400;6539;8377;10924;13722;14542;14543;16835	True;True;True;True;True;True;True;True;True	1618;4511;6714;8626;11229;14136;14984;14985;17339
E7ETR7;E7ET76;B5MCK8;P19440-2;P36268-2;A6NGU5;P36268;P19440;P36268-3	E7ETR7;E7ET76;B5MCK8;P19440-2;P36268-2;A6NGU5;P36268;P19440;P36268-3	1;1;1;1;1;1;1;1;1	1;1;1;1;1;1;1;1;1	1;1;1;1;1;1;1;1;1	Gamma-glutamyltranspeptidase 1;Gamma-glutamyltranspeptidase 1 heavy chain;Gamma-glutamyltranspeptidase 1 light chain;Inactive gamma-glutamyltranspeptidase 2;Putative gamma-glutamyltranspeptidase 3;Putative gamma-glutamyltranspeptidase 3 heavy chain;Putative gamma-glutamyltranspeptidase 3 light chain	GGT1;GGT2;GGT3P	9	1	1	1	1	1	1	6.9	6.9	6.9	18.473	174	174;463;559;366;559;568;569;569;574	1	1	0.0081186	1.2902	NaN	NaN	NaN	0	0	Median	NaN	NaN	NaN	0	0	Median	6.9	0	0	0	0	0	0				500	5850	TRUE	6011
E9PIZ0;C9JST7;A6NGW1;O95070	E9PIZ0;C9JST7;A6NGW1;O95070	1;1;1;1	1;1;1;1	1;1;1;1	Protein YIF1A	YIF1A	4	1	1	1	1	1	1	7.5	7.5	7.5	17.627	160	160;199;241;293	1	2	0.0018896	1.7395	1.0021	1.4699	8.1672	2	0	Median	1.0021	1.4699	8.1672	2	0	Median	7.5	34745000	17938000	16806000	34745000	17938000	16806000				501	2448	TRUE	2522
A6NHR9-2;A6NHR9	A6NHR9-2;A6NHR9	1;1	1;1	1;1	Structural maintenance of chromosomes flexible hinge domain-containing protein 1	SMCHD1	2	1	1	1	1	1	1	1.3	1.3	1.3	215.74	1917	1917;2005	1	1	0	4.0311	NaN	NaN	NaN	0	0	Median	NaN	NaN	NaN	0	0	Median	1.3	0	0	0	0	0	0				502	30	TRUE	30
A6NIH7	A6NIH7	1	1	1	Protein unc-119 homolog B	UNC119B	1	1	1	1	1	1	1	8	8	8	28.136	251	251	1	1	0	2.8384	NaN	NaN	NaN	1	1	Median	NaN	NaN	NaN	1	1	Median	8	15971000	9847400	6123600	15971000	9847400	6123600				503	14	TRUE	14
F5H823;B7ZB78;F5GZG1;P61224-4;P61224-3;P61224;A6NIZ1;E7ESV4;F5H7Y6;P61224-2;F5GX62;F5H004;F5H6R7	F5H823;B7ZB78;F5GZG1;P61224-4;P61224-3;P61224;A6NIZ1;E7ESV4;F5H7Y6;P61224-2;F5GX62	6;6;6;6;6;6;6;4;4;4;3;2;1	6;6;6;6;6;6;6;4;4;4;3;2;1	3;3;3;3;3;3;3;3;3;1;2;2;1	Ras-related protein Rap-1b;Ras-related protein Rap-1b-like protein	RAP1B	13	6	6	3	6	6	3	59.2	59.2	34	11.916	103	103;118;121;142;165;184;184;157;179;137;139;127;122	1	8	0	34.204	0.53165	0.81585	23.288	7	1	Leave out requantified	0.53165	0.81585	23.288	7	1	Leave out requantified	59.2	179200000	104430000	74767000	179200000	104430000	74767000				504	7920;13372;14635;17866;17867;18500	True;True;True;True;True;True	8151;13778;13779;15079;18408;18409;19061
A6NKB8;Q9H4A4;A0A087WUS4;A0A087WU27;C9JMZ3	A6NKB8;Q9H4A4;A0A087WUS4;A0A087WU27	7;7;5;5;3	7;7;5;5;3	7;7;5;5;3	Aminopeptidase B	RNPEP	5	7	7	7	7	7	7	17.2	17.2	17.2	68.168	611	611;650;151;171;344	1	7	0	22.081	0.51425	0.86424	80.629	5	3	Median	0.51425	0.86424	80.629	5	3	Median	17.2	88994000	65527000	23467000	88994000	65527000	23467000				505	2687;4468;6239;8729;9394;12692;12693	True;True;True;True;True;True;True	2765;4580;6407;8988;9667;13080;13081
J3KNE0;A6NKT7;Q7Z3J3	J3KNE0;A6NKT7;Q7Z3J3	9;9;7	1;1;1	1;1;1	RanBP2-like and GRIP domain-containing protein 3;RanBP2-like and GRIP domain-containing protein 4	RGPD3;RGPD4	3	9	1	1	9	1	1	6.4	0.7	0.7	197.62	1760	1760;1758;1758	1	1	0.0099966	1.1812	NaN	NaN	NaN	0	0	Median	NaN	NaN	NaN	0	0	Median	6.4	7475400	7475400	0	7475400	7475400	0				506	2403;3939;4909;7730;10074;10075;12137;14977;16127	False;False;False;True;False;False;False;False;False	2475;4045;5035;7952;10365;10366;12503;15435;16614
A6NLN1;K7ES59;K7EK45;A0A087WUW5;K7ELW5	A6NLN1	21;9;5;4;1	2;2;0;0;0	2;2;0;0;0		PTBP1	5	21	2	2	21	2	2	53.7	2.8	2.8	56.51	527	527;149;256;81;105	1	7	0	52.778	0.67042	0.93781	14.9	4	0	Leave out requantified	0.67042	0.93781	14.9	4	0	Leave out requantified	53.7	49972000	32355000	17617000	49972000	32355000	17617000				507	1678;4007;4009;4252;6073;6452;6453;7108;7253;7342;8188;8808;10546;10907;11709;12062;15362;15363;16014;17983;17984	False;False;False;False;False;False;False;False;False;False;False;False;False;False;False;False;True;True;False;False;False	1731;1732;4115;4117;4363;6242;6625;6626;7304;7457;7548;8432;9068;10841;11213;12054;12422;15827;15828;15829;15830;16497;18529;18530;18531
A6NML8;K4DI95;C9J6U3;O60879-2;O60879-3;O60879	A6NML8;K4DI95;C9J6U3;O60879-2;O60879-3;O60879	2;2;2;2;2;2	2;2;2;2;2;2	2;2;2;2;2;2	Protein diaphanous homolog 2	DIAPH2	6	2	2	2	2	2	2	3.6	3.6	3.6	124.85	1096	1096;1101;1103;1096;1097;1101	1	2	0.00042176	2.6178	NaN	NaN	NaN	1	1	Median	NaN	NaN	NaN	1	1	Median	3.6	12774000	10353000	2420400	12774000	10353000	2420400				508	4150;7677	True;True	4259;7897
P09884;A6NMQ1;A0A7I2V2V3	P09884;A6NMQ1;A0A7I2V2V3	2;2;1	2;2;1	2;2;1	DNA polymerase alpha catalytic subunit;DNA polymerase	POLA1	3	2	2	2	2	2	2	2.1	2.1	2.1	165.91	1462	1462;1468;563	1	2	0	3.2347	NaN	NaN	NaN	1	0	Median	NaN	NaN	NaN	1	0	Median	2.1	12915000	7276100	5638400	12915000	7276100	5638400				509	14443;14506	True;True	14883;14947
Q68CR8;A6PVN5;Q15257-4;Q15257-3;Q15257-2;Q15257;A0A804CD06;B7ZBQ0;F6WIT2;Q5T949	Q68CR8;A6PVN5;Q15257-4;Q15257-3;Q15257-2;Q15257;A0A804CD06	3;3;3;3;3;3;2;1;1;1	3;3;3;3;3;3;2;1;1;1	3;3;3;3;3;3;2;1;1;1	Serine/threonine-protein phosphatase 2A activator	DKFZp781M17165;PPP2R4	10	3	3	3	3	3	3	37.5	37.5	37.5	11.738	104	104;329;281;294;323;358;373;61;288;300	1	3	0	6.4615	0.69649	1.0827	27.144	2	0	Median	0.69649	1.0827	27.144	2	0	Median	37.5	59550000	36467000	23082000	59550000	36467000	23082000				510	607;4936;13046	True;True;True	618;5063;13448
H0YDD6;A8MRA7;I3L448;Q5TC12;E9PPX6;H0YEW4;Q5TC12-3	H0YDD6;A8MRA7;I3L448;Q5TC12;E9PPX6;H0YEW4;Q5TC12-3	2;2;2;2;1;1;1	2;2;2;2;1;1;1	2;2;2;2;1;1;1	ATP synthase mitochondrial F1 complex assembly factor 1	ATPAF1	7	2	2	2	2	2	2	11.6	11.6	11.6	9.4894	86	86;283;351;328;45;174;240	1	2	0.00076453	1.8301	1.0104	1.4312	46.14	2	2	Median	1.0104	1.4312	46.14	2	2	Median	11.6	16169000	8675900	7492800	16169000	8675900	7492800				511	13693;14019	True;True	14107;14439
A8MU39;H0YDU8;P53041	A8MU39;H0YDU8;P53041	5;5;5	5;5;5	5;5;5	Serine/threonine-protein phosphatase;Serine/threonine-protein phosphatase 5	PPP5C	3	5	5	5	5	5	5	12.9	12.9	12.9	42.394	371	371;485;499	1	6	0	13.068	0.50745	0.7619	38.312	6	3	Median	0.50745	0.7619	38.312	6	3	Median	12.9	76945000	40182000	36763000	76945000	40182000	36763000				512	203;620;765;6773;13533	True;True;True;True;True	207;631;785;6950;13943
A8MUH2;P18859;P18859-2	A8MUH2;P18859;P18859-2	7;7;7	7;7;7	7;7;7	ATP synthase-coupling factor 6, mitochondrial	ATP5J	3	7	7	7	7	7	7	34.5	34.5	34.5	13.954	119	119;108;116	1	9	0	80.926	0.54902	0.89517	20.444	8	3	Leave out requantified	0.54902	0.89517	20.444	8	3	Leave out requantified	34.5	193520000	118030000	75491000	193520000	118030000	75491000				513	9926;12999;13272;13273;13274;13685;13686	True;True;True;True;True;True;True	10213;13400;13678;13679;13680;14099;14100
F8WDX0;F8WB12;F8WDS8;C9J0U9;D3YTH5;A8MUM1;Q53HC9	F8WDX0;F8WB12;F8WDS8;C9J0U9;D3YTH5;A8MUM1;Q53HC9	1;1;1;1;1;1;1	1;1;1;1;1;1;1	1;1;1;1;1;1;1	Protein TSSC1	TSSC1	7	1	1	1	1	1	1	27.6	27.6	27.6	6.5442	58	58;87;132;155;314;414;387	1	1	0.00076628	1.8492	NaN	NaN	NaN	0	0	Median	NaN	NaN	NaN	0	0	Median	27.6	0	0	0	0	0	0				514	11009	TRUE	11320
D6RC18;A8MVI5;Q9ULR0;Q9ULR0-2;Q9ULR0-1	D6RC18;A8MVI5;Q9ULR0;Q9ULR0-2;Q9ULR0-1	1;1;1;1;1	1;1;1;1;1	1;1;1;1;1	Pre-mRNA-splicing factor ISY1 homolog	ISY1	5	1	1	1	1	1	1	10.5	10.5	10.5	14.311	124	124;252;285;307;331	1	1	0.01	1.1826	NaN	NaN	NaN	1	0	Median	NaN	NaN	NaN	1	0	Median	10.5	8851400	3611100	5240300	8851400	3611100	5240300				515	17362	TRUE	17877
C9JXR7;A8MVM1;P42574	C9JXR7;A8MVM1;P42574	2;2;2	2;2;2	2;2;2	Caspase-3;Caspase-3 subunit p17;Caspase-3 subunit p12	CASP3	3	2	2	2	2	2	2	18.8	18.8	18.8	13.366	117	117;182;277	1	2	0	6.7881	NaN	NaN	NaN	1	0	Median	NaN	NaN	NaN	1	0	Median	18.8	25033000	19825000	5207500	25033000	19825000	5207500				516	11059;14412	True;True	11373;14850
Q49AN9;F5H013;P62308;A8MWD9	Q49AN9;F5H013;P62308;A8MWD9	1;1;1;1	1;1;1;1	1;1;1;1	Small nuclear ribonucleoprotein G;Putative small nuclear ribonucleoprotein G-like protein 15	SNRPG;SNRPGP15	4	1	1	1	1	1	1	20.3	20.3	20.3	7.1013	64	64;68;76;76	1	1	0	5.4349	NaN	NaN	NaN	1	0	Median	NaN	NaN	NaN	1	0	Median	20.3	28975000	18018000	10957000	28975000	18018000	10957000				517	6341	TRUE	6514
C9JCP0;C9JX45;A8MXE0;E7ERI1;E7ENX0;E7EPI9;O15460-2;O15460	C9JCP0;C9JX45;A8MXE0;E7ERI1;E7ENX0;E7EPI9;O15460-2;O15460	1;1;1;1;1;1;1;1	1;1;1;1;1;1;1;1	1;1;1;1;1;1;1;1	Prolyl 4-hydroxylase subunit alpha-2	P4HA2	8	1	1	1	1	1	1	9.6	9.6	9.6	16.45	146	146;153;167;184;204;236;533;535	1	1	0.0018713	1.6774	NaN	NaN	NaN	0	0	Median	NaN	NaN	NaN	0	0	Median	9.6	0	0	0	0	0	0				518	12580	TRUE	12964
A8MXP8;Q14257;Q14257-2	A8MXP8;Q14257;Q14257-2	2;2;2	2;2;2	2;2;2	Reticulocalbin-2	RCN2	3	2	2	2	2	2	2	16.2	16.2	16.2	24.796	216	216;317;335	1	2	0	4.5296	0.42465	0.63101	64.782	2	1	Median	0.42465	0.63101	64.782	2	1	Median	16.2	33921000	22798000	11124000	33921000	22798000	11124000				519	10510;12889	True;True	10805;13289
A8MZH8;A8MXQ1;P53801	A8MZH8;A8MXQ1;P53801	1;1;1	1;1;1	1;1;1	Pituitary tumor-transforming gene 1 protein-interacting protein	PTTG1IP	3	1	1	1	1	1	1	16.8	16.8	16.8	11.598	107	107;159;180	1	1	0.00040917	2.3896	NaN	NaN	NaN	1	1	Median	NaN	NaN	NaN	1	1	Median	16.8	20133000	9095900	11037000	20133000	9095900	11037000				520	398	TRUE	403
A8MXV4	A8MXV4	1	1	1	Nucleoside diphosphate-linked moiety X motif 19, mitochondrial	NUDT19	1	1	1	1	1	1	1	7.2	7.2	7.2	42.233	375	375	1	1	0.00041271	2.4593	NaN	NaN	NaN	0	0	Median	NaN	NaN	NaN	0	0	Median	7.2	12847000	7693800	5153000	12847000	7693800	5153000				521	15854	TRUE	16333
A8MZB2;P61599	A8MZB2;P61599	1;1	1;1	1;1	N-alpha-acetyltransferase 20	NAA20	2	1	1	1	1	1	1	9	9	9	18.857	166	166;178	1	1	0.00042123	2.6101	NaN	NaN	NaN	1	0	Median	NaN	NaN	NaN	1	0	Median	9	11572000	7444000	4128200	11572000	7444000	4128200				522	14515	TRUE	14956
A9Z1X7;Q8IYB3-2;Q8IYB3;E9PCT1;M0R1E7;M0R088	A9Z1X7;Q8IYB3-2;Q8IYB3;E9PCT1	3;3;3;2;1;1	3;3;3;2;1;1	3;3;3;2;1;1	Serine/arginine repetitive matrix protein 1	SRRM1	6	3	3	3	3	3	3	6.2	6.2	6.2	103.39	913	913;902;904;820;79;681	1	6	0	24.636	0.52117	0.85675	36.198	6	0	Leave out requantified	0.52117	0.85675	36.198	6	0	Leave out requantified	6.2	287370000	198060000	89308000	287370000	198060000	89308000				523	2204;6654;10888	True;True;True	2269;6829;11194
B0QZ18;Q99829;F2Z2V0;A6PVH9;H0Y524;Q5JX55;Q5JX56;Q5JX58;Q5JX59;Q5JX60;Q5JX44;E7ENH5	B0QZ18;Q99829;F2Z2V0;A6PVH9	5;5;4;3;2;1;1;1;1;1;1;1	5;5;4;3;2;1;1;1;1;1;1;1	5;5;4;3;2;1;1;1;1;1;1;1	Copine-1	CPNE1	12	5	5	5	5	5	5	12.4	12.4	12.4	59.717	542	542;537;533;481;208;152;174;201;209;231;304;427	1	5	0	19.618	0.86226	1.4408	19.734	3	0	Leave out requantified	0.86226	1.4408	19.734	3	0	Leave out requantified	12.4	97887000	56657000	41230000	97887000	56657000	41230000				524	1731;3180;3181;3712;6629	True;True;True;True;True	1785;3273;3274;3814;6804
B0S8I6;Q14320;Q9Y247	B0S8I6;Q14320;Q9Y247	2;2;1	2;2;1	2;2;1	Protein FAM50A;Protein FAM50B	FAM50A;FAM50B	3	2	2	2	2	2	2	10.4	10.4	10.4	30.693	260	260;339;325	1	2	0	3.1134	0.45327	0.6488	2.81	2	1	Median	0.45327	0.6488	2.81	2	1	Median	10.4	22540000	14617000	7922900	22540000	14617000	7922900				525	5241;14385	True;True	5378;14823
B1AJQ6;Q86Y82	B1AJQ6;Q86Y82	4;4	4;4	4;4	Syntaxin-12	STX12	2	4	4	4	4	4	4	30.7	30.7	30.7	24.576	215	215;276	1	4	0	6.7021	0.69593	0.96549	34.323	2	1	Median	0.69593	0.96549	34.323	2	1	Median	30.7	16216000	11657000	4559100	16216000	11657000	4559100				526	3046;4226;10188;15773	True;True;True;True	3137;4337;10481;16251
B1AK63;Q9HAF1-2;Q9HAF1;Q9HAF1-4;Q9HAF1-3	B1AK63;Q9HAF1-2;Q9HAF1;Q9HAF1-4;Q9HAF1-3	1;1;1;1;1	1;1;1;1;1	1;1;1;1;1	Chromatin modification-related protein MEAF6	MEAF6	5	1	1	1	1	1	1	13	13	13	19.164	169	169;191;191;192;201	1	1	0	2.8392	NaN	NaN	NaN	1	0	Median	NaN	NaN	NaN	1	0	Median	13	7181000	4194600	2986300	7181000	4194600	2986300				527	15459	TRUE	15925
P29323;B1AKC9;P29323-3;P29323-2;Q6NVW1;A0A0B4J1T8;P54764-2;J3KR66;A0A7P0TA58;E9PG71;P54762-5;Q9UF33-3;A0A7P0TBL4;P54764;Q15375-2;Q15375-4;Q15375;Q9UF33;Q9UF33-2	P29323;B1AKC9;P29323-3;P29323-2;Q6NVW1	6;6;6;6;5;1;1;1;1;1;1;1;1;1;1;1;1;1;1	5;5;5;5;5;0;0;0;0;0;0;0;0;0;0;0;0;0;0	5;5;5;5;5;0;0;0;0;0;0;0;0;0;0;0;0;0;0	Ephrin type-B receptor 2;Receptor protein-tyrosine kinase	EPHB2	19	6	5	5	6	5	5	6.2	5.1	5.1	117.49	1055	1055;946;987;986;482;1130;935;373;922;949;545;398;841;986;993;994;998;1036;334	1	5	0	71.369	0.99398	1.5061	40.575	5	1	Leave out requantified	0.99398	1.5061	40.575	5	1	Leave out requantified	6.2	93997000	49972000	44025000	93997000	49972000	44025000				528	1618;2592;5567;11786;12886;16992	True;True;True;False;True;True	1671;2668;5715;12140;13286;17497
B1AKD8;Q5TZA2-2;Q5TZA2	B1AKD8;Q5TZA2-2;Q5TZA2	1;1;1	1;1;1	1;1;1	Rootletin	CROCC	3	1	1	1	1	1	1	0.6	0.6	0.6	149.06	1311	1311;1313;2017	1	1	0.0080476	1.2419	NaN	NaN	NaN	1	0	Median	NaN	NaN	NaN	1	0	Median	0.6	161360000	79422000	81941000	161360000	79422000	81941000				529	9216	TRUE	9485
B1AKR6;Q9NP97;H3BQI1;Q8TF09	B1AKR6;Q9NP97;H3BQI1;Q8TF09	3;3;2;2	3;3;2;2	3;3;2;2	Dynein light chain roadblock-type 1;Dynein light chain roadblock-type 2	DYNLRB1;DYNLRB2	4	3	3	3	3	3	3	25	25	25	16.253	148	148;96;125;96	1	3	0	8.1073	0.57219	0.78421	81.253	3	2	Median	0.57219	0.78421	81.253	3	2	Median	25	46072000	16391000	29681000	46072000	16391000	29681000				530	3140;15545;15597	True;True;True	3233;16012;16067
R4GMQ7;B1AMU7;B1AMU3;B1AMU4;Q9Y3B2;R4GNH9	R4GMQ7;B1AMU7;B1AMU3;B1AMU4;Q9Y3B2;R4GNH9	2;2;2;2;2;1	2;2;2;2;2;1	2;2;2;2;2;1	Exosome complex component CSL4	EXOSC1	6	2	2	2	2	2	2	16.8	16.8	16.8	15.705	143	143;165;170;178;195;139	1	2	0	3.0022	0.78639	1.1414	45.432	2	1	Median	0.78639	1.1414	45.432	2	1	Median	16.8	18925000	10127000	8797900	18925000	10127000	8797900				531	9333;18243	True;True	9605;18795
B1AMY1;B1AMX7;B1AMX8;Q12933-4;Q12933-3;Q12933;Q12933-2	B1AMY1;B1AMX7;B1AMX8;Q12933-4;Q12933-3;Q12933;Q12933-2	1;1;1;1;1;1;1	1;1;1;1;1;1;1	1;1;1;1;1;1;1	TNF receptor-associated factor 2	TRAF2	7	1	1	1	1	1	1	16.5	16.5	16.5	12.963	121	121;171;193;476;490;501;553	1	1	0	4.0619	NaN	NaN	NaN	1	0	Median	NaN	NaN	NaN	1	0	Median	16.5	6311600	4119300	2192300	6311600	4119300	2192300				532	61	TRUE	59
B1ANH5;Q16774;B1ANH0;B1ANG9;B1ANH6;B1ANH2;B1ANH3;Q16774-2;Q16774-3	B1ANH5;Q16774;B1ANH0;B1ANG9;B1ANH6;B1ANH2;B1ANH3;Q16774-2;Q16774-3	5;5;4;4;4;4;4;4;4	5;5;4;4;4;4;4;4;4	5;5;4;4;4;4;4;4;4	Guanylate kinase	GUK1	9	5	5	5	5	5	5	35.7	35.7	35.7	21.999	199	199;197;217;235;242;253;272;218;241	1	5	0	4.968	0.64448	0.89976	7.9978	4	0	Leave out requantified	0.64448	0.89976	7.9978	4	0	Leave out requantified	35.7	45300000	26795000	18505000	45300000	26795000	18505000				533	2072;7331;12200;14387;17398	True;True;True;True;True	2135;7537;12574;14825;17913
B1ANM7;Q9UNN5-2;Q9UNN5;B3KT28	B1ANM7;Q9UNN5-2;Q9UNN5;B3KT28	2;2;2;1	2;2;2;1	2;2;2;1	FAS-associated factor 1	FAF1	4	2	2	2	2	2	2	4.5	4.5	4.5	55.998	490	490;498;650;464	1	2	0	3.6637	NaN	NaN	NaN	1	0	Median	NaN	NaN	NaN	1	0	Median	4.5	7993600	6157000	1836600	7993600	6157000	1836600				534	3868;9538	True;True	3974;9813
B1AP46;E7EW84;Q8TAG9	B1AP46;E7EW84;Q8TAG9	1;1;1	1;1;1	1;1;1	Exocyst complex component 6	EXOC6	3	1	1	1	1	1	1	9.8	9.8	9.8	17.709	153	153;701;804	1	1	0	94.737	NaN	NaN	NaN	0	0	Median	NaN	NaN	NaN	0	0	Median	9.8	0	0	0	0	0	0				535	661	TRUE	675
B1APE1;B1APE2;Q00403	B1APE1;B1APE2;Q00403	1;1;1	1;1;1	1;1;1	Transcription initiation factor IIB	GTF2B	3	1	1	1	1	1	1	7.1	7.1	7.1	24.988	224	224;231;316	1	2	0.00041528	2.511	1.0229	1.6096	3.1159	2	2	Median	1.0229	1.6096	3.1159	2	2	Median	7.1	39011000	19099000	19912000	39011000	19099000	19912000				536	18391	TRUE	18945
F5H5N2;B4DNC9;B3KQ30;Q9H1K1;Q9H1K1-2	F5H5N2;B4DNC9;B3KQ30;Q9H1K1;Q9H1K1-2	2;2;2;2;1	2;2;2;2;1	2;2;2;2;1	Iron-sulfur cluster assembly enzyme ISCU, mitochondrial	ISCU	5	2	2	2	2	2	2	16.9	16.9	16.9	16.64	154	154;154;156;167;142	1	2	0	3.4296	NaN	NaN	NaN	1	0	Median	NaN	NaN	NaN	1	0	Median	16.9	27106000	18524000	8581500	27106000	18524000	8581500				537	12257;18479	True;True	12633;19039
M0QZP4;B3KSI3;M0QZ10;M0QXF9;O15382-2;O15382	M0QZP4;B3KSI3;M0QZ10;M0QXF9;O15382-2;O15382	1;1;1;1;1;1	1;1;1;1;1;1	1;1;1;1;1;1	Branched-chain-amino-acid aminotransferase;Branched-chain-amino-acid aminotransferase, mitochondrial	BCAT2	6	1	1	1	1	1	1	5.1	5.1	5.1	34.897	313	313;352;405;445;300;392	1	1	0.00076423	1.823	NaN	NaN	NaN	0	0	Median	NaN	NaN	NaN	0	0	Median	5.1	0	0	0	0	0	0				538	4620	TRUE	4735
C9J5N1;B3KSP9;Q9BTE6;Q9BTE6-2;Q9BTE6-3	C9J5N1;B3KSP9;Q9BTE6;Q9BTE6-2;Q9BTE6-3	1;1;1;1;1	1;1;1;1;1	1;1;1;1;1	Alanyl-tRNA editing protein Aarsd1	PTGES3L-AARSD1;AARSD1	5	1	1	1	1	1	1	3.8	3.8	3.8	55.065	495	495;543;412;525;586	1	1	0.0043384	1.4559	NaN	NaN	NaN	1	0	Median	NaN	NaN	NaN	1	0	Median	3.8	11845000	6747900	5097600	11845000	6747900	5097600				539	13624	TRUE	14037
H0YNE0;H0YMJ0;B3KTM8;Q9UBU8-2;Q9UBU8	H0YNE0;H0YMJ0;B3KTM8;Q9UBU8-2;Q9UBU8	2;2;2;2;2	2;2;2;2;2	2;2;2;2;2	Mortality factor 4-like protein 1	MORF4L1	5	2	2	2	2	2	2	7.5	7.5	7.5	24.422	213	213;245;348;323;362	1	2	0.00042034	2.6047	0.47184	0.69024	42.784	2	0	Median	0.47184	0.69024	42.784	2	0	Median	7.5	20428000	13399000	7028500	20428000	13399000	7028500				540	1617;13154	True;True	1670;13556
B3KVN2;P49354-2;P49354	B3KVN2;P49354-2;P49354	1;1;1	1;1;1	1;1;1	Protein farnesyltransferase/geranylgeranyltransferase type-1 subunit alpha	FNTA	3	1	1	1	1	1	1	5.7	5.7	5.7	27.443	228	228;312;379	1	2	0	9.5007	NaN	NaN	NaN	0	0	Median	NaN	NaN	NaN	0	0	Median	5.7	4582100	0	4582100	4582100	0	4582100				541	7157	TRUE	7353
B4DDF4;Q99439;B4DUT8;Q99439-2;H3BVI6;A0A087X271;A0A087X1X5;K7ES69;H3BQH0;A0A087WV51;U3KPS3;REV__H0YAL6;REV__J3KR82;REV__J3KR84;REV__O00444-3;REV__O00444-2;REV__O00444	B4DDF4;Q99439;B4DUT8;Q99439-2;H3BVI6;A0A087X271;A0A087X1X5	16;16;16;13;11;10;9;6;4;2;2;1;1;1;1;1;1	16;16;16;13;11;10;9;6;4;2;2;1;1;1;1;1;1	16;16;16;13;11;10;9;6;4;2;2;1;1;1;1;1;1	Calponin;Calponin-2	CNN2	17	16	16	16	16	16	16	74.5	74.5	74.5	32.616	298	298;309;330;270;261;179;191;148;154;66;103;198;892;909;929;938;970	1	21	0	131.45	0.64413	0.99348	29.595	18	1	Leave out requantified	0.64413	0.99348	29.595	18	1	Leave out requantified	74.5	626180000	369080000	257090000	626180000	369080000	257090000				542	951;2504;2505;2506;3107;6175;6229;9694;10384;11751;12764;14933;15438;16426;17204;18777	True;True;True;True;True;True;True;True;True;True;True;True;True;True;True;True	973;2578;2579;2580;3199;6343;6397;9974;9975;10679;12105;13156;15389;15904;16918;17718;19351;19352
B4DE93;G3V0I5;P49821-2;P49821;H0YE81;E9PPD6;E9PJL9;H0YD04;E9PLC6;E9PPR0;E9PQP1;E9PMX3	B4DE93;G3V0I5;P49821-2;P49821;H0YE81	5;5;5;5;3;1;1;1;1;1;1;1	5;5;5;5;3;1;1;1;1;1;1;1	5;5;5;5;3;1;1;1;1;1;1;1	NADH dehydrogenase [ubiquinone] flavoprotein 1, mitochondrial	NDUFV1	12	5	5	5	5	5	5	20.1	20.1	20.1	39.462	363	363;457;455;464;133;52;95;127;136;144;178;178	1	5	0	14.893	0.70681	1.0596	23.948	5	2	Leave out requantified	0.70681	1.0596	23.948	5	2	Leave out requantified	20.1	119110000	84979000	34130000	119110000	84979000	34130000				543	5896;6953;9920;9921;19063	True;True;True;True;True	6059;7138;10207;10208;19647
B4DEE8;P16455	B4DEE8;P16455	1;1	1;1	1;1	Methylated-DNA--protein-cysteine methyltransferase	MGMT	2	1	1	1	1	1	1	5.9	5.9	5.9	25.05	238	238;207	1	1	0.0022247	1.6349	NaN	NaN	NaN	1	1	Median	NaN	NaN	NaN	1	1	Median	5.9	3866000	2390500	1475500	3866000	2390500	1475500				544	5446	TRUE	5591
B4DEM9;Q9Y2S7	B4DEM9;Q9Y2S7	2;2	2;2	2;2	Polymerase delta-interacting protein 2	POLDIP2	2	2	2	2	2	2	2	14.3	14.3	14.3	39.871	350	350;368	1	2	0	3.8488	NaN	NaN	NaN	1	0	Median	NaN	NaN	NaN	1	0	Median	14.3	30505000	26559000	3946800	30505000	26559000	3946800				545	1534;15177	True;True	1582;15638
U3KQP3;B4DEZ3;K7EJE1;E7ENQ6;Q9P0J0;Q9P0J0-2	U3KQP3;B4DEZ3;K7EJE1;E7ENQ6;Q9P0J0;Q9P0J0-2	1;1;1;1;1;1	1;1;1;1;1;1	1;1;1;1;1;1	NADH dehydrogenase [ubiquinone] 1 alpha subcomplex subunit 13	NDUFA13	6	1	1	1	1	1	1	18.7	18.7	18.7	8.5979	75	75;120;150;273;144;222	1	1	0.0090814	1.2307	NaN	NaN	NaN	1	0	Median	NaN	NaN	NaN	1	0	Median	18.7	5636900	3223800	2413000	5636900	3223800	2413000				546	7259	TRUE	7463
B4DGJ5;Q8N7H5-3;Q8N7H5;Q8N7H5-2	B4DGJ5;Q8N7H5-3;Q8N7H5;Q8N7H5-2	3;3;3;2	3;3;3;2	3;3;3;2	RNA polymerase II-associated factor 1 homolog	PAF1	4	3	3	3	3	3	3	16.3	16.3	16.3	32.92	288	288;485;531;485	1	3	0	7.2406	0.79137	1.1771	2.6188	3	0	Leave out requantified	0.79137	1.1771	2.6188	3	0	Leave out requantified	16.3	29020000	13617000	15403000	29020000	13617000	15403000				547	6297;18435;18898	True;True;True	6466;18994;19475
B4DHR0;Q9H5N1-2;Q9H5N1	B4DHR0;Q9H5N1-2;Q9H5N1	1;1;1	1;1;1	1;1;1	Rab GTPase-binding effector protein 2	RABEP2	3	1	1	1	1	1	1	2.8	2.8	2.8	56.112	498	498;533;569	1	1	0.00041408	2.4812	NaN	NaN	NaN	0	0	Median	NaN	NaN	NaN	0	0	Median	2.8	0	0	0	0	0	0				548	23	TRUE	23
B4DIH5;P61201;P61201-2	B4DIH5;P61201;P61201-2	1;1;1	1;1;1	1;1;1	COP9 signalosome complex subunit 2	COPS2	3	1	1	1	1	1	1	5.5	5.5	5.5	44.228	379	379;443;450	1	1	0.0003917	2.0219	NaN	NaN	NaN	1	0	Median	NaN	NaN	NaN	1	0	Median	5.5	13371000	8290400	5080500	13371000	8290400	5080500				549	19189	TRUE	19776
B4DKY1;P49589-2;P49589;P49589-3;C9JLN0;E9PRS8;E9PLP0	B4DKY1;P49589-2;P49589;P49589-3;C9JLN0;E9PRS8;E9PLP0	5;5;5;5;3;3;3	5;5;5;5;3;3;3	5;5;5;5;3;3;3	Cysteine--tRNA ligase, cytoplasmic	CARS	7	5	5	5	5	5	5	6.9	6.9	6.9	84.277	739	739;726;748;831;45;76;128	1	5	0	6.097	0.95505	1.5161	16.03	5	1	Leave out requantified	0.95505	1.5161	16.03	5	1	Leave out requantified	6.9	62380000	32047000	30333000	62380000	32047000	30333000				550	4831;7970;9728;13753;18245	True;True;True;True;True	4954;8203;10011;14169;18797
B4DLN1;F6RGN5;Q9UBX3;Q9UBX3-2;I3L1E8	B4DLN1	8;2;2;2;1	8;2;2;2;1	2;2;2;2;1			5	8	8	2	8	8	2	21.3	21.3	7.9	48.099	442	442;406;287;296;113	1	12	0	83.651	0.69524	1.1053	69.545	11	2	Leave out requantified	0.69524	1.1053	69.545	11	2	Leave out requantified	21.3	683420000	435120000	248300000	683420000	435120000	248300000				551	7947;7948;8819;10730;12307;12319;12320;18031	True;True;True;True;True;True;True;True	8180;8181;9079;11028;12684;12696;12697;18577
B4DLR8;P15559-3;P15559-2;P15559;H3BNV2;H3BRK3	B4DLR8;P15559-3;P15559-2;P15559;H3BNV2;H3BRK3	8;8;8;8;7;6	8;8;8;8;7;6	8;8;8;8;7;6	NAD(P)H dehydrogenase [quinone] 1	NQO1	6	8	8	8	8	8	8	45	45	45	22.793	202	202;236;240;274;253;269	1	8	0	18.356	0.44207	0.68532	66.261	8	2	Leave out requantified	0.44207	0.68532	66.261	8	2	Leave out requantified	45	538030000	343390000	194640000	538030000	343390000	194640000				552	1380;3950;4916;7976;8614;9848;9849;14549	True;True;True;True;True;True;True;True	1419;4056;5042;8209;8870;10135;10136;14991
F6RU00;B4DQA8;K7EJC8;E9PCW1;O95249;G5E9T8	F6RU00;B4DQA8;K7EJC8;E9PCW1;O95249;G5E9T8	2;2;2;2;2;1	2;2;2;2;2;1	2;2;2;2;2;1	Golgi SNAP receptor complex member 1	GOSR1	6	2	2	2	2	2	2	29.6	29.6	29.6	9.4134	81	81;174;236;248;250;255	1	2	0	5.1333	NaN	NaN	NaN	1	0	Median	NaN	NaN	NaN	1	0	Median	29.6	19494000	9291300	10203000	19494000	9291300	10203000				553	148;9340	True;True	150;9612
B4DTR1;J3QLU9;P04626-5;P04626-4;P04626;J3KTI5;F5H1T4;P04626-3;P04626-2;P04626-6	B4DTR1;J3QLU9;P04626-5;P04626-4;P04626;J3KTI5;F5H1T4;P04626-3;P04626-2;P04626-6	2;2;2;2;2;1;1;1;1;1	2;2;2;2;2;1;1;1;1;1	2;2;2;2;2;1;1;1;1;1	Receptor protein-tyrosine kinase;Receptor tyrosine-protein kinase erbB-2	ERBB2	10	2	2	2	2	2	2	2.5	2.5	2.5	107.57	979	979;1055;1225;1240;1255;251;603;569;645;888	1	2	0.00041068	2.413	NaN	NaN	NaN	0	0	Median	NaN	NaN	NaN	0	0	Median	2.5	12227000	3592800	8634300	12227000	3592800	8634300				554	6421;9685	True;True	6594;9965
J3QSB7;B4DUC8;Q13126-7;Q13126-4;Q13126;Q13126-6;Q13126-5;Q13126-3;Q13126-2;F2Z2F3;F8WES2	J3QSB7;B4DUC8;Q13126-7;Q13126-4;Q13126;Q13126-6;Q13126-5;Q13126-3;Q13126-2;F2Z2F3	5;5;5;5;5;5;5;5;5;4;2	5;5;5;5;5;5;5;5;5;4;2	5;5;5;5;5;5;5;5;5;4;2	Purine nucleoside phosphorylase;S-methyl-5-thioadenosine phosphorylase	MTAP	11	5	5	5	5	5	5	26	26	26	26.777	242	242;300;239;280;283;293;305;334;346;143;50	1	7	0	33.481	0.69449	1.0072	25.341	6	2	Leave out requantified	0.69449	1.0072	25.341	6	2	Leave out requantified	26	123090000	76810000	46280000	123090000	76810000	46280000				555	6691;7531;7532;7695;19215	True;True;True;True;True	6866;7743;7744;7915;19803
B4DVK3;V9GZ08;Q8IWZ8-2;Q8IWZ8	B4DVK3;V9GZ08;Q8IWZ8-2;Q8IWZ8	1;1;1;1	1;1;1;1	1;1;1;1	SURP and G-patch domain-containing protein 1	SUGP1	4	1	1	1	1	1	1	14.1	14.1	14.1	20.507	185	185;242;222;645	1	1	0.001139	1.7686	NaN	NaN	NaN	0	0	Median	NaN	NaN	NaN	0	0	Median	14.1	0	0	0	0	0	0				556	1801	TRUE	1858
B4DWJ1;E9PEI4;H0YB16;H0YBZ1;H0YBP1;E7ESA6;Q05397-6;Q05397-2;Q05397-7;Q05397;Q05397-5	B4DWJ1;E9PEI4;H0YB16;H0YBZ1;H0YBP1;E7ESA6;Q05397-6;Q05397-2;Q05397-7;Q05397;Q05397-5	1;1;1;1;1;1;1;1;1;1;1	1;1;1;1;1;1;1;1;1;1;1	1;1;1;1;1;1;1;1;1;1;1	Focal adhesion kinase 1	PTK2	11	1	1	1	1	1	1	2.8	2.8	2.8	40.161	362	362;680;724;753;1017;1096;360;879;1006;1052;1065	1	1	0.0046545	1.3924	NaN	NaN	NaN	0	0	Median	NaN	NaN	NaN	0	0	Median	2.8	0	0	0	0	0	0				557	13117	TRUE	13519
B4DY08;P07910-2;B2R5W2;G3V4W0;G3V4C1;P07910-4;P07910-3;G3V251;G3V5X6;G3V3K6;G3V2D6;B4DSU6;B2RXH8;A0A0G2JNQ3;G3V5V7;G3V4M8;G3V2H6	B4DY08;P07910-2;B2R5W2;G3V4W0;G3V4C1;P07910-4;P07910-3;G3V251;G3V5X6;G3V3K6	25;24;24;24;23;22;14;14;13;13;12;12;11;11;10;9;7	25;24;24;24;23;22;14;14;13;13;12;12;11;11;10;9;7	3;2;2;2;2;2;0;2;1;1;2;0;0;0;0;0;0	Heterogeneous nuclear ribonucleoproteins C1/C2	HNRNPC	17	25	25	3	25	25	3	61.5	61.5	11.1	31.971	288	288;293;290;262;292;250;226;126;117;121;214;147;293;293;180;66;54	1	41	0	163.54	0.66944	1.0371	66.715	37	11	Leave out requantified	0.66944	1.0371	66.715	37	11	Leave out requantified	61.5	2883300000	1744400000	1138900000	2883300000	1744400000	1138900000				558	329;1981;1982;5506;5664;8256;8963;9880;9881;11168;11169;11540;11541;11649;12469;12820;12821;13776;13777;14049;14050;17492;17606;17607;18199	True;True;True;True;True;True;True;True;True;True;True;True;True;True;True;True;True;True;True;True;True;True;True;True;True	332;2044;2045;5652;5813;5814;8502;9227;10167;10168;11490;11491;11492;11880;11881;11994;12849;13216;13217;14193;14194;14471;14472;18012;18130;18131;18751
B4DY09;Q12905;X6R6Z1;A0A0A0MRL0	B4DY09;Q12905;X6R6Z1;A0A0A0MRL0	5;5;4;4	5;5;4;4	5;5;4;4	Interleukin enhancer-binding factor 2	ILF2	4	5	5	5	5	5	5	25	25	25	38.91	352	352;390;115;150	1	8	0	34.762	0.34149	0.55682	29.982	7	3	Leave out requantified	0.34149	0.55682	29.982	7	3	Leave out requantified	25	316090000	228220000	87865000	316090000	228220000	87865000				559	7777;7906;12069;17901;17902	True;True;True;True;True	7999;8137;12430;18443;18444
Q8NBY1;B4E0Y9;Q9P289-2;Q9P289-3;Q9P289	Q8NBY1;B4E0Y9;Q9P289-2;Q9P289-3;Q9P289	3;3;3;3;3	3;3;3;3;3	1;1;1;1;1	Serine/threonine-protein kinase 26	STK26	5	3	3	1	3	3	1	10.7	10.7	3.8	43.867	392	392;438;339;354;416	1	3	0	5.8318	0.53711	0.75096	26.233	3	2	Median	0.53711	0.75096	26.233	3	2	Median	10.7	31354000	20885000	10469000	31354000	20885000	10469000				560	9140;14480;16920	True;True;True	9407;14921;17426
B4E135;M0R0Q7;F5GZ28;P18858-2;P18858;M0R1S4;M0QY71;M0R1G7;P18858-3	B4E135;M0R0Q7;F5GZ28;P18858-2;P18858;M0R1S4;M0QY71;M0R1G7;P18858-3	2;2;2;2;2;1;1;1;1	2;2;2;2;2;1;1;1;1	2;2;2;2;2;1;1;1;1	DNA ligase;DNA ligase 1	LIG1	9	2	2	2	2	2	2	4.3	4.3	4.3	45.025	415	415;800;851;801;919;28;145;149;888	1	2	0	3.6788	0.42122	0.5703	23.72	2	1	Median	0.42122	0.5703	23.72	2	1	Median	4.3	12823000	9145300	3678200	12823000	9145300	3678200				561	14533;16598	True;True	14974;17096
H0Y9V7;B4E2Q0;P98194-2;P98194-4;P98194;P98194-3;P98194-5;P98194-8;P98194-9;P98194-6;P98194-7	H0Y9V7;B4E2Q0;P98194-2;P98194-4;P98194;P98194-3;P98194-5;P98194-8;P98194-9;P98194-6;P98194-7	2;2;2;2;2;2;2;2;2;2;2	2;2;2;2;2;2;2;2;2;2;2	2;2;2;2;2;2;2;2;2;2;2	Calcium-transporting ATPase;Calcium-transporting ATPase type 2C member 1	ATP2C1	11	2	2	2	2	2	2	3.4	3.4	3.4	98.938	903	903;953;888;903;919;923;939;944;949;959;973	1	2	0.006052	1.3501	6.5378	10.431	329.8	2	1	Median	6.5378	10.431	329.8	2	1	Median	3.4	107120000	9414400	97705000	107120000	9414400	97705000				562	3327;10779	True;True	3421;11078
B4E321;Q13438-8;Q13438-6;Q13438-5;Q13438-3;Q13438-2;Q13438-7;Q13438-4;Q13438	B4E321;Q13438-8;Q13438-6;Q13438-5;Q13438-3;Q13438-2;Q13438-7;Q13438-4;Q13438	1;1;1;1;1;1;1;1;1	1;1;1;1;1;1;1;1;1	1;1;1;1;1;1;1;1;1	Protein OS-9	OS9	9	1	1	1	1	1	1	2.7	2.7	2.7	46.301	406	406;538;560;580;597;612;613;652;667	1	1	0.0036711	1.5734	NaN	NaN	NaN	0	0	Median	NaN	NaN	NaN	0	0	Median	2.7	3233500	3233500	0	3233500	3233500	0				563	1567	TRUE	1620
H0YG96;B4E3L3;Q96RU2-3;Q96RU2-2;Q96RU2;H0YFX3;G3V1N5	H0YG96;B4E3L3;Q96RU2-3;Q96RU2-2;Q96RU2;H0YFX3;G3V1N5	2;2;2;2;2;1;1	2;2;2;2;2;1;1	2;2;2;2;2;1;1	Ubiquitin carboxyl-terminal hydrolase;Ubiquitin carboxyl-terminal hydrolase 28	USP28	7	2	2	2	2	2	2	10.8	10.8	10.8	41.935	360	360;920;583;1045;1077;244;753	1	2	0.003655	1.534	0.97654	1.5937	15.812	2	0	Median	0.97654	1.5937	15.812	2	0	Median	10.8	70317000	35158000	35159000	70317000	35158000	35159000				564	10003;18912	True;True	10291;19490
B5MBZ0;Q9HC35;Q9HC35-2	B5MBZ0;Q9HC35;Q9HC35-2	8;8;7	8;8;7	8;8;7	Echinoderm microtubule-associated protein-like 4	EML4	3	8	8	8	8	8	8	11.1	11.1	11.1	110.18	992	992;981;923	1	9	0	38.837	0.80378	1.3635	25.069	8	0	Leave out requantified	0.80378	1.3635	25.069	8	0	Leave out requantified	11.1	130960000	68056000	62903000	130960000	68056000	62903000				565	174;1989;2130;7625;9196;14458;17014;18248	True;True;True;True;True;True;True;True	177;2052;2194;7839;9465;14899;17519;18800
B5MBZ8;C9JD73;C9J177;H7C003;Q15435-5;Q15435-4;Q15435-3;Q15435-2;Q15435	B5MBZ8;C9JD73;C9J177;H7C003;Q15435-5;Q15435-4;Q15435-3;Q15435-2;Q15435	1;1;1;1;1;1;1;1;1	1;1;1;1;1;1;1;1;1	1;1;1;1;1;1;1;1;1	Protein phosphatase 1 regulatory subunit 7	PPP1R7	9	1	1	1	1	1	1	6.6	6.6	6.6	31.357	274	274;282;289;335;221;237;280;317;360	1	1	0	2.8296	NaN	NaN	NaN	1	1	Median	NaN	NaN	NaN	1	1	Median	6.6	3885900	3347800	538120	3885900	3347800	538120				566	1055	TRUE	1079
P16422;B5MCA4;C9JKY3	P16422;B5MCA4;C9JKY3	10;10;6	10;10;6	10;10;6	Epithelial cell adhesion molecule	EPCAM	3	10	10	10	10	10	10	28	28	28	34.932	314	314;342;199	1	17	0	225.26	0.46109	0.71263	61.87	15	4	Leave out requantified	0.46109	0.71263	61.87	15	4	Leave out requantified	28	943620000	636290000	307340000	943620000	636290000	307340000				567	1187;1188;9308;9309;12488;13417;13712;15991;16777;16778	True;True;True;True;True;True;True;True;True;True	1216;1217;1218;9580;9581;12870;13824;14126;16475;17281;17282
B5MCF9;O00541-2;O00541;B3KXD6;H7C267	B5MCF9;O00541-2;O00541;B3KXD6	7;7;7;6;3	7;7;7;6;3	7;7;7;6;3	Pescadillo homolog	PES1	5	7	7	7	7	7	7	13.5	13.5	13.5	66.077	571	571;583;588;449;194	1	9	0	37.784	0.66552	0.99281	47.445	8	4	Leave out requantified	0.66552	0.99281	47.445	8	4	Leave out requantified	13.5	161780000	109290000	52488000	161780000	109290000	52488000				568	842;2882;6508;8176;9123;9248;9249	True;True;True;True;True;True;True	863;2967;6681;8419;9390;9520;9521
K7ELA4;B5MD17;J3KS05;P83916;C9JWS9	K7ELA4;B5MD17;J3KS05;P83916;C9JWS9	3;3;3;3;2	2;2;2;2;2	2;2;2;2;2	Chromobox protein homolog 1	CBX1	5	3	2	2	3	2	2	47.1	35.5	35.5	15.981	138	138;168;173;185;110	1	2	0	14.243	NaN	NaN	NaN	1	0	Median	NaN	NaN	NaN	1	0	Median	47.1	24115000	20637000	3477900	24115000	20637000	3477900				569	7614;8737;18661	False;True;True	7828;8995;19230
B5MDF5;P62826;J3KQE5;F5H018;B4DV51;H0YFC6;A0A087X0W0	B5MDF5;P62826;J3KQE5;F5H018;B4DV51	16;16;15;12;8;7;1	16;16;15;12;8;7;1	16;16;15;12;8;7;1	GTP-binding nuclear protein Ran	RAN	7	16	16	16	16	16	16	70.8	70.8	70.8	26.224	233	233;216;234;198;128;103;53	1	22	0	32.396	0.60378	0.794	45.238	17	7	Leave out requantified	0.60378	0.794	45.238	17	7	Leave out requantified	70.8	2482700000	1577800000	904870000	2482700000	1577800000	904870000				570	269;5166;6374;7064;7065;8726;8790;8854;10759;10760;11960;15004;17416;17417;17418;19211	True;True;True;True;True;True;True;True;True;True;True;True;True;True;True;True	273;5298;6547;7255;7256;8985;9049;9050;9114;11058;11059;12316;15463;17931;17932;17933;19799
B7Z4M1;F5H891;F5GWG7;F5H617;O95197-6;O95197-3;O95197-5;O95197-4;O95197-7;O95197-2;O95197	B7Z4M1;F5H891;F5GWG7;F5H617;O95197-6;O95197-3;O95197-5;O95197-4;O95197-7;O95197-2;O95197	1;1;1;1;1;1;1;1;1;1;1	1;1;1;1;1;1;1;1;1;1;1	1;1;1;1;1;1;1;1;1;1;1	Reticulon;Reticulon-3	RTN3	11	1	1	1	1	1	1	31.7	31.7	31.7	12.747	123	123;130;136;185;214;236;241;255;920;1013;1032	1	3	0	34.208	0.70062	1.0836	12.692	3	1	Median	0.70062	1.0836	12.692	3	1	Median	31.7	233130000	134630000	98505000	233130000	134630000	98505000				571	673	TRUE	688
E9PS53;E9PHZ9;B7Z524;H0YDX7;J3QT46;Q9Y450-4;Q9Y450	E9PS53;E9PHZ9;B7Z524;H0YDX7;J3QT46;Q9Y450-4;Q9Y450	1;1;1;1;1;1;1	1;1;1;1;1;1;1	1;1;1;1;1;1;1	HBS1-like protein	HBS1L	7	1	1	1	1	1	1	16.2	16.2	16.2	15.288	142	142;243;520;554;619;642;684	1	1	0	4.6525	NaN	NaN	NaN	1	0	Median	NaN	NaN	NaN	1	0	Median	16.2	20905000	12554000	8351800	20905000	12554000	8351800				572	13869	TRUE	14287
K7EJX0;B7Z5N5;Q15796-2;Q15796;H0YMP2;H0YL71;K7ESI8;K7EL92;H3BP09;K7ERC7;H3BVD1;P84022-3;P84022-2;P84022;O15198-2;O15198	K7EJX0;B7Z5N5;Q15796-2;Q15796;H0YMP2;H0YL71;K7ESI8;K7EL92;H3BP09;K7ERC7;H3BVD1;P84022-3;P84022-2;P84022;O15198-2;O15198	2;2;2;2;1;1;1;1;1;1;1;1;1;1;1;1	2;2;2;2;1;1;1;1;1;1;1;1;1;1;1;1	2;2;2;2;1;1;1;1;1;1;1;1;1;1;1;1	Mothers against decapentaplegic homolog;Mothers against decapentaplegic homolog 2;Mothers against decapentaplegic homolog 3;Mothers against decapentaplegic homolog 9	SMAD2;SMAD3;SMAD9	16	2	2	2	2	2	2	11.5	11.5	11.5	24.494	217	217;431;437;467;63;92;108;109;114;137;213;320;381;425;430;467	1	3	0	2.8365	0.74476	1.0098	35.548	3	1	Median	0.74476	1.0098	35.548	3	1	Median	11.5	16221000	8050300	8170400	16221000	8050300	8170400				573	15336;17574	True;True	15802;18096
B7Z6D5;Q96GQ7;A0A087WYH5;A0A087X059	B7Z6D5;Q96GQ7	7;7;1;1	7;7;1;1	7;7;1;1	Probable ATP-dependent RNA helicase DDX27	DDX27	4	7	7	7	7	7	7	9.8	9.8	9.8	86.604	765	765;796;169;275	1	8	0	7.7472	0.55987	0.83837	2.785	4	1	Leave out requantified	0.55987	0.83837	2.785	4	1	Leave out requantified	9.8	47247000	32363000	14884000	47247000	32363000	14884000				574	3133;6052;7809;13798;15108;15640;15719	True;True;True;True;True;True;True	3226;6221;8031;14216;15569;16113;16192
B7Z7F3;Q9H6Z4-3;Q9H6Z4-2;Q9H6Z4;K7ENJ2;K7EID7;K7ENB9;K7EPW1;K7EN31	B7Z7F3;Q9H6Z4-3;Q9H6Z4-2;Q9H6Z4;K7ENJ2;K7EID7;K7ENB9;K7EPW1;K7EN31	2;2;2;2;1;1;1;1;1	2;2;2;2;1;1;1;1;1	2;2;2;2;1;1;1;1;1	Ran-binding protein 3	RANBP3	9	2	2	2	2	2	2	6.9	6.9	6.9	52.894	494	494;499;562;567;62;73;74;108;171	1	2	0	8.821	0.68975	1.0899	1.5234	2	1	Median	0.68975	1.0899	1.5234	2	1	Median	6.9	100160000	60625000	39530000	100160000	60625000	39530000				575	496;15678	True;True	505;16151
B7Z7P8;P62495-2;P62495;D6RCB3;D6RJE8;I3L492	B7Z7P8;P62495-2;P62495;D6RCB3;D6RJE8;I3L492	2;2;2;1;1;1	2;2;2;1;1;1	2;2;2;1;1;1	Eukaryotic peptide chain release factor subunit 1	ETF1	6	2	2	2	2	2	2	5.4	5.4	5.4	47.475	423	423;404;437;95;119;208	1	2	0.0003888	1.9678	NaN	NaN	NaN	0	0	Median	NaN	NaN	NaN	0	0	Median	5.4	2746400	2746400	0	2746400	2746400	0				576	5725;10606	True;True	5878;10901
B7ZC38;Q9NR46;F8WFB9;B7ZC39;A0A087WW40;Q9Y371;Q9Y371-2;Q9NR46-2	B7ZC38;Q9NR46;F8WFB9;B7ZC39;A0A087WW40;Q9Y371;Q9Y371-2;Q9NR46-2	2;2;1;1;1;1;1;1	2;2;1;1;1;1;1;1	2;2;1;1;1;1;1;1	Endophilin-B2;Endophilin-B1	SH3GLB2;SH3GLB1	8	2	2	2	2	2	2	5.2	5.2	5.2	44.361	400	400;395;127;374;394;365;386;404	1	2	0.00039793	2.148	0.48268	0.75573	36.564	2	0	Median	0.48268	0.75573	36.564	2	0	Median	5.2	31162000	21272000	9890500	31162000	21272000	9890500				577	2189;2351	True;True	2254;2422
B7ZKQ9;Q8WTV0-3;Q8WTV0-4;Q8WTV0-2;A0A7P0T9B3;A0A7P0T913;A0A7P0Z4E3;A0A7P0T9I2;F5H4X0;Q8WTV0-5;Q8WTV0	B7ZKQ9;Q8WTV0-3;Q8WTV0-4;Q8WTV0-2;A0A7P0T9B3;A0A7P0T913;A0A7P0Z4E3;A0A7P0T9I2;F5H4X0;Q8WTV0-5;Q8WTV0	2;2;2;2;1;1;1;1;1;1;1	2;2;2;2;1;1;1;1;1;1;1	2;2;2;2;1;1;1;1;1;1;1	Scavenger receptor class B member 1	SCARB1	11	2	2	2	2	2	2	5.2	5.2	5.2	53.847	481	481;409;474;509;348;411;440;498;499;506;552	1	2	0	4.9024	0.58526	0.90155	22.297	2	0	Median	0.58526	0.90155	22.297	2	0	Median	5.2	30677000	19997000	10680000	30677000	19997000	10680000				578	6589;10198	True;True	6764;10491
B8ZZ77;H7BZ14;Q9H2H8;Q9H2H8-2	B8ZZ77;H7BZ14;Q9H2H8;Q9H2H8-2	1;1;1;1	1;1;1;1	1;1;1;1	Peptidyl-prolyl cis-trans isomerase;Peptidyl-prolyl cis-trans isomerase-like 3	PPIL3	4	1	1	1	1	1	1	12.1	12.1	12.1	17.696	157	157;180;161;165	1	1	0.00041017	2.4	NaN	NaN	NaN	1	0	Median	NaN	NaN	NaN	1	0	Median	12.1	7086900	3599200	3487700	7086900	3599200	3487700				579	17775	TRUE	18303
B8ZZN6;P63165;B8ZZJ0;B8ZZ67;B9A032;P63165-2;G2XKQ0	B8ZZN6;P63165;B8ZZJ0;B8ZZ67;B9A032;P63165-2	5;5;3;3;3;3;2	5;5;3;3;3;3;2	5;5;3;3;3;3;2	Small ubiquitin-related modifier 1	SUMO1	7	5	5	5	5	5	5	35.6	35.6	35.6	16.645	146	146;101;58;62;77;76;101	1	5	0	4.785	0.78923	1.2781	31.256	3	1	Median	0.78923	1.2781	31.256	3	1	Median	35.6	158160000	98091000	60067000	158160000	98091000	60067000				580	5067;9873;12677;14031;17792	True;True;True;True;True	5198;10160;13065;14451;18320
B8ZZQ4;Q96EY7	B8ZZQ4;Q96EY7	1;1	1;1	1;1	Pentatricopeptide repeat domain-containing protein 3, mitochondrial	PTCD3	2	1	1	1	1	1	1	12.8	12.8	12.8	21.075	187	187;689	1	1	0.00039494	2.0948	NaN	NaN	NaN	1	0	Median	NaN	NaN	NaN	1	0	Median	12.8	7598700	5155200	2443500	7598700	5155200	2443500				581	3522	TRUE	3623
B8ZZQ6;P06454-2;P06454;B8ZZA1;B8ZZW7;H7C2N1	B8ZZQ6;P06454-2;P06454;B8ZZA1;B8ZZW7;H7C2N1	11;11;11;8;8;8	11;11;11;8;8;8	11;11;11;8;8;8	Prothymosin alpha;Prothymosin alpha, N-terminally processed;Thymosin alpha-1	PTMA	6	11	11	11	11	11	11	48.6	48.6	48.6	11.758	107	107;110;111;131;136;148	1	42	0	323.31	0.47194	0.74512	100.63	30	4	Leave out requantified	0.47194	0.74512	100.63	30	4	Leave out requantified	48.6	5565000000	3520900000	2044100000	5565000000	3520900000	2044100000				582	96;97;98;4666;8510;12816;13401;13402;13972;13973;13974	True;True;True;True;True;True;True;True;True;True;True	96;97;98;4781;4782;8765;13212;13808;13809;14393;14394;14395
B8ZZT4;Q9BV40	B8ZZT4;Q9BV40	3;3	3;3	3;3	Vesicle-associated membrane protein 8	VAMP8	2	3	3	3	3	3	3	33.3	33.3	33.3	11.191	99	99;100	1	3	0	7.5875	0.53607	0.7535	11.218	2	2	Median	0.53607	0.7535	11.218	2	2	Median	33.3	14477000	10454000	4023200	14477000	10454000	4023200				583	11016;11787;11958	True;True;True	11328;12141;12314
B8ZZU8;I3L0M9;Q15370	B8ZZU8;I3L0M9;Q15370	1;1;1	1;1;1	1;1;1	Transcription elongation factor B polypeptide 2	TCEB2	3	1	1	1	1	1	1	33.6	33.6	33.6	12.527	113	113;140;118	1	1	0.00041876	2.5802	NaN	NaN	NaN	1	0	Median	NaN	NaN	NaN	1	0	Median	33.6	39375000	25307000	14069000	39375000	25307000	14069000				584	442	TRUE	451
C9J2I0;B8ZZY2;P52594-2;P52594-3;P52594;P52594-4	C9J2I0;B8ZZY2;P52594-2;P52594-3;P52594;P52594-4	2;2;2;2;2;2	2;2;2;2;2;2	2;2;2;2;2;2	Arf-GAP domain and FG repeat-containing protein 1	AGFG1	6	2	2	2	2	2	2	14.3	14.3	14.3	25.396	237	237;541;522;560;562;584	1	2	0	66.366	NaN	NaN	NaN	1	0	Median	NaN	NaN	NaN	1	0	Median	14.3	38744000	21182000	17562000	38744000	21182000	17562000				585	6649;15403	True;True	6824;15870
B8ZZZ7;Q9NUQ6;Q9NUQ6-4;Q9NUQ6-3;Q9NUQ6-2	B8ZZZ7;Q9NUQ6;Q9NUQ6-4;Q9NUQ6-3;Q9NUQ6-2	5;5;5;5;4	5;5;5;5;4	5;5;5;5;4	SPATS2-like protein	SPATS2L	5	5	5	5	5	5	5	14.7	14.7	14.7	54.945	498	498;558;566;588;489	1	5	0	12.395	0.4966	0.74175	13.552	4	2	Median	0.4966	0.74175	13.552	4	2	Median	14.7	43890000	29172000	14718000	43890000	29172000	14718000				586	7450;13994;15121;15122;16698	True;True;True;True;True	7658;14416;15582;15583;17202
B9A035;Q9H0P0-1	B9A035;Q9H0P0-1	1;1	1;1	1;1		NT5C3A	2	1	1	1	1	1	1	4.9	4.9	4.9	23.528	205	205;297	1	1	0.00038388	1.8671	NaN	NaN	NaN	0	0	Median	NaN	NaN	NaN	0	0	Median	4.9	6667800	6667800	0	6667800	6667800	0				587	16679	TRUE	17182
B9A053;Q9C0J8-3;Q9C0J8-2;Q9C0J8	B9A053;Q9C0J8-3;Q9C0J8-2;Q9C0J8	1;1;1;1	1;1;1;1	1;1;1;1	pre-mRNA 3 end processing protein WDR33	WDR33	4	1	1	1	1	1	1	8.5	8.5	8.5	13.977	118	118;257;326;1336	1	1	0.0060541	1.3545	NaN	NaN	NaN	1	0	Median	NaN	NaN	NaN	1	0	Median	8.5	10168000	5484500	4683900	10168000	5484500	4683900				588	16319	TRUE	16810
B9A067;Q16891-2;Q16891-4;Q16891;C9J406;Q16891-3;H7C463;A0A087WYS0;D6RAW4	B9A067;Q16891-2;Q16891-4;Q16891;C9J406;Q16891-3;H7C463	25;25;25;25;24;23;21;6;4	25;25;25;25;24;23;21;6;4	25;25;25;25;24;23;21;6;4	MICOS complex subunit MIC60	IMMT	9	25	25	25	25	25	25	36.4	36.4	36.4	78.973	711	711;747;757;758;659;726;613;372;147	1	30	0	117.45	0.51032	0.81506	42.022	26	6	Leave out requantified	0.51032	0.81506	42.022	26	6	Leave out requantified	36.4	740140000	475820000	264320000	740140000	475820000	264320000				589	217;218;734;2989;4195;4469;4505;5953;6306;6307;7365;7405;8138;9260;10576;13243;13615;14103;14117;14118;14562;14711;18224;18552;19184	True;True;True;True;True;True;True;True;True;True;True;True;True;True;True;True;True;True;True;True;True;True;True;True;True	221;222;752;3079;4306;4581;4618;6118;6477;6478;7571;7612;8378;9532;10871;13649;14028;14525;14539;14540;15004;15158;18776;19115;19771
J3KMX2;B9EGA3;Q92925-3;Q92925-2;Q92925;F8VW95;C9JYI7;J3QWB6;Q6STE5-2;Q6STE5	J3KMX2;B9EGA3;Q92925-3;Q92925-2;Q92925;F8VW95;C9JYI7;J3QWB6;Q6STE5-2;Q6STE5	2;2;2;2;2;1;1;1;1;1	2;2;2;2;2;1;1;1;1;1	1;1;1;1;1;0;0;1;0;0	SWI/SNF-related matrix-associated actin-dependent regulator of chromatin subfamily D member 2;SWI/SNF-related matrix-associated actin-dependent regulator of chromatin subfamily D member 3	SMARCD2;SMARCD1;SMARCD3	10	2	2	1	2	2	1	6.6	6.6	2.4	52.238	456	456;494;483;510;531;113;139;231;470;483	1	2	0	3.7248	NaN	NaN	NaN	1	0	Median	NaN	NaN	NaN	1	0	Median	6.6	28759000	18224000	10535000	28759000	18224000	10535000				590	8022;13668	True;True	8255;14082
C9J2E1;C9J050;C9JEJ2;P49585;C9JVS0;C9JPY0;F8WAZ5;H7BZN1;H7C1T3	C9J2E1;C9J050;C9JEJ2;P49585;C9JVS0;C9JPY0;F8WAZ5;H7BZN1;H7C1T3	2;2;2;2;1;1;1;1;1	2;2;2;2;1;1;1;1;1	2;2;2;2;1;1;1;1;1	Choline-phosphate cytidylyltransferase A	PCYT1A	9	2	2	2	2	2	2	18.9	18.9	18.9	24.006	212	212;293;380;367;115;133;134;137;201	1	2	0	4.9275	0.51584	0.7264	49.938	2	1	Median	0.51584	0.7264	49.938	2	1	Median	18.9	22345000	13682000	8663100	22345000	13682000	8663100				591	2514;11588	True;True	2588;11930
D6RBD7;C9J1V9;O43324-2;O43324;H0YAL7;D6RCQ0	D6RBD7;C9J1V9;O43324-2;O43324;H0YAL7	3;3;3;3;2;1	3;3;3;3;2;1	3;3;3;3;2;1	Eukaryotic translation elongation factor 1 epsilon-1	EEF1E1;EEF1E1-BLOC1S5	6	3	3	3	3	3	3	34	34	34	16.686	150	150;151;139;174;136;94	1	4	0	11.116	0.64451	1.0303	33.073	3	0	Median	0.64451	1.0303	33.073	3	0	Median	34	102980000	68386000	34596000	102980000	68386000	34596000				592	18;12418;12747	True;True;True	18;12798;13136;13137
C9J1Z8;P84085;F5H0C7;C9JPM4;C9JAK5;P18085	C9J1Z8;P84085;F5H0C7;C9JPM4;C9JAK5;P18085	2;2;1;1;1;1	2;2;1;1;1;1	1;1;0;0;0;0	ADP-ribosylation factor 5;ADP-ribosylation factor 4	ARF5;ARF3;ARF4	6	2	2	1	2	2	1	20	20	6.7	17.107	150	150;180;102;127;153;180	1	2	0	3.7425	NaN	NaN	NaN	1	0	Median	NaN	NaN	NaN	1	0	Median	20	26566000	21601000	4965100	26566000	21601000	4965100				593	7212;18227	True;True	7415;18779
C9J2P0;P51965-3;P51965	C9J2P0;P51965-3;P51965	1;1;1	1;1;1	1;1;1	Ubiquitin-conjugating enzyme E2 E1	UBE2E1	3	1	1	1	1	1	1	15.6	15.6	15.6	16.21	147	147;176;193	1	1	0	2.8086	NaN	NaN	NaN	0	0	Median	NaN	NaN	NaN	0	0	Median	15.6	2227500	2227500	0	2227500	2227500	0				594	2023	TRUE	2086
C9J4M6;C9J2Y9;P30876	C9J4M6;C9J2Y9;P30876	2;2;2	2;2;2	2;2;2	DNA-directed RNA polymerase;DNA-directed RNA polymerase II subunit RPB2	POLR2B	3	2	2	2	2	2	2	3.7	3.7	3.7	121.37	1067	1067;1167;1174	1	2	0	4.5559	NaN	NaN	NaN	1	1	Median	NaN	NaN	NaN	1	1	Median	3.7	13614000	11284000	2330300	13614000	11284000	2330300				595	17168;18305	True;True	17681;18858
C9J384;Q9BQ75-2;Q9BQ75	C9J384;Q9BQ75-2;Q9BQ75	1;1;1	1;1;1	1;1;1	Protein CMSS1	CMSS1	3	1	1	1	1	1	1	5.8	5.8	5.8	26.228	225	225;261;279	1	1	0.0040058	1.5065	NaN	NaN	NaN	1	0	Median	NaN	NaN	NaN	1	0	Median	5.8	14370000	10479000	3890800	14370000	10479000	3890800				596	14153	TRUE	14576
C9J3F6;Q92609;Q92609-2	C9J3F6;Q92609;Q92609-2	1;1;1	1;1;1	1;1;1	TBC1 domain family member 5	TBC1D5	3	1	1	1	1	1	1	3	3	3	67.534	593	593;795;817	1	1	0	3.3824	NaN	NaN	NaN	1	0	Median	NaN	NaN	NaN	1	0	Median	3	10272000	4496800	5775200	10272000	4496800	5775200				597	16827	TRUE	17331
C9JRH2;C9J3R0;C9JMJ4;C9JQZ4;C9JW69;P18754;P18754-2	C9JRH2;C9J3R0;C9JMJ4;C9JQZ4;C9JW69;P18754;P18754-2	10;10;10;10;10;10;10	10;10;10;10;10;10;10	10;10;10;10;10;10;10	Regulator of chromosome condensation	RCC1	7	10	10	10	10	10	10	77.4	77.4	77.4	24.465	230	230;264;272;283;372;421;452	1	12	0	143.89	0.61071	0.98929	49.493	12	3	Leave out requantified	0.61071	0.98929	49.493	12	3	Leave out requantified	77.4	368410000	234520000	133900000	368410000	234520000	133900000				598	3368;3521;8727;14395;14396;14464;14942;17371;17372;18544	True;True;True;True;True;True;True;True;True;True	3464;3622;8986;14834;14835;14905;15398;17886;17887;19106
C9J470;E9PHA2;Q15003;C9JZP1;Q15003-2	C9J470;E9PHA2;Q15003;C9JZP1;Q15003-2	2;2;2;1;1	2;2;2;1;1	2;2;2;1;1	Condensin complex subunit 2	NCAPH	5	2	2	2	2	2	2	6.8	6.8	6.8	68.011	607	607;730;741;216;605	1	2	0	7.1304	0.33094	0.50533	18.096	2	0	Median	0.33094	0.50533	18.096	2	0	Median	6.8	27427000	18665000	8762400	27427000	18665000	8762400				599	8402;16326	True;True	8653;16817
C9J4Z3;P61513;M0R0A1;Q6P4E4;E9PEL3;M0R2L6;G5E9R3;A6NKH3	C9J4Z3;P61513;M0R0A1;Q6P4E4;E9PEL3;M0R2L6	3;3;2;2;2;2;1;1	3;3;2;2;2;2;1;1	3;3;2;2;2;2;1;1	60S ribosomal protein L37a	RPL37A	8	3	3	3	3	3	3	57.4	57.4	57.4	7.624	68	68;92;60;72;75;88;58;93	1	4	0	9.9203	1.0735	1.6769	9.7462	4	0	Leave out requantified	1.0735	1.6769	9.7462	4	0	Leave out requantified	57.4	243350000	127160000	116200000	243350000	127160000	116200000				600	13440;17032;19190	True;True;True	13847;17537;19777
C9J712;P35080;C9J0J7;C9JQ45;G5E9Q6;P35080-2	C9J712;P35080;C9J0J7;C9JQ45;G5E9Q6;P35080-2	3;3;2;2;2;2	3;3;2;2;2;2	3;3;2;2;2;2	Profilin-2;Profilin	PFN2	6	3	3	3	3	3	3	26.4	26.4	26.4	9.7982	91	91;140;91;110;188;140	1	3	0	21.185	0.70337	0.94068	37.019	3	1	Median	0.70337	0.94068	37.019	3	1	Median	26.4	45861000	29057000	16804000	45861000	29057000	16804000				601	15112;16452;18118	True;True;True	15573;16944;18664
C9JGY5;F8WE44;C9JXZ7;C9J8M3;C9JZI1;P35249-2;P35249;C9JW34	C9JGY5;F8WE44;C9JXZ7;C9J8M3;C9JZI1;P35249-2;P35249;C9JW34	4;4;4;4;4;4;4;3	4;4;4;4;4;4;4;3	4;4;4;4;4;4;4;3	Replication factor C subunit 4	RFC4	8	4	4	4	4	4	4	56.8	56.8	56.8	10.088	95	95;97;123;214;336;303;363;43	1	4	0	3.4402	0.4123	0.63904	19.503	3	0	Leave out requantified	0.4123	0.63904	19.503	3	0	Leave out requantified	56.8	58999000	40413000	18586000	58999000	40413000	18586000				602	1192;2844;3423;6658	True;True;True;True	1221;2928;3522;6833
C9J8T0;P57772	C9J8T0;P57772	1;1	1;1	1;1	Selenocysteine-specific elongation factor	EEFSEC	2	1	1	1	1	1	1	4.1	4.1	4.1	47.876	436	436;596	1	1	0	12.506	NaN	NaN	NaN	1	0	Median	NaN	NaN	NaN	1	0	Median	4.1	20080000	13759000	6320500	20080000	13759000	6320500				603	1501	TRUE	1547
K7EPF7;C9J9G2;Q96QT6-4;Q96QT6-2;Q96QT6-5;Q96QT6-3;Q96QT6	K7EPF7;C9J9G2;Q96QT6-4;Q96QT6-2;Q96QT6-5;Q96QT6-3;Q96QT6	1;1;1;1;1;1;1	1;1;1;1;1;1;1	1;1;1;1;1;1;1	PHD finger protein 12	PHF12	7	1	1	1	1	1	1	4.8	4.8	4.8	28.394	273	273;705;590;704;849;849;1004	1	1	0.00041563	2.5153	NaN	NaN	NaN	0	0	Median	NaN	NaN	NaN	0	0	Median	4.8	0	0	0	0	0	0				604	16063	TRUE	16546
C9JA28;Q9UNL2;Q9UNL2-2	C9JA28;Q9UNL2;Q9UNL2-2	2;2;2	2;2;2	2;2;2	Translocon-associated protein subunit gamma	SSR3	3	2	2	2	2	2	2	10.3	10.3	10.3	20.161	174	174;185;198	1	3	0	15.116	0.3565	0.52862	17.369	3	2	Median	0.3565	0.52862	17.369	3	2	Median	10.3	34712000	25157000	9554800	34712000	25157000	9554800				605	6574;13132	True;True	6749;13534
C9JA36;P54709-2;P54709;H7C4L9;C9JXZ1	C9JA36;P54709-2;P54709;H7C4L9;C9JXZ1	2;2;2;1;1	2;2;2;1;1	2;2;2;1;1	Sodium/potassium-transporting ATPase subunit beta-3	ATP1B3	5	2	2	2	2	2	2	19.5	19.5	19.5	14.968	133	133;193;279;27;119	1	3	0	3.4273	0.39082	0.6187	23.416	2	1	Median	0.39082	0.6187	23.416	2	1	Median	19.5	82610000	58772000	23839000	82610000	58772000	23839000				606	7617;14024	True;True	7831;14444
C9JAT7;O94888	C9JAT7;O94888	1;1	1;1	1;1	UBX domain-containing protein 7	UBXN7	2	1	1	1	1	1	1	3.1	3.1	3.1	37.312	327	327;489	1	1	0.00331	1.5824	NaN	NaN	NaN	0	0	Median	NaN	NaN	NaN	0	0	Median	3.1	0	0	0	0	0	0				607	4412	TRUE	4523
C9JAW5;C9JNU6;Q9Y241	C9JAW5;C9JNU6;Q9Y241	3;3;3	3;3;3	3;3;3	HIG1 domain family member 1A, mitochondrial	HIGD1A	3	3	3	3	3	3	3	26.5	26.5	26.5	8.8131	83	83;96;93	1	3	0	53.5	NaN	NaN	NaN	1	1	Median	NaN	NaN	NaN	1	1	Median	26.5	23842000	18211000	5630800	23842000	18211000	5630800				608	15482;15483;15484	True;True;True	15948;15949;15950
C9JCD9;P41223;P41223-2;F8WCN7	C9JCD9;P41223;P41223-2	3;3;2;1	3;3;2;1	3;3;2;1	Protein BUD31 homolog	BUD31	4	3	3	3	3	3	3	37.9	37.9	37.9	11.905	103	103;144;145;37	1	3	0	4.9223	1.5572	2.3723	71.024	3	2	Plateau	1.5572	2.3723	71.024	3	2	Plateau	37.9	29186000	13477000	15709000	29186000	13477000	15709000				609	1655;7602;12679	True;True;True	1708;7816;13067
C9JD53;Q13907;Q13907-2	C9JD53;Q13907;Q13907-2	1;1;1	1;1;1	1;1;1	Isopentenyl-diphosphate Delta-isomerase 1	IDI1	3	1	1	1	1	1	1	26.7	26.7	26.7	13.651	120	120;227;284	1	1	0	6.7676	NaN	NaN	NaN	1	0	Median	NaN	NaN	NaN	1	0	Median	26.7	22646000	15176000	7470400	22646000	15176000	7470400				610	8169	TRUE	8412
C9JDR0;Q15738	C9JDR0;Q15738	3;3	3;3	3;3	Sterol-4-alpha-carboxylate 3-dehydrogenase, decarboxylating	NSDHL	2	3	3	3	3	3	3	21.7	21.7	21.7	28.146	254	254;373	1	3	0	5.7047	0.74346	1.1528	62.913	2	1	Median	0.74346	1.1528	62.913	2	1	Median	21.7	24649000	12288000	12361000	24649000	12288000	12361000				611	2836;6824;11060	True;True;True	2920;7002;11374
C9JE27;Q8WZ73-3;Q8WZ73-2;Q8WZ73	C9JE27;Q8WZ73-3;Q8WZ73-2;Q8WZ73	1;1;1;1	1;1;1;1	1;1;1;1	E3 ubiquitin-protein ligase rififylin	RFFL	4	1	1	1	1	1	1	7.2	7.2	7.2	17.111	152	152;327;355;363	1	1	0.0074415	1.3218	NaN	NaN	NaN	0	0	Median	NaN	NaN	NaN	0	0	Median	7.2	0	0	0	0	0	0				612	2050	TRUE	2113
C9JTS3;C9JG97;C9JEH3;Q13685	C9JTS3;C9JG97;C9JEH3;Q13685	1;1;1;1	1;1;1;1	1;1;1;1	Angio-associated migratory cell protein	AAMP	4	1	1	1	1	1	1	6.5	6.5	6.5	21.992	200	200;415;435;434	1	1	0.0022388	1.6616	NaN	NaN	NaN	0	0	Median	NaN	NaN	NaN	0	0	Median	6.5	0	0	0	0	0	0				613	16136	TRUE	16623
C9JF46;P48059-2	C9JF46;P48059-2	1;1	1;1	1;1		LIMS1	2	1	1	1	1	1	1	13.6	13.6	13.6	19.949	176	176;337	1	1	0	3.7706	NaN	NaN	NaN	0	0	Median	NaN	NaN	NaN	0	0	Median	13.6	0	0	0	0	0	0				614	11275	TRUE	11599
C9JFR7;P99999;CON__P62894	C9JFR7;P99999	12;12;1	12;12;1	12;12;1	Cytochrome c	CYCS	3	12	12	12	12	12	12	67.3	67.3	67.3	11.333	101	101;105;105	1	17	0	45.897	0.75858	1.2247	53.012	15	4	Leave out requantified	0.75858	1.2247	53.012	15	4	Leave out requantified	67.3	875910000	480840000	395060000	875910000	480840000	395060000				615	504;505;5969;5970;5971;8997;8998;11178;11829;16223;16225;16226	True;True;True;True;True;True;True;True;True;True;True;True	513;514;6136;6137;6138;9262;9263;11501;12184;16711;16713;16714;16715
C9JHK9;C9JZV3;Q9UG63;Q9UG63-2	C9JHK9;C9JZV3;Q9UG63;Q9UG63-2	2;2;2;2	2;2;2;2	2;2;2;2	ATP-binding cassette sub-family F member 2	ABCF2	4	2	2	2	2	2	2	10.4	10.4	10.4	26.93	240	240;287;623;634	1	2	0	4.6025	0.83057	1.1607	11.621	2	1	Median	0.83057	1.1607	11.621	2	1	Median	10.4	14662000	7865400	6796100	14662000	7865400	6796100				616	4644;9191	True;True	4759;9460
F5GZZ9;C9JHR8;Q86VB7-3;Q86VB7-4;Q86VB7;Q86VB7-2	F5GZZ9;C9JHR8;Q86VB7-3;Q86VB7-4;Q86VB7;Q86VB7-2	1;1;1;1;1;1	1;1;1;1;1;1	1;1;1;1;1;1	Scavenger receptor cysteine-rich type 1 protein M130;Soluble CD163	CD163	6	1	1	1	1	1	1	1.4	1.4	1.4	120.32	1109	1109;1154;1121;1154;1156;1161	1	1	0.0090466	1.2076	NaN	NaN	NaN	1	1	Median	NaN	NaN	NaN	1	1	Median	1.4	11751000	8757100	2994100	11751000	8757100	2994100				617	5860	TRUE	6023
C9JI98	C9JI98	1	1	1	Transmembrane protein 238	TMEM238	1	1	1	1	1	1	1	10.2	10.2	10.2	18.04	176	176	1	1	0	4.0456	NaN	NaN	NaN	1	0	Median	NaN	NaN	NaN	1	0	Median	10.2	8759600	5414200	3345400	8759600	5414200	3345400				618	10351	TRUE	10646
H7C393;C9JIF9;P13798;C9JLK2;H7C1U0;F8WEH5	H7C393;C9JIF9;P13798	7;7;7;3;3;2	7;7;7;3;3;2	7;7;7;3;3;2	Acylamino-acid-releasing enzyme	APEH	6	7	7	7	7	7	7	35.2	35.2	35.2	31.904	284	284;737;732;232;308;50	1	9	0	85.193	0.46602	0.71036	17.94	8	2	Leave out requantified	0.46602	0.71036	17.94	8	2	Leave out requantified	35.2	210560000	143930000	66628000	210560000	143930000	66628000				619	1292;12587;13044;13327;13386;14229;17089	True;True;True;True;True;True;True	1329;12971;13446;13733;13793;14658;17597
C9JJ19;P82930	C9JJ19;P82930	2;2	2;2	2;2	28S ribosomal protein S34, mitochondrial	MRPS34	2	2	2	2	2	2	2	16	16	16	26.332	225	225;218	1	3	0.00042212	2.621	0.54266	0.78964	12.391	2	2	Median	0.54266	0.78964	12.391	2	2	Median	16	25632000	17451000	8181000	25632000	17451000	8181000				620	3479;12800	True;True	3579;13194;13195
C9JJX6;E9PDC3;O00192-2;O00192	C9JJX6;E9PDC3;O00192-2;O00192	2;2;2;2	2;2;2;2	2;2;2;2	Armadillo repeat protein deleted in velo-cardio-facial syndrome	ARVCF	4	2	2	2	2	2	2	4.1	4.1	4.1	96.827	893	893;956;899;962	1	2	0	3.5694	NaN	NaN	NaN	1	1	Median	NaN	NaN	NaN	1	1	Median	4.1	4944300	4219700	724580	4944300	4219700	724580				621	5206;13333	True;True	5338;13739
C9JKQ2;O43676	C9JKQ2;O43676	2;2	2;2	2;2	NADH dehydrogenase [ubiquinone] 1 beta subcomplex subunit 3	NDUFB3	2	2	2	2	2	2	2	18.5	18.5	18.5	7.5855	65	65;98	1	2	0.010049	1.1955	0.39066	0.60321	24.141	2	1	Median	0.39066	0.60321	24.141	2	1	Median	18.5	44594000	28570000	16025000	44594000	28570000	16025000				622	7414;7415	True;True	7621;7622
C9JXB8;C9JNW5;P83731	C9JXB8;C9JNW5;P83731	9;9;9	9;9;9	9;9;9	60S ribosomal protein L24	RPL24	3	9	9	9	9	9	9	47.1	47.1	47.1	14.369	121	121;150;157	1	12	0	68.396	1.1124	1.6981	43.761	12	3	Leave out requantified	1.1124	1.6981	43.761	12	3	Leave out requantified	47.1	1616000000	863970000	752000000	1616000000	863970000	752000000				623	1121;1122;2569;2570;11251;12740;12741;15985;17625	True;True;True;True;True;True;True;True;True	1147;1148;2645;2646;11575;13129;13130;16469;18149
G5E9W8;C9JQ42;P46976-3;P46976-2;P46976	G5E9W8;C9JQ42;P46976-3;P46976-2;P46976	1;1;1;1;1	1;1;1;1;1	1;1;1;1;1	Glycogenin-1	GYG1	5	1	1	1	1	1	1	8.3	8.3	8.3	21.51	193	193;265;279;333;350	1	1	0.0039971	1.4881	NaN	NaN	NaN	0	0	Median	NaN	NaN	NaN	0	0	Median	8.3	1526100	1526100	0	1526100	1526100	0				624	16006	TRUE	16490
E9PEC3;E7ETT4;E7EUY3;E7ETT1;E9PDR0;C9JQS9;E7EX59;P05166;P05166-2	E9PEC3;E7ETT4;E7EUY3;E7ETT1;E9PDR0;C9JQS9;E7EX59;P05166;P05166-2	1;1;1;1;1;1;1;1;1	1;1;1;1;1;1;1;1;1	1;1;1;1;1;1;1;1;1	Propionyl-CoA carboxylase beta chain, mitochondrial	PCCB	9	1	1	1	1	1	1	3.1	3.1	3.1	45.421	423	423;482;516;520;550;559;570;539;559	1	1	0.0018706	1.6741	NaN	NaN	NaN	1	0	Median	NaN	NaN	NaN	1	0	Median	3.1	26144000	5332400	20811000	26144000	5332400	20811000				625	5770	TRUE	5923
C9JQV0;Q9BRJ6;H7C0T1;H7C2R9	C9JQV0;Q9BRJ6;H7C0T1;H7C2R9	3;3;2;2	3;3;2;2	3;3;2;2	Uncharacterized protein C7orf50	C7orf50	4	3	3	3	3	3	3	35.9	35.9	35.9	21.883	192	192;194;162;179	1	3	0	6.3269	NaN	NaN	NaN	1	1	Median	NaN	NaN	NaN	1	1	Median	35.9	26725000	19546000	7178700	26725000	19546000	7178700				626	1858;4190;14258	True;True;True	1917;4301;14688
C9JRJ5;Q9UGP4	C9JRJ5;Q9UGP4	2;2	2;2	2;2	LIM domain-containing protein 1	LIMD1	2	2	2	2	2	2	2	5.5	5.5	5.5	65.534	620	620;676	1	2	0	38.085	0.71798	0.98704	33.028	2	1	Median	0.71798	0.98704	33.028	2	1	Median	5.5	15419000	9457100	5961400	15419000	9457100	5961400				627	7575;15268	True;True	7788;15732
C9JRZ6;Q9NX63;F8WAR4;A0A286YEX5	C9JRZ6;Q9NX63;F8WAR4;A0A286YEX5	9;9;7;5	9;9;7;5	9;9;7;5	MICOS complex subunit MIC19	CHCHD3	4	9	9	9	9	9	9	37.5	37.5	37.5	26.753	232	232;227;241;101	1	11	0	38.67	0.73685	1.1822	17.767	9	2	Leave out requantified	0.73685	1.1822	17.767	9	2	Leave out requantified	37.5	417640000	232910000	184730000	417640000	232910000	184730000				628	54;2780;8894;17290;18449;18830;19150;19151;19152	True;True;True;True;True;True;True;True;True	52;2862;9155;17804;19008;19407;19736;19737;19738
C9JSU1;Q9Y608-2;Q9Y608-4;Q9Y608-5;Q9Y608	C9JSU1;Q9Y608-2;Q9Y608-4;Q9Y608-5;Q9Y608	1;1;1;1;1	1;1;1;1;1	1;1;1;1;1	Leucine-rich repeat flightless-interacting protein 2	LRRFIP2	5	1	1	1	1	1	1	6.7	6.7	6.7	25.981	225	225;400;424;503;721	1	1	0	3.9034	NaN	NaN	NaN	1	0	Median	NaN	NaN	NaN	1	0	Median	6.7	5965600	2856400	3109300	5965600	2856400	3109300				629	12135	TRUE	12501
C9JUG7;F8W9N7;P47755-2;P47755;A0A0D9SET8	C9JUG7;F8W9N7;P47755-2;P47755;A0A0D9SET8	4;4;4;4;3	3;3;3;3;2	3;3;3;3;2	F-actin-capping protein subunit alpha-2	CAPZA2	5	4	3	3	4	3	3	34.2	27.4	27.4	16.698	146	146;174;172;286;174	1	4	0	8.1659	0.57473	0.93962	29.789	2	0	Median	0.57473	0.93962	29.789	2	0	Median	34.2	78666000	44101000	34565000	78666000	44101000	34565000				630	502;4984;10081;16911	True;True;False;True	511;5111;10372;10373;17417
C9JUJ0;Q9UFW8	C9JUJ0;Q9UFW8	1;1	1;1	1;1	CGG triplet repeat-binding protein 1	CGGBP1	2	1	1	1	1	1	1	17	17	17	11.939	106	106;167	1	1	0	2.7535	NaN	NaN	NaN	0	0	Median	NaN	NaN	NaN	0	0	Median	17	6352500	6352500	0	6352500	6352500	0				631	13164	TRUE	13566
C9JVB6;Q7L0Y3	C9JVB6;Q7L0Y3	4;4	4;4	4;4	Mitochondrial ribonuclease P protein 1	TRMT10C	2	4	4	4	4	4	4	20.2	20.2	20.2	36.828	312	312;403	1	4	0	9.2941	0.39417	0.59635	10.492	4	3	Median	0.39417	0.59635	10.492	4	3	Median	20.2	49221000	38069000	11152000	49221000	38069000	11152000				632	4643;11686;15455;16539	True;True;True;True	4758;12031;15921;17034
C9JX88;P35998;C9JLS9;P35998-2	C9JX88;P35998;C9JLS9	13;13;7;5	13;13;7;5	13;13;7;5	26S protease regulatory subunit 7	PSMC2	4	13	13	13	13	13	13	42.8	42.8	42.8	48.263	430	430;433;130;296	1	14	0	51.633	0.4849	0.74356	39.32	12	3	Leave out requantified	0.4849	0.74356	39.32	12	3	Leave out requantified	42.8	349530000	224600000	124930000	349530000	224600000	124930000				633	1268;1269;4794;5365;5381;7627;7893;8660;10455;12730;13297;16648;17232	True;True;True;True;True;True;True;True;True;True;True;True;True	1304;1305;4916;5507;5523;7841;8122;8917;10750;13118;13703;17147;17746
C9JXA2;P29320-2;P29320	C9JXA2;P29320-2;P29320	1;1;1	1;1;1	1;1;1	Receptor protein-tyrosine kinase;Ephrin type-A receptor 3	EPHA3	3	1	1	1	1	1	1	1.1	1.1	1.1	103.14	918	918;539;983	1	1	0.0099862	1.1782	NaN	NaN	NaN	0	0	Median	NaN	NaN	NaN	0	0	Median	1.1	1811100	1811100	0	1811100	1811100	0				634	1274	TRUE	1310
F2Z3P9;C9JXQ9;O95168-2;O95168	F2Z3P9;C9JXQ9;O95168-2;O95168	2;2;2;2	2;2;2;2	2;2;2;2	NADH dehydrogenase [ubiquinone] 1 beta subcomplex subunit 4	NDUFB4	4	2	2	2	2	2	2	43.5	43.5	43.5	8.0551	69	69;80;120;129	1	4	0	16.168	1.0021	1.5628	39.22	3	3	Plateau	1.0021	1.5628	39.22	3	3	Plateau	43.5	40254000	22715000	17539000	40254000	22715000	17539000				635	4691;16556	True;True	4807;17054
C9JYI4;P52294;C9J352;C9JWD9;F2Z3G4;C9J4U1;Q5TFJ7	C9JYI4;P52294;C9J352;C9JWD9;F2Z3G4;C9J4U1;Q5TFJ7	2;2;1;1;1;1;1	1;1;1;1;1;1;0	1;1;1;1;1;1;0	Importin subunit alpha-5;Importin subunit alpha-5, N-terminally processed	KPNA1;KPNA6	7	2	1	1	2	1	1	6.7	3.4	3.4	36.83	328	328;538;169;174;182;214;321	1	1	0.0029553	1.6156	NaN	NaN	NaN	1	1	Median	NaN	NaN	NaN	1	1	Median	6.7	7708700	6606000	1102700	7708700	6606000	1102700				636	11608;15030	False;True	11951;15489
C9JYQ9;H0Y8C2;Q6P5R6	C9JYQ9;H0Y8C2;Q6P5R6	4;4;4	4;4;4	4;4;4	60S ribosomal protein L22-like 1	RPL22L1	3	4	4	4	4	4	4	41.3	41.3	41.3	14.478	121	121;142;122	1	5	0	30.84	0.50074	0.75596	15.517	5	1	Leave out requantified	0.50074	0.75596	15.517	5	1	Leave out requantified	41.3	378050000	258410000	119640000	378050000	258410000	119640000				637	5150;5151;16219;18472	True;True;True;True	5282;5283;16707;19031
CON__ENSEMBL:ENSBTAP00000025008;Q9H4B7	CON__ENSEMBL:ENSBTAP00000025008;Q9H4B7	5;5	1;1	1;1	Tubulin beta-1 chain	TUBB1	2	5	1	1	5	1	1	8.2	2.8	2.8	59.299	536	536;451	1	1	0.0046628	1.4038	NaN	NaN	NaN	1	0	Median	NaN	NaN	NaN	1	0	Median	8.2	8749900	6100900	2649000	8749900	6100900	2649000			+	638	2328;5171;8017;8747;9310	True;False;False;False;False	2398;5303;8250;9005;9582
CON__O95678;O95678	CON__O95678;O95678	7;7	2;2	2;2	Keratin, type II cytoskeletal 75	KRT75	2	7	2	2	7	2	2	10	4.2	4.2	59.504	551	551;551	1	2	0	4.8789	1.1712	1.7715	64.868	2	1	Median	1.1712	1.7715	64.868	2	1	Median	10	33021000	15101000	17921000	33021000	15101000	17921000			+	639	1814;1815;5060;13224;15813;16550;16551	False;False;False;True;True;False;False	1872;1873;5189;13629;16291;17047;17048;17049
CON__P01966;G3V1N2;A0A2R8Y7C0;P69905	CON__P01966	7;2;2;2	7;2;2;2	7;2;2;2			4	7	7	7	7	7	7	54.9	54.9	54.9	15.184	142	142;110;134;142	1	8	0	16.177	0.19823	0.31385	73.486	7	4	Leave out requantified	0.19823	0.31385	73.486	7	4	Leave out requantified	54.9	341260000	268330000	72927000	341260000	268330000	72927000			+	640	2258;2259;10487;17225;17226;17669;18081	True;True;True;True;True;True;True	2324;2325;10782;17739;17740;18194;18627
CON__P50446;CON__P48668;CON__P04259;CON__P02538;P48668;P04259;P02538	CON__P50446;CON__P48668;CON__P04259;CON__P02538;P48668;P04259;P02538	5;5;5;5;5;5;5	1;1;1;1;1;1;1	1;1;1;1;1;1;1	Keratin, type II cytoskeletal 6C;Keratin, type II cytoskeletal 6B;Keratin, type II cytoskeletal 6A	KRT6C;KRT6B;KRT6A	7	5	1	1	5	1	1	8	2.5	2.5	59.334	553	553;564;564;564;564;564;564	1	1	1	-2	NaN	NaN	NaN	1	0	Median	NaN	NaN	NaN	1	0	Median	8	171410000	136230000	35179000	171410000	136230000	35179000	+		+	641	4694;5060;12534;16550;16551	False;False;True;False;False	4810;5189;12916;17047;17048;17049
CON__P02584	CON__P02584	6	1	1			1	6	1	1	6	1	1	49.3	10	10	15.057	140	140	1	1	0.0036523	1.5302	NaN	NaN	NaN	1	1	Median	NaN	NaN	NaN	1	1	Median	49.3	17830000	17071000	758750	17830000	17071000	758750			+	642	993;2874;2875;3472;15285;16628	False;False;False;False;True;False	1014;1015;1016;2959;2960;3572;15749;17126
CON__P02769;A0A087WWT3;C9JKR2;H0YA55;D6RHD5;B7WNR0;A0A0C4DGB6;CON__P02768-1;P02768-3;P02768-2;P02768	CON__P02769	30;2;2;2;2;2;2;2;2;2;2	30;2;2;2;2;2;2;2;2;2;2	30;2;2;2;2;2;2;2;2;2;2			11	30	30	30	30	30	30	55	55	55	69.293	607	607;396;417;454;459;494;604;609;396;417;609	1	38	0	160.2	0.70866	1.1352	44.767	33	4	Leave out requantified	0.70866	1.1352	44.767	33	4	Leave out requantified	55	1188800000	702630000	486180000	1188800000	702630000	486180000			+	643	601;602;730;2078;2518;2525;2526;2527;2903;7066;8934;9061;9549;9607;9858;9913;10765;10830;11350;12555;13016;13241;13537;13641;14762;15968;17129;17130;17757;18947	True;True;True;True;True;True;True;True;True;True;True;True;True;True;True;True;True;True;True;True;True;True;True;True;True;True;True;True;True;True	612;613;748;2141;2592;2599;2600;2601;2988;7257;9198;9326;9825;9886;10145;10200;11064;11133;11676;12939;13418;13647;13947;14055;15212;16452;17638;17639;18285;19530
CON__P02777	CON__P02777	2	2	2			1	2	2	2	2	2	2	15.7	15.7	15.7	24.241	230	230	1	4	0	5.6647	1.0151	1.7026	242.62	3	2	Median	1.0151	1.7026	242.62	3	2	Median	15.7	73064000	42796000	30268000	73064000	42796000	30268000			+	644	7015;8655	True;True	7205;8911
CON__P04264;P04264	CON__P04264;P04264	1;1	1;1	1;1	Keratin, type II cytoskeletal 1	KRT1	2	1	1	1	1	1	1	1.7	1.7	1.7	66.017	644	644;644	1	1	0.0036603	1.5457	NaN	NaN	NaN	1	0	Median	NaN	NaN	NaN	1	0	Median	1.7	21572000	15109000	6462500	21572000	15109000	6462500			+	645	9206	TRUE	9475
P05787;CON__P05787;P05787-2;F8VUG2;CON__H-INV:HIT000292931;F8W1U3;CON__Q9H552;F8VP67;F8VQY3;CON__Q9DCV7;P08729;CON__Q3KNV1;CON__Q8BGZ7;CON__P08729;CON__Q922U2;CON__REFSEQ:XP_092267;Q8IWY7;CON__Q6ISB0;CON__Q9NSB2;Q9NSB2;CON__Q8VED5;Q5XKE5;CON__Q01546;P08670;B0YJC4;CON__P12035;P12035;F8W0C6;CON__Q5XKE5;Q01546;CON__P07744;A0A1X7SCE1;A0A1X7SBR3;CON__Q6IFZ6;A0A1W2PR46;P41219;B0YJC5;H7C5W5;P17661;P4121…	P05787;CON__P05787;P05787-2	58;58;58;26;24;22;13;10;7;7;6;6;6;6;5;5;5;4;4;4;3;3;3;3;3;3;3;3;3;3;3;2;2;2;2;2;2;2;2;2;2;2;2;2;2;2;2;2;2;1;1;1;1;1;1;1;1;1;1;1;1;1;1;1;1;1;1;1;1;1;1;1;1;1;1;1;1;1;1;1	58;58;58;26;24;22;13;10;7;7;6;6;6;6;5;5;5;4;4;4;3;3;3;3;3;3;3;3;3;3;3;2;2;2;2;2;2;2;2;2;2;2;2;2;2;2;2;2;2;1;1;1;1;1;1;1;1;1;1;1;1;1;1;1;1;1;1;1;1;1;1;1;1;1;1;1;1;1;1;1	52;52;52;22;22;19;12;10;7;4;3;3;0;3;0;5;3;1;1;1;0;0;0;2;2;0;0;0;0;0;0;1;1;0;1;2;2;2;2;2;0;2;0;0;0;1;1;1;1;0;1;1;1;0;1;1;0;0;1;1;0;0;0;0;1;0;0;0;1;0;1;0;1;0;0;0;0;0;0;0	Keratin, type II cytoskeletal 8	KRT8	80	58	58	52	58	58	52	86.3	86.3	84.5	53.704	483	483;483;511;273;443;289;499;113;180;457;469;469;551;469;580;213;1649;600;600;600;531;535;638;466;431;629;628;178;535;638;525;334;472;572;505;470;228;200;470;471;639;99;639;645;707;431;432;438;248;484;539;594;326;479;67;29;486;493;124;452;143;149;261;179;520;507;505;410;422;493;487;486;452;189;521;521;507;505;493;520	1	127	0	323.31	0.45027	0.69072	65.686	115	27	Leave out requantified	0.45027	0.69072	65.686	115	27	Leave out requantified	86.3	40005000000	24147000000	15858000000	40005000000	24147000000	15858000000			+	646	557;558;559;1814;1815;1948;1949;1950;2935;3075;3533;3534;4694;5060;5061;5645;5646;5845;8137;8795;8796;9205;9451;9497;10024;10025;10290;10517;10805;11266;12875;12953;12984;12985;13673;13720;14702;14703;14704;14973;15195;15196;15781;15802;16047;16060;16061;16455;16456;16550;16551;16751;16994;17726;17727;18712;18814;18815	True;True;True;True;True;True;True;True;True;True;True;True;True;True;True;True;True;True;True;True;True;True;True;True;True;True;True;True;True;True;True;True;True;True;True;True;True;True;True;True;True;True;True;True;True;True;True;True;True;True;True;True;True;True;True;True;True;True	566;567;568;569;1872;1873;2009;2010;2011;3020;3166;3634;3635;4810;5189;5190;5191;5794;5795;6004;6005;6006;8377;9055;9056;9474;9725;9771;9772;10315;10316;10585;10812;11105;11590;13274;13353;13385;13386;14087;14134;15148;15149;15150;15151;15430;15431;15657;15658;15659;15660;16259;16280;16530;16543;16544;16947;16948;16949;17047;17048;17049;17255;17499;18252;18253;18254;19281;19391;19392
CON__P06868	CON__P06868	7	7	7			1	7	7	7	7	7	7	13.2	13.2	13.2	91.215	812	812	1	7	0	23.307	0.25729	0.35498	72.151	5	4	Median	0.25729	0.35498	72.151	5	4	Median	13.2	89254000	72148000	17106000	89254000	72148000	17106000			+	647	2188;2720;2833;6659;9543;12313;18633	True;True;True;True;True;True;True	2253;2799;2917;6834;9819;12690;19201
CON__P08727;K7EMS3;CON__P19001;CON__P02533;CON__A2A4G1;P02533;P19012;K7ERE3;CON__P19012;CON__ENSEMBL:ENSP00000377550;CON__Q6IFX2;P08779;P13646;CON__P08779;P13646-3;CON__Q3ZAW8;CON__P13646-1;P13646-2;CON__Q99456;K7EPJ9;CON__P13645;P13645;Q99456;CON__Q9Z2K1;A0A1B0GVI3;Q8N1A0-2;A0A3B3IS58;CON__Q8N1A0;A0A3B3ITG2;A8MT21;Q8N1A0;P19012-2;CON__Q61782	CON__P08727	28;13;6;4;4;4;3;3;3;3;3;3;3;3;3;2;2;2;2;2;2;2;2;2;2;1;1;1;1;1;1;1;1	1;0;0;0;0;0;0;0;0;0;0;0;0;0;0;0;0;0;0;0;0;0;0;0;0;0;0;0;0;0;0;0;0	1;0;0;0;0;0;0;0;0;0;0;0;0;0;0;0;0;0;0;0;0;0;0;0;0;0;0;0;0;0;0;0;0			33	28	1	1	28	1	1	71.5	9.8	9.8	44.091	400	400;181;403;472;456;472;456;415;456;420;452;473;458;473;420;474;458;355;494;231;593;584;494;469;624;255;98;295;206;291;295;251;93	1	1	0	27.967	NaN	NaN	NaN	1	0	Median	NaN	NaN	NaN	1	0	Median	71.5	20508000	13314000	7194400	20508000	13314000	7194400			+	648	189;1295;2896;4596;4889;4923;5377;6779;8274;8427;9114;9291;9478;10659;11443;13215;14195;14777;14778;15190;15191;15192;15226;15998;16035;16425;16571;16921	False;False;False;False;False;False;True;False;False;False;False;False;False;False;False;False;False;False;False;False;False;False;False;False;False;False;False;False	193;1332;1333;2981;4711;5015;5049;5519;6956;8521;8679;9381;9563;9752;10957;11776;13619;14625;15228;15229;15230;15231;15651;15652;15653;15654;15690;16482;16518;16917;17069;17427
CON__P08730-1	CON__P08730-1	5	1	1			1	5	1	1	5	1	1	12.1	2.7	2.7	47.754	437	437	1	1	0.00041841	2.575	NaN	NaN	NaN	1	0	Median	NaN	NaN	NaN	1	0	Median	12.1	111620000	93225000	18393000	111620000	93225000	18393000			+	649	1294;9114;9291;9478;16571	True;False;False;False;False	1331;9381;9563;9752;17069
CON__P12763;P02765	CON__P12763	7;1	7;1	7;1			2	7	7	7	7	7	7	26.5	26.5	26.5	38.418	359	359;367	1	7	0	13.661	0.32977	0.52363	57.749	7	3	Leave out requantified	0.32977	0.52363	57.749	7	3	Leave out requantified	26.5	181320000	125130000	56187000	181320000	125130000	56187000			+	650	1728;2544;4665;6858;6859;12502;13137	True;True;True;True;True;True;True	1782;2618;4780;7039;7040;12884;13539
P35527;CON__P35527;K7EQQ3	P35527;CON__P35527	3;3;1	3;3;1	3;3;1	Keratin, type I cytoskeletal 9	KRT9	3	3	3	3	3	3	3	8.3	8.3	8.3	62.064	623	623;623;390	1	4	0	19.625	NaN	NaN	NaN	1	0	Median	NaN	NaN	NaN	1	0	Median	8.3	5864400	3825400	2039000	5864400	3825400	2039000			+	651	5294;5885;14326	True;True;True	5433;6048;14758
CON__P35900;P35900	CON__P35900;P35900	3;3	2;2	2;2	Keratin, type I cytoskeletal 20	KRT20	2	3	2	2	3	2	2	10.4	8.3	8.3	48.486	424	424;424	1	2	0.00039777	2.1462	NaN	NaN	NaN	1	1	Median	NaN	NaN	NaN	1	1	Median	10.4	20790000	17867000	2923300	20790000	17867000	2923300			+	652	7172;9478;9698	True;False;True	7372;9752;9979
CON__P50448	CON__P50448	1	1	1			1	1	1	1	1	1	1	4.1	4.1	4.1	51.723	468	468	1	1	0.0011446	1.8055	NaN	NaN	NaN	1	1	Median	NaN	NaN	NaN	1	1	Median	4.1	8405500	7838700	566800	8405500	7838700	566800			+	653	12346	TRUE	12724
CON__Q03247	CON__Q03247	2	2	2			1	2	2	2	2	2	2	7.9	7.9	7.9	35.979	316	316	1	2	0	3.3273	0.59767	0.80979	28.603	2	1	Median	0.59767	0.80979	28.603	2	1	Median	7.9	24384000	16330000	8054000	24384000	16330000	8054000			+	654	4925;9313	True;True	5051;9585
CON__Q29RQ1	CON__Q29RQ1	1	1	1			1	1	1	1	1	1	1	3.2	3.2	3.2	93.089	843	843	1	1	1	-2	NaN	NaN	NaN	1	0	Median	NaN	NaN	NaN	1	0	Median	3.2	10523000	5918300	4604500	10523000	5918300	4604500	+		+	655	12349	TRUE	12727
CON__Q3SX09;CON__P02070	CON__Q3SX09	5;1	5;1	5;1			2	5	5	5	5	5	5	34.3	34.3	34.3	22.06	201	201;145	1	5	0	9.9213	0.2503	0.36846	95.145	5	3	Median	0.2503	0.36846	95.145	5	3	Median	34.3	879310000	828130000	51176000	879310000	828130000	51176000			+	656	363;4866;13480;17913;18559	True;True;True;True;True	368;4989;13887;18455;19122
CON__Q3ZBS7;P04004	CON__Q3ZBS7	5;1	5;1	5;1			2	5	5	5	5	5	5	13	13	13	54.099	484	484;478	1	7	0	14.45	0.20143	0.29731	22.45	6	2	Leave out requantified	0.20143	0.29731	22.45	6	2	Leave out requantified	13	200150000	122820000	77329000	200150000	122820000	77329000			+	657	3580;5176;6273;13732;14479	True;True;True;True;True	3681;5308;6441;14146;14920
CON__Q5XQN5;CON__P13647;P13647;F8VV57;F8VU69	CON__Q5XQN5;CON__P13647;P13647	6;4;4;1;1	1;1;1;1;1	1;1;1;1;1	Keratin, type II cytoskeletal 5	KRT5	5	6	1	1	6	1	1	7.7	2.3	2.3	62.936	601	601;590;590;132;147	1	1	0.00038476	1.8894	NaN	NaN	NaN	0	0	Median	NaN	NaN	NaN	0	0	Median	7.7	0	0	0	0	0	0			+	658	1814;1815;5060;14242;16550;16551	False;False;False;True;False;False	1872;1873;5189;14671;17047;17048;17049
CON__Q9NSB4;Q9NSB4	CON__Q9NSB4;Q9NSB4	1;1	1;1	1;1	Keratin, type II cuticular Hb2	KRT82	2	1	1	1	1	1	1	1.8	1.8	1.8	56.682	513	513;513	1	1	0.0025878	1.6194	NaN	NaN	NaN	1	1	Median	NaN	NaN	NaN	1	1	Median	1.8	633110000	603760000	29350000	633110000	603760000	29350000			+	659	4757	TRUE	4877
CON__Q9QWL7;CON__Q04695;Q04695;F5GWP8	CON__Q9QWL7;CON__Q04695;Q04695;F5GWP8	7;6;6;4	2;2;2;1	2;2;2;1	Keratin, type I cytoskeletal 17	KRT17	4	7	2	2	7	2	2	18.9	8.1	8.1	48.161	433	433;432;432;349	1	2	0	4.9969	0.72208	1.1238	0.90743	2	0	Median	0.72208	1.1238	0.90743	2	0	Median	18.9	32516000	18250000	14266000	32516000	18250000	14266000			+	660	9114;9291;9478;11443;12603;16401;16425	False;False;False;False;True;True;False	9381;9563;9752;11776;12988;16893;16917
D3YTB1;F8W727;P62910	D3YTB1;F8W727;P62910	8;8;8	8;8;8	8;8;8	60S ribosomal protein L32	RPL32	3	8	8	8	8	8	8	47.4	47.4	47.4	15.616	133	133;153;135	1	16	0	51.789	0.871	1.3184	36.182	13	6	Leave out requantified	0.871	1.3184	36.182	13	6	Leave out requantified	47.4	1160300000	619650000	540650000	1160300000	619650000	540650000				661	273;4212;5016;5017;5117;6431;7078;15755	True;True;True;True;True;True;True;True	277;4323;5144;5145;5249;6604;7270;16230
D6RDK8;E9PDT6;D6R939;E7EWC2;F5H7S7;Q13576-3;Q13576-2;Q13576;D6RGC6	D6RDK8;E9PDT6;D6R939;E7EWC2;F5H7S7;Q13576-3;Q13576-2;Q13576;D6RGC6	2;2;2;2;2;2;2;2;1	2;2;2;2;2;2;2;2;1	2;2;2;2;2;2;2;2;1	Ras GTPase-activating-like protein IQGAP2	IQGAP2	9	2	2	2	2	2	2	21	21	21	18.31	167	167;509;824;1402;1525;1071;1071;1575;110	1	2	0	6.0966	0.85843	1.2092	56.147	2	1	Median	0.85843	1.2092	56.147	2	1	Median	21	17062000	8590100	8472200	17062000	8590100	8472200				662	15136;15440	True;True	15597;15906
D6R954;X6REK4;Q8TBZ6	D6R954;X6REK4;Q8TBZ6	1;1;1	1;1;1	1;1;1	tRNA methyltransferase 10 homolog A	TRMT10A	3	1	1	1	1	1	1	7	7	7	23.899	199	199;205;339	1	1	0	3.9194	NaN	NaN	NaN	1	0	Median	NaN	NaN	NaN	1	0	Median	7	15617000	9807100	5810300	15617000	9807100	5810300				663	12636	TRUE	13022
D6R994;Q5U5X0	D6R994;Q5U5X0	1;1	1;1	1;1	Complex III assembly factor LYRM7	LYRM7	2	1	1	1	1	1	1	34	34	34	6.1932	53	53;104	1	1	0.0043181	1.4176	NaN	NaN	NaN	1	0	Median	NaN	NaN	NaN	1	0	Median	34	27732000	19925000	7807700	27732000	19925000	7807700				664	8442	TRUE	8694
P61221;D6R9I9;D6RGF4	P61221;D6R9I9	3;3;1	3;3;1	3;3;1	ATP-binding cassette sub-family E member 1	ABCE1	3	3	3	3	3	3	3	6	6	6	67.314	599	599;421;210	1	3	0	6.3981	0.29354	0.43597	37.656	2	1	Median	0.29354	0.43597	37.656	2	1	Median	6	34696000	30738000	3957500	34696000	30738000	3957500				665	5227;16734;17297	True;True;True	5363;17239;17811
D6RAY7;D6R9P4;D6RFF8;P46926;D6RB13;P46926-2	D6RAY7;D6R9P4;D6RFF8;P46926;D6RB13;P46926-2	2;2;2;2;1;1	2;2;2;2;1;1	2;2;2;2;1;1	Glucosamine-6-phosphate isomerase;Glucosamine-6-phosphate isomerase 1	GNPDA1	6	2	2	2	2	2	2	17.7	17.7	17.7	26.987	237	237;274;290;289;160;212	1	3	0	6.252	NaN	NaN	NaN	1	1	Median	NaN	NaN	NaN	1	1	Median	17.7	26426000	20951000	5475700	26426000	20951000	5475700				666	136;16479	True;True	138;16974
D6RA26;O43660;O43660-2	D6RA26;O43660;O43660-2	2;2;1	2;2;1	2;2;1	Pleiotropic regulator 1	PLRG1	3	2	2	2	2	2	2	24.5	24.5	24.5	23.52	212	212;514;505	1	2	0	5.4492	0.37519	0.57501	36.823	2	2	Median	0.37519	0.57501	36.823	2	2	Median	24.5	26344000	18379000	7965200	26344000	18379000	7965200				667	11356;13389	True;True	11682;13796
D6RAF6;Q96PM5-5;Q96PM5-3;Q96PM5-4;Q96PM5-8;Q96PM5-7;Q96PM5-2;Q96PM5	D6RAF6;Q96PM5-5;Q96PM5-3;Q96PM5-4;Q96PM5-8;Q96PM5-7;Q96PM5-2;Q96PM5	1;1;1;1;1;1;1;1	1;1;1;1;1;1;1;1	1;1;1;1;1;1;1;1	RING finger and CHY zinc finger domain-containing protein 1	RCHY1	8	1	1	1	1	1	1	13.1	13.1	13.1	12.389	107	107;75;179;188;212;221;252;261	1	1	0.0090656	1.2228	NaN	NaN	NaN	0	0	Median	NaN	NaN	NaN	0	0	Median	13.1	0	0	0	0	0	0				668	313	TRUE	316
D6RAN8;H7C5U8;Q9P0M9	D6RAN8;H7C5U8;Q9P0M9	1;1;1	1;1;1	1;1;1	39S ribosomal protein L27, mitochondrial	MRPL27	3	1	1	1	1	1	1	16.1	16.1	16.1	10.474	93	93;136;148	1	1	0.0057041	1.3574	NaN	NaN	NaN	1	0	Median	NaN	NaN	NaN	1	0	Median	16.1	20497000	15200000	5296400	20497000	15200000	5296400				669	16153	TRUE	16640
D6RB24;Q9NVZ3-4;Q9NVZ3	D6RB24;Q9NVZ3-4;Q9NVZ3	1;1;1	1;1;1	1;1;1	Adaptin ear-binding coat-associated protein 2	NECAP2	3	1	1	1	1	1	1	24.8	24.8	24.8	21.524	202	202;237;263	1	2	0.0018783	1.7012	NaN	NaN	NaN	1	0	Median	NaN	NaN	NaN	1	0	Median	24.8	9209700	6827800	2381800	9209700	6827800	2381800				670	16903	TRUE	17409
V9GZ45;V9GYU9;V9GYP4;D6RB81;Q9UHK6-4;Q9UHK6-2;Q9UHK6;Q9UHK6-5	V9GZ45;V9GYU9;V9GYP4;D6RB81;Q9UHK6-4;Q9UHK6-2;Q9UHK6;Q9UHK6-5	2;2;2;2;2;2;2;2	2;2;2;2;2;2;2;2	2;2;2;2;2;2;2;2	Alpha-methylacyl-CoA racemase	AMACR	8	2	2	2	2	2	2	7.7	7.7	7.7	28.484	260	260;281;288;367;198;229;382;394	1	2	0.00038506	1.8903	NaN	NaN	NaN	1	1	Median	NaN	NaN	NaN	1	1	Median	7.7	6772300	3637800	3134500	6772300	3637800	3134500				671	13696;14880	True;True	14110;15335
D6RBH1;D6RDX1;D6RBV2;Q12907	D6RBH1;D6RDX1;D6RBV2;Q12907	1;1;1;1	1;1;1;1	1;1;1;1	Vesicular integral-membrane protein VIP36	LMAN2	4	1	1	1	1	1	1	16.3	16.3	16.3	23.021	203	203;288;325;356	1	1	0	4.6788	NaN	NaN	NaN	0	0	Median	NaN	NaN	NaN	0	0	Median	16.3	6246500	6246500	0	6246500	6246500	0				672	4058	TRUE	4166
D6RBM3;P55212;P55212-2	D6RBM3;P55212;P55212-2	2;2;1	2;2;1	2;2;1	Caspase-6;Caspase-6 subunit p18;Caspase-6 subunit p11	CASP6	3	2	2	2	2	2	2	33.8	33.8	33.8	9.3895	80	80;293;204	1	2	0	6.4902	NaN	NaN	NaN	1	0	Median	NaN	NaN	NaN	1	0	Median	33.8	16427000	12080000	4347800	16427000	12080000	4347800				673	13514;15257	True;True	13922;15721
D6RBW1;P06730;P06730-3;P06730-2	D6RBW1;P06730;P06730-3;P06730-2	2;2;2;2	2;2;2;2	2;2;2;2	Eukaryotic translation initiation factor 4E	EIF4E	4	2	2	2	2	2	2	10.2	10.2	10.2	28.512	245	245;217;237;248	1	2	0	5.1926	0.26322	0.41878	2.5429	2	0	Median	0.26322	0.41878	2.5429	2	0	Median	10.2	73376000	57082000	16294000	73376000	57082000	16294000				674	7254;8266	True;True	7458;8512
D6RCD7;P38646;A0A7I2V2G2;A0A7I2V3F7;A0A7I2YQB2;A0A7I2V2S7;H0Y8K0;A0A3B3ITI4;H0Y8S0	D6RCD7;P38646;A0A7I2V2G2;A0A7I2V3F7;A0A7I2YQB2;A0A7I2V2S7;H0Y8K0	48;48;47;45;44;42;34;14;7	48;48;47;45;44;42;34;14;7	48;48;47;45;44;42;34;14;7	Stress-70 protein, mitochondrial	HSPA9	9	48	48	48	48	48	48	66.9	66.9	66.9	72.25	665	665;679;610;603;577;648;458;180;102	1	94	0	323.31	0.62444	0.9327	43.835	86	14	Leave out requantified	0.62444	0.9327	43.835	86	14	Leave out requantified	66.9	8703800000	5009600000	3694100000	8703800000	5009600000	3694100000				675	1149;1150;1573;1574;1725;1726;1974;1975;2563;2564;2917;2996;4336;4426;4553;4565;5538;6618;8447;10061;10883;11211;11558;11605;12369;12370;12454;12478;12479;13472;13664;13762;13763;14002;15184;15550;16302;16968;16969;17427;17518;17817;17818;17973;18251;18252;18785;18786	True;True;True;True;True;True;True;True;True;True;True;True;True;True;True;True;True;True;True;True;True;True;True;True;True;True;True;True;True;True;True;True;True;True;True;True;True;True;True;True;True;True;True;True;True;True;True;True	1177;1178;1626;1627;1628;1779;1780;2036;2037;2038;2639;2640;3002;3086;4447;4537;4667;4679;5685;6793;8701;10352;11189;11534;11898;11947;11948;12747;12748;12834;12858;12859;12860;12861;13879;14078;14178;14179;14424;15645;16017;16018;16793;17473;17474;17942;18038;18351;18352;18518;18519;18803;18804;19361;19362
D6RCF4;Q8N5K1	D6RCF4;Q8N5K1	2;2	2;2	2;2	CDGSH iron-sulfur domain-containing protein 2	CISD2	2	2	2	2	2	2	2	14.5	14.5	14.5	16.074	145	145;135	1	2	0.00038715	1.938	NaN	NaN	NaN	1	1	Median	NaN	NaN	NaN	1	1	Median	14.5	21593000	14292000	7300600	21593000	14292000	7300600				676	7978;18528	True;True	8211;19089
D6RCP9;D6RFG8;P27707;D6RG38	D6RCP9;D6RFG8;P27707	3;3;3;1	3;3;3;1	3;3;3;1	Deoxycytidine kinase	DCK	4	3	3	3	3	3	3	18.1	18.1	18.1	22.891	199	199;317;260;48	1	4	0	16.719	0.7798	1.1904	17.45	4	1	Leave out requantified	0.7798	1.1904	17.45	4	1	Leave out requantified	18.1	49189000	28638000	20551000	49189000	28638000	20551000				677	12850;13960;15497	True;True;True	13248;14381;15964
D6RDM7;P61086-2;P61086	D6RDM7;P61086-2;P61086	2;2;2	2;2;2	2;2;2	Ubiquitin-conjugating enzyme E2 K	UBE2K	3	2	2	2	2	2	2	15.4	15.4	15.4	14.035	123	123;149;200	1	2	0	3.1717	NaN	NaN	NaN	1	1	Median	NaN	NaN	NaN	1	1	Median	15.4	18406000	15988000	2417700	18406000	15988000	2417700				678	10836;10837	True;True	11139;11140
D6REM1;Q9H4A6	D6REM1;Q9H4A6	1;1	1;1	1;1	Golgi phosphoprotein 3	GOLPH3	2	1	1	1	1	1	1	17.2	17.2	17.2	9.9998	93	93;298	1	1	0	7.9514	NaN	NaN	NaN	1	0	Median	NaN	NaN	NaN	1	0	Median	17.2	8481300	6620000	1861400	8481300	6620000	1861400				679	135	TRUE	137
D6RER5;D6RGI3;Q9NVA2;Q9NVA2-2;H0Y9G8;H0Y961;D6RDU5;Q92599-4;Q92599-3;Q92599-2;D6R9Y6;Q9P0V9;A6NMH6;Q92599;A0A087X142;B5ME97;D6RDP1;Q9P0V9-2;A6NFQ9;E7EW69;F8W8I8;E7EX04;Q9P0V9-3	D6RER5;D6RGI3;Q9NVA2;Q9NVA2-2;H0Y9G8;H0Y961	6;6;6;5;3;3;2;1;1;1;1;1;1;1;1;1;1;1;1;1;1;1;1	6;6;6;5;3;3;2;1;1;1;1;1;1;1;1;1;1;1;1;1;1;1;1	5;5;5;5;3;3;2;1;1;1;1;1;1;1;1;1;1;1;1;1;1;1;1	Septin-11	SEPT11	23	6	6	5	5	5	5	17.4	17.4	14.4	49.808	432	432;425;429;439;82;160;372;442;369;429;136;454;430;483;426;544;126;503;440;450;460;473;431	1	5	0	24.434	0.4646	0.66816	18.754	2	1	Median	0.4646	0.66816	18.754	2	1	Median	14.4	39635000	30837000	8797400	39635000	30837000	8797400				680	56;57;2230;8711;13391;15768	True;True;True;True;True;True	54;55;8970;13798;16246
O94979-6;D6REX3;O94979-8;O94979;O94979-2;O94979-9;O94979-4;O94979-10;O94979-3;H7BXG7;O94979-7;H0Y8W8;D6RHZ5;H0YAB3;O94979-5;H0Y9T9;H0YAF5	O94979-6;D6REX3;O94979-8;O94979;O94979-2;O94979-9;O94979-4;O94979-10;O94979-3;H7BXG7;O94979-7;H0Y8W8	6;6;6;6;6;6;6;6;6;5;5;4;2;1;1;1;1	6;6;6;6;6;6;6;6;6;5;5;4;2;1;1;1;1	6;6;6;6;6;6;6;6;6;5;5;4;2;1;1;1;1	Protein transport protein Sec31A	SEC31A	17	6	6	6	6	6	6	6.2	6.2	6.2	117.67	1067	1067;1251;1233;1220;1205;1200;1181;1166;1106;969;969;383;877;443;509;235;181	1	6	0	6.1026	1.4975	2.3128	90.996	3	1	Plateau	1.4975	2.3128	90.996	3	1	Plateau	6.2	47865000	25356000	22509000	47865000	25356000	22509000				681	2706;2707;4434;6493;13336;16940	True;True;True;True;True;True	2785;2786;4545;6666;13742;17446
D6RFH4;H3BUX2;O43169	D6RFH4;H3BUX2;O43169	1;1;1	1;1;1	1;1;1	Cytochrome b5 type B	CYB5B	3	1	1	1	1	1	1	25.2	25.2	25.2	15.208	135	135;144;150	1	1	0	3.2056	NaN	NaN	NaN	1	0	Median	NaN	NaN	NaN	1	0	Median	25.2	13629000	10751000	2878400	13629000	10751000	2878400				682	5086	TRUE	5217
D6RGY8;D6RFI3;E7EQR8;Q9GZM5	D6RGY8;D6RFI3;E7EQR8;Q9GZM5	2;2;2;2	2;2;2;2	2;2;2;2	Protein YIPF3;Protein YIPF3, 36 kDa form III	YIPF3	4	2	2	2	2	2	2	35.8	35.8	35.8	12.29	109	109;262;356;350	1	3	0	6.7826	0.82366	1.2252	52.53	2	2	Median	0.82366	1.2252	52.53	2	2	Median	35.8	19102000	12092000	7009900	19102000	12092000	7009900				683	10445;13288	True;True	10740;13694
D6RH20;G5EA06;Q92552;Q92552-2;E5RJ73;D6RJC7	D6RH20;G5EA06;Q92552;Q92552-2;E5RJ73;D6RJC7	2;2;2;2;1;1	2;2;2;2;1;1	2;2;2;2;1;1	28S ribosomal protein S27, mitochondrial	MRPS27	6	2	2	2	2	2	2	7.4	7.4	7.4	34.458	299	299;358;414;428;94;197	1	2	0	4.7389	NaN	NaN	NaN	1	0	Median	NaN	NaN	NaN	1	0	Median	7.4	8827200	5675100	3152000	8827200	5675100	3152000				684	3715;8809	True;True	3817;9069
O60313-10;E5KLJ9;O60313-9;O60313-2;O60313-13;O60313;O60313-11;A0A2R8YDM2;A0A2R8Y3X5;A0A2R8YFD1;A0A2R8YE78;A0A2R8YE54;C9JMB8;A0A2R8Y4Q3;A0A2R8YGE5;A0A2R8YD53;A0A2R8Y4G4	O60313-10;E5KLJ9;O60313-9;O60313-2;O60313-13;O60313;O60313-11;A0A2R8YDM2;A0A2R8Y3X5;A0A2R8YFD1;A0A2R8YE78;A0A2R8YE54;C9JMB8	4;4;4;4;3;3;3;3;3;2;2;2;2;1;1;1;1	4;4;4;4;3;3;3;3;3;2;2;2;2;1;1;1;1	4;4;4;4;3;3;3;3;3;2;2;2;2;1;1;1;1	Dynamin-like 120 kDa protein, mitochondrial;Dynamin-like 120 kDa protein, form S1	OPA1	17	4	4	4	4	4	4	6.2	6.2	6.2	117.74	1015	1015;979;961;997;924;960;978;965;854;623;963;528;972;412;664;569;377	1	4	0	6.742	0.55485	0.78425	70.17	2	1	Median	0.55485	0.78425	70.17	2	1	Median	6.2	27549000	22325000	5224100	27549000	22325000	5224100				685	3926;9346;13404;16752	True;True;True;True	4032;9619;13811;17256
E5RFS1;E5RG35;E5RK55;Q92905	E5RFS1;E5RG35;E5RK55;Q92905	1;1;1;1	1;1;1;1	1;1;1;1	COP9 signalosome complex subunit 5	COPS5	4	1	1	1	1	1	1	17.5	17.5	17.5	6.299	57	57;68;78;334	1	1	0.00039746	2.1388	NaN	NaN	NaN	1	0	Median	NaN	NaN	NaN	1	0	Median	17.5	28033000	11538000	16495000	28033000	11538000	16495000				686	294	TRUE	298
E5RFU6;E7EQI7;Q12768	E5RFU6;E7EQI7;Q12768	1;1;1	1;1;1	1;1;1	WASH complex subunit strumpellin	KIAA0196	3	1	1	1	1	1	1	6.7	6.7	6.7	18.801	163	163;1011;1159	1	1	0.0004042	2.2601	NaN	NaN	NaN	1	1	Median	NaN	NaN	NaN	1	1	Median	6.7	5189700	4090800	1098900	5189700	4090800	1098900				687	15520	TRUE	15987
E5RH52;E5RG37;H3BM24;Q92769-3;Q92769;E5RFI6;E5RJ04;E5RGV4;E5RHE7;E5RFP9;Q5TEE2	E5RH52;E5RG37;H3BM24;Q92769-3;Q92769;E5RFI6;E5RJ04;E5RGV4;E5RHE7;E5RFP9;Q5TEE2	2;2;2;2;2;1;1;1;1;1;1	2;2;2;2;2;1;1;1;1;1;1	1;1;1;1;1;0;0;0;0;0;0	Histone deacetylase 2	HDAC2;HDAC1	11	2	2	1	2	2	1	42	42	30	11.794	100	100;103;161;458;488;60;65;71;86;109;211	1	2	0	17.9	0.70953	1.0814	105.49	2	1	Median	0.70953	1.0814	105.49	2	1	Median	42	45164000	19125000	26039000	45164000	19125000	26039000				688	5160;14564	True;True	5292;15006
E5RK31;E5RJG1;E5RG49;E5RHH0;Q9UI12-2;Q9UI12	E5RK31;E5RJG1;E5RG49;E5RHH0;Q9UI12-2;Q9UI12	1;1;1;1;1;1	1;1;1;1;1;1	1;1;1;1;1;1	V-type proton ATPase subunit H	ATP6V1H	6	1	1	1	1	1	1	41.7	41.7	41.7	3.8827	36	36;48;101;102;465;483	1	2	0	2.6907	0.52711	0.74818	4.885	2	0	Median	0.52711	0.74818	4.885	2	0	Median	41.7	14569000	9194400	5374400	14569000	9194400	5374400				689	5524	TRUE	5671
E5RG77;O94903;E5RFZ4;E5RFX7	E5RG77;O94903;E5RFZ4	3;3;2;1	3;3;2;1	3;3;2;1	Proline synthase co-transcribed bacterial homolog protein	PROSC	4	3	3	3	3	3	3	24.3	24.3	24.3	16.995	152	152;275;74;137	1	4	0	6.9252	0.80232	1.1683	7.5341	4	0	Leave out requantified	0.80232	1.1683	7.5341	4	0	Leave out requantified	24.3	58829000	33951000	24878000	58829000	33951000	24878000				690	3294;16115;16437	True;True;True	3387;16602;16929
E5RGN3;E5RIM7;O00244	E5RGN3;E5RIM7;O00244	2;2;2	2;2;2	2;2;2	Copper transport protein ATOX1	ATOX1	3	2	2	2	2	2	2	28.8	28.8	28.8	6.3304	59	59;73;68	1	2	0.00038417	1.8774	0.48113	0.69607	33.448	2	0	Median	0.48113	0.69607	33.448	2	0	Median	28.8	23184000	15238000	7946200	23184000	15238000	7946200				691	17159;18794	True;True	17670;19370
E5RGS2;Q9H6H4	E5RGS2;Q9H6H4	1;1	1;1	1;1	Receptor expression-enhancing protein;Receptor expression-enhancing protein 4	REEP4	2	1	1	1	1	1	1	9.2	9.2	9.2	28.214	251	251;257	1	1	0	3.1978	NaN	NaN	NaN	1	1	Median	NaN	NaN	NaN	1	1	Median	9.2	22186000	13336000	8849800	22186000	13336000	8849800				692	14566	TRUE	15008
O60925;E5RGS4;D6RGG5	O60925;E5RGS4	5;5;1	5;5;1	5;5;1	Prefoldin subunit 1	PFDN1	3	5	5	5	5	5	5	33.6	33.6	33.6	14.21	122	122;117;35	1	7	0	6.98	0.87467	1.4411	12.921	7	3	Leave out requantified	0.87467	1.4411	12.921	7	3	Leave out requantified	33.6	193360000	109050000	84307000	193360000	109050000	84307000				693	260;783;3705;9143;17889	True;True;True;True;True	264;803;3807;9410;18431
E5RGX5;Q93045;Q93045-2	E5RGX5;Q93045;Q93045-2	3;3;3	1;1;1	1;1;1	Stathmin;Stathmin-2	STMN2	3	3	1	1	3	1	1	11.9	6	6	19.574	168	168;179;187	1	1	0	12.681	NaN	NaN	NaN	1	0	Median	NaN	NaN	NaN	1	0	Median	11.9	312430000	174460000	137970000	312430000	174460000	137970000				694	1307;3308;3309	True;False;False	1345;3402;3403
R4GMY8;E5RHG8;Q15369;Q15369-2	R4GMY8;E5RHG8;Q15369	3;3;3;1	3;3;3;1	3;3;3;1	Transcription elongation factor B polypeptide 1	TCEB1	4	3	3	3	3	3	3	50.8	50.8	50.8	6.968	65	65;89;112;96	1	3	0	17.44	0.66944	1.0567	61.875	2	0	Median	0.66944	1.0567	61.875	2	0	Median	50.8	48854000	32582000	16272000	48854000	32582000	16272000				695	9807;10958;17231	True;True;True	10091;11268;17745
E5RHX8;Q9NPA8-2;Q9NPA8	E5RHX8;Q9NPA8-2;Q9NPA8	1;1;1	1;1;1	1;1;1	Transcription and mRNA export factor ENY2	ENY2	3	1	1	1	1	1	1	17	17	17	11.315	100	100;96;101	1	1	0	3.1946	NaN	NaN	NaN	1	0	Median	NaN	NaN	NaN	1	0	Median	17	19712000	12090000	7621700	19712000	12090000	7621700				696	6126	TRUE	6294
E5RIA4;E7ETB3;Q9ULA0-2;Q9ULA0;E7EMB6;C9JBE1;E5RJ35;E7EPX3;B9ZVU2;F8WAN0	E5RIA4;E7ETB3;Q9ULA0-2;Q9ULA0;E7EMB6;C9JBE1	7;7;7;7;6;4;1;1;1;1	7;7;7;7;6;4;1;1;1;1	7;7;7;7;6;4;1;1;1;1	Aspartyl aminopeptidase	DNPEP	10	7	7	7	7	7	7	20.6	20.6	20.6	51.998	471	471;493;475;485;410;331;89;224;270;273	1	7	0	17.093	0.56849	0.85965	62.09	6	4	Median	0.56849	0.85965	62.09	6	4	Median	20.6	118140000	69794000	48342000	118140000	69794000	48342000				697	8048;11518;11519;11660;15061;17915;18764	True;True;True;True;True;True;True	8281;11858;11859;12005;15521;18457;19338
E5RIE1;Q96KB5;Q96KB5-2	E5RIE1;Q96KB5;Q96KB5-2	1;1;1	1;1;1	1;1;1	Lymphokine-activated killer T-cell-originated protein kinase	PBK	3	1	1	1	1	1	1	19	19	19	6.9923	63	63;322;333	1	1	0.0099656	1.1707	NaN	NaN	NaN	0	0	Median	NaN	NaN	NaN	0	0	Median	19	7293800	7293800	0	7293800	7293800	0				698	11035	TRUE	11348
E5RIP4;Q15043-2;Q15043-3;Q15043;E5RFZ8;E5RGA7;E5RJ40;E5RJG5	E5RIP4;Q15043-2;Q15043-3;Q15043;E5RFZ8;E5RGA7;E5RJ40;E5RJG5	2;2;2;2;1;1;1;1	2;2;2;2;1;1;1;1	2;2;2;2;1;1;1;1	Zinc transporter ZIP14	SLC39A14	8	2	2	2	2	2	2	21.3	21.3	21.3	17	155	155;481;492;492;89;90;122;127	1	2	0	4.2851	NaN	NaN	NaN	1	0	Median	NaN	NaN	NaN	1	0	Median	21.3	40647000	25562000	15086000	40647000	25562000	15086000				699	7558;18874	True;True	7771;19451
E5RIW3;E5RJD8;O75347;E5RHG6;O75347-2;E5RIX8;A0A494C144	E5RIW3;E5RJD8;O75347;E5RHG6;O75347-2	9;9;9;7;7;4;3	9;9;9;7;7;4;3	9;9;9;7;7;4;3	Tubulin-specific chaperone A	TBCA	7	9	9	9	9	9	9	72.6	72.6	72.6	10.08	84	84;119;108;131;129;79;59	1	14	0	16.074	0.69207	1.0624	23.378	11	3	Leave out requantified	0.69207	1.0624	23.378	11	3	Leave out requantified	72.6	897790000	518880000	378910000	897790000	518880000	378910000				700	573;574;7759;8891;9413;10756;11398;12377;13586	True;True;True;True;True;True;True;True;True	583;584;7981;9152;9686;11055;11728;12755;13996
E5RJB7;Q8N7B9;Q8N7B9-2	E5RJB7;Q8N7B9;Q8N7B9-2	1;1;1	1;1;1	1;1;1	EF-hand calcium-binding domain-containing protein 3	EFCAB3	3	1	1	1	1	1	1	6.3	6.3	6.3	19.73	174	174;438;490	1	1	0.00038956	1.9797	NaN	NaN	NaN	1	0	Median	NaN	NaN	NaN	1	0	Median	6.3	11898000	6612500	5285800	11898000	6612500	5285800				701	14514	TRUE	14955
Q9BYD1;E5RJI7;H0YAX3	Q9BYD1;E5RJI7;H0YAX3	3;3;2	3;3;2	3;3;2	39S ribosomal protein L13, mitochondrial	MRPL13	3	3	3	3	3	3	3	22.5	22.5	22.5	20.692	178	178;147;47	1	3	0	4.5637	0.67097	1.0873	81.581	3	1	Median	0.67097	1.0873	81.581	3	1	Median	22.5	45032000	29329000	15703000	45032000	29329000	15703000				702	9724;11980;13584	True;True;True	10007;12336;13994
E5RJR5;P63208;E7ERH2;F8W8N3;P63208-2;E5RGM3	E5RJR5;P63208;E7ERH2;F8W8N3;P63208-2	6;6;3;3;3;2	6;6;3;3;3;2	4;4;1;1;1;0	S-phase kinase-associated protein 1	SKP1	6	6	6	4	6	6	4	35.6	35.6	17.8	18.72	163	163;163;142;158;160;102	1	8	0	36.105	0.43581	0.67795	7.3872	6	0	Leave out requantified	0.43581	0.67795	7.3872	6	0	Leave out requantified	35.6	172720000	130750000	41973000	172720000	130750000	41973000				703	4383;6183;8494;11646;16646;16647	True;True;True;True;True;True	4494;6351;8748;11991;17145;17146
E7EMB1;Q9UH65	E7EMB1;Q9UH65	2;2	2;2	2;2	Switch-associated protein 70	SWAP70	2	2	2	2	2	2	2	3.8	3.8	3.8	62.032	527	527;585	1	2	0	3.9567	0.45619	0.67951	35.487	2	0	Median	0.45619	0.67951	35.487	2	0	Median	3.8	35457000	25755000	9702000	35457000	25755000	9702000				704	10423;13103	True;True	10718;13505
J3KMY5;G3V3E8;E7EMS2;G3V3D1;P61916;G3V2V8;H0YIZ1;P61916-2	J3KMY5;G3V3E8;E7EMS2;G3V3D1;P61916;G3V2V8;H0YIZ1;P61916-2	5;5;5;5;5;4;4;4	5;5;5;5;5;4;4;4	5;5;5;5;5;4;4;4	Epididymal secretory protein E1	NPC2	8	5	5	5	5	5	5	43.9	43.9	43.9	16.23	148	148;174;201;221;151;122;173;125	1	6	0	12.163	0.36063	0.55189	92.208	6	2	Leave out requantified	0.36063	0.55189	92.208	6	2	Leave out requantified	43.9	90912000	65210000	25702000	90912000	65210000	25702000				705	2392;2978;4640;14201;14351	True;True;True;True;True	2464;3064;4755;14630;14786
E7EMW7;O95071-2;O95071;E5RFK7	E7EMW7;O95071-2;O95071;E5RFK7	2;2;2;1	2;2;2;1	2;2;2;1	E3 ubiquitin-protein ligase UBR5	UBR5	4	2	2	2	2	2	2	1	1	1	308.57	2792	2792;2798;2799;166	1	2	0.0039797	1.4576	0.71808	1.0434	23.683	2	1	Median	0.71808	1.0434	23.683	2	1	Median	1	46778000	32741000	14036000	46778000	32741000	14036000				706	3283;12751	True;True	3376;13141
E7EMZ9;E9PBC6;O95359-3;H0Y911;Q4VXL4;O95359-2;O95359;D6RAA5;Q4VXL8;O95359-6;O95359-1;O95359-5	E7EMZ9;E9PBC6;O95359-3;H0Y911;Q4VXL4;O95359-2;O95359;D6RAA5;Q4VXL8;O95359-6;O95359-1;O95359-5	4;4;4;3;3;3;3;2;2;2;2;2	4;4;4;3;3;3;3;2;2;2;2;2	4;4;4;3;3;3;3;2;2;2;2;2	Transforming acidic coiled-coil-containing protein 2	TACC2	12	4	4	4	4	4	4	2.1	2.1	2.1	296.74	2826	2826;2875;2871;409;575;571;2948;1008;1038;996;1026;1094	1	4	0	6.2093	0.54777	0.87335	41.109	3	2	Median	0.54777	0.87335	41.109	3	2	Median	2.1	33156000	16386000	16770000	33156000	16386000	16770000				707	1713;3631;6095;15390	True;True;True;True	1767;3732;6264;15857
H3BUW8;E7EN44;Q86WA8-2;Q86WA8	H3BUW8;E7EN44;Q86WA8-2;Q86WA8	1;1;1;1	1;1;1;1	1;1;1;1	Lon protease homolog 2, peroxisomal	LONP2	4	1	1	1	1	1	1	9.7	9.7	9.7	33.889	300	300;605;808;852	1	1	0	3.8162	NaN	NaN	NaN	0	0	Median	NaN	NaN	NaN	0	0	Median	9.7	0	0	0	0	0	0				708	15458	TRUE	15924
E7EU72;E7EVH6;E7ENR9;E7END6;P04070;P04070-2	E7EU72;E7EVH6;E7ENR9;E7END6;P04070;P04070-2	1;1;1;1;1;1	1;1;1;1;1;1	1;1;1;1;1;1	Osteocalcin;Vitamin K-dependent protein C;Vitamin K-dependent protein C light chain;Vitamin K-dependent protein C heavy chain;Activation peptide	PROC	6	1	1	1	1	1	1	8.6	8.6	8.6	13.007	116	116;126;175;495;461;516	1	1	0.0011459	1.8149	NaN	NaN	NaN	1	0	Median	NaN	NaN	NaN	1	0	Median	8.6	57043000	15641000	41402000	57043000	15641000	41402000				709	13426	TRUE	13833
E7END7;P62820-2;P62820;P62820-3	E7END7;P62820-2;P62820;P62820-3	7;7;7;4	7;7;7;4	6;6;6;4	Ras-related protein Rab-1A	RAB1A	4	7	7	6	7	7	6	34.7	34.7	34.7	19.018	173	173;141;205;129	1	10	0	130.47	0.43222	0.66828	33.719	10	2	Leave out requantified	0.43222	0.66828	33.719	10	2	Leave out requantified	34.7	482520000	325340000	157170000	482520000	325340000	157170000				710	3884;9072;11141;11142;11600;11601;18485	True;True;True;True;True;True;True	3990;9338;11463;11464;11942;11943;19046
F5H3K2;F5H8B7;E7ENF1;G5EA44;F5H7W8;Q96C57	F5H3K2;F5H8B7;E7ENF1;G5EA44;F5H7W8;Q96C57	1;1;1;1;1;1	1;1;1;1;1;1	1;1;1;1;1;1	Uncharacterized protein C12orf43	C12orf43	6	1	1	1	1	1	1	11.7	11.7	11.7	20.499	188	188;195;221;252;293;262	1	1	0.0080645	1.2494	NaN	NaN	NaN	1	1	Median	NaN	NaN	NaN	1	1	Median	11.7	5424400	3982200	1442200	5424400	3982200	1442200				711	9027	TRUE	9292
E7EV99;E7ENY0;P35611-2;P35611-6;P35611;P35611-3;A0A804HL01;P35611-4;H0Y9H2;P35611-5;A0A0A0MSR2;D6RJE2;D6RAH3;D6RF25;H0YFD8	E7EV99;E7ENY0;P35611-2;P35611-6;P35611;P35611-3;A0A804HL01;P35611-4;H0Y9H2;P35611-5	9;9;9;9;9;9;8;8;5;5;4;3;3;3;1	9;9;9;9;9;9;8;8;5;5;4;3;3;3;1	9;9;9;9;9;9;8;8;5;5;4;3;3;3;1	Alpha-adducin	ADD1	15	9	9	9	9	9	9	22.8	22.8	22.8	70.055	632	632;663;631;662;737;768;799;662;444;511;400;69;137;142;105	1	10	0	44.217	0.91869	1.448	47.03	10	2	Leave out requantified	0.91869	1.448	47.03	10	2	Leave out requantified	22.8	212590000	110910000	101680000	212590000	110910000	101680000				712	366;2867;11997;14885;15863;16906;16907;18850;19145	True;True;True;True;True;True;True;True;True	371;2952;12354;15340;16342;17412;17413;19427;19731
E7EPB3;P50914	E7EPB3;P50914	9;9	9;9	9;9	60S ribosomal protein L14	RPL14	2	9	9	9	9	9	9	58.9	58.9	58.9	14.558	124	124;215	1	15	0	33.568	0.95787	1.4883	60.636	12	6	Leave out requantified	0.95787	1.4883	60.636	12	6	Leave out requantified	58.9	905490000	472080000	433410000	905490000	472080000	433410000				713	1521;1522;2725;2726;10708;11449;12483;17409;17410	True;True;True;True;True;True;True;True;True	1569;1570;2805;2806;11006;11782;12865;17924;17925
G3V1Q4;E7ES33;E7EPK1;Q16181-2;Q16181;Q5JXL7;A0A0U1RRM2;A0A0U1RRE1;A0A0U1RRH9;Q6ZU15	G3V1Q4;E7ES33;E7EPK1;Q16181-2;Q16181;Q5JXL7	8;8;8;8;8;4;3;3;1;1	8;8;8;8;8;4;3;3;1;1	8;8;8;8;8;4;3;3;1;1	Septin-7	SEPT7;DKFZp586I031	10	8	8	8	8	8	8	18.2	18.2	18.2	46.566	401	401;417;437;436;437;88;111;157;147;432	1	9	0	16.833	0.71197	1.1537	37.01	9	2	Leave out requantified	0.71197	1.1537	37.01	9	2	Leave out requantified	18.2	234900000	136330000	98570000	234900000	136330000	98570000				714	531;532;1633;7763;8327;9850;12577;18160	True;True;True;True;True;True;True;True	541;542;1686;7985;8575;10137;12961;18708
P33121;P33121-2;E7EPM6;P33121-3;B7Z3Z9;H0Y9U7;D6RER0;A0A494C116;A0A494BZW8;A0A494C0B6;A0A494C0J9;E7ERD7;C9J8C7;H0Y9Z9;A0A499FJL5;Q9UKU0-8;Q9UKU0-6;Q9UKU0-9;Q9UKU0-5;Q9UKU0-3;Q9UKU0;Q9UKU0-2;Q9UKU0-7;Q9UKU0-1	P33121;P33121-2;E7EPM6;P33121-3;B7Z3Z9;H0Y9U7	5;5;5;5;4;3;2;1;1;1;1;1;1;1;1;1;1;1;1;1;1;1;1;1	5;5;5;5;4;3;2;1;1;1;1;1;1;1;1;1;1;1;1;1;1;1;1;1	5;5;5;5;4;3;2;1;1;1;1;1;1;1;1;1;1;1;1;1;1;1;1;1	Long-chain-fatty-acid--CoA ligase 1	ACSL1	24	5	5	5	5	5	5	8.2	8.2	8.2	77.942	698	698;688;664;698;527;294;388;692;662;720;669;677;687;94;710;722;712;708;690;697;697;667;622;722	1	7	0	10.488	0.77178	1.1011	51.63	4	1	Leave out requantified	0.77178	1.1011	51.63	4	1	Leave out requantified	8.2	55580000	37374000	18206000	55580000	37374000	18206000				715	5687;5997;8383;11809;15125	True;True;True;True;True	5837;6165;8632;12163;15586
E7EPN9;Q9Y520-4;Q9Y520-5;Q9Y520;Q9Y520-7;Q9Y520-2;Q9Y520-6;Q9Y520-3;A0A2R8YET2;H7C5N8;A0A2R8Y7F4;A0A2R8Y424;A0A0A0MS30;Q5JSZ5-5;Q5JSZ5	E7EPN9;Q9Y520-4;Q9Y520-5;Q9Y520;Q9Y520-7;Q9Y520-2;Q9Y520-6;Q9Y520-3;A0A2R8YET2;H7C5N8;A0A2R8Y7F4	12;12;12;12;12;11;11;9;8;7;6;2;1;1;1	12;12;12;12;12;11;11;9;8;7;6;2;1;1;1	11;11;11;11;11;11;10;8;8;7;6;2;1;0;0	Protein PRRC2C	PRRC2C	15	12	12	11	12	12	11	6.4	6.4	6.1	308.77	2819	2819;2817;2849;2896;2898;2653;2752;2700;1090;1300;910;159;299;1535;2229	1	13	0	21.654	0.77208	1.231	20.545	10	3	Leave out requantified	0.77208	1.231	20.545	10	3	Leave out requantified	6.4	157380000	93006000	64371000	157380000	93006000	64371000				716	711;3402;4881;6172;6983;8052;11014;15156;15414;15480;15584;17855	True;True;True;True;True;True;True;True;True;True;True;True	726;3500;5006;6340;7168;8285;11326;15617;15880;15946;16054;18397
E7EPT4;P19404	E7EPT4;P19404	6;6	6;6	6;6	NADH dehydrogenase [ubiquinone] flavoprotein 2, mitochondrial	NDUFV2	2	6	6	6	6	6	6	35.3	35.3	35.3	27.907	252	252;249	1	8	0	30.124	0.5601	0.89588	37.205	8	4	Leave out requantified	0.5601	0.89588	37.205	8	4	Leave out requantified	35.3	136860000	75293000	61568000	136860000	75293000	61568000				717	70;3513;5248;12139;14399;18932	True;True;True;True;True;True	68;3614;5386;12505;14838;19510
E7EQR4;P15311;A0A2R8Y7M3;V9GZ54;A0A2R8Y5P0;E9PQ82;E9PNV3	E7EQR4;P15311	29;29;4;1;1;1;1	29;29;4;1;1;1;1	25;25;0;0;0;0;0	Ezrin	EZR	7	29	29	25	29	29	25	45.4	45.4	38.7	69.371	586	586;586;534;103;115;116;148	1	41	0	104.45	0.56006	0.86291	41.201	39	8	Leave out requantified	0.56006	0.86291	41.201	39	8	Leave out requantified	45.4	2489200000	1536500000	952640000	2489200000	1536500000	952640000				718	688;1159;1169;1457;1711;3016;3958;4310;6296;7277;7514;7823;8372;8400;9515;10315;10316;12464;12465;12920;12921;12922;13095;13160;13565;13572;14440;15103;16281	True;True;True;True;True;True;True;True;True;True;True;True;True;True;True;True;True;True;True;True;True;True;True;True;True;True;True;True;True	703;1187;1197;1500;1765;3106;4064;4421;6465;7481;7725;8045;8621;8651;9790;10610;10611;12844;12845;13320;13321;13322;13497;13562;13975;13982;14880;15564;16772
E7EQY1;Q96C01;C9JF51;C9J2Y4	E7EQY1;Q96C01	11;11;3;2	11;11;3;2	11;11;3;2	Protein FAM136A	FAM136A	4	11	11	11	11	11	11	40.8	40.8	40.8	26.776	245	245;138;163;105	1	13	0	143.34	0.73446	1.153	32.172	10	3	Leave out requantified	0.73446	1.153	32.172	10	3	Leave out requantified	40.8	312670000	173590000	139080000	312670000	173590000	139080000				719	645;2631;2632;2781;2842;2843;3457;3720;11202;13093;18216	True;True;True;True;True;True;True;True;True;True;True	657;2708;2709;2863;2926;2927;3556;3822;11525;13495;18768
E9PE34;E7ER40;E7EVH3;Q92576-2;Q92576	E9PE34;E7ER40;E7EVH3;Q92576-2;Q92576	1;1;1;1;1	1;1;1;1;1	1;1;1;1;1	PHD finger protein 3	PHF3	5	1	1	1	1	1	1	1.4	1.4	1.4	91.006	813	813;860;1072;1951;2039	1	1	0.0080617	1.2484	NaN	NaN	NaN	0	0	Median	NaN	NaN	NaN	0	0	Median	1.4	0	0	0	0	0	0				720	4539	TRUE	4653
E7ERS3;Q86VM9;H3BRN6;H3BRH3	E7ERS3;Q86VM9	3;3;1;1	3;3;1;1	3;3;1;1	Zinc finger CCCH domain-containing protein 18	ZC3H18	4	3	3	3	3	3	3	6.6	6.6	6.6	108.94	977	977;953;75;196	1	3	0	8.4599	0.66497	1.0711	1.3389	3	1	Median	0.66497	1.0711	1.3389	3	1	Median	6.6	53223000	36691000	16532000	53223000	36691000	16532000				721	3567;15395;16925	True;True;True	3668;15862;17431
E7ES68;G5E9D5;Q9BQ52-3;Q9BQ52-4;Q9BQ52;Q9BQ52-2;H7C2I4	E7ES68;G5E9D5;Q9BQ52-3;Q9BQ52-4;Q9BQ52;Q9BQ52-2;H7C2I4	5;5;5;5;5;4;3	5;5;5;5;5;4;3	5;5;5;5;5;4;3	Zinc phosphodiesterase ELAC protein 2	ELAC2	7	5	5	5	5	5	5	11.7	11.7	11.7	70.106	626	626;807;454;786;826;501;286	1	5	0	15.136	0.44283	0.64943	82.826	4	3	Median	0.44283	0.64943	82.826	4	3	Median	11.7	51217000	24897000	26319000	51217000	24897000	26319000				722	4001;4181;12290;13885;13886	True;True;True;True;True	4109;4290;12667;14303;14304
E7ESP4;P17301;E7EMF1;D6RG08;E9PB77	E7ESP4;P17301;E7EMF1;D6RG08;E9PB77	4;4;3;2;2	4;4;3;2;2	4;4;3;2;2	Integrin alpha-2	ITGA2	5	4	4	4	4	4	4	8.4	8.4	8.4	102.83	942	942;1181;815;175;641	1	4	0	19.607	0.73358	1.0639	24.873	3	1	Median	0.73358	1.0639	24.873	3	1	Median	8.4	50437000	30497000	19940000	50437000	30497000	19940000				723	7477;11119;12742;17475	True;True;True;True	7685;11438;13131;17995
E7EST3;E9PKV8;Q8N5M4;Q8N5M4-2	E7EST3;E9PKV8;Q8N5M4;Q8N5M4-2	1;1;1;1	1;1;1;1	1;1;1;1	Tetratricopeptide repeat protein 9C	TTC9C	4	1	1	1	1	1	1	17.1	17.1	17.1	9.4195	82	82;140;171;215	1	1	0.00042194	2.618	NaN	NaN	NaN	1	0	Median	NaN	NaN	NaN	1	0	Median	17.1	25413000	16424000	8989300	25413000	16424000	8989300				724	10319	TRUE	10614
E7ET15;O15042-2;O15042;E7EW00;H0Y8D9;H7C4V2;O15042-3;C9JDJ7;C9J5L1;U3KPT1	E7ET15;O15042-2;O15042;E7EW00;H0Y8D9	10;10;10;6;6;4;4;3;3;2	10;10;10;6;6;4;4;3;3;2	10;10;10;6;6;4;4;3;3;2	U2 snRNP-associated SURP motif-containing protein	U2SURP	10	10	10	10	10	10	10	16.6	16.6	16.6	118.25	1028	1028;1028;1029;425;439;290;620;130;161;125	1	10	0	16.072	0.56071	0.84946	16.966	8	2	Leave out requantified	0.56071	0.84946	16.966	8	2	Leave out requantified	16.6	168190000	112400000	55795000	168190000	112400000	55795000				725	36;4506;4724;4852;4924;5174;5903;14688;17358;19148	True;True;True;True;True;True;True;True;True;True	36;4619;4842;4975;5050;5306;6067;15132;17873;19734
E9PF06;H0Y9G6;E7ETU7;P09001	E9PF06;H0Y9G6;E7ETU7;P09001	1;1;1;1	1;1;1;1	1;1;1;1	39S ribosomal protein L3, mitochondrial	MRPL3	4	1	1	1	1	1	1	10.2	10.2	10.2	19.58	176	176;363;375;348	1	1	0	4.0311	NaN	NaN	NaN	1	0	Median	NaN	NaN	NaN	1	0	Median	10.2	13755000	9523400	4232100	13755000	9523400	4232100				726	14423	TRUE	14863
E7ETY2;Q13428-6;Q13428-7;A0A3B3IS06;H0Y8Y7;Q13428-5;A0A2R8Y857;H0YA99;A0A2R8Y4M7;H0YAB7	E7ETY2;Q13428-6;Q13428-7;A0A3B3IS06;H0Y8Y7;Q13428-5	19;19;19;17;15;15;6;3;2;1	1;1;1;1;0;0;0;0;0;0	1;1;1;1;0;0;0;0;0;0	Treacle protein	TCOF1	10	19	1	1	19	1	1	17.9	2.3	2.3	152.3	1488	1488;1450;1451;1358;994;958;297;188;108;148	1	1	0.0039841	1.4597	NaN	NaN	NaN	1	1	Median	NaN	NaN	NaN	1	1	Median	17.9	9013400	7006900	2006500	9013400	7006900	2006500				727	177;235;305;306;948;4263;6293;6362;6625;8056;8368;9286;14746;16221;16688;16888;17035;17651;18099	False;False;False;False;False;False;False;False;False;True;False;False;False;False;False;False;False;False;False	180;239;308;309;970;4374;6462;6535;6800;8289;8617;9558;15193;16709;17192;17393;17540;18176;18645
E7EUH7;Q96PZ0;Q96PZ0-2;H0Y863	E7EUH7;Q96PZ0;Q96PZ0-2;H0Y863	2;2;2;1	2;2;2;1	2;2;2;1	Pseudouridylate synthase 7 homolog	PUS7	4	2	2	2	2	2	2	7.4	7.4	7.4	50.552	448	448;661;667;132	1	2	0.00041701	2.5511	NaN	NaN	NaN	1	1	Median	NaN	NaN	NaN	1	1	Median	7.4	11755000	7415000	4339800	11755000	7415000	4339800				728	5483;19141	True;True	5629;19727
E7EVA0;P27816;A0A804HKE7;P27816-6;P27816-2;P27816-5;P27816-4;H7C4C5;H0Y2V1;B5MEG9;F8W9U4;H7C456;A0A0J9YVV8;A0A0J9YW37;P27816-7	E7EVA0;P27816;A0A804HKE7;P27816-6;P27816-2;P27816-5	36;36;35;34;30;21;14;12;10;10;10;8;3;3;3	36;36;35;34;30;21;14;12;10;10;10;8;3;3;3	36;36;35;34;30;21;14;12;10;10;10;8;3;3;3	Microtubule-associated protein;Microtubule-associated protein 4	MAP4	15	36	36	36	36	36	36	25.7	25.7	25.7	245.44	2297	2297;1152;2296;1135;979;809;872;493;463;760;828;283;76;140;99	1	41	0	322.31	0.49045	0.79624	48.13	38	9	Leave out requantified	0.49045	0.79624	48.13	38	9	Leave out requantified	25.7	1385100000	896900000	488180000	1385100000	896900000	488180000				729	507;508;1208;1438;1988;2797;3116;3337;3348;3350;3351;3763;4075;6003;7194;8283;9017;9299;9300;10936;12238;12239;12303;12304;14668;15860;16021;16041;16091;16441;16933;17001;17008;17009;17722;18696	True;True;True;True;True;True;True;True;True;True;True;True;True;True;True;True;True;True;True;True;True;True;True;True;True;True;True;True;True;True;True;True;True;True;True;True	517;518;1238;1481;2051;2879;3208;3432;3444;3446;3447;3865;4183;6171;7397;8530;9282;9571;9572;11242;12614;12615;12680;12681;15111;16339;16504;16524;16577;16933;17439;17506;17513;17514;18248;19265
E7EW33;H7C229;E7EVJ5;Q96F07-2;Q96F07;H0YL50;A0A0G2JR96;A0A0G2JQT1	E7EW33;H7C229;E7EVJ5;Q96F07-2;Q96F07;H0YL50	4;4;4;4;3;2;1;1	1;1;1;1;1;0;0;0	1;1;1;1;1;0;0;0	Cytoplasmic FMR1-interacting protein 2	CYFIP2;CYFIP1	8	4	1	1	4	1	1	4.7	1.2	1.2	122.46	1057	1057;1117;1227;1253;1278;176;862;862	1	1	0.0022422	1.6684	NaN	NaN	NaN	0	0	Median	NaN	NaN	NaN	0	0	Median	4.7	3268800	3268800	0	3268800	3268800	0				730	9696;13441;15636;18759	False;False;True;False	9977;13848;16107;19332
E7EVX8;Q8WWY3;Q8WWY3-4	E7EVX8;Q8WWY3;Q8WWY3-4	4;4;2	4;4;2	4;4;2	U4/U6 small nuclear ribonucleoprotein Prp31	PRPF31	3	4	4	4	4	4	4	12.6	12.6	12.6	54.766	493	493;499;491	1	4	0	18.345	0.7316	1.0721	23.721	4	1	Leave out requantified	0.7316	1.0721	23.721	4	1	Leave out requantified	12.6	105550000	72505000	33047000	105550000	72505000	33047000				731	11421;15324;15325;18295	True;True;True;True	11751;15790;15791;18848
E7EW05;Q9NVU7-2;Q9NVU7	E7EW05;Q9NVU7-2;Q9NVU7	2;2;2	2;2;2	2;2;2	Protein SDA1 homolog	SDAD1	3	2	2	2	2	2	2	3.2	3.2	3.2	75.44	650	650;590;687	1	2	0.00039293	2.0403	0.41225	0.62601	30.107	2	1	Median	0.41225	0.62601	30.107	2	1	Median	3.2	27764000	18503000	9261000	27764000	18503000	9261000				732	16677;18108	True;True	17180;18654
E7EW35	E7EW35	1	1	1		PRPSAP2	1	1	1	1	1	1	1	11.8	11.8	11.8	17.92	161	161	1	1	0.0080758	1.2617	NaN	NaN	NaN	1	1	Median	NaN	NaN	NaN	1	1	Median	11.8	10743000	9793600	949530	10743000	9793600	949530				733	9965	TRUE	10252
E7EX17;P23588;P23588-2;F8VX11;F8VSC7;F8VP89;F8W0K0;F8VYE9;F8VRU1	E7EX17;P23588;P23588-2	20;20;18;9;7;7;6;5;4	20;20;18;9;7;7;6;5;4	20;20;18;9;7;7;6;5;4	Eukaryotic translation initiation factor 4B	EIF4B	9	20	20	20	20	20	20	51.8	51.8	51.8	69.697	616	616;611;572;360;227;275;169;185;175	1	24	0	323.31	0.73616	1.116	57.358	19	1	Leave out requantified	0.73616	1.116	57.358	19	1	Leave out requantified	51.8	1469000000	816070000	652920000	1469000000	816070000	652920000				734	297;1838;6371;6569;9885;10273;12107;12854;13876;14526;15048;15174;15241;15560;16239;16385;17349;18139;18140;18730	True;True;True;True;True;True;True;True;True;True;True;True;True;True;True;True;True;True;True;True	301;1897;6544;6744;10172;10567;12473;13252;14294;14967;15508;15635;15705;16028;16729;16877;17864;18686;18687;19299
E7EX40;Q6WKZ4-2;Q6WKZ4-3;Q6WKZ4	E7EX40;Q6WKZ4-2;Q6WKZ4-3;Q6WKZ4	2;2;2;2	2;2;2;2	2;2;2;2	Rab11 family-interacting protein 1	RAB11FIP1	4	2	2	2	2	2	2	6.6	6.6	6.6	54.832	501	501;439;649;1283	1	2	0	4.4537	0.35184	0.51634	37.774	2	2	Median	0.35184	0.51634	37.774	2	2	Median	6.6	19384000	15178000	4205400	19384000	15178000	4205400				735	3981;8483	True;True	4087;8737
E9PGZ1;E7EX44;Q05682-5;Q05682-3;Q05682-4;Q05682-6;Q05682-2;Q05682;C9J813;A0A6Q8PGI1;C9JE79;F8WE61;C9JEK3	E9PGZ1;E7EX44;Q05682-5;Q05682-3;Q05682-4;Q05682-6;Q05682-2;Q05682;C9J813	9;9;9;9;8;8;8;8;7;3;1;1;1	9;9;9;9;8;8;8;8;7;3;1;1;1	9;9;9;9;8;8;8;8;7;3;1;1;1	Caldesmon	CALD1	13	9	9	9	9	9	9	24.4	24.4	24.4	61.705	536	536;557;532;558;538;563;564;793;459;205;72;85;132	1	9	0	30.047	0.6976	1.123	43.68	9	2	Leave out requantified	0.6976	1.123	43.68	9	2	Leave out requantified	24.4	126060000	68469000	57595000	126060000	68469000	57595000				736	6349;9491;11382;11636;12774;13576;13855;14671;18818	True;True;True;True;True;True;True;True;True	6522;9765;11711;11979;13166;13986;14273;15114;19395
E7EX70;Q9GZS1;Q9GZS1-1	E7EX70;Q9GZS1	3;3;1	3;3;1	3;3;1	DNA-directed RNA polymerase I subunit RPA49	POLR1E	3	3	3	3	3	3	3	30.5	30.5	30.5	15.862	141	141;419;481	1	3	0	4.0455	0.96044	1.397	15.693	2	1	Median	0.96044	1.397	15.693	2	1	Median	30.5	23886000	12084000	11803000	23886000	12084000	11803000				737	2330;5320;18704	True;True;True	2401;5460;19273
E9PB18;Q6UXG2-3;Q6UXG2-2;Q6UXG2-4;Q6UXG2	E9PB18;Q6UXG2-3;Q6UXG2-2;Q6UXG2-4;Q6UXG2	2;2;2;2;2	2;2;2;2;2	2;2;2;2;2	UPF0577 protein KIAA1324	KIAA1324	5	2	2	2	2	2	2	2.8	2.8	2.8	99.365	901	901;926;995;1004;1013	1	2	0	3.4586	NaN	NaN	NaN	0	0	Median	NaN	NaN	NaN	0	0	Median	2.8	6617600	6617600	0	6617600	6617600	0				738	7581;14953	True;True	7794;15410
E9PB90;P52789	E9PB90;P52789	10;10	10;10	9;9	Hexokinase;Hexokinase-2	HK2	2	10	10	9	10	10	9	13	13	13	98.972	889	889;917	1	11	0	26.545	0.85938	1.3422	42.608	10	4	Leave out requantified	0.85938	1.3422	42.608	10	4	Leave out requantified	13	157310000	78809000	78502000	157310000	78809000	78502000				739	2547;3164;5414;9635;12817;13893;14082;15523;15524;16500	True;True;True;True;True;True;True;True;True;True	2623;3257;5557;9914;13213;14311;14504;15990;15991;16995
Q13557-8;Q13557-9;Q13557-11;E9PF82;Q13557-6;Q13557-3;Q13557-4;Q13557;Q13557-5;E9PBG7;Q13557-12;Q13557-10;D6R938;A0A804HIC9;D6RFJ0;A0A5F9ZH21;Q9UQM7-2;Q13554-4;Q9UQM7;A0A5F9ZHR5;Q13554-5;Q13554-3;A0A5F9ZHY2;A0A5K1VW76;A0A5F9ZH50;A0A5F9ZHM9;H0Y9C2;Q13554;Q13554-2;Q13554-8;Q13554-6;Q13554-7;H7BXS4;Q8WU40;Q13555-7;Q13555-5;Q13555-4;Q13555-8;H0Y9J2;Q13555-9;H0Y6G2;Q5SWX3;A0A2Q3DQE3;Q13555-11;Q13555-10…	Q13557-8;Q13557-9;Q13557-11;E9PF82;Q13557-6;Q13557-3;Q13557-4;Q13557;Q13557-5;E9PBG7;Q13557-12;Q13557-10;D6R938;A0A804HIC9;D6RFJ0;A0A5F9ZH21;Q9UQM7-2;Q13554-4;Q9UQM7;A0A5F9ZHR5;Q13554-5;Q13554-3;A0A5F9ZHY2;A0A5K1VW76;A0A5F9ZH50;A0A5F9ZHM9;H0Y9C2;Q13554;Q13554-2;Q13554-8;Q13554-6;Q13554-7	6;6;6;6;6;6;6;6;6;6;6;6;5;4;4;4;4;4;4;4;4;4;4;4;4;4;3;3;3;3;3;3;2;2;2;2;2;2;2;2;2;2;2;2;2;2;2;2;2;1;1;1	6;6;6;6;6;6;6;6;6;6;6;6;5;4;4;4;4;4;4;4;4;4;4;4;4;4;3;3;3;3;3;3;2;2;2;2;2;2;2;2;2;2;2;2;2;2;2;2;2;1;1;1	6;6;6;6;6;6;6;6;6;6;6;6;5;4;4;4;4;4;4;4;4;4;4;4;4;4;3;3;3;3;3;3;2;2;2;2;2;2;2;2;2;2;2;2;2;2;2;2;2;1;1;1	Calcium/calmodulin-dependent protein kinase type II subunit delta;Calcium/calmodulin-dependent protein kinase type II subunit alpha;Calcium/calmodulin-dependent protein kinase type II subunit beta	CAMK2D;CAMK2A;CAMK2B	52	6	6	6	6	6	6	15.1	15.1	15.1	54.127	478	478;489;524;533;513;510;519;499;498;512;478;492;498;458;548;478;489;479;478;489;518;503;362;421;559;467;194;666;542;517;492;449;362;453;533;527;529;556;182;542;588;516;556;539;495;524;588;558;547;173;184;168	1	8	0	9.4536	0.64325	0.94987	27.08	5	3	Median	0.64325	0.94987	27.08	5	3	Median	15.1	47657000	32875000	14782000	47657000	32875000	14782000				740	823;3271;5309;5468;9878;12568	True;True;True;True;True;True	844;3364;5449;5613;10165;12952
E9PBS1;P22234;P22234-2;D6RF62	E9PBS1;P22234;P22234-2	17;17;16;5	17;17;16;5	17;17;16;5	Multifunctional protein ADE2;Phosphoribosylaminoimidazole-succinocarboxamide synthase;Phosphoribosylaminoimidazole carboxylase	PAICS	4	17	17	17	17	17	17	33.4	33.4	33.4	45.651	413	413;425;432;333	1	23	0	54.833	0.55287	0.85065	38.217	20	2	Leave out requantified	0.55287	0.85065	38.217	20	2	Leave out requantified	33.4	1155600000	733950000	421660000	1155600000	733950000	421660000				741	389;719;2048;2049;2600;3270;3397;4673;4674;7665;8205;8423;8424;16422;16423;18038;18441	True;True;True;True;True;True;True;True;True;True;True;True;True;True;True;True;True	394;735;2111;2112;2676;3363;3495;4789;4790;7885;8450;8675;8676;16914;16915;18584;19000
E9PCB6;Q9BYT8	E9PCB6;Q9BYT8	1;1	1;1	1;1	Neurolysin, mitochondrial	NLN	2	1	1	1	1	1	1	2	2	2	68.867	600	600;704	1	1	0	3.3341	NaN	NaN	NaN	1	1	Median	NaN	NaN	NaN	1	1	Median	2	8749400	5495000	3254400	8749400	5495000	3254400				742	8265	TRUE	8511
E9PCG9;Q02338;C9K0G7;H7C2W1;C9JM78;C9JQ90;A0A0G2JRX6	E9PCG9;Q02338;C9K0G7	3;3;2;1;1;1;1	3;3;2;1;1;1;1	3;3;2;1;1;1;1	D-beta-hydroxybutyrate dehydrogenase, mitochondrial	BDH1	7	3	3	3	3	3	3	22.7	22.7	22.7	29.012	256	256;343;166;129;168;186;187	1	3	0	3.003	0.57009	0.82982	60.085	3	1	Median	0.57009	0.82982	60.085	3	1	Median	22.7	38489000	28841000	9648400	38489000	28841000	9648400				743	6501;17144;18379	True;True;True	6674;17654;18933
[truncated: 2,229 more rows]
[truncated: 7 more columns]

## Sheet: boxplot analysis
Protein IDs	Protein names	Gene names	Ratio H/L normalized	Log2(H/L)	Potential contaminant
P16401	Histone H1.5	HIST1H1B	0.10901	-3.19746760861303
A0A0G2JR65;A0A0G2JM87;A0A6Q8PGX3;A0A6Q8PFN2;Q9UMI9		MUC2	0.1734	-2.52782419632761													Negative: enriched in WT
Q8IUE6	Histone H2A type 2-B	HIST2H2AB	0.2198	-2.18573670860022		red = LS WT SAP (light)											Positive: emriched in KO
[truncated: 2,941 more rows]
