# Supplementary material for: Human Mucin-2–Producing Colonic Goblet-Like Cells Secrete the Chemokine CXCL8 by Activating Multiple Proinflammatory Pathways in Response to Entamoeba histolytica
Source: Am J Pathol. 2025 Mar 22;195(6):1085–108. doi: 10.1016/j.ajpath.2025.02.008 (PMC12163493; doi:10.1016/j.ajpath.2025.02.008)
Supplement: Supplemental Table S3 [file mmc3.xlsx]

## Sheet: proteinGroups
Supplementary Table 3. Protein groups from shotgun proteomic analysis of LS174T WT cells basally and treated with soluble amoebic proteins (SAP). Protein IDs from Uniprot (https://www.uniprot.org, accessed June 20, 2023).
Protein IDs	Majority protein IDs	Peptide counts (all)	Peptide counts (razor+unique)	Peptide counts (unique)	Protein names	Gene names	Number of proteins	Peptides	Razor + unique peptides	Unique peptides	Sequence coverage [%]	Unique + razor sequence coverage [%]	Unique sequence coverage [%]	Mol. weight [kDa]	Sequence length	Sequence lengths	Q-value	Score	Ratio H/L	Ratio H/L normalized	Ratio H/L variability [%]	Ratio H/L count	Ratio H/L iso-count	Ratio H/L type	Intensity	Intensity L	Intensity H	Only identified by site	Reverse	Potential contaminant	id	Peptide IDs	Peptide is razor	Mod. peptide IDs	Evidence IDs	MS/MS IDs	Best MS/MS	Deamidation (NQ) site IDs	Oxidation (M) site IDs	Deamidation (NQ) site positions	Oxidation (M) site positions
A0A024QZP7;P06493;E5RIU6;A0A087WZZ9;P06493-2	A0A024QZP7;P06493;E5RIU6;A0A087WZZ9;P06493-2	3;3;2;2;2	3;3;2;2;2	2;2;1;1;2	Cyclin-dependent kinase 1	CDC2;CDK1	5	3	3	2	11.4	11.4	8.8	34.081	297	297;297;189;224;240	0	4.2109	0.46849	0.84834	32.267	3	1	Median	26203000	15650000	10553000				0	8805;9101;11272	True;True;True	9012;9314;11564	11097;11479;14244	19385;20097;20098;24720;24721	19385;20097;24721
A0A024QZX5;A0A087X1N8;P35237;A0A2R8YD12;A0A2R8Y6A7;A0A2R8YDD0;A0A2R8Y517	A0A024QZX5;A0A087X1N8;P35237;A0A2R8YD12;A0A2R8Y6A7	6;6;6;5;3;1;1	6;6;6;5;3;1;1	6;6;6;5;3;1;1	Serpin B6	SERPINB6	7	6	6	6	23.9	23.9	23.9	43.024	380	380;395;376;332;171;61;77	0	22.313	0.23637	0.39626	58.637	5	4	Median	25445000	20962000	4482700				1	336;4603;5213;6185;13018;13318	True;True;True;True;True;True	344;4699;5326;6332;13355;13663	432;5779;6521;7765;7766;16438;16842	819;820;10070;11310;13595;13596;28522;29259	820;10070;11310;13595;28522;29259
A0A024R0K5;P06731-2;P06731;A0A087WYX0;M0R3J1;T2HUW8;P13688-3;P31997;P13688-4;P13688-11;P13688-9;P13688-2;P13688-6;P13688-5;P13688-8;P13688-10;P13688	A0A024R0K5;P06731-2;P06731;A0A087WYX0	4;4;4;2;1;1;1;1;1;1;1;1;1;1;1;1;1	4;4;4;2;1;1;1;1;1;1;1;1;1;1;1;1;1	4;4;4;2;1;1;1;1;1;1;1;1;1;1;1;1;1	Carcinoembryonic antigen-related cell adhesion molecule 5	CEACAM5	17	4	4	4	8.7	8.7	8.7	76.795	702	702;701;702;524;194;346;321;349;351;368;399;417;430;461;464;468;526	0	8.0874	0.69337	1.2235	34.692	5	0	Leave out requantified	125260000	77259000	47997000				2	2070;7805;12855;15233	True;True;True;True	2119;7987;7988;13189;15613	2631;9857;9858;16242;19203	4747;4748;17227;17228;17229;17230;17231;28153;33477;33478	4748;17228;28153;33478
A0A024R4E5;Q00341;Q00341-2;H0Y394;C9JIZ1;C9JZI8;C9J5E5;H7BZC3;H7C0A4;C9JHS7;C9JHZ8;C9JES8;H7C2D1;C9JT62;C9JK79;C9JBS3;C9JEJ8;C9JHN6;C9JHS9;C9J739;C9JMQ6;C9JQ82	A0A024R4E5;Q00341;Q00341-2;H0Y394	21;20;17;13;6;5;5;5;5;4;4;4;4;3;3;2;2;2;1;1;1;1	21;20;17;13;6;5;5;5;5;4;4;4;4;3;3;2;2;2;1;1;1;1	21;20;17;13;6;5;5;5;5;4;4;4;4;3;3;2;2;2;1;1;1;1	Vigilin	HDLBP	22	21	21	21	26.7	26.7	26.7	141.44	1268	1268;1268;1235;973;224;164;221;267;332;126;141;147;308;96;128;69;79;81;17;19;46;53	0	36.454	0.56014	0.99676	61.93	19	5	Leave out requantified	160760000	104370000	56391000				3	51;572;1623;2394;2726;2766;2944;3385;6820;7283;7328;8131;9074;9281;9997;10539;10907;12240;14211;15628;16391	True;True;True;True;True;True;True;True;True;True;True;True;True;True;True;True;True;True;True;True;True	52;585;1663;2449;2786;2826;3010;3460;6974;7448;7494;8326;9287;9499;10231;10797;11181;12562;14572;16015;16794	66;67;723;2063;3032;3033;3448;3497;3498;3737;4281;8552;9201;9257;10250;11447;11718;12596;13292;13754;15488;17929;17930;17931;19687;20686	114;115;116;1307;1308;1309;3727;5407;5408;6095;6158;6159;6599;7545;7546;14992;16108;16213;16214;17903;17904;17905;20034;20035;20036;20536;21957;23143;23908;23909;26848;26849;31178;31179;31180;34294;34295;36130	116;1307;3727;5408;6095;6158;6599;7545;14992;16108;16214;17905;20034;20536;21957;23143;23909;26849;31180;34295;36130
A0A024R571;Q9H4M9;C9J2Z4;C9JIJ3;C9IZH1;C9JC03;Q9NZN3-2;Q9NZN3;Q9NZN4	A0A024R571;Q9H4M9;C9J2Z4	4;4;2;1;1;1;1;1;1	4;4;2;1;1;1;1;1;1	4;4;2;1;1;1;1;1;1	EH domain-containing protein 1	EHD1	9	4	4	4	10.8	10.8	10.8	61.927	548	548;534;306;145;148;374;175;535;543	0	5.839	0.76161	1.2324	33.742	4	2	Median	17487000	9732500	7754600				4	8810;9561;9671;11921	True;True;True;True	9017;9784;9895;12237	11102;12061;12199;15092;15093	19393;19394;21108;21342;21343;26156;26157	19394;21108;21343;26156
A0A024RA52;P25787;A0A7I2V2H3;A0A7I2YQP7;C9JCK5;H3BT36	A0A024RA52;P25787;A0A7I2V2H3	11;11;9;4;4;2	11;11;9;4;4;2	11;11;9;4;4;2	Proteasome subunit alpha type;Proteasome subunit alpha type-2	PSMA2	6	11	11	11	56.8	56.8	56.8	25.898	234	234;234;182;156;164;48	0	49.589	0.54877	0.98279	70.791	12	3	Leave out requantified	233520000	156360000	77163000				5	166;167;6741;6903;8501;8888;10217;10335;13484;14369;17661	True;True;True;True;True;True;True;True;True;True;True	170;171;6895;7059;8706;9099;10455;10581;13830;14733;18104	217;218;8441;8442;8667;8668;10732;11204;12866;13021;13022;17032;18129;22290	404;405;406;14805;14806;14807;14808;15178;15179;18773;19585;22394;22654;22655;29577;31560;38909;38910	405;406;14806;15179;18773;19585;22394;22654;29577;31560;38909	0		42
A0A7P0MQS5;A0A024RCR6;A0A0G2JK23;A0A7I2V508;P46379-2;P46379;P46379-3;A0A0G2JL47;P46379-4;P46379-5;H0Y4L1;F6TC96;F6UR09;F6U1F2;F6XTU0;A0A7I2V3H1;H0Y710;A0A0G2JJR8;A0A1B0GX79;F6WML8;F6VEM6;F6X9W3;F6U341;F6S6P2;X6REW1;A0A0G2JJM1	A0A7P0MQS5;A0A024RCR6;A0A0G2JK23;A0A7I2V508;P46379-2;P46379;P46379-3;A0A0G2JL47;P46379-4;P46379-5	3;3;3;3;3;3;3;2;2;2;1;1;1;1;1;1;1;1;1;1;1;1;1;1;1;1	3;3;3;3;3;3;3;2;2;2;1;1;1;1;1;1;1;1;1;1;1;1;1;1;1;1	3;3;3;3;3;3;3;2;2;2;1;1;1;1;1;1;1;1;1;1;1;1;1;1;1;1	Large proline-rich protein BAG6	BAT3;BAG6	26	3	3	3	5.5	5.5	5.5	116.33	1100	1100;1126;1132;1173;1126;1132;1162;1077;903;1077;136;158;197;206;215;225;226;232;243;244;258;259;262;515;742;742	0	5.8308	0.6162	0.92658	1.7577	2	1	Median	11683000	9441300	2242000				6	1355;2783;16509	True;True;True	1394;2843;16922	1730;3515;20859	3113;6183;36473	3113;6183;36473
A0A044PY82;Q96FF7	A0A044PY82;Q96FF7	3;3	3;3	3;3	Uncharacterized protein LOC113230	LOC113230	2	3	3	3	15	15	15	39.004	361	361;219	0	11.53	0.8979	1.8493	50.229	3	2	Plateau	24484000	12539000	11946000				7	14438;16602;16906	True;True;True	14802;17018;17328	18216;20982;21347	31709;36691;37290	31709;36691;37290
H7BXG6;M0R167;Q05GC8;A0A075B6F0;Q96PN7-2;Q96PN7-3;Q9H0D2-2;Q96PN7-4;Q96PN7-5;Q96PN7;Q9H0D2	H7BXG6;M0R167;Q05GC8;A0A075B6F0;Q96PN7-2;Q96PN7-3;Q9H0D2-2;Q96PN7-4;Q96PN7-5;Q96PN7;Q9H0D2	1;1;1;1;1;1;1;1;1;1;1	1;1;1;1;1;1;1;1;1;1;1	1;1;1;1;1;1;1;1;1;1;1	Transcriptional-regulating factor 1;Zinc finger protein 541	ZNF541;BCAR2;TRERF1	11	1	1	1	1.3	1.3	1.3	73.369	679	679;866;1220;1365;956;968;1088;1117;1129;1200;1346	1	-2	NaN	NaN	NaN	0	0	Median	0	0	0	+			8	7608	TRUE	7784	9607	16805	16805		0		641
H0Y7V4;A0A075B6F3;Q96JB1-2;Q96JB1	H0Y7V4;A0A075B6F3;Q96JB1-2;Q96JB1	2;2;2;2	2;2;2;2	2;2;2;2	Dynein heavy chain 8, axonemal	DNAH8	4	2	2	2	0.6	0.6	0.6	478.87	4188	4188;4707;4454;4490	1	-2	NaN	NaN	NaN	0	0	Median	1354900	1354900	0	+			9	5965;13706	True;True	6109;14058	7491;17317	13108;30088	13108;30088		1		2710
A0A075B6Q2;Q5T0N5-3;Q5T0N5-4;Q5T0N5-2;Q5T0N5-5;Q5T0N5	A0A075B6Q2;Q5T0N5-3;Q5T0N5-4;Q5T0N5-2;Q5T0N5-5;Q5T0N5	2;2;2;2;2;2	2;2;2;2;2;2	2;2;2;2;2;2	Formin-binding protein 1-like	FNBP1L	6	2	2	2	8	8	8	51.232	451	451;547;551;600;604;605	0	3.2806	0.77855	1.2037	11.269	2	0	Median	6209400	3077000	3132400				10	931;13313	True;True	953;13658	1172;16837	2148;29253	2148;29253
A0A075B785;A0A2R8Y566;Q9P260;Q9P260-2	A0A075B785;A0A2R8Y566;Q9P260;Q9P260-2	1;1;1;1	1;1;1;1	1;1;1;1	LisH domain and HEAT repeat-containing protein KIAA1468	KIAA1468	4	1	1	1	1.3	1.3	1.3	112.71	1017	1017;1216;1216;1250	0.0072993	1.0771	NaN	NaN	NaN	0	0	Median	1288000	1288000	0				11	2185	TRUE	2236	2777	4969	4969
C9J2G0;A0A075B7D2;F8W733;Q9NXR7-4;Q9NXR7-3;Q9NXR7;Q9NXR7-1	C9J2G0;A0A075B7D2;F8W733;Q9NXR7-4;Q9NXR7-3;Q9NXR7;Q9NXR7-1	1;1;1;1;1;1;1	1;1;1;1;1;1;1	1;1;1;1;1;1;1	BRCA1-A complex subunit BRE	BRE	7	1	1	1	9.2	9.2	9.2	17.339	153	153;166;284;376;379;383;415	0	3.0112	NaN	NaN	NaN	1	1	Median	1827800	1490700	337140				12	13290	TRUE	13634	16796	29148	29148
E9PIR7;F8W809;A0A087WSW9;A0A182DWI3;A0A087WSY9;Q16881-5;Q16881-2;Q16881-4;Q16881-3;Q16881-6;Q16881;E2QRB9;Q16881-7;E9PKD3;E9PLT3;E9PKI4;A0A0B4J225;E9PIZ5;E9PQI3	E9PIR7;F8W809;A0A087WSW9;A0A182DWI3;A0A087WSY9;Q16881-5;Q16881-2;Q16881-4;Q16881-3;Q16881-6;Q16881;E2QRB9;Q16881-7	9;9;9;9;9;9;9;9;9;9;9;8;8;3;2;2;2;2;1	9;9;9;9;9;9;9;9;9;9;9;8;8;3;2;2;2;2;1	8;8;8;8;8;8;8;8;8;8;8;7;7;2;1;1;1;1;1	Thioredoxin reductase 1, cytoplasmic	TXNRD1	19	9	9	8	37.1	37.1	34	53.166	482	482;498;548;568;648;499;543;551;598;614;649;460;461;175;70;72;103;139;53	0	20.95	0.63491	1.2349	35.093	9	6	Leave out requantified	100400000	62740000	37659000				13	2049;7855;10397;11989;16750;17085;17122;17193;17265	True;True;True;True;True;True;True;True;True	2098;8041;10646;12305;17170;17510;17549;17621;17697	2606;9915;13105;15185;21167;21168;21566;21614;21615;21700;21797	4696;4697;17325;22807;26320;36996;36997;37651;37652;37653;37740;37741;37742;37743;37744;37884;38036	4697;17325;22807;26320;36997;37652;37742;37884;38036
A0A087WT20;Q9NV06;E5RHM4;A0A087X1F8;B3KME9	A0A087WT20;Q9NV06;E5RHM4;A0A087X1F8;B3KME9	2;2;1;1;1	2;2;1;1;1	2;2;1;1;1	DDB1- and CUL4-associated factor 13	DCAF13	5	2	2	2	4.9	4.9	4.9	67.55	597	597;445;185;204;221	0.00043365	2.1181	0.70211	1.0806	9.366	2	1	Median	6523200	3362900	3160300				14	10503;13545	True;True	10758;13893	13247;17106	23076;29698;29699;29700;29701;29702	23076;29700
A0A087WT44;P30519-2;P30519;I3L159;I3L1F5;I3L1Y2	A0A087WT44;P30519-2;P30519;I3L159;I3L1F5;I3L1Y2	8;8;8;5;5;4	8;8;8;5;5;4	8;8;8;5;5;4	Heme oxygenase 2	HMOX2	6	8	8	8	28.4	28.4	28.4	41.669	370	370;287;316;229;238;110	0	26.66	0.76182	1.4055	64.905	8	2	Leave out requantified	87406000	52036000	35370000				15	561;1099;4366;4367;7501;9874;10779;17648	True;True;True;True;True;True;True;True	574;1126;4452;4453;7670;10105;11042;18091	709;1384;5481;5482;9458;12443;13588;22271	1286;2516;2517;9544;9545;9546;16548;21715;23621;38880	1286;2516;9544;9546;16548;21715;23621;38880
A0A087WT53;Q96QZ7-7;Q96QZ7-6;Q96QZ7-2;Q96QZ7;H7C4S7;A0A087WXD2;H7C5T8;H7C4U7;H7C535;Q96QZ7-4;Q96QZ7-3;Q96QZ7-5	A0A087WT53;Q96QZ7-7;Q96QZ7-6;Q96QZ7-2;Q96QZ7;H7C4S7;A0A087WXD2;H7C5T8;H7C4U7;H7C535;Q96QZ7-4;Q96QZ7-3;Q96QZ7-5	2;2;2;2;2;1;1;1;1;1;1;1;1	2;2;2;2;2;1;1;1;1;1;1;1;1	2;2;2;2;2;1;1;1;1;1;1;1;1	Membrane-associated guanylate kinase, WW and PDZ domain-containing protein 1	MAGI1	13	2	2	2	2.2	2.2	2.2	128.07	1155	1155;1425;1451;1462;1491;185;980;1014;1131;1136;1160;1256;1287	0.006947	1.0819	NaN	NaN	NaN	0	0	Median	8181200	0	8181200				16	4247;15447	True;True	4331;15830	5334;19462	9299;33888	9299;33888
G3V4F2;A0A087X0W7;A0A087WT95;Q86TX2;P49753;Q3I5F7	G3V4F2;A0A087X0W7;A0A087WT95;Q86TX2;P49753;Q3I5F7	2;2;2;2;2;1	2;2;2;2;2;1	2;2;2;2;2;1	Acyl-coenzyme A thioesterase 1;Acyl-coenzyme A thioesterase 2, mitochondrial;Putative acyl-coenzyme A thioesterase 6	ACOT1;ACOT2;ACOT6	6	2	2	2	7.6	7.6	7.6	43.733	395	395;421;463;421;483;421	0	2.9496	0.74989	1.1643	10.109	2	0	Median	6837500	3708600	3128900				17	5927;15346	True;True	6071;15729	7448;19344	13036;33702	13036;33702
A0A087WTB8;Q5TBK7;P15374	A0A087WTB8;Q5TBK7;P15374	3;3;3	3;3;3	3;3;3	Ubiquitin carboxyl-terminal hydrolase;Ubiquitin carboxyl-terminal hydrolase isozyme L3	UCHL3	3	3	3	3	18.6	18.6	18.6	21.945	194	194;228;230	0	4.144	2.0578	3.4733	166.64	2	1	Median	21959000	6561200	15397000				18	4880;4956;13990	True;True;True	4979;5058;14347	6107;6195;17655	10601;10736;30663	10601;10736;30663
F5H5N1;A0A087WXF6;A0A087WTI3;F5GXJ1;O75251-2;O75251	F5H5N1;A0A087WXF6;A0A087WTI3;F5GXJ1;O75251-2;O75251	1;1;1;1;1;1	1;1;1;1;1;1	1;1;1;1;1;1	NADH dehydrogenase [ubiquinone] iron-sulfur protein 7, mitochondrial	NDUFS7	6	1	1	1	7.7	7.7	7.7	19.77	182	182;214;214;236;206;213	0.00081766	1.6833	0.44928	0.73834	4.7611	2	2	Median	12158000	8789700	3368800				19	12465	TRUE	12788	15750;15751	27297;27298	27297
A0A087WTJ9;Q8IWV7	A0A087WTJ9;Q8IWV7	1;1	1;1	1;1	E3 ubiquitin-protein ligase UBR1	UBR1	2	1	1	1	1.1	1.1	1.1	124.07	1070	1070;1749	0.0079394	1.0292	NaN	NaN	NaN	1	0	Median	131220000	93023000	38201000				20	12155	TRUE	12475	15386	26662	26662	213	2;3	1041	1034;1037
K9J972;H7C5Z8;A0A087WTM9;P25445-7;P25445-6;P25445	K9J972;H7C5Z8;A0A087WTM9;P25445-7;P25445-6;P25445	1;1;1;1;1;1	1;1;1;1;1;1	1;1;1;1;1;1	Tumor necrosis factor receptor superfamily member 6	FAS	6	1	1	1	4.6	4.6	4.6	21.955	197	197;233;244;220;314;335	0.0062754	1.1128	NaN	NaN	NaN	1	1	Median	2740000	2409400	330510				21	3484	TRUE	3559	4402	7768;7769	7769
A2A3D9;E7EM97;A2A3E1;E7EMG8;A2A3E5;A2A3E4;A0A087WTR6;A9Z1W1;A0A087X1T6;A0A2R8Y6C0;A0A087WZN9;E7EM53;A2A3E6;A2A3E7;A2A3D8;Q96QU1-3;Q96QU1-6;Q96QU1-4;Q96QU1	A2A3D9;E7EM97;A2A3E1;E7EMG8;A2A3E5;A2A3E4;A0A087WTR6;A9Z1W1;A0A087X1T6;A0A2R8Y6C0;A0A087WZN9;E7EM53;A2A3E6;A2A3E7;A2A3D8;Q96QU1-3;Q96QU1-6;Q96QU1-4;Q96QU1	1;1;1;1;1;1;1;1;1;1;1;1;1;1;1;1;1;1;1	1;1;1;1;1;1;1;1;1;1;1;1;1;1;1;1;1;1;1	1;1;1;1;1;1;1;1;1;1;1;1;1;1;1;1;1;1;1	Protocadherin-15	PCDH15	19	1	1	1	13	13	13	10.139	92	92;329;650;654;719;981;1539;1677;1682;1740;1790;1886;1952;1957;1962;961;1675;1783;1955	0.0096429	0.98813	NaN	NaN	NaN	0	0	Median	0	0	0				22	11164	TRUE	11454	14099	24495	24495
A0A087WTS0;P18283;H0YJK8;G3V4J6;G3V323	A0A087WTS0;P18283;H0YJK8	3;3;2;1;1	3;3;2;1;1	3;3;2;1;1	Glutathione peroxidase;Glutathione peroxidase 2	GPX2	5	3	3	3	21.2	21.2	21.2	21.804	189	189;190;134;78;78	0	3.5114	0.42345	0.65478	47.825	3	1	Median	11037000	7631800	3405100				23	2532;4897;17803	True;True;True	2590;4996;18251	3224;6127;22467	5746;10632;39224	5746;10632;39224
A0A804HKP4;A0A804HIB7;A0A804HKC0;A0A087WV20;A0A804HJW3;A0A804HL70;A0A804HJA5;A0A087WTU9;Q8TCU4-3;Q8TCU4-2;Q8TCU4;H7C1D9;A0A804HJ69	A0A804HKP4;A0A804HIB7;A0A804HKC0;A0A087WV20;A0A804HJW3;A0A804HL70;A0A804HJA5;A0A087WTU9;Q8TCU4-3;Q8TCU4-2;Q8TCU4;H7C1D9;A0A804HJ69	2;2;2;2;2;2;2;2;2;2;2;1;1	2;2;2;2;2;2;2;2;2;2;2;1;1	2;2;2;2;2;2;2;2;2;2;2;1;1	Alstrom syndrome protein 1	ALMS1	13	2	2	2	1.4	1.4	1.4	315.58	2858	2858;3135;3852;3859;4005;4041;4065;4126;3860;4122;4168;1023;2190	0.003861	1.3412	0.81893	1.4041	24.961	2	0	Median	13003000	6137400	6865600				24	11752;13846	True;True	12066;14200	14886;17477	25789;30355	25789;30355
A0A087WTV6;Q96C36;A0A087WZR9;J3KR12	A0A087WTV6;Q96C36;A0A087WZR9;J3KR12	8;8;5;5	7;7;4;4	7;7;4;4	Pyrroline-5-carboxylate reductase 2;Pyrroline-5-carboxylate reductase	PYCR2	4	8	7	7	34.1	28.9	28.9	25.868	246	246;320;319;359	0	28.425	0.52565	0.90151	15.586	6	3	Leave out requantified	50708000	31259000	19449000				25	4044;5597;7506;7507;9105;10734;13691;16498	True;True;True;True;True;True;False;True	4125;5726;7676;7677;9319;10995;14042;16911	5101;7022;9465;9466;11492;13532;17299;17300;20847	8950;8951;12239;16561;16562;20128;20129;20130;23530;30061;30062;36456	8951;12239;16561;16562;20128;23530;30062;36456
A6NNI4;A0A2R8Y478;A0A7I2V3T0;A0A7I2V3T7;G8JLH6;A0A087WU13;F5GXT1;P21926	A6NNI4;A0A2R8Y478;A0A7I2V3T0;A0A7I2V3T7;G8JLH6;A0A087WU13;F5GXT1;P21926	3;3;3;3;3;3;3;3	3;3;3;3;3;3;3;3	3;3;3;3;3;3;3;3	Tetraspanin;CD9 antigen	CD9	8	3	3	3	28.9	28.9	28.9	17.764	159	159;159;216;218;251;255;270;228	0	35.187	0.73338	1.3994	68.958	6	0	Leave out requantified	436820000	257350000	179470000				26	860;8303;15060	True;True;True	879;8505;15437	1077;1078;10481;10482;18994;18995	1966;1967;1968;1969;1970;1971;18344;18345;18346;18347;33115;33116	1970;18345;33115
E9PE15;A0A087WU31;A0A0A0MTB7;P51790-4;P51790-5;P51790;P51790-2	E9PE15;A0A087WU31;A0A0A0MTB7;P51790-4;P51790-5;P51790;P51790-2	1;1;1;1;1;1;1	1;1;1;1;1;1;1	1;1;1;1;1;1;1	Chloride channel protein;H(+)/Cl(-) exchange transporter 3	CLCN3	7	1	1	1	1.4	1.4	1.4	80.501	725	725;791;801;791;801;818;866	0.0012058	1.5659	NaN	NaN	NaN	1	1	Median	1787700	1152600	635130				27	2900	TRUE	2963	3667	6418	6418
A0A087WU53;Q9H0U3;Q9H0U3-2	A0A087WU53;Q9H0U3;Q9H0U3-2	3;3;2	3;3;2	3;3;2	Magnesium transporter protein 1	MAGT1	3	3	3	3	7.1	7.1	7.1	41.531	367	367;335;134	0	3.0209	0.37714	0.74538	68.922	3	1	Median	21769000	15525000	6244200				28	4130;5588;16960	True;True;True	4211;5717;17383	5200;7010;21409	9111;12217;37408	9111;12217;37408
A0A0G2JMS5;A0A087WU62;A0A087X2D5;Q9BRJ2	A0A0G2JMS5;A0A087WU62;A0A087X2D5;Q9BRJ2	4;4;4;4	4;4;4;4	4;4;4;4	39S ribosomal protein L45, mitochondrial	MRPL45	4	4	4	4	30.9	30.9	30.9	29.408	256	256;256;306;306	0	4.5291	0.55157	0.9763	12.162	4	1	Leave out requantified	27050000	18536000	8514700				29	7590;9777;13465;15741	True;True;True;True	7766;10006;13811;16130	9585;12324;17011;19820	16769;21543;29552;29553;29554;34518	16769;21543;29554;34518
A0A087WUB9;Q8WYA6;Q8WYA6-4;Q8WYA6-3;Q8WYA6-2;A2A2P1	A0A087WUB9;Q8WYA6;Q8WYA6-4;Q8WYA6-3;Q8WYA6-2	4;4;3;2;2;1	4;4;3;2;2;1	4;4;3;2;2;1	Beta-catenin-like protein 1	CTNNBL1	6	4	4	4	8.3	8.3	8.3	65.702	568	568;563;536;311;376;166	0	3.559	0.74436	1.1234	110.11	4	1	Leave out requantified	20269000	11755000	8514000				30	7669;10537;12860;16551	True;True;True;True	7846;10795;13194;16966	9684;13290;16247;20912	16944;23140;28162;36576	16944;23140;28162;36576
E9PRB9;E9PL01;A0A087WUC6;E9PI68;Q15005	E9PRB9;E9PL01;A0A087WUC6;E9PI68;Q15005	1;1;1;1;1	1;1;1;1;1	1;1;1;1;1	Signal peptidase complex subunit 2	SPCS2	5	1	1	1	21.8	21.8	21.8	10.163	87	87;157;227;257;226	0	3.9273	NaN	NaN	NaN	1	0	Median	17469000	9918400	7550700				31	4695	TRUE	4793	5888	10243;10244;10245	10244
A0A087WUE9;Q92797	A0A087WUE9;Q92797	2;2	2;2	2;2	Symplekin	SYMPK	2	2	2	2	4.6	4.6	4.6	117.44	1058	1058;1274	0	6.2736	0.29736	0.51594	104.56	2	2	Median	11367000	9004600	2362800				32	9623;17133	True;True	9847;17560	12143;21629	21255;37768	21255;37768
A0A087WUK2;O14979-3;O14979-2;O14979	A0A087WUK2;O14979-3;O14979-2;O14979	6;6;6;6	4;4;4;4	4;4;4;4	Heterogeneous nuclear ribonucleoprotein D-like	HNRNPDL	4	6	4	4	15.4	12.7	12.7	40.04	363	363;244;301;420	0	17.856	0.67111	1.1975	55.705	4	0	Leave out requantified	40992000	23274000	17718000				33	4727;5520;5552;10599;12725;14057	True;True;False;True;True;False	4825;5641;5677;10858;13055;14416	5925;6910;6956;13362;16082;17745	10296;12003;12095;12096;23242;27883;27884;30825;30826	10296;12003;12095;23242;27883;30826
A0A087WUN7;H0YJ40;G3V4X6;G3V2S9;Q9GZT3-2;Q9GZT3;H0YJW7;H0YJI1	A0A087WUN7;H0YJ40;G3V4X6;G3V2S9;Q9GZT3-2;Q9GZT3;H0YJW7	3;3;3;3;3;3;2;1	3;3;3;3;3;3;2;1	3;3;3;3;3;3;2;1	SRA stem-loop-interacting RNA-binding protein, mitochondrial	SLIRP	8	3	3	3	40.2	40.2	40.2	10.353	92	92;96;98;124;107;109;76;40	0	5.5793	0.46405	0.89499	18.93	3	0	Leave out requantified	66255000	48057000	18198000				34	2130;10991;13494	True;True;True	2179;11266;13842	2707;13864;17045	4856;4857;4858;24108;29599;29600	4857;24108;29599
A0A087WUT6;O60841	A0A087WUT6;O60841	11;11	11;11	11;11	Eukaryotic translation initiation factor 5B	EIF5B	2	11	11	11	12.1	12.1	12.1	138.68	1220	1220;1220	0	26.908	0.55071	0.97252	73.127	11	7	Leave out requantified	103450000	58969000	44483000				35	1265;1337;2218;4386;6030;6826;7088;7843;8489;9684;10008	True;True;True;True;True;True;True;True;True;True;True	1301;1376;2271;4474;6175;6980;7250;8028;8694;9908;10242	1623;1709;2824;5506;7568;8559;8950;9902;10718;12214;12611;12612	2962;3082;5046;9590;9591;13249;15001;15674;15675;15676;17303;18756;21361;21981;21982	2962;3082;5046;9591;13249;15001;15675;17303;18756;21361;21982
A0A087X0G7;A0A087WUW6;A0A087X1B1;Q9Y6K9-3;Q9Y6K9;Q9Y6K9-2	A0A087X0G7;A0A087WUW6;A0A087X1B1;Q9Y6K9-3;Q9Y6K9;Q9Y6K9-2	2;2;2;2;2;2	2;2;2;2;2;2	2;2;2;2;2;2	NF-kappa-B essential modulator	IKBKG	6	2	2	2	9.7	9.7	9.7	47.256	411	411;412;418;320;419;487	0	2.9357	NaN	NaN	NaN	0	0	Median	1484100	1484100	0				36	1523;7107	True;True	1563;7269	1936;8975	3493;15710;15711	3493;15710	214		340
A0A087WV05;Q99417	A0A087WV05;Q99417	1;1	1;1	1;1	C-Myc-binding protein	MYCBP	2	1	1	1	18.2	18.2	18.2	12.755	110	110;103	0	3.2572	NaN	NaN	NaN	1	1	Median	7197900	5316900	1881000				37	16706	TRUE	17123	21111	36906;36907;36908	36907
A0A087WV43;Q08378-2;Q08378	A0A087WV43;Q08378-2;Q08378	1;1;1	1;1;1	1;1;1	Golgin subfamily A member 3	GOLGA3	3	1	1	1	11.9	11.9	11.9	9.4648	84	84;1390;1498	0.0079451	1.0298	NaN	NaN	NaN	1	1	Median	3098800	2445900	652880				38	15174	TRUE	15554	19128	33340	33340
G3V112;A0A087WV61;Q8NE09-3;Q8NE09	G3V112;A0A087WV61;Q8NE09-3;Q8NE09	1;1;1;1	1;1;1;1	1;1;1;1	Regulator of G-protein signaling 22	RGS22	4	1	1	1	2.5	2.5	2.5	126.2	1083	1083;1251;1252;1264	1	-2	NaN	NaN	NaN	1	1	Median	9845000	373270	9471800	+			39	16511	TRUE	16924	20861	36476	36476		4		480
A0A087WVM4;B7ZM99;Q6UB35;Q4VXM0;H0Y327;Q4VXM1;Q4VXV2;Q5JYA8;Q5JYA3;Q6UB35-2	A0A087WVM4;B7ZM99;Q6UB35	10;10;10;2;2;1;1;1;1;1	9;9;9;2;2;1;1;1;1;1	9;9;9;2;2;1;1;1;1;1	Monofunctional C1-tetrahydrofolate synthase, mitochondrial	MTHFD1L	10	10	9	9	13	12.3	12.3	99.31	913	913;979;978;92;332;57;96;108;114;275	0	16.477	0.52486	0.91455	27.848	7	2	Leave out requantified	49524000	30767000	18757000				40	467;2500;2655;3790;5377;8982;9967;14949;16563;17796	True;True;True;True;True;True;True;True;False;True	476;2558;2714;3870;5496;9195;10201;15325;16978;18244	598;3183;3368;4800;6736;11335;12562;18854;20926;22459	1124;5670;5671;5972;5973;8437;8438;11710;19856;21904;21905;32864;36604;39211	1124;5671;5973;8438;11710;19856;21905;32864;36604;39211
A0A087WVQ6;Q00610-2;Q00610;J3KS13;A0A087WX41;P53675-2;P53675;K7EJJ5;J3KSQ2;F5H5N6	A0A087WVQ6;Q00610-2;Q00610	39;39;39;10;5;5;5;2;1;1	39;39;39;10;5;5;5;2;1;1	39;39;39;10;5;5;5;2;1;1	Clathrin heavy chain;Clathrin heavy chain 1	CLTC	10	39	39	39	31.4	31.4	31.4	192.06	1679	1679;1639;1675;612;1260;1583;1640;222;122;169	0	248.44	0.33775	0.62671	57.603	44	14	Leave out requantified	1016400000	751050000	265330000				41	1036;1037;2206;3501;3755;4157;4304;4336;4403;4926;4957;5034;6268;6274;7069;7477;8206;8346;8355;8818;8909;9327;9487;9593;9650;9748;11421;12265;12760;12825;14342;14395;15204;15488;16437;16962;17114;17287;17538	True;True;True;True;True;True;True;True;True;True;True;True;True;True;True;True;True;True;True;True;True;True;True;True;True;True;True;True;True;True;True;True;True;True;True;True;True;True;True	1062;1063;2257;3576;3835;4240;4388;4422;4492;5025;5059;5138;6417;6423;7227;7646;8403;8548;8557;9025;9026;9120;9546;9707;9817;9874;9974;11722;12587;13090;13157;14705;14758;15584;15872;16849;17385;17541;17720;17981	1309;1310;2805;2806;4425;4760;5230;5397;5442;5443;5533;6160;6196;6296;7865;7866;7873;8911;8912;9432;9433;10350;10532;10543;11110;11111;11228;11778;11970;12104;12173;12284;14444;15518;16121;16122;16204;16205;18093;18094;18159;18160;19166;19509;19510;20775;20776;21411;21606;21822;22144;22145	2405;2406;2407;2408;2409;2410;5013;5014;5015;7810;7811;8378;9144;9398;9484;9485;9486;9487;9637;9638;10686;10687;10737;10910;13780;13781;13782;13794;15594;15595;15596;16501;16502;16503;16504;16505;16506;18085;18086;18087;18433;18449;18450;18451;18452;18453;18454;19406;19407;19408;19409;19410;19411;19412;19635;19636;19637;19638;20637;20638;20961;21194;21195;21196;21300;21301;21474;21475;25044;25045…	2406;2409;5013;7811;8378;9144;9398;9486;9638;10687;10737;10910;13780;13794;15596;16505;18087;18433;18453;19411;19635;20637;20961;21196;21301;21475;25045;26904;27952;28085;31483;31620;33416;33959;36339;37414;37729;38069;38664	1;215;216		411;430;1195
A0A087WVQ9;P68104;A0A7I2V5N4;A0A7I2V659;Q5VTE0;A0A087WV01;A0A7I2V3H3;A0A2U3TZH3;Q05639;Q5JR01;A0A2R8Y488;A0A2R8Y660;A6PW80;A0A2R8YDN5;A0A6Q8PFK6	A0A087WVQ9;P68104;A0A7I2V5N4;A0A7I2V659;Q5VTE0;A0A087WV01;A0A7I2V3H3	27;27;25;25;24;23;21;10;10;8;8;7;6;4;2	27;27;25;25;24;23;21;10;10;8;8;7;6;4;2	27;27;25;25;24;23;21;10;10;8;8;7;6;4;2	Elongation factor 1-alpha 1;Putative elongation factor 1-alpha-like 3;Elongation factor 1-alpha	EEF1A1;EEF1A1P5	15	27	27	27	68.8	68.8	68.8	49.869	459	459;462;433;459;462;426;376;496;463;145;173;152;106;106;59	0	141.76	0.23934	0.40884	68.803	54	25	Leave out requantified	6835300000	4611600000	2223700000				42	2588;3746;4480;4481;6186;6187;6368;6369;7433;7470;8457;10533;10534;11062;11390;11391;12230;12552;12735;13291;13292;14314;14918;16189;17398;17835;17836	True;True;True;True;True;True;True;True;True;True;True;True;True;True;True;True;True;True;True;True;True;True;True;True;True;True;True	2647;3826;4570;4571;6333;6334;6517;6518;7602;7639;8660;8661;10790;10791;10792;11343;11687;11688;11689;12552;12879;13065;13635;13636;13637;14677;15292;16584;16585;16586;17834;18283;18284	3291;3292;4750;4751;5627;5628;7767;7768;7769;7981;7982;7983;9380;9424;10680;10681;13283;13284;13285;13286;13961;13962;13963;14403;14404;14405;15476;15869;16093;16094;16797;16798;16799;16800;16801;16802;16803;16804;16805;16806;16807;16808;16809;18061;18062;18063;18064;18811;18812;20420;20421;20422;20423;20424;20425;20426;21960;22508;22509;22510	5852;5853;5854;5855;8348;8349;8350;8351;8352;8353;9804;9805;9806;9807;13597;13598;13599;13600;13601;13602;13970;13971;13972;13973;13974;16421;16422;16423;16491;18704;18705;23129;23130;23131;23132;23133;23134;24278;24279;24280;24281;24980;24981;24982;24983;26826;27509;27510;27909;27910;27911;27912;29149;29150;29151;29152;29153;29154;29155;29156;29157;29158;29159;29160;29161;29162;29163;29164;29165…	5855;8349;9804;9807;13597;13602;13972;13974;16422;16491;18704;23131;23134;24281;24980;24982;26826;27510;27910;29149;29192;31446;32789;35652;38332;39292;39296	2;3;4;217	5;6;7;8;9	105;127;194;281	99;152;273;401;407
A0A087WW40;Q9Y371;Q9Y371-2	A0A087WW40;Q9Y371;Q9Y371-2	1;1;1	1;1;1	1;1;1	Endophilin-B1	SH3GLB1	3	1	1	1	7.6	7.6	7.6	44.26	394	394;365;386	0	3.0188	NaN	NaN	NaN	1	1	Median	2760600	2116700	643910				43	7813	TRUE	7997	9869	17249	17249
C9JAG1;A0A087WW58;Q9C0D9	C9JAG1;A0A087WW58;Q9C0D9	1;1;1	1;1;1	1;1;1	Ethanolaminephosphotransferase 1	EPT1	3	1	1	1	10	10	10	20.557	180	180;396;397	0.0052376	1.193	NaN	NaN	NaN	1	0	Median	11605000	5168000	6436700				44	779	TRUE	796	980	1808	1808
A0A7I2YQY1;A0A7I2V262;A0A087WW66;A0A7I2V5C8;Q99460;A0A7I2V479;A0A7I2V523;A0A7I2V641;A0A7I2V2K8;Q99460-2;A0A7P0MW50;A0A7I2YQI9;A0A7I2V4X0;A0A7I2V491;A0A7I2V4A5;H7BZR6;C9J9M4;F8WCE3	A0A7I2YQY1;A0A7I2V262;A0A087WW66;A0A7I2V5C8;Q99460;A0A7I2V479;A0A7I2V523;A0A7I2V641;A0A7I2V2K8;Q99460-2;A0A7P0MW50;A0A7I2YQI9;A0A7I2V4X0;A0A7I2V491	15;15;15;15;15;14;14;13;13;13;12;11;11;10;5;3;3;1	15;15;15;15;15;14;14;13;13;13;12;11;11;10;5;3;3;1	15;15;15;15;15;14;14;13;13;13;12;11;11;10;5;3;3;1	26S proteasome non-ATPase regulatory subunit 1	PSMD1	18	15	15	15	25	25	25	100.95	909	909;909;914;923;953;893;924;817;892;922;893;710;806;608;358;163;203;48	0	25.973	0.57017	0.94541	48.139	15	9	Leave out requantified	151280000	105750000	45532000				45	3394;5116;6853;8485;9627;10678;11799;11874;11907;13828;13829;15298;15327;15698;16971	True;True;True;True;True;True;True;True;True;True;True;True;True;True;True	3469;5224;7007;8690;9851;10939;12113;12190;12223;14182;14183;15679;15710;16085;17394	4292;6398;8594;10714;12147;13465;14943;15039;15040;15077;17458;17459;19283;19321;19768;19769;21422	7566;11093;15056;18751;21262;23413;25900;25901;26073;26074;26134;26135;30325;30326;33613;33668;34417;34418;34419;37430	7566;11093;15056;18751;21262;23413;25900;26074;26135;30325;30326;33613;33668;34417;37430
A0A087WW77;Q15334	A0A087WW77;Q15334	2;2	2;2	2;2	Lethal(2) giant larvae protein homolog 1	LLGL1	2	2	2	2	3.2	3.2	3.2	114.43	1056	1056;1064	0.0096291	0.98477	0.49337	0.7468	22.031	2	2	Median	4323900	2690000	1634000				46	8167;11269	True;True	8364;11561	10298;14240	17987;24711	17987;24711
C9J5J3;A0A0D9SF32;A0A087WWJ2;B0AZT5;C9J5D1;E7EQ69;Q9GZZ1-2;Q9GZZ1	C9J5J3;A0A0D9SF32;A0A087WWJ2;B0AZT5;C9J5D1;E7EQ69;Q9GZZ1-2;Q9GZZ1	1;1;1;1;1;1;1;1	1;1;1;1;1;1;1;1	1;1;1;1;1;1;1;1	N-alpha-acetyltransferase 50	NAA50	8	1	1	1	29.3	29.3	29.3	6.6856	58	58;58;81;95;129;168;81;169	0	2.2007	NaN	NaN	NaN	0	0	Median	0	0	0				47	11308	TRUE	11600	14294	24803	24803
H0YMB3;H0YLV5;A0A087WWM4;F8WAN9;H0YNJ6;Q9P2T1-3;Q9P2T1;Q9P2T1-2;H0YNS9;H0YLB8;H0YKE1;H0YN22;H0YK13;H0YMW6;H0YK71	H0YMB3;H0YLV5;A0A087WWM4;F8WAN9;H0YNJ6;Q9P2T1-3;Q9P2T1;Q9P2T1-2;H0YNS9;H0YLB8	3;3;3;3;3;3;3;3;2;2;1;1;1;1;1	3;3;3;3;3;3;3;3;2;2;1;1;1;1;1	3;3;3;3;3;3;3;3;2;2;1;1;1;1;1	GMP reductase;GMP reductase 2	GMPR2	15	3	3	3	17.1	17.1	17.1	33.921	315	315;333;348;349;427;320;348;366;125;169;64;69;88;93;139	0	3.4396	0.31297	0.54877	24.556	3	2	Median	19081000	14639000	4442900				48	5751;14907;15678	True;True;True	5889;15281;16065	7215;18794;19747	12593;32764;34389	12593;32764;34389
A0A494C001;A0A499FJY3;A0A087WWP4;Q96T37-4;Q96T37-2;Q96T37-3;Q96T37	A0A494C001;A0A499FJY3;A0A087WWP4;Q96T37-4;Q96T37-2;Q96T37-3;Q96T37	4;4;4;4;4;4;4	4;4;4;4;4;4;4	4;4;4;4;4;4;4	Putative RNA-binding protein 15	RBM15	7	4	4	4	7.3	7.3	7.3	98.013	896	896;925;933;913;957;969;977	0	33.355	0.70168	1.0438	27.231	3	0	Leave out requantified	26364000	15576000	10788000				49	11884;13059;14107;14193	True;True;True;True	12200;13397;14466;14554	15050;16494;17807;17909	26089;28614;30934;30935;30936;31143;31144	26089;28614;30936;31143
V9GYP5;A0A087WWQ2;Q92979;A0A087WVM7	V9GYP5;A0A087WWQ2;Q92979	4;4;4;1	4;4;4;1	4;4;4;1	Ribosomal RNA small subunit methyltransferase NEP1	EMG1	4	4	4	4	27.2	27.2	27.2	23.79	217	217;223;244;149	0	5.1231	0.43611	0.77605	35.652	3	2	Median	29387000	20552000	8834100				50	4080;15826;16330;16413	True;True;True;True	4161;16219;16732;16822	5143;19950;20609;20741	9026;34792;36005;36006;36274;36275	9026;34792;36005;36275
A0A087WWS1;Q96FV9	A0A087WWS1;Q96FV9	2;2	2;2	2;2	THO complex subunit 1	THOC1	2	2	2	2	3.8	3.8	3.8	75.651	657	657;657	0.0012107	1.5811	NaN	NaN	NaN	1	0	Median	3941800	1230100	2711700				51	2745;12087	True;True	2805;12404	3471;15306	6123;6124;6125;26531	6124;26531
A0A087WWU8;P06753-2;P06753-5;P06753-3;P06753-6;P06753-4;D6R904;A0A494C0G0;Q5VU61;P06753-7	A0A087WWU8;P06753-2;P06753-5;P06753-3;P06753-6;P06753-4;D6R904	18;18;17;16;16;15;12;7;5;5	18;18;17;16;16;15;12;7;5;5	7;7;7;7;7;7;7;2;5;0	Tropomyosin alpha-3 chain	TPM3	10	18	18	7	58.6	58.6	18.5	26.42	227	227;248;248;247;248;247;95;87;49;158	0	71.229	0.63487	1.1824	26.521	24	7	Leave out requantified	1098100000	694300000	403840000				52	691;692;1096;2190;4181;4182;7898;7899;7918;8469;8470;8566;8918;9051;10568;10719;12756;14958	True;True;True;True;True;True;True;True;True;True;True;True;True;True;True;True;True;True	708;709;1123;2241;4265;4266;8085;8086;8106;8673;8674;8771;9129;9264;10826;10980;13086;15334	879;880;1381;2783;2784;5257;5258;5259;9967;9968;9991;9992;10693;10694;10811;11243;11421;11422;13327;13328;13516;16117;18865;18866	1620;1621;1622;2513;4977;4978;4979;9178;9179;9180;9181;9182;9183;17422;17423;17424;17425;17457;17458;17459;17460;17461;18719;18720;18721;18722;18723;18904;18905;18906;19660;19994;19995;19996;19997;23190;23191;23192;23193;23194;23499;23500;27947;32883;32884	1620;1622;2513;4979;9178;9183;17423;17425;17459;18721;18723;18906;19660;19996;23193;23500;27947;32884
A0A087WX59;Q16186;A0A087WUX6	A0A087WX59;Q16186;A0A087WUX6	2;2;1	2;2;1	2;2;1	Proteasomal ubiquitin receptor ADRM1	ADRM1	3	2	2	2	8.4	8.4	8.4	37.504	368	368;407;141	0	56.379	0.78835	1.4665	14.304	2	0	Median	39247000	21033000	18214000				53	14028;15618	True;True	14385;16005	17702;17703;19675	30736;30737;30738;30739;30740;30741;30742;30743;34263;34264	30737;34263
A0A087WXB0;O15126;A0A087WTX8;A0A087WZA6;A0A087WU14;O15126-2	A0A087WXB0;O15126;A0A087WTX8;A0A087WZA6;A0A087WU14;O15126-2	2;2;1;1;1;1	2;2;1;1;1;1	2;2;1;1;1;1	Secretory carrier-associated membrane protein 1	SCAMP1	6	2	2	2	7.7	7.7	7.7	35.046	312	312;338;42;119;206;157	0.0038551	1.3338	NaN	NaN	NaN	1	1	Median	2385400	1585300	800090				54	1462;3745	True;True	1502;3825	1862;4749	3352;8347	3352;8347
A0A7I2YQU0;A0A7I2V594;A0A087WXC5;E7ESZ7;O95299;A0A7I2V5L0;A0A7I2V438;A0A7I2V2W9;A0A7I2V458;A0A7I2V2X3;A0A7I2V419;A0A7I2V5U7;A0A7I2V5B2;H7C1Y7;H7C2X4;A0A7I2V2N6;A0A7I2V4N8;A0A7I2V327;O95299-2;A0A7I2V3H5;A0A7I2V2J5;H7C2W5;Q8N1B9;A0A7I2V2I6;A0A7I2V3D4;A0A7I2V2F6;C9J6X0	A0A7I2YQU0;A0A7I2V594;A0A087WXC5;E7ESZ7;O95299;A0A7I2V5L0;A0A7I2V438;A0A7I2V2W9;A0A7I2V458;A0A7I2V2X3;A0A7I2V419;A0A7I2V5U7;A0A7I2V5B2;H7C1Y7;H7C2X4;A0A7I2V2N6;A0A7I2V4N8;A0A7I2V327;O95299-2;A0A7I2V3H5	6;6;6;6;6;4;4;4;4;4;4;4;4;4;4;4;4;4;4;3;1;1;1;1;1;1;1	6;6;6;6;6;4;4;4;4;4;4;4;4;4;4;4;4;4;4;3;1;1;1;1;1;1;1	6;6;6;6;6;4;4;4;4;4;4;4;4;4;4;4;4;4;4;3;1;1;1;1;1;1;1	NADH dehydrogenase [ubiquinone] 1 alpha subcomplex subunit 10, mitochondrial	NDUFA10	27	6	6	6	16.5	16.5	16.5	36.849	321	321;354;371;390;355;297;317;335;339;344;345;358;361;362;375;384;388;393;429;297;98;129;201;202;203;236;244	0	7.7312	0.64836	1.2958	48.239	6	3	Leave out requantified	40713000	25821000	14892000				55	8089;8090;14791;16458;17736;17737	True;True;True;True;True;True	8284;8285;15164;16871;18182;18183	10197;10198;18649;20801;22380;22381	17823;17824;32499;36377;39067;39068	17823;17824;32499;36377;39067;39068
A0A087WXE2;Q8IZ73-2;Q8IZ73	A0A087WXE2;Q8IZ73-2;Q8IZ73	1;1;1	1;1;1	1;1;1	RNA pseudouridylate synthase domain-containing protein 2	RPUSD2	3	1	1	1	12.2	12.2	12.2	18.837	172	172;484;545	0	2.6905	NaN	NaN	NaN	1	0	Median	4370000	1748300	2621800				56	4424	TRUE	4515	5565	9696;9697	9696
A0A087WXI2;Q9Y6R7;A0A087WUZ2	A0A087WXI2;Q9Y6R7	13;13;4	13;13;4	13;13;4	IgGFc-binding protein	FCGBP	3	13	13	13	6.8	6.8	6.8	445.21	4204	4204;5405;1642	0	35.578	0.40466	0.63888	28.531	10	5	Leave out requantified	70098000	53721000	16376000				57	638;902;2156;2275;5314;6417;9607;13896;14402;16772;16992;17177;17697	True;True;True;True;True;True;True;True;True;True;True;True;True	654;923;2206;2328;5432;6567;9831;14251;14765;17193;17415;17605;18142	815;1132;2738;2890;6655;8036;12120;17537;18168;21194;21449;21682;22333	1503;1504;2067;4914;5175;11558;11559;11560;14065;21216;30457;31632;37030;37484;37849;38985;38986	1504;2067;4914;5175;11558;14065;21216;30457;31632;37030;37484;37849;38986
A0A087WXM6;J3QQT2;J3KRX5;A0A0A6YYL6;P18621;P18621-3;J3QLC8;A0A0A0MRF8;P18621-2;J3KRB3;A0A087WWH0;J3QS96;A0A087WY81;J3KSJ0	A0A087WXM6;J3QQT2;J3KRX5;A0A0A6YYL6;P18621;P18621-3;J3QLC8;A0A0A0MRF8;P18621-2;J3KRB3;A0A087WWH0;J3QS96;A0A087WY81	10;10;10;10;10;10;8;8;8;7;7;7;5;3	10;10;10;10;10;10;8;8;8;7;7;7;5;3	10;10;10;10;10;10;8;8;8;7;7;7;5;3	60S ribosomal protein L17	RPL17;RPL17-C18orf32	14	10	10	10	52.7	52.7	52.7	19.586	169	169;171;174;228;184;228;174;190;146;129;131;138;97;56	0	32.541	0.33622	0.60782	82.745	12	5	Leave out requantified	706200000	439510000	266700000				58	4205;5950;7820;7821;8669;10975;12931;16911;17605;17733	True;True;True;True;True;True;True;True;True;True	4289;6094;8005;8006;8876;11250;13268;17333;18048;18179	5284;5285;7474;9878;9879;10936;13841;16338;21352;22218;22219;22375	9217;9218;9219;13074;13075;13076;13077;13078;17265;17266;19092;19093;24058;24059;24060;24061;28328;28329;37298;38792;38793;38794;39055;39056;39057;39058	9217;13074;17265;17266;19093;24060;28329;37298;38794;39058
A0A087WY55;Q9NP79;Q5TGM0;Q9NP79-2	A0A087WY55;Q9NP79;Q5TGM0;Q9NP79-2	2;2;1;1	2;2;1;1	2;2;1;1	Vacuolar protein sorting-associated protein VTA1 homolog	VTA1	4	2	2	2	12.1	12.1	12.1	31.102	280	280;307;249;222	0	4.6947	0.70571	1.2149	6.5367	3	0	Median	35022000	20951000	14070000				59	135;17332	True;True	138;17765	174;175;21877	324;325;326;327;38172;38173;38174;38175	326;38173
A0A087WY71;E9PFW3;Q96CW1-2;Q96CW1;C9JJ47	A0A087WY71;E9PFW3;Q96CW1-2;Q96CW1;C9JJ47	3;3;3;3;2	3;3;3;3;2	3;3;3;3;2	AP-2 complex subunit mu	AP2M1	5	3	3	3	7.4	7.4	7.4	49.526	434	434;460;433;435;252	0	4.7719	0.34752	0.60446	39.454	3	0	Leave out requantified	22744000	17286000	5457700				60	2665;9839;12473	True;True;True	2725;10070;12796	3379;12398;15761	5986;21652;27318	5986;21652;27318
A0A087WY82;Q9Y624-2;Q9Y624	A0A087WY82;Q9Y624-2;Q9Y624	3;3;3	3;3;3	3;3;3	Junctional adhesion molecule A	F11R	3	3	3	3	12.5	12.5	12.5	30.197	279	279;250;299	0	2.6591	0.9804	1.7087	15.999	3	1	Median	16197000	8989700	7207800				61	2568;10033;11168	True;True;True	2626;10268;11458	3263;12640;14104	5807;22024;24500	5807;22024;24500
J3QRK6;A0A087WYB9;Q8N9I5-2;Q8N9I5	J3QRK6;A0A087WYB9;Q8N9I5-2;Q8N9I5	1;1;1;1	1;1;1;1	1;1;1;1	Fatty acid desaturase 6	FADS6	4	1	1	1	5.9	5.9	5.9	24.309	219	219;368;338;356	1	-2	NaN	NaN	NaN	0	0	Median	0	0	0	+			62	7487	TRUE	7656	9444	16526	16526		10;11		139;140
A0A087WYF6;F8W7U3;J3KP36;E7ESD2;A0A0A0MR88;A0A096LPC5;Q9Y4E1-5;Q9Y4E1-3;Q9Y4E1-6;Q9Y4E1-2;Q9Y4E1-1;Q9Y4E1;Q641Q2-2;Q641Q2;B1AP61	A0A087WYF6;F8W7U3;J3KP36;E7ESD2;A0A0A0MR88;A0A096LPC5;Q9Y4E1-5;Q9Y4E1-3;Q9Y4E1-6;Q9Y4E1-2;Q9Y4E1-1;Q9Y4E1;Q641Q2-2;Q641Q2	4;4;4;4;4;4;4;4;4;4;4;4;4;4;1	4;4;4;4;4;4;4;4;4;4;4;4;4;4;1	4;4;4;4;4;4;4;4;4;4;4;4;4;4;1	WASH complex subunit FAM21C;WASH complex subunit FAM21A	FAM21A;FAM21C	15	4	4	4	4.7	4.7	4.7	136.57	1245	1245;1253;1262;1279;1341;1341;1245;1263;1279;1310;1318;1320;1320;1341;156	0	5.4748	0.63931	1.0352	65.79	3	3	Median	10059000	4719800	5339200				63	1782;3082;14259;16949	True;True;True;True	1828;3153;14621;17372	2265;3907;17989;21397	4084;6893;31319;37388	4084;6893;31319;37388
A0A087WYF7;Q6UXV4	A0A087WYF7;Q6UXV4	5;5	5;5	5;5	MICOS complex subunit MIC27	APOOL	2	5	5	5	29.9	29.9	29.9	29.205	268	268;268	0	5.0852	0.52689	1.0074	74.652	6	4	Median	36603000	22730000	13872000				64	7078;9297;9751;12308;15090	True;True;True;True;True	7236;9515;9977;12630;15468	8923;8924;11737;12287;15564;19031	15617;15618;20564;21478;26981;33186	15618;20564;21478;26981;33186
A0A494C110;G3V4J0;G3V2T5;A0A494C0Z1;A0A087WYM5;A0A494C0M8;A0A494C171;Q9BVV6-2;Q9BVV6-4;Q9BVV6;Q9BVV6-3	A0A494C110;G3V4J0;G3V2T5;A0A494C0Z1;A0A087WYM5;A0A494C0M8;A0A494C171;Q9BVV6-2;Q9BVV6-4;Q9BVV6;Q9BVV6-3	1;1;1;1;1;1;1;1;1;1;1	1;1;1;1;1;1;1;1;1;1;1	1;1;1;1;1;1;1;1;1;1;1	Protein TALPID3	KIAA0586	11	1	1	1	20.2	20.2	20.2	9.9864	89	89;132;234;570;1463;1521;1548;1472;1504;1533;1644	1	-2	NaN	NaN	NaN	1	1	Median	12005000	3718200	8287300	+			65	1278	TRUE	1314	1637	2985	2985		12		39
A0A087WYR0;P09132	A0A087WYR0;P09132	2;2	2;2	2;2	Signal recognition particle 19 kDa protein	SRP19	2	2	2	2	22.5	22.5	22.5	13.654	120	120;144	0	29.296	0.53311	0.83672	36.295	2	1	Median	7080900	3978600	3102300				66	14389;14850	True;True	14752;15223	18153;18725	31606;32639;32640	31606;32640
A0A7I2YQ74;A0A087WYS1;Q16851-2;A0A7I2V676;E7EUC7;Q16851;C9JVG3;A0A7I2V4T0;C9JNZ1;C9JTZ5;C9JUW1;A0A7I2V2Q3;C9JWG0;C9JQU9;F2Z3H1;C9J3M0;F2Z3P4;F8WC70;C9J6Q0	A0A7I2YQ74;A0A087WYS1;Q16851-2;A0A7I2V676;E7EUC7;Q16851;C9JVG3;A0A7I2V4T0;C9JNZ1;C9JTZ5;C9JUW1;A0A7I2V2Q3;C9JWG0;C9JQU9	6;6;6;5;5;5;4;4;4;3;3;3;3;3;2;1;1;1;1	6;6;6;5;5;5;4;4;4;3;3;3;3;3;2;1;1;1;1	6;6;6;5;5;5;4;4;4;3;3;3;3;3;2;1;1;1;1	UTP--glucose-1-phosphate uridylyltransferase	UGP2	19	6	6	6	17.8	17.8	17.8	51.695	460	460;463;497;296;517;508;170;181;212;104;135;144;150;175;76;38;48;52;60	0	19.347	0.41372	0.76688	54.865	6	3	Leave out requantified	42020000	23111000	18909000				67	2056;5723;6047;7743;13960;15847	True;True;True;True;True;True	2105;5860;5861;6192;7920;14316;16240	2614;7184;7185;7588;9771;17618;19973	4718;4719;12547;12548;12549;12550;13279;17079;30598;34835;34836;34837;34838;34839;34840;34841	4718;12548;13279;17079;30598;34839	218		249
A0A087WYT8;A0A087X0X5;Q92466-5;Q92466	A0A087WYT8;A0A087X0X5;Q92466-5;Q92466	1;1;1;1	1;1;1;1	1;1;1;1	DNA damage-binding protein 2	DDB2	4	1	1	1	12.6	12.6	12.6	10.159	95	95;227;244;427	0.0011895	1.5112	NaN	NaN	NaN	1	0	Median	3302600	2127200	1175400				68	5806	TRUE	5948	7286	12726	12726
A0A087WYU2;Q96S19-3;Q96S19-5;Q96S19;H3BS73;H3BRT2;H3BQ55;H3BNT3;H3BNB2;H3BMF3;Q96S19-2;Q96S19-6;Q96S19-4	A0A087WYU2;Q96S19-3;Q96S19-5;Q96S19;H3BS73;H3BRT2;H3BQ55;H3BNT3;H3BNB2;H3BMF3;Q96S19-2;Q96S19-6;Q96S19-4	2;2;2;2;1;1;1;1;1;1;1;1;1	2;2;2;2;1;1;1;1;1;1;1;1;1	2;2;2;2;1;1;1;1;1;1;1;1;1	UPF0585 protein C16orf13	C16orf13	13	2	2	2	14.7	14.7	14.7	20.428	184	184;107;127;204;103;133;161;162;174;176;147;185;205	0	2.2585	0.88734	1.5264	5.9478	2	0	Median	11492000	6269500	5222500				69	3129;16584	True;True	3202;16999	3971;20954	6996;6997;36644	6996;36644
A0A087X1F5;A0A087WYV9;P57105	A0A087X1F5;A0A087WYV9;P57105	1;1;1	1;1;1	1;1;1	Synaptojanin-2-binding protein	SYNJ2BP-COX16;SYNJ2BP	3	1	1	1	7.9	7.9	7.9	17.188	152	152;182;145	0.001217	1.6469	NaN	NaN	NaN	1	0	Median	5674100	2774400	2899700				70	11310	TRUE	11602	14296	24805;24806	24806
A0A087WZ13;E9PAU2;Q8IY67-2;Q8IY67;K7EKR9;K7EQG2;Q8IY67-3	A0A087WZ13;E9PAU2;Q8IY67-2;Q8IY67	10;10;9;6;2;1;1	10;10;9;6;2;1;1	10;10;9;6;2;1;1	Ribonucleoprotein PTB-binding 1	RAVER1	7	10	10	10	29.6	29.6	29.6	77.843	739	739;756;739;606;96;157;75	0	49.507	0.84115	1.4544	28.414	10	5	Leave out requantified	64487000	38658000	25829000				71	1169;3077;5514;6048;9869;12812;13279;13800;14115;15260	True;True;True;True;True;True;True;True;True;True	1198;3148;5635;6193;10100;13144;13623;14153;14474;15640	1469;3902;6903;7589;12438;16188;16780;17425;17815;19237	2685;6887;11991;13280;21707;21708;28050;28051;28052;28053;28054;29120;29121;29122;30266;30948;30949;30950;30951;30952;33536;33537	2685;6887;11991;13280;21708;28050;29121;30266;30949;33536
A0A087WZ41;X6RFD4;O75570;O75570-2	A0A087WZ41;X6RFD4;O75570;O75570-2	1;1;1;1	1;1;1;1	1;1;1;1	Peptide chain release factor 1, mitochondrial	MTRF1	4	1	1	1	12.4	12.4	12.4	16.383	137	137;226;445;468	1	-2	NaN	NaN	NaN	1	0	Median	83408000	47374000	36033000	+			72	7809	TRUE	7993	9865	17243	17243		13		58
A0A087WZF1;Q93052;C9JXK9;C9JUT4	A0A087WZF1;Q93052;C9JXK9;C9JUT4	4;4;2;2	4;4;2;2	4;4;2;2	Lipoma-preferred partner	LPP	4	4	4	4	18.5	18.5	18.5	63.382	590	590;612;252;428	0	13.53	0.56056	1.0315	35.979	3	2	Median	17249000	12450000	4798600				73	2051;11066;12981;13608	True;True;True;True	2100;11347;13318;13957	2608;13968;16398;17179	4699;24288;24289;28436;29827	4699;24289;28436;29827
A0A087WZK9;B3KS98;O15372;E5RHC7;E5RH59;E5RFW7;E5RFH0;E5RGU4	A0A087WZK9;B3KS98;O15372	5;5;5;1;1;1;1;1	5;5;5;1;1;1;1;1	5;5;5;1;1;1;1;1	Eukaryotic translation initiation factor 3 subunit H	EIF3H	8	5	5	5	17.8	17.8	17.8	39.589	349	349;366;352;46;56;97;170;235	0	262.52	0.50229	1.0064	41.436	6	0	Leave out requantified	128080000	76785000	51293000				74	3614;3730;5483;9140;9147	True;True;True;True;True	3692;3810;5604;9354;9361	4575;4730;4731;6863;11536;11543	8049;8311;8312;8313;8314;8315;11924;20207;20216;20217;20218	8049;8312;11924;20207;20216
A0A804HKZ2;A0A804HJZ7;H0YAE9;D6REQ6;A0A087WZM2;D6RHI9;O00584	A0A804HKZ2;A0A804HJZ7;H0YAE9;D6REQ6;A0A087WZM2;D6RHI9;O00584	3;3;3;3;3;3;3	3;3;3;3;3;3;3	3;3;3;3;3;3;3	Ribonuclease T2	RNASET2	7	3	3	3	15.9	15.9	15.9	18.829	164	164;174;185;218;218;253;256	0	4.5201	NaN	NaN	NaN	1	0	Median	7221400	6181100	1040200				75	3925;6873;6874	True;True;True	4006;7027;7028	4965;8622;8623	8734;15102;15103	8734;15102;15103
A0A087WZN1;O43837;A0A087X2E5;O43837-2;A0A0D9SG66;O43837-3	A0A087WZN1;O43837;A0A087X2E5;O43837-2	7;7;6;6;3;3	7;7;6;6;3;3	7;7;6;6;3;3	Isocitrate dehydrogenase [NAD] subunit, mitochondrial;Isocitrate dehydrogenase [NAD] subunit beta, mitochondrial	IDH3B	6	7	7	7	30.2	30.2	30.2	42.41	387	387;385;376;383;145;233	0	10.016	0.57456	0.97224	46.92	6	3	Leave out requantified	26221000	17735000	8486500				76	2935;4232;6961;7005;11180;12767;13952	True;True;True;True;True;True;True	3000;4316;7118;7162;11470;13097;14308	3726;5317;8755;8812;14121;16131;17608	6582;6583;6584;9270;15320;15401;15402;24522;27968;30578	6584;9270;15320;15402;24522;27968;30578
A0A087WZT2;Q6UX53	A0A087WZT2;Q6UX53	3;3	3;3	3;3	Methyltransferase-like protein 7B	METTL7B	2	3	3	3	15.6	15.6	15.6	31.288	276	276;244	0.0004268	1.9789	0.83486	1.3114	74.01	2	2	Median	8506400	5191900	3314500				77	5191;15939;17291	True;True;True	5303;16332;17724	6490;6491;20086;21826	11247;11248;35044;38076	11247;35044;38076
A0A087WZT3;Q9H3K6;H3BV85;H3BTW0;A0A0B4J295;H3BVE0;Q9H3K6-2	A0A087WZT3;Q9H3K6;H3BV85;H3BTW0;A0A0B4J295;H3BVE0;Q9H3K6-2	2;2;1;1;1;1;1	2;2;1;1;1;1;1	2;2;1;1;1;1;1	BolA-like protein 2	BOLA2;BOLA2B	7	2	2	2	16.4	16.4	16.4	16.932	152	152;86;54;89;124;249;58	0	3.178	0.58996	1.1372	22.477	2	0	Median	18396000	10885000	7510700				78	2780;15236	True;True	2840;15616	3512;19209	6180;33492	6180;33492
A0A087WZX2;O95139	A0A087WZX2;O95139	1;1	1;1	1;1	NADH dehydrogenase [ubiquinone] 1 beta subcomplex subunit 6	NDUFB6	2	1	1	1	25.8	25.8	25.8	11.716	97	97;128	0.003882	1.3669	NaN	NaN	NaN	1	0	Median	28925000	17041000	11884000				79	7382	TRUE	7550	9317	16310;16311;16312	16312
A0A087X020;Q9Y3A5	A0A087X020;Q9Y3A5	3;3	3;3	3;3	Ribosome maturation protein SBDS	SBDS	2	3	3	3	14.8	14.8	14.8	28.864	250	250;250	0	3.9818	0.6101	1.0828	19.575	2	0	Median	32290000	21401000	10889000				80	2643;5499;8314	True;True;True	2702;5620;8516	3353;6881;10493	5950;11948;18368;18369;18370	5950;11948;18368
A0A087X054;A0A494C039;Q9Y4L1;E9PJ21;A0A087WWI4;K7EQK2;Q9Y4L1-2	A0A087X054;A0A494C039;Q9Y4L1	7;7;7;3;3;3;3	7;7;7;3;3;3;3	7;7;7;3;3;3;3	Hypoxia up-regulated protein 1	HYOU1	7	7	7	7	11.2	11.2	11.2	104.78	937	937;1000;999;656;677;678;559	0	18.782	0.54606	0.95608	19.881	7	2	Leave out requantified	90840000	58367000	32473000				81	173;431;2419;4420;4475;9406;11209	True;True;True;True;True;True;True	177;439;2474;4511;4565;9625;11500	225;551;3069;3070;5561;5621;11866;14163	414;1036;1037;1038;1039;1040;5486;5487;5488;5489;9692;9789;20774;24586;24587	414;1040;5486;9692;9789;20774;24587
A0A7I2V2E4;A0A7I2V439;A0A7I2V673;A0A7I2YQX6;A0A7I2V314;A0A7I2V3T9;E9PKT6;A0A7I2YQ92;A0A7I2V2L7;A0A7I2YQH4;A0A087X0D5;A0A7I2V4X5;A0A7I2V3E8;P09668	A0A7I2V2E4;A0A7I2V439;A0A7I2V673;A0A7I2YQX6;A0A7I2V314;A0A7I2V3T9;E9PKT6;A0A7I2YQ92;A0A7I2V2L7;A0A7I2YQH4;A0A087X0D5;A0A7I2V4X5;A0A7I2V3E8;P09668	1;1;1;1;1;1;1;1;1;1;1;1;1;1	1;1;1;1;1;1;1;1;1;1;1;1;1;1	1;1;1;1;1;1;1;1;1;1;1;1;1;1	Pro-cathepsin H;Cathepsin H mini chain;Cathepsin H;Cathepsin H heavy chain;Cathepsin H light chain	CTSH	14	1	1	1	5.5	5.5	5.5	26.601	238	238;240;251;259;260;293;297;306;311;345;358;367;446;335	0	18.28	NaN	NaN	NaN	1	1	Median	2385000	1902500	482520				82	5836	TRUE	5979	7332	12831	12831
A0A087X0H8;Q15714-2;Q15714-3;Q15714	A0A087X0H8;Q15714-2;Q15714-3;Q15714	2;2;2;2	2;2;2;2	2;2;2;2	TSC22 domain family protein 1	TSC22D1	4	2	2	2	66.3	66.3	66.3	9.3684	86	86;144;585;1073	0	21.17	0.44522	0.80182	3.3458	2	0	Median	28472000	20557000	7915400				83	11556;15116	True;True	11867;15495	14635;19062	25391;25392;25393;25394;33242;33243	25394;33242
A0A087X0I9;Q04759-2;Q04759	A0A087X0I9;Q04759-2;Q04759	1;1;1	1;1;1	1;1;1	Protein kinase C;Protein kinase C theta type	PRKCQ	3	1	1	1	2.8	2.8	2.8	77.969	670	670;643;706	1	-2	NaN	NaN	NaN	1	1	Median	3938800	1524400	2414400	+			84	11749	TRUE	12063	14883	25786	25786		14;15		79;89
A0A087X0P0;Q02224-3;Q02224	A0A087X0P0;Q02224-3;Q02224	1;1;1	1;1;1	1;1;1	Kinesin-like protein;Centromere-associated protein E	CENPE	3	1	1	1	0.3	0.3	0.3	312.1	2664	2664;2580;2701	0.0076225	1.0509	NaN	NaN	NaN	1	0	Median	41772000	27897000	13875000				85	9980	TRUE	10214	12576	21926	21926
A0A087X0Q1;Q7Z739;A0A024R7W5;A0A087WY31;Q9Y5A9-2;Q9BYJ9;A0A087X0C3;S4R373	A0A087X0Q1;Q7Z739;A0A024R7W5;A0A087WY31;Q9Y5A9-2;Q9BYJ9	3;3;2;2;2;2;1;1	3;3;2;2;2;2;1;1	1;1;0;0;0;0;1;1	YTH domain-containing family protein 3;YTH domain-containing family protein 2;YTH domain-containing family protein 1	YTHDF3;YTHDF2;YTHDF1	8	3	3	1	4.8	4.8	1.7	63.674	583	583;585;534;588;529;559;41;52	0	3.2934	0.54189	1.0387	45.5	3	1	Median	23494000	14639000	8855100				86	3165;12993;14491	True;True;True	3239;13330;14858	4018;16411;18282	7080;28456;28457;28458;31833	7080;28458;31833
A0A0G2JN29;A0A087X117;Q15155;A0A7I2V4D7;A0A7I2V4T6;A0A7I2V2Z5;A0A7I2V6B0;J3KN36;Q5JPE7-2;P69849;Q5JPE7;A0A0G2JP90;A0A087WW46;Q5JPE7-3;A0A7I2V3P4;A0A7I2V2V8;A0A7I2V686;H3BPS9;H3BUC9	A0A0G2JN29;A0A087X117;Q15155;A0A7I2V4D7;A0A7I2V4T6;A0A7I2V2Z5;A0A7I2V6B0;J3KN36;Q5JPE7-2;P69849;Q5JPE7;A0A0G2JP90;A0A087WW46;Q5JPE7-3;A0A7I2V3P4	10;10;10;9;9;9;9;9;9;9;9;8;8;7;6;3;3;2;1	10;10;10;9;9;9;9;9;9;9;9;8;8;7;6;3;3;2;1	10;10;10;9;9;9;9;9;9;9;9;8;8;7;6;3;3;2;1	Nodal modulator 1;Nodal modulator 2;Nodal modulator 3	NOMO1;NOMO3;NOMO2	19	10	10	10	11.9	11.9	11.9	139.54	1267	1267;1267;1222;800;1176;1182;1191;1267;1222;1222;1267;1100;1100;1100;1162;231;343;223;144	0	41.302	0.53198	0.99256	48.189	11	7	Leave out requantified	226920000	45620000	181290000				87	1068;4223;4683;6300;7913;7979;14132;16641;16651;16889	True;True;True;True;True;True;True;True;True;True	1094;4307;4781;6449;8101;8168;14491;17057;17067;17311	1346;5307;5873;7903;9985;10060;17837;17838;21033;21046;21330	2464;2465;9256;10224;13849;17446;17579;31010;31011;36774;36775;36800;37268	2464;9256;10224;13849;17446;17579;31010;36775;36800;37268
A0A087X121;Q9Y2R4	A0A087X121;Q9Y2R4	2;2	2;2	2;2	Probable ATP-dependent RNA helicase DDX52	DDX52	2	2	2	2	27.8	27.8	27.8	12.887	115	115;599	0	2.5957	0.69158	1.2231	29.036	2	0	Median	12761000	7835200	4925500				88	908;14333	True;True	929;14696	1138;18084	2076;2077;2078;2079;31473	2076;31473
A0A087X1B2;B9A018;Q53GS9-2;Q53GS9;Q53GS9-3;A0A087WW31	A0A087X1B2;B9A018;Q53GS9-2;Q53GS9;Q53GS9-3	3;3;3;3;2;1	3;3;3;3;2;1	3;3;3;3;2;1	U4/U6.U5 tri-snRNP-associated protein 2	USP39	6	3	3	3	10.1	10.1	10.1	56.399	487	487;536;462;565;488;61	0	7.6314	1.2401	2.2029	82.621	3	1	Plateau	13119000	7787700	5331300				89	1280;1957;4524	True;True;True	1316;2004;4616	1639;2495;5680	2987;4500;9891	2987;4500;9891
A0A087X1E4;P53365-2;P53365-3;P53365	A0A087X1E4;P53365-2;P53365-3;P53365	1;1;1;1	1;1;1;1	1;1;1;1	Arfaptin-2	ARFIP2	4	1	1	1	2.9	2.9	2.9	41.595	374	374;256;303;341	0.00083542	1.8552	NaN	NaN	NaN	1	1	Median	2593300	1951100	642250				90	14680	TRUE	15051	18507	32254	32254
A0A0J9YX89;A0A087X1G7;O60613;A0A087WXL0;A0A3B3IT39;A8MZD0;O60613-2	A0A0J9YX89;A0A087X1G7;O60613;A0A087WXL0;A0A3B3IT39;A8MZD0;O60613-2	2;2;2;1;1;1;1	2;2;2;1;1;1;1	2;2;2;1;1;1;1	15 kDa selenoprotein	2023-09-15	7	2	2	2	31.8	31.8	31.8	10.186	88	88;164;165;123;126;144;124	0	38.351	0.2346	0.40902	36.732	2	1	Median	8326900	6631100	1695700				91	5354;9543	True;True	5473;9764	6707;12034	11651;11652;21058	11652;21058
A0A087X1K9;O75608-2;O75608;B4DP64;E5RGR0	A0A087X1K9;O75608-2;O75608;B4DP64;E5RGR0	3;3;3;2;2	3;3;3;2;2	3;3;3;2;2	Acyl-protein thioesterase 1	LYPLA1	5	3	3	3	25.3	25.3	25.3	17.981	166	166;214;230;196;197	0	6.8325	0.31089	0.4887	15.353	3	2	Median	22062000	17431000	4630000				92	1541;15248;15825	True;True;True	1580;15628;16218	1955;19225;19949	3523;33520;33521;34790;34791	3523;33520;34791
A0A087X1Z3;Q9UL46;H0YM70;H0YKU2	A0A087X1Z3;Q9UL46;H0YM70	5;5;4;2	5;5;4;2	5;5;4;2	Proteasome activator complex subunit 2	PSME2	4	5	5	5	27.6	27.6	27.6	29.126	254	254;239;228;85	0	124.08	0.21231	0.38202	59.407	5	0	Leave out requantified	72191000	57623000	14568000				93	2096;7310;7582;12351;15095	True;True;True;True;True	2145;7476;7758;12674;15474	2666;9237;9576;15616;15617;19039	4807;16179;16749;16750;27070;27071;27072;33204;33205	4807;16179;16749;27070;33204
A0A087X2D8;O60271-9;O60271-4;O60271-2;O60271;O60271-5;O60271-3	A0A087X2D8;O60271-9;O60271-4;O60271-2;O60271;O60271-5;O60271-3	3;3;3;3;3;2;2	3;3;3;3;3;2;2	3;3;3;3;3;2;2	C-Jun-amino-terminal kinase-interacting protein 4	SPAG9	7	3	3	3	3.7	3.7	3.7	145.17	1312	1312;1177;1307;1311;1321;931;945	0	3.1164	0.48903	0.83085	7.0085	3	2	Plateau	13898000	9242000	4655800				94	4712;14204;17659	True;True;True	4810;14565;18102	5906;17921;22288	10272;31165;31166;31167;38906	10272;31167;38906
V9GYV2;A0A804HK94;A0A804HIJ6;A0A804HIF9;A0A087X2E7;A0A804HIW7;Q92952;Q92952-2	V9GYV2;A0A804HK94;A0A804HIJ6;A0A804HIF9;A0A087X2E7;A0A804HIW7;Q92952;Q92952-2	1;1;1;1;1;1;1;1	1;1;1;1;1;1;1;1	1;1;1;1;1;1;1;1	Small conductance calcium-activated potassium channel protein 1	KCNN1	8	1	1	1	4.4	4.4	4.4	43.053	390	390;428;434;540;543;546;543;561	0.0019562	1.4179	NaN	NaN	NaN	1	0	Median	4703700	3389700	1314000				95	13460	TRUE	13806	17006	29542	29542		16		274
D6RIC3;A0A0C4DGU5;A0A087X2G6;Q9Y3C1;Q9Y3C1-3;Q9Y3C1-2;D6RC60	D6RIC3;A0A0C4DGU5;A0A087X2G6;Q9Y3C1;Q9Y3C1-3;Q9Y3C1-2;D6RC60	2;2;2;2;2;2;1	2;2;2;2;2;2;1	2;2;2;2;2;2;1	Nucleolar protein 16	NOP16	7	2	2	2	16.7	16.7	16.7	17.198	150	150;231;237;178;232;236;95	0	13.823	0.4474	0.75352	39.844	2	1	Median	13566000	8518300	5047600				96	1244;12348	True;True	1274;12671	1569;15613	2851;27064;27065	2851;27064
A0A087X2I1;P62333;H0YJC0;H0YJS8;H0YJX2;H0YJE9;H0YJT1	A0A087X2I1;P62333	11;11;5;4;1;1;1	11;11;5;4;1;1;1	11;11;5;4;1;1;1	26S protease regulatory subunit 10B	PSMC6	7	11	11	11	38.2	38.2	38.2	45.796	403	403;389;262;194;67;70;97	0	117.36	0.47724	0.87486	41.949	14	4	Leave out requantified	159580000	108580000	51003000				97	345;1163;1783;2636;4413;4442;5367;6847;7484;8458;15177	True;True;True;True;True;True;True;True;True;True;True	353;1192;1829;2695;4504;4533;5486;7001;7653;8662;15557	442;1462;1463;2266;2267;3346;5551;5584;5585;6724;8585;9440;10682;19131	839;840;841;2674;2675;4085;4086;4087;5940;9672;9673;9729;9730;11685;11686;15041;16522;18706;33345;33346;33347	839;2674;4085;5940;9672;9730;11686;15041;16522;18706;33345
A0A088AWL3;O75376-2;O75376	A0A088AWL3;O75376-2;O75376	2;2;2	2;2;2	2;2;2	Nuclear receptor corepressor 1	NCOR1	3	2	2	2	1.1	1.1	1.1	258.98	2343	2343;2337;2440	0.00081599	1.6751	NaN	NaN	NaN	1	1	Median	2033500	1340900	692640				98	6448;14010	True;True	6598;14367	8071;8072;17682	14135;14136;30710	14136;30710
A0A096LNY5;A0A7P0T8E4;A0A1B0GWJ0;A0A1B0GTJ7;A0A0A6YY92;A0A096LNY6;A0A7P0T9A7;A0A7P0Z472;P30566;A0A096LP92;A0A1B0GWF8;A0A1B0GTG9;P30566-2;B4DEP1;A0A096LPA2;A0A1W2PRX2;A0A096LP72;A0A096LNY4	A0A096LNY5;A0A7P0T8E4;A0A1B0GWJ0;A0A1B0GTJ7;A0A0A6YY92;A0A096LNY6;A0A7P0T9A7;A0A7P0Z472;P30566;A0A096LP92;A0A1B0GWF8;A0A1B0GTG9;P30566-2	5;5;5;5;5;5;5;5;5;3;3;3;3;1;1;1;1;1	5;5;5;5;5;5;5;5;5;3;3;3;3;1;1;1;1;1	5;5;5;5;5;5;5;5;5;3;3;3;3;1;1;1;1;1	Adenylosuccinate lyase	ADSL	18	5	5	5	21.3	21.3	21.3	43.115	381	381;469;480;480;498;498;513;526;484;273;403;467;425;127;133;142;149;164	0	8.3206	0.50378	0.79906	171.15	4	3	Median	47722000	14301000	33421000				99	104;1579;6526;11923;16691	True;True;True;True;True	106;1619;6676;12239;17108	135;2006;8167;15095;21094	249;3628;14299;26159;26160;36884;36885	249;3628;14299;26160;36884
A0A0G2JQ95;A0A096LP11;A0A140TA76;Q8ND56-3;Q8ND56-2;Q8ND56	A0A0G2JQ95;A0A096LP11;A0A140TA76;Q8ND56-3;Q8ND56-2;Q8ND56	1;1;1;1;1;1	1;1;1;1;1;1	1;1;1;1;1;1	Protein LSM14 homolog A	LSM14A	6	1	1	1	8.3	8.3	8.3	15.911	144	144;148;344;422;463;463	0.00042159	1.9101	NaN	NaN	NaN	0	0	Median	1900800	1900800	0				100	13244	TRUE	13587	16734	29033	29033
A0A096LP69;P14209-3;P14209	A0A096LP69;P14209-3;P14209	1;1;1	1;1;1	1;1;1	CD99 antigen	CD99	3	1	1	1	5.4	5.4	5.4	18.777	184	184;169;185	0.0019547	1.4103	NaN	NaN	NaN	1	0	Median	10191000	6669100	3521700				101	10996	TRUE	11271	13869	24118;24119	24119
A0A096LP81	A0A096LP81	1	1	1		PCDHB16	1	1	1	1	14.4	14.4	14.4	24.105	222	222	1	-2	NaN	NaN	NaN	0	0	Median	3764000	0	3764000	+			102	10851	TRUE	11118	13674	23763	23763		17		1
A0A096LPD5;F5GYW9;Q96P15-2;Q96P15	A0A096LPD5;F5GYW9;Q96P15-2;Q96P15	1;1;1;1	1;1;1;1	1;1;1;1	Serpin B11	SERPINB11	4	1	1	1	4.6	4.6	4.6	33.984	305	305;392;305;392	1	-2	NaN	NaN	NaN	0	0	Median	0	0	0	+			103	11703	TRUE	12018	14830	25699	25699		18;19		127;128
P0DPI2;A0A0B4J2D5;A0A096LPI6;A0A096LNH5;H7C2G3;P0DPI2-2;A0A0B4J2D5-2;H7C1F6;A0A096LP73;A0A2R8YDR7;F2Z2Q0;A0A096LP12;A0A096LNJ1;A0A2R8Y6K9	P0DPI2;A0A0B4J2D5;A0A096LPI6;A0A096LNH5;H7C2G3;P0DPI2-2;A0A0B4J2D5-2;H7C1F6;A0A096LP73;A0A2R8YDR7;F2Z2Q0;A0A096LP12	8;8;8;7;6;6;6;5;4;4;4;4;3;3	8;8;8;7;6;6;6;5;4;4;4;4;3;3	8;8;8;7;6;6;6;5;4;4;4;4;3;3		C21orf33	14	8	8	8	57.1	57.1	57.1	28.17	268	268;268;279;182;191;237;237;184;137;190;217;224;106;163	0	31.441	0.48938	0.90408	46.029	9	4	Leave out requantified	94331000	64986000	29345000				104	3598;4492;5617;6302;6571;8049;11259;11358	True;True;True;True;True;True;True;True	3676;4582;5746;6451;6722;8241;11550;11652	4557;5640;5641;7043;7905;8226;10145;14226;14358;14359	8025;8026;9825;9826;9827;9828;9829;12275;13851;14402;14403;17737;17738;17739;24689;24913;24914	8026;9827;12275;13851;14402;17738;24689;24914
A0A096LPJ3;Q13098;C9JFE4;A0A096LP07;A8K070;Q13098-5;Q13098-7;J3QQX0;Q13098-6;J3QS84;J3QLE8;J3QLT0	A0A096LPJ3;Q13098;C9JFE4;A0A096LP07;A8K070;Q13098-5;Q13098-7;J3QQX0	5;5;4;4;4;4;4;3;2;1;1;1	5;5;4;4;4;4;4;3;2;1;1;1	5;5;4;4;4;4;4;3;2;1;1;1	COP9 signalosome complex subunit 1	GPS1	12	5	5	5	11.4	11.4	11.4	55.408	490	490;491;471;486;526;487;527;79;549;101;166;168	0	7.2826	0.59351	0.98679	93.621	2	1	Median	13429000	9327200	4101600				105	1090;1997;3725;10045;13928	True;True;True;True;True	1117;2045;3805;10281;14283	1374;2545;4722;12655;17579	2504;4599;8300;22045;30529	2504;4599;8300;22045;30529
A0A096LPK7;A0A182DWF2;A0A182DWF3;Q9NNW7-2;Q9NNW7;A0A096LPD9;E7EWK1;D3YTF8;A0A0U1RQX0;Q9NNW7-4	A0A096LPK7;A0A182DWF2;A0A182DWF3;Q9NNW7-2;Q9NNW7;A0A096LPD9;E7EWK1;D3YTF8	3;3;3;3;3;2;2;2;1;1	2;2;2;2;2;1;1;1;1;1	1;1;1;1;1;1;1;0;0;0	Thioredoxin reductase 2, mitochondrial	TXNRD2	10	3	2	1	9.5	6.3	3.9	50.057	463	463;494;523;498;524;306;338;501;362;277	0	4.2039	0.84178	1.3419	68.02	2	1	Median	9796400	5154200	4642200				106	761;3279;17265	True;True;False	779;3353;17697	961;4154;21797	1777;1778;7302;38036	1778;7302;38036
A2A2L5;A0A0A0MQR2;Q9BY42	A2A2L5;A0A0A0MQR2;Q9BY42	1;1;1	1;1;1	1;1;1	Protein RTF2 homolog	RTFDC1	3	1	1	1	6.9	6.9	6.9	31.151	277	277;336;306	0	2.3479	NaN	NaN	NaN	0	0	Median	0	0	0				107	84	TRUE	85	109	197	197
B5MD87;A0A0A0MQS1;Q53H96-2;Q53H96	B5MD87;A0A0A0MQS1;Q53H96-2;Q53H96	3;3;3;3	3;3;3;3	3;3;3;3	Pyrroline-5-carboxylate reductase;Pyrroline-5-carboxylate reductase 3	PYCRL	4	3	3	3	34.3	34.3	34.3	14.341	137	137;286;254;274	0	5.2918	0.68947	1.0667	31.27	2	1	Median	7474000	4580100	2893900				108	234;7163;13105	True;True;True	238;7327;13443	298;9058;16549	569;15856;28710;28711;28712	569;15856;28712
C9JP00;A0A0A0MQX8;Q9NR56;Q86VM6;Q9NR56-3;Q9NR56-4;Q9NR56-7;Q9NR56-6;Q9NR56-2;Q9NR56-5	C9JP00;A0A0A0MQX8;Q9NR56;Q86VM6;Q9NR56-3;Q9NR56-4;Q9NR56-7;Q9NR56-6;Q9NR56-2;Q9NR56-5	2;2;2;1;1;1;1;1;1;1	2;2;2;1;1;1;1;1;1;1	2;2;2;1;1;1;1;1;1;1	Muscleblind-like protein 1	MBNL1	10	2	2	2	10.9	10.9	10.9	37.898	348	348;400;388;343;302;314;340;342;370;382	0	2.5441	0.4414	0.76482	89.558	2	1	Median	21517000	13980000	7537400				109	203;1900	True;True	207;1947	262;2428	482;483;4378;4379	483;4378
H0YAI9;A0A0A0MQZ6;O95478	H0YAI9;A0A0A0MQZ6;O95478	1;1;1	1;1;1	1;1;1	Ribosome biogenesis protein NSA2 homolog	NSA2	3	1	1	1	9.2	9.2	9.2	11.426	98	98;189;260	0.00082001	1.7115	NaN	NaN	NaN	1	0	Median	7672100	4291900	3380200				110	1420	TRUE	1459	1809	3260	3260
A0A0A0MR02;P45880;P45880-2;P45880-1;Q5JSD2;Q5JSD1;A2A3S1	A0A0A0MR02;P45880;P45880-2;P45880-1;Q5JSD2;Q5JSD1	11;11;10;10;7;7;3	11;11;10;10;7;7;3	11;11;10;10;7;7;3	Voltage-dependent anion-selective channel protein 2	VDAC2	7	11	11	11	60.6	60.6	60.6	30.348	282	282;294;283;309;194;204;109	0	175.47	0.37136	0.70179	30.733	11	3	Leave out requantified	530070000	396590000	133480000				111	1699;5544;10168;10198;11413;13029;14842;16792;17299;17569;17699	True;True;True;True;True;True;True;True;True;True;True	1744;5668;10406;10436;11713;13366;15215;17213;17732;18012;18144	2160;2161;6945;12809;12843;14435;16453;16454;18716;21217;21218;21835;22178;22335	3898;3899;3900;3901;3902;3903;12069;12070;22311;22312;22354;22355;25032;28553;28554;28555;28556;32622;32623;32624;32625;37058;37059;37060;38091;38724;38988;38989;38990	3900;12070;22311;22355;25032;28554;32625;37058;38091;38724;38989
A0A804HIH4;A0A590UKA4;A0A590UJG5;A0A590UJF0;A0A590UKB4;A0A590UKA9;A0A590UKA1;A0A590UK28;A0A590UJJ0;A0A590UJB0;A0A590UJA5;S4R3V9;B0AZR9;A0A590UJY8;A0A590UJQ2;A0A590UJI6;A0A590UJ58;A0A590UJ22;A0A590UJR6;A0A590UJQ9;A0A590UJB7;A0A0A0MR13;Q5JWE9;A0A7I2V5R6;P63092-3;P63092-2;P63092;P63092-4;Q5JWF2-2;Q5JWF2;A0A590UJY2;A0A590UJS2;S4R3E3;P38405-3;P38405;P38405-2	A0A804HIH4;A0A590UKA4;A0A590UJG5;A0A590UJF0;A0A590UKB4;A0A590UKA9;A0A590UKA1;A0A590UK28;A0A590UJJ0;A0A590UJB0;A0A590UJA5;S4R3V9;B0AZR9;A0A590UJY8;A0A590UJQ2;A0A590UJI6;A0A590UJ58;A0A590UJ22;A0A590UJR6;A0A590UJQ9;A0A590UJB7;A0A0A0MR13;Q5JWE9;A0A7I2V5R6;P63092-3;P63092-2;P63092;P63092-4;Q5JWF2-2;Q5JWF2;A0A590UJY2;A0A590UJS2	5;5;5;5;5;5;5;5;5;5;5;5;5;5;5;5;5;5;5;5;5;5;5;5;5;5;5;5;5;5;4;3;2;1;1;1	5;5;5;5;5;5;5;5;5;5;5;5;5;5;5;5;5;5;5;5;5;5;5;5;5;5;5;5;5;5;4;3;2;1;1;1	5;5;5;5;5;5;5;5;5;5;5;5;5;5;5;5;5;5;5;5;5;5;5;5;5;5;5;5;5;5;4;3;2;1;1;1	Guanine nucleotide-binding protein G(s) subunit alpha isoforms short;Guanine nucleotide-binding protein G(s) subunit alpha isoforms XLas	GNAS	36	5	5	5	26.7	26.7	26.7	33.649	285	285;320;320;320;321;321;321;321;321;321;321;335;335;335;335;335;335;335;336;336;336;362;1022;1038;379;380;394;395;1023;1037;237;368;160;174;381;458	0	37.379	0.47595	0.83057	16.001	5	0	Leave out requantified	40736000	28938000	11797000				112	7141;11774;13838;17431;17774	True;True;True;True;True	7305;12088;14192;17867;18221	9031;14912;14913;17469;22002;22428;22429	15816;25842;25843;25844;25845;25846;30342;30343;38412;39152;39153;39154	15816;25842;30343;38412;39152
M0QYS4;A0A0A0MR57;Q6ZNA1	M0QYS4;A0A0A0MR57;Q6ZNA1	1;1;1	1;1;1	1;1;1	Zinc finger protein 836	ZNF836	3	1	1	1	13.3	13.3	13.3	12.39	105	105;936;936	1	-2	NaN	NaN	NaN	1	0	Median	1755100	1087300	667780	+			113	3816	TRUE	3896	4831	8494	8494	219;220		92;96
A0A0A0MRA3;A0A0A0MTS7;Q8WZ42-3;Q8WZ42-10;Q8WZ42-9;Q8WZ42-5;Q8WZ42-11;Q8WZ42-4;Q8WZ42-7;Q8WZ42-2;Q8WZ42;Q8WZ42-8;Q8WZ42-13;Q8WZ42-12	A0A0A0MRA3;A0A0A0MTS7;Q8WZ42-3;Q8WZ42-10;Q8WZ42-9;Q8WZ42-5;Q8WZ42-11;Q8WZ42-4;Q8WZ42-7;Q8WZ42-2;Q8WZ42;Q8WZ42-8;Q8WZ42-13;Q8WZ42-12	4;4;4;4;4;4;4;4;4;4;4;4;4;4	4;4;4;4;4;4;4;4;4;4;4;4;4;4	4;4;4;4;4;4;4;4;4;4;4;4;4;4	Titin	TTN	14	4	4	4	0.2	0.2	0.2	3014	27118	27118;35991;26926;27051;27118;32900;33423;33445;33615;34258;34350;34475;34484;35991	0	2.7251	0.71629	1.2435	50.792	3	0	Leave out requantified	18567000	9858000	8708600				114	9391;11536;16727;17022	True;True;True;True	9610;11844;17144;17445	11850;14603;21135;21484	20750;25333;36947;37532	20750;25333;36947;37532
A0A0A0MRA5;B7Z4B8;Q9BUJ2-4;Q9BUJ2-2;Q9BUJ2;Q9BUJ2-3;M0R3F1;M0QYZ0;M0R203;M0QZV6;M0R0K8;M0QYI8;Q9BUJ2-5	A0A0A0MRA5;B7Z4B8;Q9BUJ2-4;Q9BUJ2-2;Q9BUJ2;Q9BUJ2-3;M0R3F1;M0QYZ0	17;17;17;17;17;15;13;11;4;4;4;3;2	17;17;17;17;17;15;13;11;4;4;4;3;2	17;17;17;17;17;15;13;11;4;4;4;3;2	Heterogeneous nuclear ribonucleoprotein U-like protein 1	HNRNPUL1	13	17	17	17	31.3	31.3	31.3	85.939	766	766;767;756;804;856;752;641;371;81;118;158;172;390	0	71.348	0.54788	1.0422	60.815	17	4	Leave out requantified	219550000	139970000	79579000				115	516;926;1360;3388;7468;7469;8248;10848;11021;11447;11718;11997;12358;12359;12821;13549;17668	True;True;True;True;True;True;True;True;True;True;True;True;True;True;True;True;True	528;948;1399;3463;7637;7638;8446;11115;11298;11750;12033;12313;12681;12682;13153;13897;18111	656;1167;1735;4284;9422;9423;10400;13671;13905;14481;14847;15195;15624;15625;16199;17111;22297	1203;1204;2139;2140;3120;3121;3122;7550;7551;16486;16487;16488;16489;16490;18175;23754;24184;25111;25725;25726;25727;26339;27085;27086;27087;27088;28075;29710;38921	1204;2140;3121;7551;16487;16488;18175;23754;24184;25111;25726;26339;27086;27088;28075;29710;38921
A0A0A0MRC0;Q6V1P9-5;Q6V1P9	A0A0A0MRC0;Q6V1P9-5;Q6V1P9	1;1;1	1;1;1	1;1;1	Protocadherin-23	DCHS2	3	1	1	1	0.9	0.9	0.9	149.3	1369	1369;1369;3371	0.006625	1.1052	NaN	NaN	NaN	1	0	Median	10180000	4999700	5180600				116	2996	TRUE	3066	3809	6734	6734
G3V5X4;A0A0A0MRE3;Q8WXH0;Q8WXH0-2;A0A669KB61;A0A669KBG2	G3V5X4;A0A0A0MRE3;Q8WXH0;Q8WXH0-2;A0A669KB61;A0A669KBG2	4;4;4;4;2;2	4;4;4;4;2;2	4;4;4;4;2;2	Nesprin-2	SYNE2	6	4	4	4	0.6	0.6	0.6	787.71	6818	6818;6824;6885;6907;945;1089	0	2.4891	0.53297	0.87738	73.231	2	0	Median	21520000	13119000	8401300				117	2391;6799;7350;11778	True;True;True;True	2446;6953;7518;12092	3029;8517;9283;14917	5404;14936;16258;25855	5404;14936;16258;25855	221		732
A0A0A0MRH0;Q9NVX2;K7EK23;K7ERN7;K7EN33;Q9NVX2-2	A0A0A0MRH0;Q9NVX2;K7EK23;K7ERN7;K7EN33;Q9NVX2-2	2;2;1;1;1;1	2;2;1;1;1;1	2;2;1;1;1;1	Notchless protein homolog 1	NLE1	6	2	2	2	11.3	11.3	11.3	48.511	443	443;485;87;127;304;193	0	4.8031	NaN	NaN	NaN	1	0	Median	5525900	4323700	1202200				118	8852;9741	True;True	9061;9967	11156;12276	19496;19497;21460	19496;21460
A0A0A0MRI2;Q9UNH7-2;Q9UNH7	A0A0A0MRI2;Q9UNH7-2;Q9UNH7	1;1;1	1;1;1	1;1;1	Sorting nexin-6;Sorting nexin-6, N-terminally processed	SNX6	3	1	1	1	2.6	2.6	2.6	47.804	418	418;290;406	0.0011947	1.5252	NaN	NaN	NaN	0	0	Median	3129700	3129700	0				119	11373	TRUE	11667	14380	24937	24937
A0A3F2YNX8;A0A0A0MRJ6;P22061;P22061-2;F6S8N6;C9J0F2	A0A3F2YNX8;A0A0A0MRJ6;P22061;P22061-2;F6S8N6	5;5;5;5;4;2	5;5;5;5;4;2	5;5;5;5;4;2	Protein-L-isoaspartate O-methyltransferase;Protein-L-isoaspartate(D-aspartate) O-methyltransferase	PCMT1	6	5	5	5	39.2	39.2	39.2	26.361	250	250;285;227;228;250;96	0	12.074	0.42693	0.70866	73.851	6	3	Median	68611000	42526000	26085000				120	1020;4075;9398;10638;10702	True;True;True;True;True	1045;4156;9617;10898;10963	1289;1290;5138;11858;13411;13496	2370;2371;2372;9017;20763;20764;23319;23468	2371;9017;20764;23319;23468
J3QSX6;F8W8M4;A0A0A0MRL6;A0A3B3IS55;O14639-4;O14639-3;O14639-5;O14639-2;O14639-6;O14639;H0Y7N6;F6XFR5;A0A494C1P1;A0A494C1G0	J3QSX6;F8W8M4;A0A0A0MRL6;A0A3B3IS55;O14639-4;O14639-3;O14639-5;O14639-2;O14639-6;O14639	3;3;3;3;3;3;3;3;3;3;1;1;1;1	3;3;3;3;3;3;3;3;3;3;1;1;1;1	3;3;3;3;3;3;3;3;3;3;1;1;1;1	Actin-binding LIM protein 1	ABLIM1	14	3	3	3	9	9	9	46.07	401	401;718;746;834;401;427;455;718;748;778;172;173;426;502	0	14.313	0.51991	0.8938	20.553	3	1	Median	16164000	11857000	4306800				121	14088;14307;17382	True;True;True	14446;14669;17818	17780;18052;21944	30871;31418;38310;38311	30871;31418;38310
A0A0A0MRM8;A0A1Y0BRN3;Q9UM54-6;A0A590UK71;A0A5F9ZI03;A0A590UJY4;A0A590UK86;A0A590UK22;A0A590UKB0;A0A590UJ75;A0A0D9SGC1;A0A590UJ40;E7EW20;Q9UM54-5;Q9UM54-2;Q9UM54-4;Q9UM54-1;Q9UM54	A0A0A0MRM8;A0A1Y0BRN3;Q9UM54-6;A0A590UK71;A0A5F9ZI03;A0A590UJY4;A0A590UK86;A0A590UK22;A0A590UKB0;A0A590UJ75;A0A0D9SGC1;A0A590UJ40;E7EW20;Q9UM54-5;Q9UM54-2;Q9UM54-4;Q9UM54-1;Q9UM54	2;2;2;1;1;1;1;1;1;1;1;1;1;1;1;1;1;1	2;2;2;1;1;1;1;1;1;1;1;1;1;1;1;1;1;1	2;2;2;1;1;1;1;1;1;1;1;1;1;1;1;1;1;1	Unconventional myosin-VI	MYO6	18	2	2	2	2.6	2.6	2.6	145.01	1253	1253;1285;1285;634;661;664;690;878;924;926;962;1294;1295;1253;1262;1285;1285;1294	0.0072913	1.0717	NaN	NaN	NaN	1	1	Median	1843500	1412400	431080				122	8118;14419	True;True	8313;14782	10236;18191	17880;31666	17880;31666
A0A0A0MRN5;Q9NZT2-2;Q9NZT2	A0A0A0MRN5;Q9NZT2-2;Q9NZT2	1;1;1	1;1;1	1;1;1	Opioid growth factor receptor	OGFR	3	1	1	1	2.6	2.6	2.6	67.194	625	625;657;677	0.0062707	1.111	NaN	NaN	NaN	1	1	Median	1922000	1437000	485040				123	13651	TRUE	14001	17235	29923	29923
A0A0A0MRR7;P09234	A0A0A0MRR7;P09234	2;2	2;2	2;2	U1 small nuclear ribonucleoprotein C	SNRPC	2	2	2	2	16.7	16.7	16.7	19.687	180	180;159	0	5.3579	0.75843	1.3931	32.169	2	2	Median	38105000	18590000	19515000				124	5201;17295	True;True	5313;17728	6505;6506;21830	11286;11287;38083	11287;38083
B6VEX4;A0A0A0MRT6;Q8IZP0-10;Q8IZP0-8;Q8IZP0-7;Q8IZP0-2;Q8IZP0-4;Q8IZP0-3;Q8IZP0-5;Q8IZP0-6;Q8IZP0-9;Q8IZP0-12;Q8IZP0;Q8IZP0-11	B6VEX4;A0A0A0MRT6;Q8IZP0-10;Q8IZP0-8;Q8IZP0-7;Q8IZP0-2;Q8IZP0-4;Q8IZP0-3;Q8IZP0-5;Q8IZP0-6;Q8IZP0-9;Q8IZP0-12;Q8IZP0;Q8IZP0-11	4;4;4;4;4;4;4;4;4;4;4;4;4;3	4;4;4;4;4;4;4;4;4;4;4;4;4;3	4;4;4;4;4;4;4;4;4;4;4;4;4;3	Abl interactor 1	ABI1	14	4	4	4	16.5	16.5	16.5	43.294	393	393;475;388;393;422;446;451;452;476;480;481;496;508;329	0	3.9597	0.53776	0.954	63.41	4	2	Median	25659000	15665000	9993600				125	1083;8609;15137;17018	True;True;True;True	1110;8816;15516;17441	1367;10862;19085;21480	2495;2496;18988;18989;33273;37528	2496;18989;33273;37528
A0A7I2YQF3;A0A7I2YQR3;A0A0A0MRU9;E7ETY4;E9PC69;Q7KZI7-10;Q7KZI7-13;Q7KZI7-7;Q7KZI7-2;Q7KZI7-15;Q7KZI7-5;Q7KZI7-16;Q7KZI7-4;Q7KZI7-9;Q7KZI7-12;Q7KZI7-14;Q7KZI7-3;Q7KZI7-6;Q7KZI7-11;Q7KZI7-8;Q7KZI7	A0A7I2YQF3;A0A7I2YQR3;A0A0A0MRU9;E7ETY4;E9PC69;Q7KZI7-10;Q7KZI7-13;Q7KZI7-7;Q7KZI7-2;Q7KZI7-15;Q7KZI7-5;Q7KZI7-16;Q7KZI7-4;Q7KZI7-9;Q7KZI7-12;Q7KZI7-14;Q7KZI7-3;Q7KZI7-6;Q7KZI7-11;Q7KZI7-8;Q7KZI7	2;2;2;2;2;2;2;2;2;2;2;2;2;2;2;2;2;2;2;2;2	2;2;2;2;2;2;2;2;2;2;2;2;2;2;2;2;2;2;2;2;2	2;2;2;2;2;2;2;2;2;2;2;2;2;2;2;2;2;2;2;2;2	Serine/threonine-protein kinase MARK2	MARK2	21	2	2	2	32	32	32	13.754	128	128;718;732;763;778;686;691;692;701;709;719;724;725;734;740;745;746;755;773;779;788	0	3.3838	0.53131	0.88626	12.53	2	2	Median	10292000	7399600	2892900				126	3035;16837	True;True	3105;17259	3852;21273	6801;6802;37164;37165	6801;37164
A0A0A0MRX2;Q96HY6-2;Q96HY6	A0A0A0MRX2;Q96HY6-2;Q96HY6	3;3;3	3;3;3	3;3;3	DDRGK domain-containing protein 1	DDRGK1	3	3	3	3	20.5	20.5	20.5	33.939	298	298;313;314	0	4.7555	0.7353	1.3063	101.39	3	1	Median	14713000	10337000	4375800				127	15978;16010;17134	True;True;True	16372;16404;17561	20149;20191;21630	35169;35170;35239;37769	35170;35239;37769
A0A6Q8PGQ4;A0A6Q8PGA1;A0A5F9ZHV7;A0A0A0MS86;F8VS29;A0A6Q8PG44;A0A6Q8PGC3;A0A6Q8PGP6;A0A5F9ZHU6;A0A6Q8PH24;J3KNF5;A0A6Q8PH78;A0A6Q8PGB1;O15078	A0A6Q8PGQ4;A0A6Q8PGA1;A0A5F9ZHV7;A0A0A0MS86;F8VS29;A0A6Q8PG44;A0A6Q8PGC3;A0A6Q8PGP6;A0A5F9ZHU6;A0A6Q8PH24;J3KNF5;A0A6Q8PH78;A0A6Q8PGB1;O15078	1;1;1;1;1;1;1;1;1;1;1;1;1;1	1;1;1;1;1;1;1;1;1;1;1;1;1;1	1;1;1;1;1;1;1;1;1;1;1;1;1;1	Centrosomal protein of 290 kDa	CEP290	14	1	1	1	2.9	2.9	2.9	60.47	512	512;527;571;590;647;2267;2322;2424;2438;2472;2482;2735;2766;2479	1	-2	NaN	NaN	NaN	1	0	Median	17593000	11377000	6215600	+			128	925	TRUE	947	1166	2138	2138	222;223		266;273
A0A0A0MSK5;J3KN66;Q5JTV8;Q5JTV8-3;H0YD16;H0Y4R4;Q5JTV8-2	A0A0A0MSK5;J3KN66;Q5JTV8;Q5JTV8-3;H0YD16	3;3;3;3;2;1;1	3;3;3;3;2;1;1	3;3;3;3;2;1;1	Torsin-1A-interacting protein 1	TOR1AIP1	7	3	3	3	7.4	7.4	7.4	52.406	462	462;599;583;584;198;296;379	0	4.2639	0.42218	0.68545	101.32	3	2	Median	30162000	15668000	14494000				129	13173;14014;17388	True;True;True	13512;14371;17824	16633;17687;21950	28850;28851;30719;38317	28851;30719;38317
A0A0A0MSK6;Q13017-2;Q13017	A0A0A0MSK6;Q13017-2;Q13017	1;1;1	1;1;1	1;1;1	Rho GTPase-activating protein 5	ARHGAP5	3	1	1	1	1.1	1.1	1.1	171.68	1498	1498;1501;1502	1	-2	NaN	NaN	NaN	1	0	Median	9616200	761640	8854600	+			130	2754	TRUE	2814	3481	6136	6136	224	20	703	691
A0A0A0MSL3;G3V2F7;I3L0A0;Q13404-6;Q13404;Q13404-7;Q13404-2;Q13404-1;Q13404-8	A0A0A0MSL3;G3V2F7;I3L0A0;Q13404-6;Q13404;Q13404-7;Q13404-2;Q13404-1;Q13404-8	2;2;2;2;2;2;2;2;1	2;2;2;2;2;2;2;2;1	2;2;2;2;2;2;2;2;1	Ubiquitin-conjugating enzyme E2 variant 1	UBE2V1;TMEM189-UBE2V1	9	2	2	2	22.3	22.3	22.3	11.829	103	103;105;370;103;147;170;170;221;105	0	2.5537	NaN	NaN	NaN	1	0	Median	9323200	7555200	1768000				131	907;7811	True;True	928;7995	1137;9867	2075;17246	2075;17246
A0A0A0MSQ0;P13797-3;P13797-2;P13797;P13796;U3KQI3;H7C4N2;Q5TBN3	A0A0A0MSQ0;P13797-3;P13797-2;P13797	7;7;7;7;3;2;2;1	6;6;6;6;3;2;1;1	6;6;6;6;3;2;1;1	Plastin-3	PLS3	8	7	6	6	12.6	10.7	10.7	69.334	617	617;585;617;630;627;164;190;246	0	5.745	0.70411	1.2788	3.4886	6	3	Leave out requantified	32766000	20942000	11824000				132	1825;1961;7276;8525;9087;10667;17210	True;False;True;True;True;True;True	1871;2009;7441;8730;9300;10927;17638	2326;2500;9194;10760;11461;13450;21719;21720	4216;4217;4507;4508;16099;18819;18820;18821;20057;23387;37915;37916	4217;4508;16099;18821;20057;23387;37916
A0A0A0MSS8;P42330;S4R3Z2;P42330-2;S4R3D5;A6NHU4;Q04828	A0A0A0MSS8;P42330;S4R3Z2;P42330-2	5;5;4;3;1;1;1	5;5;4;3;1;1;1	5;5;4;3;1;1;1	Aldo-keto reductase family 1 member C3	AKR1C3	7	5	5	5	30.7	30.7	30.7	36.867	323	323;323;300;204;155;205;323	0	29.208	0.36151	0.64666	43.547	4	1	Leave out requantified	27107000	18913000	8194100				133	6897;9784;11301;17318;17560	True;True;True;True;True	7053;10013;11593;17751;18003	8660;12331;14285;21859;22169	15163;21551;21552;21553;24785;24786;38136;38709;38710	15163;21551;24785;38136;38710
A0A0G2JKZ1;A2AB90;A0A0G2JH37;A0A0A0MSV9;O15533-2;O15533;O15533-3;Q6P1N7;C9JA35;A0A0A0MT98;O15533-4	A0A0G2JKZ1;A2AB90;A0A0G2JH37;A0A0A0MSV9;O15533-2;O15533;O15533-3;Q6P1N7;C9JA35	3;3;3;3;3;3;3;2;2;1;1	3;3;3;3;3;3;3;2;2;1;1	3;3;3;3;3;3;3;2;2;1;1	Tapasin	TAPBP	11	3	3	3	10.3	10.3	10.3	47.606	448	448;466;466;504;412;448;504;156;192;361;361	0.0011909	1.516	0.49203	0.84848	27.069	3	0	Leave out requantified	25748000	15237000	10511000				134	5177;5296;6889	True;True;True	5289;5412;7043	6472;6628;8643	11208;11515;15132	11208;11515;15132
A0A0A0MSW4;P48739;P48739-2;P48739-3;B3KYB6;B3KYB7	A0A0A0MSW4;P48739;P48739-2;P48739-3;B3KYB6;B3KYB7	3;3;3;3;2;2	3;3;3;3;2;2	3;3;3;3;2;2	Phosphatidylinositol transfer protein beta isoform	PITPNB	6	3	3	3	20.7	20.7	20.7	31.581	271	271;271;272;273;120;167	0	12.181	0.54133	1.0183	14.431	3	1	Median	26394000	17505000	8889500				135	14039;15673;17137	True;True;True	14396;16060;17564	17715;19742;21633	30761;30762;30763;34382;34383;37773	30761;34383;37773
J3QQX3;A0A0C4DFN8;A0A0A0MSZ4;A0A0A0MT64;P22570;P22570-7;P22570-3;A0A0A0MTN9;A0A0A0MTR6;A0A0C4DGN7;P22570-4;P22570-6;P22570-5;P22570-2;J3QKZ8;J3QQW7;J3KS64	J3QQX3;A0A0C4DFN8;A0A0A0MSZ4;A0A0A0MT64;P22570;P22570-7;P22570-3;A0A0A0MTN9;A0A0A0MTR6;A0A0C4DGN7;P22570-4;P22570-6;P22570-5;P22570-2	9;9;9;9;9;9;9;8;8;8;8;8;8;8;4;2;1	9;9;9;9;9;9;9;8;8;8;8;8;8;8;4;2;1	9;9;9;9;9;9;9;8;8;8;8;8;8;8;4;2;1	NADPH:adrenodoxin oxidoreductase, mitochondrial	FDXR	17	9	9	9	30.7	30.7	30.7	50.619	463	463;491;522;534;491;522;534;439;483;497;439;451;483;497;164;178;91	0	18.378	0.78573	1.2201	32.197	9	4	Leave out requantified	101190000	62017000	39172000				136	1040;1881;4763;6634;7701;11656;14065;14602;15357	True;True;True;True;True;True;True;True;True	1066;1928;4861;6786;7878;11971;14424;14970;15740	1313;2403;5972;8302;9720;14771;17755;18410;19356	2413;2414;4345;10388;14529;16995;16996;25602;30838;30839;32061;33719;33720	2413;4345;10388;14529;16995;25602;30839;32061;33719
A0A0A0MT09;Q12972-2;Q12972	A0A0A0MT09;Q12972-2;Q12972	2;2;2	2;2;2	2;2;2	Nuclear inhibitor of protein phosphatase 1;Activator of RNA decay	PPP1R8	3	2	2	2	18.5	18.5	18.5	22.284	205	205;209;351	0	2.7339	0.82707	1.3469	5.8204	2	0	Median	10451000	5628300	4823100				137	8029;17014	True;True	8219;17437	10121;21476	17683;37522	17683;37522
A0A0A0MT83;P26440;H0YKV0;H0YN10;H7C4G6;A0A0S2Z4K7;P26440-2;A0A087WVD3;H0YLC3	A0A0A0MT83;P26440;H0YKV0;H0YN10;H7C4G6;A0A0S2Z4K7;P26440-2;A0A087WVD3;H0YLC3	4;4;3;3;3;3;3;2;2	4;4;3;3;3;3;3;2;2	4;4;3;3;3;3;3;2;2	Isovaleryl-CoA dehydrogenase, mitochondrial	IVD	9	4	4	4	12.5	12.5	12.5	46.319	423	423;426;145;212;307;393;396;211;243	0	29.313	0.59234	1.0837	74.63	3	1	Median	84862000	48789000	36073000				138	4923;5859;9416;14679	True;True;True;True	5022;6003;9635;15050	6157;7359;11877;18506	10682;10683;12881;20791;32253	10682;12881;20791;32253
A0A0A0MTB8;Q8NI36	A0A0A0MTB8;Q8NI36	8;8	8;8	8;8	WD repeat-containing protein 36	WDR36	2	8	8	8	12.5	12.5	12.5	99.365	895	895;951	0	14.179	0.71273	1.1646	27.485	9	4	Leave out requantified	46165000	28926000	17239000				139	4272;4284;11314;12975;14261;17148;17325;17823	True;True;True;True;True;True;True;True	4356;4368;11606;13312;14623;17575;17758;18271	5362;5376;14304;16390;16391;17991;21645;21867;21868;21869;22493	9346;9347;9371;24814;28422;28423;28424;28425;28426;28427;28428;31321;37787;37788;38151;38152;38153;39261;39262	9346;9371;24814;28422;31321;37788;38151;39261
A0A0A0MTR7;A0A0A0MTC1;Q63HN8-5;Q63HN8;Q63HN8-4	A0A0A0MTR7;A0A0A0MTC1;Q63HN8-5;Q63HN8;Q63HN8-4	1;1;1;1;1	1;1;1;1;1	1;1;1;1;1	E3 ubiquitin-protein ligase RNF213	RNF213	5	1	1	1	0.4	0.4	0.4	591.4	5207	5207;5256;1063;5207;5256	0.0012151	1.6416	NaN	NaN	NaN	1	1	Median	3656200	2492600	1163700				140	6074	TRUE	6219	7621	13341	13341
A0A0A0MTH3;Q13418-3;Q13418-2;Q13418	A0A0A0MTH3;Q13418-3;Q13418-2;Q13418	2;2;2;2	2;2;2;2	2;2;2;2	Integrin-linked protein kinase	ILK	4	2	2	2	5	5	5	54.611	483	483;318;391;452	0	3.8903	0.41696	0.72752	89.209	2	2	Median	7686700	4864100	2822600				141	4638;6118	True;True	4736;6264	5820;7679	10144;13447	10144;13447
B8ZWD1;A0A0A0MTI5;P07108;P07108-3;P07108-2;P07108-4;P07108-5;P07108-6	B8ZWD1;A0A0A0MTI5;P07108;P07108-3;P07108-2;P07108-4;P07108-5;P07108-6	2;2;2;2;2;2;2;1	2;2;2;2;2;2;2;1	2;2;2;2;2;2;2;1	Acyl-CoA-binding protein	DBI	8	2	2	2	37.1	37.1	37.1	11.15	97	97;143;87;88;104;129;148;123	0	3.091	0.15884	0.30357	5.1103	2	1	Median	64178000	55882000	8296100				142	11848;15083	True;True	12163;15460	15007;19021	26014;26015;33164;33165;33166	26014;33164
A0A1B0GUJ5;A0A0A0MTJ0;P16473	A0A1B0GUJ5;A0A0A0MTJ0;P16473	1;1;1	1;1;1	1;1;1	Thyrotropin receptor	TSHR	3	1	1	1	3.3	3.3	3.3	45.318	399	399;764;764	1	-2	NaN	NaN	NaN	1	1	Median	22827000	485120	22342000	+			143	16829	TRUE	17251	21263	37144	37144	225		357
A0A0A0MTJ9;Q6PIU2;Q6PIU2-2;Q6PIU2-3;H7C046	A0A0A0MTJ9;Q6PIU2;Q6PIU2-2;Q6PIU2-3	3;3;3;2;1	3;3;3;2;1	3;3;3;2;1	Neutral cholesterol ester hydrolase 1	NCEH1	5	3	3	3	8.3	8.3	8.3	49.881	448	448;408;416;275;284	0	3.8717	0.70455	1.2643	36.088	4	1	Median	31098000	19596000	11502000				144	8162;11722;17004	True;True;True	8358;12037;17427	10290;10291;14854;21464	17976;17977;17978;25739;37501	17976;25739;37501
A0A0A6YYC7;Q96JP5-2;Q96JP5	A0A0A6YYC7;Q96JP5-2;Q96JP5	1;1;1	1;1;1	1;1;1	E3 ubiquitin-protein ligase ZFP91	ZFP91-CNTF;ZFP91	3	1	1	1	4.7	4.7	4.7	59.57	529	529;529;570	0.00042391	1.9409	NaN	NaN	NaN	1	0	Median	4719200	2623000	2096200				145	179	TRUE	183	233	426;427	427
F8WDD7;H7C0A3;F8WCF6;A0A0A6YYG9;P59998;P59998-3;P59998-2	F8WDD7;H7C0A3;F8WCF6;A0A0A6YYG9;P59998;P59998-3;P59998-2	1;1;1;1;1;1;1	1;1;1;1;1;1;1	1;1;1;1;1;1;1	Actin-related protein 2/3 complex subunit 4	ARPC4;ARPC4-TTLL3	7	1	1	1	9.7	9.7	9.7	13.057	113	113;167;181;625;168;187;625	0.00042827	2.0153	NaN	NaN	NaN	1	0	Median	14107000	10138000	3969100				146	3999	TRUE	4080	5052	8865	8865
H0YMP5;H0YL03;H0YMK0;H0YL85;A0A0A6YYH1;Q7Z6K5;Q7Z6K5-2	H0YMP5;H0YL03;H0YMK0;H0YL85;A0A0A6YYH1;Q7Z6K5;Q7Z6K5-2	1;1;1;1;1;1;1	1;1;1;1;1;1;1	1;1;1;1;1;1;1	Arpin	ARPIN;C15orf38-AP3S2	7	1	1	1	10	10	10	14.054	130	130;136;184;185;394;226;394	0.0072939	1.0726	NaN	NaN	NaN	1	1	Median	1833400	1459000	374400				147	14838	TRUE	15211	18712	32618	32618
A0A0A6YYI3;A0A0B4J1V8;Q9NQ55-2;Q9NQ55;Q9NQ55-3	A0A0A6YYI3;A0A0B4J1V8;Q9NQ55-2;Q9NQ55;Q9NQ55-3	1;1;1;1;1	1;1;1;1;1	1;1;1;1;1	Suppressor of SWI4 1 homolog	PPAN-P2RY11;PPAN	5	1	1	1	3.1	3.1	3.1	58.199	520	520;794;460;473;520	0.0055721	1.1626	NaN	NaN	NaN	1	0	Median	6410400	3423700	2986700				148	11284	TRUE	11576	14264	24749	24749
A0A0A6YYL2;P0DMM9-3;P0DMN0;P0DMM9;H3BRT0;H3BPL6;A0A7I2V2T5;P0DMM9-2;P50225-2	A0A0A6YYL2;P0DMM9-3;P0DMN0;P0DMM9	4;4;3;3;1;1;1;1;1	4;4;3;3;1;1;1;1;1	3;3;2;2;1;1;0;1;0	Sulfotransferase;Sulfotransferase 1A3;Sulfotransferase 1A4	SULT1A4;SULT1A3	9	4	4	3	17.9	17.9	14.6	34.779	301	301;301;295;295;50;135;209;197;217	0	6.5123	0.56067	1.0426	69.738	3	2	Median	20389000	13720000	6668600				149	3571;13404;13715;15564	True;True;True;True	3649;13750;14067;15950	4523;16943;17326;19602	7963;29432;29433;30098;34118;34119	7963;29432;30098;34119	226		204
A0A0A6YYL4;P57737-3;P57737-2;P57737-4;P57737;E7EP81;I3L167;I3L1U7;I3L0X9;I3L3T0;Q9Y3D7;I3L212	A0A0A6YYL4;P57737-3;P57737-2;P57737-4;P57737	9;9;7;7;7;3;3;2;2;2;2;1	9;9;7;7;7;3;3;2;2;2;2;1	9;9;7;7;7;3;3;2;2;2;2;1	Coronin;Coronin-7	CORO7-PAM16;CORO7	12	9	9	9	15.6	15.6	15.6	114.16	1048	1048;1048;840;907;925;367;535;129;137;145;125;205	0	123.85	0.65509	1.1136	41.347	7	3	Leave out requantified	55564000	38071000	17493000				150	2179;6045;9850;9932;12903;13733;14364;16002;16670	True;True;True;True;True;True;True;True;True	2230;6190;10081;10166;13239;14085;14728;16396;17087	2769;7585;12413;12521;16298;17346;18123;20183;21069	4956;13273;21671;21845;21846;28241;30133;30134;31546;35226;36840	4956;13273;21671;21846;28241;30133;31546;35226;36840
A0A0B4J1W3;Q9BXJ9	A0A0B4J1W3;Q9BXJ9	1;1	1;1	1;1	N-alpha-acetyltransferase 15, NatA auxiliary subunit	NAA15	2	1	1	1	1.3	1.3	1.3	101.2	865	865;866	0.0066104	1.0961	NaN	NaN	NaN	0	0	Median	0	0	0				151	10946	TRUE	11221	13805	23989	23989
A0A0B4J1Z1;C9JAB2;Q16629-3;Q16629-2;Q16629-4;Q16629	A0A0B4J1Z1;C9JAB2;Q16629-3;Q16629-2;Q16629-4;Q16629	6;6;6;6;6;6	5;5;5;5;5;5	5;5;5;5;5;5	Serine/arginine-rich splicing factor 7	SRSF7	6	6	5	5	40.1	40.1	40.1	15.763	137	137;235;132;135;226;238	0	14.005	0.43655	0.78941	46.44	5	1	Leave out requantified	178050000	126370000	51673000				152	11448;11450;15804;16910;17241;17242	False;True;True;True;True;True	11751;11753;16197;17332;17672;17673	14482;14484;19924;21351;21765;21766	25112;25114;25115;34744;37296;37297;37987;37988	25112;25114;34744;37296;37987;37988
A0A0B4J203;Q6UN15-4;Q6UN15-3;Q6UN15-5;Q6UN15	A0A0B4J203;Q6UN15-4;Q6UN15-3;Q6UN15-5;Q6UN15	2;2;2;2;2	2;2;2;2;2	2;2;2;2;2	Pre-mRNA 3-end-processing factor FIP1	FIP1L1	5	2	2	2	4.2	4.2	4.2	94.702	849	849;378;520;588;594	0	5.031	0.34745	0.53266	29.629	3	2	Median	9522900	7143700	2379200				153	12788;14835	True;True	13120;15208	16159;18708;18709	28012;32612;32613	28012;32613
A0A0B4J2A0;Q9UHJ6	A0A0B4J2A0;Q9UHJ6	2;2	2;2	2;2	Sedoheptulokinase	TRPV1;SHPK	2	2	2	2	7.5	7.5	7.5	51.504	478	478;478	0	4.0228	NaN	NaN	NaN	1	1	Median	3453800	2962200	491630				154	423;14112	True;True	430;14471	539;17812	1003;30944	1003;30944
S4R456;K7EM56;A0A0B4J2B4;K7EJ78;S4R417;K7EQJ5;K7ELC2;P62841	S4R456;K7EM56;A0A0B4J2B4;K7EJ78;S4R417;K7EQJ5;K7ELC2;P62841	1;1;1;1;1;1;1;1	1;1;1;1;1;1;1;1	1;1;1;1;1;1;1;1	40S ribosomal protein S15	RPS15	8	1	1	1	27.9	27.9	27.9	8.0266	68	68;112;118;129;135;141;152;145	0	4.9112	0.33668	0.62642	20.473	2	0	Median	65352000	48009000	17344000				155	2938	TRUE	3003;3004	3729;3730	6587;6588;6589	6589	5		65
Q5W0H4;A0A0B4J2C3;P13693;J3KPG2;E9PJF7;P13693-2;Q56UQ5	Q5W0H4;A0A0B4J2C3;P13693;J3KPG2;E9PJF7;P13693-2	4;4;4;3;3;2;1	4;4;4;3;3;2;1	4;4;4;3;3;2;1	Translationally-controlled tumor protein	TPT1	7	4	4	4	47.3	47.3	47.3	21.525	188	188;197;172;160;162;138;140	0	38.751	0.47935	0.87994	17.384	4	0	Leave out requantified	62589000	41721000	20868000				156	2823;7926;14721;16508	True;True;True;True	2883;8114;15093;16921	3559;10000;18561;20858	6249;6250;6251;6252;6253;17480;17481;17482;32343;32344;36470;36471;36472	6250;17482;32343;36472
A0A0B4J2E5;Q15269;A0A0J9YX21	A0A0B4J2E5;Q15269;A0A0J9YX21	2;2;1	2;2;1	2;2;1	Periodic tryptophan protein 2 homolog	PWP2	3	2	2	2	4.4	4.4	4.4	102.45	919	919;919;79	0	4.6785	0.3332	0.5695	43.739	2	1	Median	17014000	11908000	5105900				157	6163;10884	True;True	6309;11157	7735;13725	13546;23861;23862;23863	13546;23862
A0A0B4J2F8;F6S314;E2QRJ6;A6NFM0;Q9H1A7;Q9GZM3;P52435	A0A0B4J2F8;F6S314;E2QRJ6;A6NFM0;Q9H1A7;Q9GZM3;P52435	1;1;1;1;1;1;1	1;1;1;1;1;1;1	1;1;1;1;1;1;1	DNA-directed RNA polymerase II subunit RPB11-b2;DNA-directed RNA polymerase II subunit RPB11-b1;DNA-directed RNA polymerase II subunit RPB11-a	POLR2J3;POLR2J;POLR2J2	7	1	1	1	13	13	13	13.074	115	115;158;158;158;115;115;117	0.0055824	1.1737	NaN	NaN	NaN	1	1	Median	1906600	1690500	216140				158	14002	TRUE	14359	17671	30693	30693
H0YJN8;G3V267;G3V5T0;A0A0C4DFM0;G3V4T6;O43708-2;O43708	H0YJN8;G3V267;G3V5T0;A0A0C4DFM0;G3V4T6;O43708-2;O43708	1;1;1;1;1;1;1	1;1;1;1;1;1;1	1;1;1;1;1;1;1	Maleylacetoacetate isomerase	GSTZ1	7	1	1	1	28.6	28.6	28.6	7.5454	70	70;189;202;216;217;161;216	0	2.1613	NaN	NaN	NaN	1	1	Median	7180600	6455600	725010				159	10676	TRUE	10937	13463	23409;23410	23409
C9JUA9;A0A590UJS9;A0A590UJ68;A0A590UJ18;A0A590UJ08;A0A590UJR5;A0A590UJC5;A0A590UKA8;A0A0C4DFT3;A0A590UJD9;Q12959-5;Q12959-3;Q12959-6;Q12959-4;Q12959;Q12959-7;Q12959-2;E7EQD7;A0A590UJ64;C9JCP6;A8MUT6;A0A590UJ95;B4E2H8;A0A590UJ29;A0A590UK81;A0A590UJR4;A0A590UK48;A0A590UJX2;A0A590UJ81;Q12959-8;Q12959-9;C9J110;F2Z2L0;A0A590UJE6;C9JN61;A0A590UJ25;A0A590UJL2;A0A590UK70;A0A590UK02	C9JUA9;A0A590UJS9;A0A590UJ68;A0A590UJ18;A0A590UJ08;A0A590UJR5;A0A590UJC5;A0A590UKA8;A0A0C4DFT3;A0A590UJD9;Q12959-5;Q12959-3;Q12959-6;Q12959-4;Q12959;Q12959-7;Q12959-2;E7EQD7;A0A590UJ64;C9JCP6;A8MUT6;A0A590UJ95;B4E2H8;A0A590UJ29;A0A590UK81;A0A590UJR4;A0A590UK48;A0A590UJX2;A0A590UJ81;Q12959-8;Q12959-9	4;4;4;4;4;4;4;4;4;4;4;4;4;4;4;4;4;3;3;2;2;2;2;2;2;2;2;2;2;2;2;1;1;1;1;1;1;1;1	4;4;4;4;4;4;4;4;4;4;4;4;4;4;4;4;4;3;3;2;2;2;2;2;2;2;2;2;2;2;2;1;1;1;1;1;1;1;1	4;4;4;4;4;4;4;4;4;4;4;4;4;4;4;4;4;3;3;2;2;2;2;2;2;2;2;2;2;2;2;1;1;1;1;1;1;1;1	Disks large homolog 1	DLG1	39	4	4	4	15.4	15.4	15.4	63.083	551	551;839;865;868;875;878;879;883;892;925;853;871;891;893;904;917;926;658;689;179;208;300;370;744;772;819;821;833;874;788;800;35;106;118;250;570;575;587;628	0	11.548	0.52937	0.88631	1.765	2	0	Median	17210000	14399000	2811200				160	1075;4794;12615;13584	True;True;True;True	1102;4892;12943;13932	1355;6008;15947;17148	2478;10449;10450;27645;29772	2478;10450;27645;29772
A0A0C4DFV9;Q01105-3;Q01105-4;Q01105-2;Q01105;P0DME0	A0A0C4DFV9;Q01105-3;Q01105-4;Q01105-2;Q01105;P0DME0	5;5;5;5;5;4	5;5;5;5;5;4	5;5;5;5;5;4	Protein SET;Protein SETSIP	SET;SETSIP	6	5	5	5	27.4	27.4	27.4	31.124	266	266;265;268;277;290;302	0	110.71	0.18781	0.33251	20.653	7	3	Leave out requantified	254800000	217470000	37325000				161	3597;7267;7848;13393;16194	True;True;True;True;True	3675;7432;8033;13739;16591	4554;4555;4556;9183;9184;9907;16927;20431	8017;8018;8019;8020;8021;8022;8023;8024;16076;16077;16078;17308;29409;35662;35663;35664;35665;35666	8020;16076;17308;29409;35665
H0Y3X6;A0A0C4DFX9;Q9H3P2;H7C0W2;C9JEM7;C9JHL4;Q9H3P2-7;H7C2C7	H0Y3X6;A0A0C4DFX9;Q9H3P2;H7C0W2;C9JEM7;C9JHL4;Q9H3P2-7	4;4;4;2;2;2;2;1	4;4;4;2;2;2;2;1	4;4;4;2;2;2;2;1	Negative elongation factor A	NELFA	8	4	4	4	18	18	18	57.972	532	532;539;528;187;208;283;265;246	0	5.5071	0.58456	0.89473	42.324	3	1	Median	13972000	8921600	5050300				162	3439;9292;10992;16273	True;True;True;True	3514;9510;11267;16674	4348;11731;13865;20536	7670;7671;20556;24109;35855	7671;20556;24109;35855
A0A0C4DFY7;Q6UWW8-2;Q6UWW8	A0A0C4DFY7;Q6UWW8-2;Q6UWW8	1;1;1	1;1;1	1;1;1	Carboxylic ester hydrolase;Carboxylesterase 3	CES3	3	1	1	1	3.9	3.9	3.9	61.966	568	568;210;571	0	3.3855	NaN	NaN	NaN	1	1	Median	1824100	1586900	237130				163	1141	TRUE	1169	1434	2617	2617
A0A0C4DG13;B1B1H9;B1AJW0;Q92913-5;Q92913-3	A0A0C4DG13;B1B1H9;B1AJW0;Q92913-5;Q92913-3	1;1;1;1;1	1;1;1;1;1	1;1;1;1;1	Fibroblast growth factor	FGF13	5	1	1	1	25.6	25.6	25.6	5.0948	43	43;98;206;226;255	1	-2	NaN	NaN	NaN	1	0	Median	8714100	5641000	3073100	+			164	11904	TRUE	12220	15074	26131	26131	227		8
C9J9K3;A0A0C4DG17;P08865;F8WD59	C9J9K3;A0A0C4DG17;P08865;F8WD59	14;14;14;9	14;14;14;9	14;14;14;9	40S ribosomal protein SA	RPSA	4	14	14	14	55.5	55.5	55.5	29.404	263	263;300;295;116	0	225.46	0.29519	0.52618	79.076	20	3	Leave out requantified	906880000	604340000	302540000				165	348;918;4542;4865;4866;5127;5128;8672;9745;13056;13057;13281;13282;17783	True;True;True;True;True;True;True;True;True;True;True;True;True;True	356;940;4635;4964;4965;5235;5236;8879;9971;13394;13395;13625;13626;18231	445;446;1154;1155;5703;5704;6090;6091;6412;6413;6414;6415;10939;12281;16491;16492;16782;16783;16784;22443	844;845;846;847;848;849;2116;2117;2118;2119;2120;2121;2122;2123;9930;9931;9932;9933;9934;9935;9936;10576;10577;10578;10579;11118;11119;11120;11121;11122;11123;11124;19097;21470;21471;28611;28612;29125;29126;29127;29128;39183;39184	844;2117;9933;10577;10579;11121;11123;19097;21470;28611;28612;29125;29127;39183
A0A0C4DG44;O43464-2;O43464-4;O43464-3;O43464	A0A0C4DG44;O43464-2;O43464-4;O43464-3;O43464	2;2;2;2;2	2;2;2;2;2	2;2;2;2;2	Serine protease HTRA2, mitochondrial	HTRA2	5	2	2	2	8.5	8.5	8.5	45.112	423	423;361;377;436;458	0	23.584	0.48291	0.77832	39.88	2	0	Median	13433000	8094500	5338700				166	9713;14046	True;True	9939;14404	12247;17731	21416;21417;21418;30791;30792	21417;30792
A0A0C4DG89;Q7L014;D6RJA6;H0Y9U3	A0A0C4DG89;Q7L014	15;14;5;1	15;14;5;1	15;14;5;1	Probable ATP-dependent RNA helicase DDX46	DDX46	4	15	15	15	19.1	19.1	19.1	117.46	1032	1032;1031;471;70	0	51.534	0.60749	1.1113	25.932	16	8	Leave out requantified	147420000	90017000	57402000				167	5247;5574;5720;6689;9085;9962;10867;11144;11293;12553;12899;13628;14942;16469;17079	True;True;True;True;True;True;True;True;True;True;True;True;True;True;True	5361;5703;5857;6842;9298;10196;11135;11427;11585;12880;13235;13978;15318;16882;17504	6563;6991;7180;8376;11459;12556;13695;14064;14274;15870;16293;17206;18845;18846;20815;21558	11390;12169;12170;12540;12541;14675;14676;20055;21893;21894;21895;23802;24450;24451;24764;24765;27511;28235;29880;32851;32852;36402;36403;37640	11390;12169;12541;14676;20055;21894;23802;24451;24764;27511;28235;29880;32851;36402;37640
A0A0C4DGA2;O75521-2;O75521;F8WAW4;F1LLU7;C9JB63	A0A0C4DGA2;O75521-2;O75521	3;3;3;1;1;1	3;3;3;1;1;1	3;3;3;1;1;1	Enoyl-CoA delta isomerase 2, mitochondrial	ECI2	6	3	3	3	14	14	14	40.183	364	364;359;394;140;197;220	0	18.943	0.35188	0.57564	13.045	2	2	Median	9755400	8412800	1342600				168	8561;10135;12369	True;True;True	8766;10372;12692	10806;12768;15637	18895;18896;22246;27107;27108;27109;27110	18896;22246;27108
A0A0C4DGB0;Q9UIL1-3;Q9UIL1-2;Q9UIL1	A0A0C4DGB0;Q9UIL1-3;Q9UIL1-2;Q9UIL1	1;1;1;1	1;1;1;1	1;1;1;1	Short coiled-coil protein	SCOC	4	1	1	1	22	22	22	9.3544	82	82;121;122;159	0	8.2138	NaN	NaN	NaN	1	1	Median	15141000	10290000	4851600				169	9402	TRUE	9621	11862	20769	20769
A0A0C4DGB5;P20810-5;A0A6Q8PH20;P20810-9;P20810-10;P20810-7;P20810-6;A0A6Q8PGG5;E9PCH5;A0A6Q8PG72;A0A6Q8PGN6;P20810-2;A0A6Q8PFF6;E7EVY3;B7Z574;P20810-3;P20810-4;P20810-8;P20810;F8W7E0;A0A6Q8PFE5;E7ES10;H0Y7F0;H0Y9H6;E9PDE4;E7EQ12;H0YD33;E7EQA0;H0Y944;E9PSG1;A0A6Q8PFL0;H0YA91;D6RGF7;D6RBR1;E7EN75;A0A0C4DGD1;D6RAA8;D6RC54;A0A6Q8PFR3;A0A6Q8PG40;E7EQK6	A0A0C4DGB5;P20810-5;A0A6Q8PH20;P20810-9;P20810-10;P20810-7;P20810-6;A0A6Q8PGG5;E9PCH5;A0A6Q8PG72;A0A6Q8PGN6;P20810-2;A0A6Q8PFF6;E7EVY3;B7Z574;P20810-3;P20810-4;P20810-8;P20810;F8W7E0;A0A6Q8PFE5;E7ES10;H0Y7F0;H0Y9H6;E9PDE4	11;11;10;10;10;10;10;9;9;9;9;9;8;8;8;8;8;8;8;7;7;7;6;6;6;5;5;5;4;4;3;3;2;2;2;2;1;1;1;1;1	11;11;10;10;10;10;10;9;9;9;9;9;8;8;8;8;8;8;8;7;7;7;6;6;6;5;5;5;4;4;3;3;2;2;2;2;1;1;1;1;1	11;11;10;10;10;10;10;9;9;9;9;9;8;8;8;8;8;8;8;7;7;7;6;6;6;5;5;5;4;4;3;3;2;2;2;2;1;1;1;1;1	Calpastatin	CAST	41	11	11	11	30.2	30.2	30.2	79.73	741	741;756;754;750;769;772;791;662;673;681;704;695;609;693;694;590;667;686;708;393;615;642;436;465;636;423;430;431;288;304;252;301;149;150;156;203;78;91;94;110;156	0	67.137	0.65119	1.1068	38.243	12	6	Leave out requantified	120140000	69899000	50240000				170	2090;3154;3987;6531;8780;13142;13203;13757;14184;15081;15816	True;True;True;True;True;True;True;True;True;True;True	2139;3227;4068;6681;8987;13481;13542;14110;14545;15458;16209	2657;4002;4003;5039;8173;11065;16594;16668;17376;17898;19019;19938	4793;7049;7050;7051;8843;14305;19316;28793;28912;28913;30181;31118;31119;31120;31121;31122;33160;33161;33162;34774;34775	4793;7049;8843;14305;19316;28793;28913;30181;31120;33161;34775
A0A0C4DGD2;E5RGM7;E5RK41;O95391	A0A0C4DGD2;E5RGM7;E5RK41;O95391	1;1;1;1	1;1;1;1	1;1;1;1	Pre-mRNA-splicing factor SLU7	SLU7	4	1	1	1	16.8	16.8	16.8	11.587	101	101;124;143;586	0	2.7484	NaN	NaN	NaN	1	1	Median	1396900	1300900	96083				171	12994	TRUE	13331	16412	28459	28459
A0A0C4DGF9;O00443-2;O00443	A0A0C4DGF9;O00443-2;O00443	1;1;1	1;1;1	1;1;1	Phosphatidylinositol 4-phosphate 3-kinase C2 domain-containing subunit alpha	PIK3C2A	3	1	1	1	3.1	3.1	3.1	53.755	483	483;483;1686	0.00082645	1.7796	NaN	NaN	NaN	0	0	Median	1313200	1313200	0				172	16950	TRUE	17373	21398	37389	37389	6;228		255;257
A0A2R8YDW2;A0A2R8Y4X2;A0A2R8YD40;A0A2R8YDJ9;A0A2R8Y425;A0A2R8Y5J0;A0A2R8YFK9;A0A2U3TZM0;A0A2R8YFD8;F5GWX5;A0A2R8Y212;A0A2R8Y521;A0A0C4DGG9;Q14839;Q14839-2;A0A2R8YER1;A0A2R8Y8C1;A0A2R8Y445;A0A2R8Y7I0;A0A2R8Y5Z7;A0A2R8Y685;A0A2R8YE38;A0A2R8Y5M9;A0A2R8Y7M9;K7EMY3;Q8TDI0;A0A2R8Y8B3;F2Z2R5;A0A5F9ZHX5;Q12873-2;Q12873;Q12873-3;A0A2R8Y6G9;F6T542	A0A2R8YDW2;A0A2R8Y4X2;A0A2R8YD40;A0A2R8YDJ9;A0A2R8Y425;A0A2R8Y5J0;A0A2R8YFK9;A0A2U3TZM0;A0A2R8YFD8;F5GWX5;A0A2R8Y212;A0A2R8Y521;A0A0C4DGG9;Q14839;Q14839-2;A0A2R8YER1;A0A2R8Y8C1;A0A2R8Y445;A0A2R8Y7I0;A0A2R8Y5Z7	14;14;14;14;14;14;14;14;14;14;14;14;14;14;14;10;10;10;8;7;6;5;5;5;5;5;4;2;2;2;2;2;1;1	14;14;14;14;14;14;14;14;14;14;14;14;14;14;14;10;10;10;8;7;6;5;5;5;5;5;4;2;2;2;2;2;1;1	14;14;14;14;14;14;14;14;14;14;14;14;14;14;14;10;10;10;8;7;6;5;5;5;5;5;4;2;2;2;2;2;1;1	Chromodomain-helicase-DNA-binding protein 4	CHD4	34	14	14	14	17.1	17.1	17.1	138.39	1215	1215;1262;1484;1554;1889;1892;1899;1902;1903;1905;1914;1920;1937;1912;1940;1645;1669;1671;605;1425;1377;458;554;560;1060;1954;1147;1225;1357;1966;2000;2059;103;110	0	18.937	0.31826	0.49505	41.976	13	10	Leave out requantified	82572000	57179000	25393000				173	269;1322;2025;4137;5654;6891;6936;8856;9555;11911;14714;16283;16642;17335	True;True;True;True;True;True;True;True;True;True;True;True;True;True	274;1361;2074;4218;5785;7045;7093;9066;9778;12227;15086;16684;17058;17768	346;1692;1693;2581;5207;7091;8645;8714;11164;12053;15081;18552;20550;21034;21881	670;671;3060;3061;4654;9119;12368;15134;15135;15246;19511;21089;21090;21091;26141;32331;35885;35886;36776;38184	670;3060;4654;9119;12368;15135;15246;19511;21090;26141;32331;35885;36776;38184
A0A0C4DGQ5;P04632;K7EM73;K7ELJ7;K7EIV0;A0A075B7C0;K7EKD8;U3KQE2;U3KPR7;K7ES78;K7EMQ1	A0A0C4DGQ5;P04632;K7EM73;K7ELJ7;K7EIV0;A0A075B7C0;K7EKD8;U3KQE2	6;6;5;5;4;4;4;3;2;1;1	6;6;5;5;4;4;4;3;2;1;1	6;6;5;5;4;4;4;3;2;1;1	Calpain small subunit 1	CAPNS1	11	6	6	6	41	41	41	33.786	322	322;268;163;278;196;197;238;161;100;72;94	0	103.07	0.37431	0.71748	28.532	7	3	Leave out requantified	87002000	60541000	26461000				174	5644;7664;13821;14668;14937;17721	True;True;True;True;True;True	5773;7841;14175;15039;15313;18166	7073;7074;9676;9677;17450;18492;18838;22360	12331;12332;12333;16930;16931;16932;16933;16934;16935;16936;30312;32220;32837;32838;32839;32840;39020	12333;16931;30312;32220;32838;39020
A0A0C4DGQ7;C9JRL6;K7EIK7;O95834;O95834-2;O95834-3;K7EIM1;K7EQR0;K7ERY9;K7EII6;K7EKG3;K7EKU5	A0A0C4DGQ7;C9JRL6;K7EIK7;O95834;O95834-2;O95834-3;K7EIM1;K7EQR0;K7ERY9;K7EII6;K7EKG3;K7EKU5	2;2;2;2;2;2;1;1;1;1;1;1	2;2;2;2;2;2;1;1;1;1;1;1	2;2;2;2;2;2;1;1;1;1;1;1	Echinoderm microtubule-associated protein-like 2	EML2	12	2	2	2	8.2	8.2	8.2	46.644	427	427;603;773;649;796;850;111;133;148;181;223;225	0	7.631	NaN	NaN	NaN	1	1	Median	5045600	4221200	824360				175	2153;9923	True;True	2203;10157	2735;12510	4910;4911;21831	4911;21831
A0A0C4DGS1;P39656-3;P39656;U3KQ84;P39656-2	A0A0C4DGS1;P39656-3;P39656;U3KQ84;P39656-2	6;6;6;4;4	6;6;6;4;4	6;6;6;4;4	Dolichyl-diphosphooligosaccharide--protein glycosyltransferase 48 kDa subunit	DDOST	5	6	6	6	20.5	20.5	20.5	48.799	439	439;438;456;154;419	0	19.247	0.16171	0.29837	70.601	8	4	Leave out requantified	128240000	105970000	22263000				176	5530;6583;11600;14143;14522;15244	True;True;True;True;True;True	5651;6734;11913;14503;14889;15624	6922;8241;8242;14698;14699;17851;18315;19217;19218	12023;14428;14429;25494;25495;31035;31036;31037;31894;33503;33504;33505	12023;14428;25495;31037;31894;33505
A0A0C4DGV3;B7Z8V7;Q4G0N4-3;Q4G0N4-2;Q4G0N4	A0A0C4DGV3;B7Z8V7;Q4G0N4-3;Q4G0N4-2;Q4G0N4	1;1;1;1;1	1;1;1;1;1	1;1;1;1;1	NAD kinase 2, mitochondrial	NADK2	5	1	1	1	5.7	5.7	5.7	28.255	247	247;301;279;410;442	0.0066031	1.0938	NaN	NaN	NaN	1	1	Median	1408300	969470	438820				177	15993	TRUE	16387	20168	35205	35205
A0A0C4DGY8;D6RA00;Q9UHY7-2;Q9UHY7	A0A0C4DGY8;D6RA00;Q9UHY7-2;Q9UHY7	1;1;1;1	1;1;1;1	1;1;1;1	Enolase-phosphatase E1	ENOPH1	4	1	1	1	14.8	14.8	14.8	16.533	149	149;173;115;261	0	3.188	NaN	NaN	NaN	1	0	Median	11097000	9578200	1519100				178	9608	TRUE	9832	12121	21217	21217
H0YKH0;H0YLW9;H0YLI3;H0YNT2;A0A0D9SES8;H0YKT5;H0YKN8;H0YL70;Q04726-2;Q04726-7;Q04726-3;Q04726-6;Q04726-5;Q04726-4;Q04726	H0YKH0;H0YLW9;H0YLI3;H0YNT2;A0A0D9SES8;H0YKT5;H0YKN8;H0YL70;Q04726-2;Q04726-7;Q04726-3;Q04726-6;Q04726-5;Q04726-4;Q04726	1;1;1;1;1;1;1;1;1;1;1;1;1;1;1	1;1;1;1;1;1;1;1;1;1;1;1;1;1;1	1;1;1;1;1;1;1;1;1;1;1;1;1;1;1	Transducin-like enhancer protein 3	TLE3	15	1	1	1	3.4	3.4	3.4	47.761	445	445;448;537;716;772;774;778;782;760;762;764;767;769;772;772	0.0012053	1.5658	NaN	NaN	NaN	1	1	Median	2772300	1584100	1188300				179	11047	TRUE	11325	13937	24240	24240
F6S8Q4;A0A0D9SFB3;A0A2R8YF78;A0A0D9SG12;A0A2R8YFS5;A0A2R8Y4A4;A0A0D9SF53;O00571;A0A2R8Y5G6;A0A2R8YCW1;A0A2R8YFR4;A0A2U3TZJ9;A0A2R8Y645;O00571-2;A0A2R8YDT5;A0A2R8Y7T2;A0A2R8YDH3;O15523-2;O15523;A0A0J9YVQ7;A0A087WVZ1;A0A087WX09;A0A2R8YCU0;A0A2R8Y650;D6RCM4;Q9NQI0-3;Q9NQI0-2;Q9NQI0-4;Q9NQI0;A0A2R8Y770;A0A2R8YF89;C9J081;H0Y960;O15523-3	F6S8Q4;A0A0D9SFB3;A0A2R8YF78;A0A0D9SG12;A0A2R8YFS5;A0A2R8Y4A4;A0A0D9SF53;O00571;A0A2R8Y5G6;A0A2R8YCW1;A0A2R8YFR4;A0A2U3TZJ9;A0A2R8Y645;O00571-2;A0A2R8YDT5;A0A2R8Y7T2;A0A2R8YDH3;O15523-2;O15523	17;17;17;17;17;17;17;17;16;16;16;16;16;16;15;15;11;10;10;7;6;2;2;2;2;2;2;2;2;1;1;1;1;1	16;16;16;16;16;16;16;16;15;15;15;15;15;15;14;14;10;9;9;7;6;2;2;2;2;2;2;2;2;1;1;1;1;1	16;16;16;16;16;16;16;16;15;15;15;15;15;15;14;14;10;9;9;7;6;2;2;2;2;2;2;2;2;1;1;1;1;1	ATP-dependent RNA helicase DDX3X;ATP-dependent RNA helicase DDX3Y	DDX3X;DDX3Y	34	17	16	16	37.4	35.6	35.6	69.355	629	629;640;641;647;661;662;733;662;622;647;660;661;716;646;475;476;503;657;660;222;189;98;181;193;518;575;690;704;724;61;96;250;305;291	0	63.469	0.57557	1.0541	51.511	19	5	Leave out requantified	270110000	186980000	83129000				180	2831;2856;5361;5945;7115;8362;10718;11211;13423;13920;14102;14511;16311;16327;16904;17192;17637	True;True;True;True;True;True;False;True;True;True;True;True;True;True;True;True;True	2891;2916;5480;6089;7277;8564;10979;11502;13769;14275;14460;14878;16713;16729;17326;17620;18080	3569;3600;6715;7469;8989;8990;10553;13514;13515;14166;16965;16966;16967;17569;17570;17794;18304;20588;20589;20606;21345;21699;22258	6264;6265;6313;11671;13068;13069;15738;15739;15740;15741;18467;18468;18469;23495;23496;23497;23498;24590;29466;29467;29468;29469;29470;30516;30517;30900;31877;35964;35965;35966;36000;37287;37288;37883;38857;38858	6265;6313;11671;13068;15739;18469;23496;24590;29469;30516;30900;31877;35964;36000;37288;37883;38857
E9PQP3;A0A0D9SF70;G5E9L0;Q8N6H7-3;Q8N6H7-2;Q8N6H7;H0YDN9	E9PQP3;A0A0D9SF70;G5E9L0;Q8N6H7-3;Q8N6H7-2;Q8N6H7;H0YDN9	2;2;2;2;2;2;1	2;2;2;2;2;2;1	2;2;2;2;2;2;1	ADP-ribosylation factor GTPase-activating protein 2	ARFGAP2	7	2	2	2	15	15	15	30.597	274	274;385;493;252;414;521;237	0	3.3705	0.98441	1.5516	44.006	2	0	Median	12897000	6804400	6092700				181	14000;14218	True;True	14357;14579	17668;17938	30686;31194	30686;31194
A0A0D9SF88;A0A0D9SFW0;D6RD73;Q9HCE5	A0A0D9SF88;A0A0D9SFW0;D6RD73;Q9HCE5	1;1;1;1	1;1;1;1	1;1;1;1	N6-adenosine-methyltransferase subunit METTL14	METTL14	4	1	1	1	17.2	17.2	17.2	7.29	64	64;89;121;456	0.0031165	1.3921	NaN	NaN	NaN	1	1	Median	3012600	1486200	1526500				182	1634	TRUE	1674	2076	3744	3744
A0A0D9SFK2;Q92614-3;Q92614-4;Q92614;Q92614-5;Q92614-2	A0A0D9SFK2;Q92614-3;Q92614-4;Q92614;Q92614-5;Q92614-2	4;4;4;4;2;2	4;4;4;4;2;2	4;4;4;4;2;2	Unconventional myosin-XVIIIa	MYO18A	6	4	4	4	3	3	3	231.1	2038	2038;2002;2039;2054;1581;1723	0	10.865	0.62028	0.9251	56.857	3	2	Median	11000000	8616000	2383800				183	2765;9897;12032;15984	True;True;True;True	2825;10131;12349;16378	3496;12476;15242;20157	6157;21775;26414;35183	6157;21775;26414;35183
A0A0D9SFL2;M0QYH2;Q96T60;A0A1B0GU66;A0A0D9SEV0;M0R000;M0QYI1;M0R3C8;Q96T60-2;M0QX49	A0A0D9SFL2;M0QYH2;Q96T60;A0A1B0GU66;A0A0D9SEV0;M0R000;M0QYI1;M0R3C8;Q96T60-2	4;4;4;2;2;2;2;2;2;1	4;4;4;2;2;2;2;2;2;1	4;4;4;2;2;2;2;2;2;1	Bifunctional polynucleotide phosphatase/kinase;Polynucleotide 3-phosphatase;Polynucleotide 5-hydroxyl-kinase	PNKP	10	4	4	4	12.6	12.6	12.6	53.119	485	485;490;521;92;174;176;247;455;482;51	0	6.5306	0.65685	1.0673	15.911	4	3	Median	16527000	10828000	5698300				184	2324;10392;15444;15930	True;True;True;True	2378;10641;15827;16323	2950;13100;19458;20077	5265;22801;22802;33882;35030	5265;22801;33882;35030
A0A1W2PNM1;A0A0D9SFP2;E9PF18;Q16836;Q16836-3;Q16836-2;A0A0A0MSE2;A0A1W2PQV5;A0A804HKJ2;A0A1W2PQ78;A0A804HLB5;A0A1W2PQC2;A0A1W2PRT2;A0A804HJW7;A0A1W2PQ55;A0A804HJK7;A0A1W2PP40	A0A1W2PNM1;A0A0D9SFP2;E9PF18;Q16836;Q16836-3;Q16836-2;A0A0A0MSE2;A0A1W2PQV5;A0A804HKJ2;A0A1W2PQ78;A0A804HLB5;A0A1W2PQC2;A0A1W2PRT2;A0A804HJW7	8;8;8;8;8;8;7;6;6;5;5;4;4;4;1;1;1	8;8;8;8;8;8;7;6;6;5;5;4;4;4;1;1;1	8;8;8;8;8;8;7;6;6;5;5;4;4;4;1;1;1	Hydroxyacyl-coenzyme A dehydrogenase, mitochondrial	HADH	17	8	8	8	51.3	51.3	51.3	29.096	267	267;318;390;314;331;390;317;245;249;176;201;165;183;245;100;132;145	0	31.605	0.20361	0.35834	20.348	5	2	Leave out requantified	135200000	120300000	14897000				185	3162;4543;4562;4828;5380;9740;14780;15224	True;True;True;True;True;True;True;True	3236;4636;4658;4927;5499;9966;15153;15604	4015;5705;5730;6047;6739;12275;18634;18635;19189	7075;9937;9981;10510;10511;11713;11714;21458;21459;32472;32473;33453;33454	7075;9937;9981;10510;11713;21459;32473;33453
A0A0D9SG77;A0A6Q8PHE5;A0A1B0GVL3;Q05086-2;Q05086-3;Q05086;A0A0D9SES7;A0A0D9SF91	A0A0D9SG77;A0A6Q8PHE5;A0A1B0GVL3;Q05086-2;Q05086-3;Q05086;A0A0D9SES7;A0A0D9SF91	3;3;3;3;3;3;2;2	3;3;3;3;3;3;2;2	3;3;3;3;3;3;2;2	Ubiquitin-protein ligase E3A	UBE3A	8	3	3	3	4.6	4.6	4.6	88.082	765	765;813;813;852;872;875;148;187	0	3.6696	NaN	NaN	NaN	1	1	Median	3520900	3011400	509470				186	5299;5311;7414	True;True;True	5416;5429;7582	6632;6652;9355	11520;11521;11555;16377	11521;11555;16377
Q5JRC6;A0A0D9SGE8;Q8IWS0-4;Q8IWS0-2;Q8IWS0-3;Q8IWS0;Q8IWS0-5	Q5JRC6;A0A0D9SGE8;Q8IWS0-4;Q8IWS0-2;Q8IWS0-3;Q8IWS0;Q8IWS0-5	2;2;2;2;2;2;1	2;2;2;2;2;2;1	2;2;2;2;2;2;1	PHD finger protein 6	PHF6	7	2	2	2	10.5	10.5	10.5	36.43	324	324;366;310;312;364;365;331	0	2.6475	0.37852	0.55937	25.61	2	2	Median	5284900	4109300	1175600				187	9750;14309	True;True	9976;14672	12286;18056	21477;31426	21477;31426
A0A140T8Z0;A0A0G2JH68;O60610-2;O60610-3;O60610;B4E2I7;H9KV28;A0A2R8Y5N1;H7C2W8;A0A2R8YEF8	A0A140T8Z0;A0A0G2JH68;O60610-2;O60610-3;O60610;B4E2I7;H9KV28;A0A2R8Y5N1	3;3;3;3;3;2;2;2;1;1	3;3;3;3;3;2;2;2;1;1	3;3;3;3;3;2;2;2;1;1	Protein diaphanous homolog 1	DIAPH1	10	3	3	3	3.2	3.2	3.2	140.3	1263	1263;1272;1248;1263;1272;201;1228;1250;74;249	0	5.0504	0.75805	1.267	32.547	3	1	Plateau	12555000	8170100	4384700				188	637;2945;13904	True;True;True	653;3011;14259	814;3738;17547	1502;6600;30475;30476;30477	1502;6600;30475
A0A0G2JIW1;P0DMV9;P0DMV8;P0DMV8-2;V9GZ37	A0A0G2JIW1;P0DMV9;P0DMV8;P0DMV8-2;V9GZ37	31;31;31;27;21	28;28;28;24;19	17;17;17;14;11	Heat shock 70 kDa protein 1B;Heat shock 70 kDa protein 1A	HSPA1B;HSPA1A	5	31	28	17	58.1	53.9	31.3	70.108	642	642;641;641;586;476	0	258.75	0.47882	0.92502	63.514	34	8	Leave out requantified	990610000	698850000	291760000				189	32;619;1426;1496;1644;2230;2370;3766;3946;4666;7136;7549;8071;8350;8987;9691;9692;10312;10683;10928;10987;11496;11497;12543;12763;12998;13491;14269;15598;16554;17547	True;True;True;True;True;True;True;True;True;True;True;True;False;True;True;True;True;True;True;False;True;True;True;True;True;True;True;True;False;True;True	33;635;1465;1536;1685;1686;2283;2425;3846;4027;4764;7300;7721;8264;8552;9200;9917;9918;10557;10944;11204;11262;11802;11803;12870;13093;13335;13838;14630;15985;16969;17990	40;41;42;791;792;1817;1900;2088;2089;2839;3006;3007;4771;4994;4995;5854;9021;9022;9520;10173;10536;11340;12224;12225;12986;13472;13473;13786;13859;14547;14548;14549;15854;15855;16127;16416;17040;17998;19649;19650;20915;22155	69;70;71;1449;1450;3277;3278;3419;3764;3765;3766;5071;5369;5370;5371;8391;8392;8393;8778;8779;8780;8781;8782;8783;10197;15799;15800;15801;15802;16653;16654;16655;17781;18439;18440;19864;19865;21380;21381;21382;22585;22586;23425;23426;23427;23428;23429;23959;24100;24101;24102;25225;25226;25227;25228;25229;25230;25231;25232;27476;27477;27478;27479;27963;27964;28468;28469;28470;28471;29591;29592;313…	69;1449;3278;3419;3764;5071;5371;8391;8779;10197;15802;16654;17781;18439;19864;21380;21382;22586;23429;23959;24102;25227;25232;27479;27964;28469;29591;31331;34213;36580;38686
A0A140T9L0;A0A0G2JJL1;H0Y6G3	A0A140T9L0;A0A0G2JJL1;H0Y6G3	3;3;2	1;1;0	1;1;0		WDR46	3	3	1	1	18.6	6.8	6.8	35.759	322	322;322;322	0	2.8314	NaN	NaN	NaN	1	0	Median	8342600	3960700	4381800				190	1786;6066;7249	False;True;False	1832;6211;7414	2270;7611;9162	4090;13325;13326;13327;16036	4090;13325;16036
H0Y6K2;A0A140T9E9;A0A0G2JK44;P25440-4;P25440-3;P25440;P25440-2;H0YDJ7;U3KPW0;A0A0G2JHN8;A0A140T9I1;E9PIQ3;U3KQA6;A0A0G2JHL0;A0A140T9F7;A0A140T9V2	H0Y6K2;A0A140T9E9;A0A0G2JK44;P25440-4;P25440-3;P25440;P25440-2;H0YDJ7;U3KPW0;A0A0G2JHN8;A0A140T9I1;E9PIQ3;U3KQA6;A0A0G2JHL0;A0A140T9F7;A0A140T9V2	2;2;2;2;2;2;2;1;1;1;1;1;1;1;1;1	2;2;2;2;2;2;2;1;1;1;1;1;1;1;1;1	2;2;2;2;2;2;2;1;1;1;1;1;1;1;1;1	Bromodomain-containing protein 2	BRD2	16	2	2	2	2.7	2.7	2.7	88.288	807	807;807;836;681;754;801;836;137;159;328;363;401;552;613;619;648	0.0011966	1.5319	NaN	NaN	NaN	0	0	Median	1749100	1749100	0				191	2868;3553	True;True	2928;3631	3615;4503	6334;7932	6334;7932
A0A0G2JMZ8;Q16625-5;Q16625-4;Q16625-2;Q16625-3;Q16625	A0A0G2JMZ8;Q16625-5;Q16625-4;Q16625-2;Q16625-3;Q16625	2;2;2;2;2;2	2;2;2;2;2;2	2;2;2;2;2;2	Occludin	OCLN	6	2	2	2	6.9	6.9	6.9	59.129	522	522;200;271;468;479;522	0.00119	1.5134	0.92049	1.6259	42.633	2	1	Median	10181000	4765500	5416000				192	14300;17747	True;True	14662;18194	18044;22396	31408;39089	31408;39089
A0A0G2JN42;H0YDA7	A0A0G2JN42	18;1	18;1	1;0			2	18	18	1	15.9	15.9	1.2	257.03	2439	2439;219	0	130.56	0.69033	1.2036	44.985	18	6	Leave out requantified	158020000	108820000	49197000				193	727;1647;1662;1694;1695;1697;2057;4220;4308;4351;8970;14291;15533;15550;15588;17042;17246;17779	True;True;True;True;True;True;True;True;True;True;True;True;True;True;True;True;True;True	745;1689;1704;1739;1740;1742;2106;4304;4392;4437;9183;14653;15919;15936;15975;17466;17677;18226	923;2093;2094;2112;2155;2156;2158;2615;5304;5402;5461;11320;18033;19565;19566;19586;19637;21510;21770;22435;22436	1707;3774;3775;3776;3777;3778;3812;3813;3886;3887;3888;3892;3893;3894;3895;3896;4720;9247;9405;9406;9510;19826;19827;19828;31392;34061;34062;34063;34064;34095;34096;34097;34098;34099;34187;34188;37570;37993;39162;39163	1707;3778;3812;3886;3888;3893;4720;9247;9405;9510;19826;31392;34064;34097;34187;37570;37993;39162
A0A0G2JNJ8;Q6W4X9	A0A0G2JNJ8;Q6W4X9	18;18	1;1	1;1	Mucin-6	MUC6	2	18	1	1	15.9	1.2	1.2	257.08	2439	2439;2439	0	9.243	NaN	NaN	NaN	1	0	Median	7662600	4583700	3078900				194	727;1647;1662;1694;1695;1696;2057;4220;4308;4351;8970;14291;15533;15550;15588;17042;17246;17779	False;False;False;False;False;True;False;False;False;False;False;False;False;False;False;False;False;False	745;1689;1704;1739;1740;1741;2106;4304;4392;4437;9183;14653;15919;15936;15975;17466;17677;18226	923;2093;2094;2112;2155;2156;2157;2615;5304;5402;5461;11320;18033;19565;19566;19586;19637;21510;21770;22435;22436	1707;3774;3775;3776;3777;3778;3812;3813;3886;3887;3888;3889;3890;3891;4720;9247;9405;9406;9510;19826;19827;19828;31392;34061;34062;34063;34064;34095;34096;34097;34098;34099;34187;34188;37570;37993;39162;39163	1707;3778;3812;3886;3888;3889;4720;9247;9405;9510;19826;31392;34064;34097;34187;37570;37993;39162
A0A0G2JNZ2;A0A0G2JPP5;A0A669KB89;Q14160;Q14160-3;A0A0G2JMS7;Q14160-2;H0YCG0;H0YDF9;A0A669KAX5	A0A0G2JNZ2;A0A0G2JPP5;A0A669KB89;Q14160;Q14160-3;A0A0G2JMS7;Q14160-2	11;11;11;11;11;10;10;5;1;1	11;11;11;11;11;10;10;5;1;1	10;10;10;10;10;10;10;5;1;1	Protein scribble homolog	SCRIB	10	11	11	10	11.9	11.9	11.1	174.91	1630	1630;1655;1658;1630;1655;1549;1549;650;140;214	0	18.061	0.78338	1.3645	33.312	11	6	Leave out requantified	67194000	40866000	26328000				195	676;978;1038;4025;5035;8931;9603;10909;12485;13630;16686	True;True;True;True;True;True;True;True;True;True;True	693;1001;1064;4106;5139;9142;9827;11183;12811;13980;17103	862;1238;1311;5079;5080;6297;11262;12116;13757;15782;17209;21089	1591;1592;2269;2270;2411;8907;8908;10911;19699;19700;21212;23913;27355;29884;36875;36876	1591;2269;2411;8907;10911;19700;21212;23913;27355;29884;36875
H0Y6V4;A0A0G2JQF6;H0Y6P5;Q5TG12;E9PGC5;Q15262;Q15262-2;Q15262-3;Q15262-4	H0Y6V4;A0A0G2JQF6;H0Y6P5;Q5TG12;E9PGC5;Q15262;Q15262-2;Q15262-3;Q15262-4	1;1;1;1;1;1;1;1;1	1;1;1;1;1;1;1;1;1	1;1;1;1;1;1;1;1;1	Protein-tyrosine-phosphatase;Receptor-type tyrosine-protein phosphatase kappa	PTPRK	9	1	1	1	7.7	7.7	7.7	30.334	260	260;314;343;1458;1472;1439;1440;1446;1462	0	3.2995	NaN	NaN	NaN	1	1	Median	2116400	1352400	763980				196	17585	TRUE	18028	22197	38759	38759
A0A0G2JQN5;Q9BV57-2;Q9BV57	A0A0G2JQN5;Q9BV57-2;Q9BV57	1;1;1	1;1;1	1;1;1	1,2-dihydroxy-3-keto-5-methylthiopentene dioxygenase	ADI1	3	1	1	1	13.1	13.1	13.1	11.856	99	99;173;179	0	2.3499	NaN	NaN	NaN	1	1	Median	3347000	2459200	887800				197	5407	TRUE	5526	6777	11777	11777
A0A0G2JR65;A0A0G2JM87;A0A6Q8PGX3;A0A6Q8PFN2;Q9UMI9	A0A0G2JR65;A0A0G2JM87;A0A6Q8PGX3	46;32;31;14;3	46;32;31;14;3	3;3;2;0;0			5	46	46	3	27.3	27.3	2.3	303.38	2817	2817;1779;1394;985;131	0	323.31	0.32072	0.59849	47.082	52	23	Leave out requantified	993850000	751530000	242320000				198	1472;2026;2085;2113;2114;2634;2867;3420;3479;3623;3879;4500;4526;5623;6116;6213;6527;6528;6555;6818;6934;7611;7824;9323;9382;9724;11040;11084;11170;11850;11872;13744;13860;14212;14377;14592;14635;14642;15702;15734;15794;15859;16043;16132;16819;16846	True;True;True;True;True;True;True;True;True;True;True;True;True;True;True;True;True;True;True;True;True;True;True;True;True;True;True;True;True;True;True;True;True;True;True;True;True;True;True;True;True;True;True;True;True;True	1512;2075;2134;2162;2163;2693;2927;3495;3554;3701;3960;4591;4592;4618;5752;6262;6361;6677;6678;6705;6706;6972;7090;7091;7787;8009;9542;9601;9950;11318;11365;11366;11460;12165;12188;14096;14214;14573;14740;14959;15005;15012;16089;16123;16187;16252;16437;16526;17241;17268	1873;2582;2650;2651;2684;2685;2686;3344;3614;4325;4397;4584;4908;5651;5652;5682;5683;7050;7676;7677;7801;8168;8169;8202;8203;8549;8550;8710;8711;8712;9610;9882;11773;11774;11841;12258;12259;13928;13929;13989;13990;13991;13992;14107;15009;15037;17358;17493;17932;18138;18139;18396;18397;18454;18461;19773;19812;19913;19985;20232;20233;20352;21253;21282	3369;4655;4782;4783;4784;4785;4786;4826;4827;4828;5938;6333;7641;7759;7760;7761;7762;8063;8628;8629;9845;9846;9847;9893;9894;9895;9896;9897;9898;12290;13442;13443;13444;13663;13664;14300;14301;14354;14355;14356;14357;14989;14990;15241;15242;15243;15244;16808;16809;17270;17271;17272;17273;20631;20632;20633;20731;20732;21433;21434;21435;21436;21437;21438;24222;24223;24224;24225;24226;24227;24228;24…	3369;4655;4783;4826;4828;5938;6333;7641;7759;8063;8628;9846;9895;12290;13442;13664;14300;14301;14354;14990;15241;16808;17271;20633;20732;21434;24228;24324;24503;26018;26070;30147;30382;31182;31581;32039;32157;32168;34429;34506;34725;34861;35301;35536;37131;37185	7;229		113;2793
A0A0J9YYL3;A0A0J9YVP6;Q9UHX1-4;Q9UHX1-6;Q9UHX1-2;A0A0J9YXJ8;A0A0J9YXX5;Q9UHX1-3;Q9UHX1-5;Q9UHX1;A0A0J9YVR6;E9PQ56;A0A0J9YWM1;H0YEM1;E9PN18;E9PMU7;H0YCP8;E9PL19	A0A0J9YYL3;A0A0J9YVP6;Q9UHX1-4;Q9UHX1-6;Q9UHX1-2;A0A0J9YXJ8;A0A0J9YXX5;Q9UHX1-3;Q9UHX1-5;Q9UHX1;A0A0J9YVR6;E9PQ56;A0A0J9YWM1;H0YEM1;E9PN18	11;11;11;11;11;10;10;10;10;10;9;9;8;8;6;5;4;3	11;11;11;11;11;10;10;10;10;10;9;9;8;8;6;5;4;3	11;11;11;11;11;10;10;10;10;10;9;9;8;8;6;5;4;3	Poly(U)-binding-splicing factor PUF60	PUF60	18	11	11	11	36.2	36.2	36.2	54.626	505	505;534;499;513;542;522;551;516;530;559;314;322;329;336;263;247;273;228	0	59.034	0.73979	1.2812	30.881	11	4	Leave out requantified	92254000	51313000	40942000				199	1473;1916;6714;8221;8640;9258;11781;12002;12526;16320;17243	True;True;True;True;True;True;True;True;True;True;True	1513;1963;6867;8418;8847;9476;12095;12318;12853;16722;17674	1874;1875;2448;8408;10368;10899;11690;11691;14920;15201;15833;20598;21767	3370;3371;3372;4418;14736;18112;19037;20494;20495;20496;20497;25858;26350;27448;27449;35979;35980;35981;35982;37989	3370;4418;14736;18112;19037;20496;25858;26350;27449;35979;37989
A0A0J9YWL0;Q9Y4K1;A0A494C1M5;Q9Y4K1-2;Q96QW7	A0A0J9YWL0;Q9Y4K1	12;12;3;3;2	12;12;3;3;2	12;12;3;3;2	Absent in melanoma 1 protein	AIM1	5	12	12	12	8.9	8.9	8.9	231.71	2131	2131;1723;587;542;316	0	19.193	0.60926	0.98022	29.807	12	5	Leave out requantified	70438000	43163000	27275000				200	99;136;1029;4227;8026;9498;13271;13769;13855;13910;15191;17191	True;True;True;True;True;True;True;True;True;True;True;True	101;139;1055;4311;8216;9719;13614;14122;14209;14265;15571;17619	129;176;1301;5312;10117;10118;11983;16766;17389;17488;17554;19147;21698	241;242;328;329;330;2390;9261;17676;17677;17678;20979;29085;30200;30201;30372;30489;30490;33382;37882	241;330;2390;9261;17678;20979;29085;30200;30372;30489;33382;37882
A0A6Q8PFE3;C9J084;A0A6Q8PFS5;A0A6Q8PHG3;A0A6Q8PHE9;A0A6Q8PHR6;A0A6Q8PFM2;A0A6Q8PG79;A0A6Q8PF82;A0A6Q8PGR7;A0A6Q8PHP4;A0A0J9YX34;A0A6Q8PFI4;A0A6Q8PH06;A0A6Q8PFV0;A0A6Q8PGL5;A0A6Q8PGE9;A0A6Q8PG16;A0A6Q8PFB0;A0A6Q8PF63;A0A6Q8PGG4;A0A6Q8PF74;A0A6Q8PEY7;A0A6Q8PFL9;A0A6Q8PFX3;A0A6Q8PF18;A0A6Q8PHG4;Q9C040;Q9C040-2;A0A6Q8PEY9;A0A6Q8PH39;A0A6Q8PGS7	A0A6Q8PFE3;C9J084;A0A6Q8PFS5;A0A6Q8PHG3;A0A6Q8PHE9;A0A6Q8PHR6;A0A6Q8PFM2;A0A6Q8PG79;A0A6Q8PF82;A0A6Q8PGR7;A0A6Q8PHP4;A0A0J9YX34;A0A6Q8PFI4;A0A6Q8PH06;A0A6Q8PFV0;A0A6Q8PGL5;A0A6Q8PGE9;A0A6Q8PG16;A0A6Q8PFB0;A0A6Q8PF63;A0A6Q8PGG4;A0A6Q8PF74;A0A6Q8PEY7;A0A6Q8PFL9;A0A6Q8PFX3;A0A6Q8PF18;A0A6Q8PHG4;Q9C040;Q9C040-2	7;7;7;7;7;7;7;7;7;7;7;7;7;7;7;7;7;7;7;7;7;7;7;7;7;7;7;7;7;1;1;1	7;7;7;7;7;7;7;7;7;7;7;7;7;7;7;7;7;7;7;7;7;7;7;7;7;7;7;7;7;1;1;1	7;7;7;7;7;7;7;7;7;7;7;7;7;7;7;7;7;7;7;7;7;7;7;7;7;7;7;7;7;1;1;1	Tripartite motif-containing protein 2	TRIM2	32	7	7	7	26	26	26	59.179	547	547;595;618;633;636;643;647;650;651;655;658;681;699;718;725;742;743;748;761;762;765;766;775;787;797;898;902;744;771;357;374;375	0	12.977	0.38062	0.62275	94.91	5	4	Median	46808000	25759000	21049000				201	4135;7682;11244;12929;13030;13466;13916	True;True;True;True;True;True;True	4216;7859;11535;13266;13367;13812;14271	5205;9698;14210;16336;16455;17012;17565	9116;9117;16963;24665;24666;28325;28557;29555;29556;30509;30510	9116;16963;24665;28325;28557;29556;30509
V9GYD9;Q5VZZ6;A0A0J9YX66;A0A1B0GU44;E9PC62;A0A1B0GUN8;A0A0J9YXJ0;O95319-5;O95319-2;O95319;O95319-4;O95319-3;F5H4Y5;E9PQK4;E9PSH0;F5H0D8;E9PKU1;G5EA30;Q92879-5;Q92879-2;Q92879-3;Q92879-6;Q92879;Q92879-4	V9GYD9;Q5VZZ6;A0A0J9YX66;A0A1B0GU44;E9PC62;A0A1B0GUN8;A0A0J9YXJ0;O95319-5;O95319-2;O95319;O95319-4;O95319-3	3;3;3;3;3;3;3;3;3;3;3;3;1;1;1;1;1;1;1;1;1;1;1;1	3;3;3;3;3;3;3;3;3;3;3;3;1;1;1;1;1;1;1;1;1;1;1;1	3;3;3;3;3;3;3;3;3;3;3;3;1;1;1;1;1;1;1;1;1;1;1;1	CUGBP Elav-like family member 2	CELF2	24	3	3	3	8.6	8.6	8.6	46.621	440	440;502;514;520;521;526;533;488;490;508;509;521;78;87;95;103;114;514;468;482;483;485;486;512	0	5.0807	0.49605	0.74196	55.151	3	1	Median	9566700	6542700	3024000				202	1250;5348;5353	True;True;True	1285;5467;5472	1607;6700;6706	2935;11641;11650	2935;11641;11650
K7ENH4;K7EMK9;A0A0J9YXA3;O43688-3;O43688;O43688-2	K7ENH4;K7EMK9;A0A0J9YXA3;O43688-3;O43688;O43688-2	1;1;1;1;1;1	1;1;1;1;1;1	1;1;1;1;1;1	Lipid phosphate phosphohydrolase 2	PPAP2C	6	1	1	1	7.4	7.4	7.4	15.356	136	136;178;208;232;288;309	0.0038241	1.2987	NaN	NaN	NaN	1	0	Median	9167300	5407800	3759600				203	6176	TRUE	6323	7752	13574;13575	13574
G3XAK4;A0A0J9YXF2;Q15165-3;Q15165-1;Q15165;A0A2Q2SAK4;A0A0J9YXM1;A0A0J9YXU7	G3XAK4;A0A0J9YXF2;Q15165-3;Q15165-1;Q15165;A0A2Q2SAK4;A0A0J9YXM1;A0A0J9YXU7	2;2;2;2;2;1;1;1	2;2;2;2;2;1;1;1	2;2;2;2;2;1;1;1	Serum paraoxonase/arylesterase 2	PON2	8	2	2	2	15.1	15.1	15.1	24.625	219	219;375;342;354;354;50;84;113	0	2.3444	0.34528	0.57842	29.901	2	2	Median	9495400	7083100	2412300				204	4425;11622	True;True	4516;11936	5566;14725	9698;9699;25535	9698;25535
A0A0J9YXN7;Q96Q06;Q96Q06-2	A0A0J9YXN7;Q96Q06;Q96Q06-2	4;4;4	4;4;4	4;4;4	Perilipin-4	PLIN4	3	4	4	4	7.2	7.2	7.2	136.02	1372	1372;1357;1423	0	5.9264	0.86028	1.4341	28.192	3	1	Median	17422000	9711700	7710700				205	5338;5339;6485;6533	True;True;True;True	5456;5457;6635;6683	6686;6687;8120;8175	11616;11617;11618;11619;14226;14308	11617;11619;14226;14308
A0A0R4J2E8;A8MXP9;P43243;D6REM6;D6R991;B3KM87;P43243-2;H0Y8T4;D6RCM3;D6REK4;D6R8Z5;D6RB45;A0A1B0GX04;D6R9F3;D6RBS2;D6RAM9;D6RAY2;D6RBI2;D6RBK5;D6RE02;D6RIA2	A0A0R4J2E8;A8MXP9;P43243;D6REM6;D6R991	18;18;18;15;12;7;7;5;3;3;3;2;2;2;2;1;1;1;1;1;1	18;18;18;15;12;7;7;5;3;3;3;2;2;2;2;1;1;1;1;1;1	18;18;18;15;12;7;7;5;3;3;3;2;2;2;2;1;1;1;1;1;1	Matrin-3	MATR3	21	18	18	18	30.1	30.1	30.1	94.622	847	847;895;847;794;433;509;559;334;99;100;107;47;77;78;87;81;86;109;121;124;172	0	229.67	0.50569	0.93246	44.085	25	5	Leave out requantified	842340000	523340000	318990000				206	2885;3072;3486;3487;5300;5375;6169;6247;7453;8084;8904;8954;11594;12864;13264;13974;14711;16403	True;True;True;True;True;True;True;True;True;True;True;True;True;True;True;True;True;True	2947;3143;3561;3562;5417;5494;6315;6316;6396;7622;8279;9115;9165;11907;13198;13607;14331;15083;16808	3636;3637;3896;3897;4404;4405;6633;6733;6734;7743;7744;7838;9404;9405;10189;10190;10191;11222;11292;11293;14691;14692;16253;16757;17635;18548;20706;20707	6365;6366;6367;6876;6877;6878;7772;7773;7774;11522;11523;11524;11698;11699;11700;11701;11702;11703;11704;11705;11706;13558;13559;13560;13561;13562;13563;13726;13727;16457;16458;16459;16460;16461;17811;17812;17813;19614;19745;19746;19747;19748;19749;25481;25482;25483;25484;28172;28173;29067;30628;30629;32326;36170;36171	6365;6877;7772;7774;11524;11703;13562;13726;16459;17811;19614;19747;25484;28172;29067;30628;32326;36170	8		380
A0A0R4J2F3;P0DPB6	A0A0R4J2F3;P0DPB6	2;2	2;2	2;2			2	2	2	2	25	25	25	13.262	116	116;133	0	2.5823	0.50485	0.80383	25.429	2	1	Median	8359000	5902700	2456300				207	6495;11441	True;True	6645;11744	8132;14475	14246;25100	14246;25100
A0A0S2Z3I2;A0A7P0T9B3;A0A7P0T913;A0A7P0Z4E3;B7ZKQ9;A0A7P0T9I2;F5H4X0;Q8WTV0-3;Q8WTV0-4;Q8WTV0-5;Q8WTV0-2;Q8WTV0	A0A0S2Z3I2;A0A7P0T9B3;A0A7P0T913;A0A7P0Z4E3;B7ZKQ9;A0A7P0T9I2;F5H4X0;Q8WTV0-3;Q8WTV0-4;Q8WTV0-5;Q8WTV0-2;Q8WTV0	1;1;1;1;1;1;1;1;1;1;1;1	1;1;1;1;1;1;1;1;1;1;1;1	1;1;1;1;1;1;1;1;1;1;1;1	Scavenger receptor class B member 1	SCARB1	12	1	1	1	7.1	7.1	7.1	28.666	254	254;348;411;440;481;498;499;409;474;506;509;552	1	-2	NaN	NaN	NaN	0	0	Median	0	0	0	+			208	9399	TRUE	9618	11859	20765	20765		21		172
A0A3B3ITY2;A0A0S2Z5G5;Q9H2C0	A0A3B3ITY2;A0A0S2Z5G5;Q9H2C0	1;1;1	1;1;1	1;1;1	Gigaxonin	GAN	3	1	1	1	24.1	24.1	24.1	6.282	58	58;58;597	0.0012185	1.6517	NaN	NaN	NaN	0	0	Median	0	0	0				209	461	TRUE	470	588	1104	1104
A0A0U1RQD1;A0A6Q8PFP0;Q9NQ88	A0A0U1RQD1;A0A6Q8PFP0;Q9NQ88	2;2;2	2;2;2	2;2;2	Fructose-2,6-bisphosphatase TIGAR	TIGAR	3	2	2	2	13.7	13.7	13.7	23.585	211	211;446;270	0	5.7983	0.38361	0.57558	82.24	2	1	Median	4443500	3088700	1354800				210	3531;13643	True;True	3606;13993	4466;17225	7871;29912	7871;29912
H7C4X8;E3W994;J3KR49;A0A0U1RQI6;A0A804HJG7;E7ERI8;E7EW49;O75122;O75122-3	H7C4X8;E3W994;J3KR49;A0A0U1RQI6;A0A804HJG7;E7ERI8;E7EW49;O75122;O75122-3	1;1;1;1;1;1;1;1;1	1;1;1;1;1;1;1;1;1	1;1;1;1;1;1;1;1;1	CLIP-associating protein 2	CLASP2	9	1	1	1	8.7	8.7	8.7	20.883	184	184;1273;1293;1304;1506;1513;1514;1294;1515	0.0023392	1.3991	NaN	NaN	NaN	0	0	Median	0	0	0				211	667	TRUE	683	850	1576	1576
A0A0U1RQQ1;Q5VZK9-2;Q5VZK9	A0A0U1RQQ1;Q5VZK9-2;Q5VZK9	1;1;1	1;1;1	1;1;1	Leucine-rich repeat-containing protein 16A	LRRC16A	3	1	1	1	3.1	3.1	3.1	102.6	932	932;1326;1371	0.0012141	1.6151	NaN	NaN	NaN	1	1	Median	2700300	2415800	284510				212	11365	TRUE	11659	14369	24925	24925	230	22	134	132
A0A0U1RQT9;C9JYN0;Q16563-2;Q16563	A0A0U1RQT9;C9JYN0;Q16563-2;Q16563	1;1;1;1	1;1;1;1	1;1;1;1	Synaptophysin-like protein 1	SYPL1	4	1	1	1	8.1	8.1	8.1	14.967	135	135;224;241;259	0	2.9249	NaN	NaN	NaN	1	0	Median	9696400	8497300	1199200				213	15781	TRUE	16173	19895	34689;34690	34689
A0A0U1RR22;Q9UNF0-2;Q9UNF0;B0QYG7;B0QYG8;H0Y923	A0A0U1RR22;Q9UNF0-2;Q9UNF0;B0QYG7;B0QYG8	3;3;3;2;2;1	3;3;3;2;2;1	3;3;3;2;2;1	Protein kinase C and casein kinase substrate in neurons protein 2	PACSIN2	6	3	3	3	8.6	8.6	8.6	51.828	451	451;445;486;152;155;59	0	3.0285	0.72657	1.1249	39.126	3	2	Plateau	11871000	7197900	4673000				214	1223;1956;8951	True;True;True	1253;2003;9162	1545;2494;11288	2814;4499;19741	2814;4499;19741
A0A0U1RR30;A0A0U1RRM1;Q8WXI9	A0A0U1RR30;A0A0U1RRM1;Q8WXI9	4;4;4	3;3;3	3;3;3	Transcriptional repressor p66-beta	GATAD2B	3	4	3	3	28.1	24	24	28.673	263	263;577;593	0	2.9224	0.69168	1.0734	35.862	3	1	Plateau	7715600	4991800	2723800				215	1157;9975;15622;16968	False;True;True;True	1185;10209;16009;17391	1452;12570;19681;21419	2651;2652;2653;21918;21919;34284;37427	2652;21918;34284;37427
A0A0U1RR32;A0A0U1RRH7;Q99878;Q96KK5;Q9BTM1;Q16777;Q6FI13;P20671;P0C0S8;H0YFX9;Q9BTM1-2;A0A3B3IS11;Q96QV6;Q8IUE6;REV__H0Y672;REV__E7EQ67;REV__H7BY63;REV__Q8NB25-2;Q71UI9-5	A0A0U1RR32;A0A0U1RRH7;Q99878;Q96KK5;Q9BTM1;Q16777;Q6FI13;P20671;P0C0S8;H0YFX9;Q9BTM1-2;A0A3B3IS11;Q96QV6	7;7;7;7;7;7;7;7;7;6;6;4;4;2;1;1;1;1;1	7;7;7;7;7;7;7;7;7;6;6;4;4;2;1;1;1;1;1	2;2;2;2;2;2;2;2;2;2;2;0;0;0;0;0;0;0;0	Histone H2A type 1-J;Histone H2A type 1-H;Histone H2A.J;Histone H2A type 2-C;Histone H2A type 2-A;Histone H2A type 1-D;Histone H2A type 1;Histone H2A;Histone H2A type 1-A	HIST1H2AJ;HIST1H2AH;H2AFJ;HIST2H2AC;HIST2H2AA3;HIST1H2AD;HIST1H2AG;HIST1H2AA	19	7	7	2	27.2	27.2	10.7	18.481	169	169;170;128;128;129;129;130;130;130;92;151;140;131;130;141;529;936;1056;66	0	46.96	0.74341	1.3185	72.602	12	7	Leave out requantified	7617300000	4347600000	3269700000				216	714;6965;6967;6968;11048;11049;17026	True;True;True;True;True;True;True	731;732;7122;7124;7125;11326;11327;11328;17449;17450	908;909;910;8760;8761;8762;8764;8765;8766;13938;13939;13940;21490;21491;21492;21493	1673;1674;1675;1676;1677;1678;1679;1680;1681;1682;1683;15325;15326;15327;15328;15329;15330;15331;15332;15334;15335;15336;24241;24242;24243;24244;24245;37541;37542;37543;37544	1677;15327;15334;15336;24242;24244;37542	9;231;232		25;111;113
A0A0U1RRC2;A0A804HIS0;Q96IJ6;Q96IJ6-2;A0A087WUI8	A0A0U1RRC2;A0A804HIS0;Q96IJ6;Q96IJ6-2;A0A087WUI8	2;2;2;2;1	2;2;2;2;1	2;2;2;2;1	Mannose-1-phosphate guanyltransferase alpha	GMPPA	5	2	2	2	25.4	25.4	25.4	11.781	114	114;303;420;473;399	0	9.1619	0.44001	0.50254	23.39	3	2	Plateau	10440000	7927300	2512300				217	15973;16155	True;True	16367;16549	20142;20143;20380	35155;35156;35575;35576;35577	35156;35576
B4DG57;A0A0U1RRH6;O94880-2;O94880	B4DG57;A0A0U1RRH6;O94880-2;O94880	2;2;2;2	2;2;2;2	2;2;2;2	PHD finger protein 14	PHF14	4	2	2	2	6.3	6.3	6.3	68.571	603	603;948;663;888	0.0045575	1.2708	NaN	NaN	NaN	1	1	Median	2217900	1477700	740150				218	8241;13161	True;True	8438;13500	10391;16618	18159;28827	18159;28827
A0A0U1RRL5;P32519-2;P32519	A0A0U1RRL5;P32519-2;P32519	2;2;2	2;2;2	2;2;2	ETS-related transcription factor Elf-1	ELF1	3	2	2	2	5.9	5.9	5.9	67.052	615	615;595;619	0.0096188	0.98278	0.49518	0.76138	39.969	2	2	Median	7363800	5037000	2326800				219	14171;15704	True;True	14532;16091	17883;19775	31091;34432	31091;34432
E5RJ54;A0A0X1KG79;Q15822-2;Q15822	E5RJ54;A0A0X1KG79;Q15822-2;Q15822	1;1;1;1	1;1;1;1	1;1;1;1	Neuronal acetylcholine receptor subunit alpha-2	CHRNA2	4	1	1	1	7.1	7.1	7.1	17.55	154	154;507;514;529	1	-2	NaN	NaN	NaN	1	0	Median	2144100	1188800	955300	+			220	11487	TRUE	11793	14536	25209	25209		23		104
A0A140T971;Q5SSV3;Q5SRR8;O95865;H0Y7N1	A0A140T971;Q5SSV3;Q5SRR8;O95865;H0Y7N1	2;2;2;2;1	2;2;2;2;1	2;2;2;2;1	N(G),N(G)-dimethylarginine dimethylaminohydrolase 2	DDAH2	5	2	2	2	15.6	15.6	15.6	23.512	225	225;226;236;285;188	0	5.07	0.92173	1.4795	3.6973	2	0	Median	6867700	3959700	2907900				221	6622;15790	True;True	6774;16183	8288;19909	14509;34716;34717	14509;34717
A0A140T9W4;A0A140T9R1;O75955-2;O75955;A0A140T907;A0A140T974;A0A140T9X0;A2AB09	A0A140T9W4;A0A140T9R1;O75955-2;O75955	3;3;3;3;1;1;1;1	3;3;3;3;1;1;1;1	3;3;3;3;1;1;1;1	Flotillin-1	FLOT1	8	3	3	3	22	22	22	20.491	186	186;357;379;427;60;90;231;238	0	3.9462	0.53266	0.8061	63.869	2	2	Median	4965900	3295700	1670100				222	1469;8078;10845	True;True;True	1509;8272;11112	1869;10181;13668	3365;17796;23748	3365;17796;23748
A0A140T9T7;Q03518;A0A2R8Y4Y0	A0A140T9T7;Q03518;A0A2R8Y4Y0	2;2;1	2;2;1	2;2;1	Antigen peptide transporter 1	TAP1	3	2	2	2	5.1	5.1	5.1	87.175	808	808;808;263	0	4.6519	NaN	NaN	NaN	1	1	Median	4313000	3370000	943000				223	13236;13280	True;True	13579;13624	16726;16781	29021;29123;29124	29021;29124
A0A1B0GV75;A0A1B0GTB8;A0A1B0GWC0;A0A1B0GVF3;P23786;A0A1B0GTL9;A0A1B0GUB8;A0A1B0GUD9;A0A1B0GTM0	A0A1B0GV75;A0A1B0GTB8;A0A1B0GWC0;A0A1B0GVF3;P23786	3;3;3;3;3;1;1;1;1	3;3;3;3;3;1;1;1;1	3;3;3;3;3;1;1;1;1	Carnitine O-palmitoyltransferase 2, mitochondrial	CPT2	9	3	3	3	10.2	10.2	10.2	67.171	598	598;635;647;670;658;54;72;81;223	0	5.1955	NaN	NaN	NaN	1	0	Median	9062000	5726000	3336000				224	706;4703;13537	True;True;True	723;4801;13885	898;5897;17096	1661;10259;10260;29674;29675;29676;29677	1661;10259;29676
A0A1B0GTF4;Q56UN5-3;Q56UN5	A0A1B0GTF4;Q56UN5-3;Q56UN5	1;1;1	1;1;1	1;1;1	Mitogen-activated protein kinase kinase kinase 19	MAP3K19	3	1	1	1	1.8	1.8	1.8	103.56	910	910;1215;1328	1	-2	NaN	NaN	NaN	0	0	Median	0	0	0	+			225	10925	TRUE	11201	13782	23954	23954		24		386
A0A1B0GV49;A0A1B0GTJ4;A0A1B0GTG2;A0A1B0GW77;P49419-2;P49419;A0A1B0GTY9;A0A1B0GUA1;A0A1B0GW82;P49419-4;A0A0J9YWF7;A0A1B0GUY0	A0A1B0GV49;A0A1B0GTJ4;A0A1B0GTG2;A0A1B0GW77;P49419-2;P49419;A0A1B0GTY9;A0A1B0GUA1;A0A1B0GW82;P49419-4	4;4;4;4;4;4;3;3;3;3;1;1	4;4;4;4;4;4;3;3;3;3;1;1	4;4;4;4;4;4;3;3;3;3;1;1	Alpha-aminoadipic semialdehyde dehydrogenase	ALDH7A1	12	4	4	4	14	14	14	50.971	472	472;499;536;554;511;539;479;521;545;475;294;348	0	9.3388	0.49881	0.75656	34.691	4	2	Median	12132000	8371400	3761000				226	2874;6345;16313;16788	True;True;True;True	2934;6494;16715;17209	3621;7954;20591;21211	6340;13928;13929;35970;35971;37050;37051	6340;13928;35971;37050
A0A1B0GV06;A0A1B0GTP7;A0A1B0GUE3;A0A1B0GUG1;A0A1B0GUW4;E7EMM4;A0A1B0GW68;A0A1B0GUA4;A0A1B0GTM3;A0A1B0GTZ5;A0A1B0GUH5;Q13510-3;Q13510;Q13510-2	A0A1B0GV06;A0A1B0GTP7;A0A1B0GUE3;A0A1B0GUG1;A0A1B0GUW4;E7EMM4;A0A1B0GW68;A0A1B0GUA4;A0A1B0GTM3;A0A1B0GTZ5;A0A1B0GUH5;Q13510-3;Q13510;Q13510-2	2;2;2;2;2;2;2;2;2;2;2;2;2;2	2;2;2;2;2;2;2;2;2;2;2;2;2;2	2;2;2;2;2;2;2;2;2;2;2;2;2;2	Acid ceramidase;Acid ceramidase subunit alpha;Acid ceramidase subunit beta	ASAH1	14	2	2	2	17	17	17	22.837	200	200;288;330;366;368;370;374;375;376;386;393;389;395;411	0	6.861	0.27931	0.51135	73.326	2	1	Median	17905000	12891000	5013900				227	4293;15512	True;True	4377;15897	5386;19538	9382;34009	9382;34009
F5GZ78;A0A1B0GU60;A0A1B0GTU4;P49023-2;P49023;P49023-3;F5H836;A0A1B0GV30;P49023-4	F5GZ78;A0A1B0GU60;A0A1B0GTU4;P49023-2;P49023;P49023-3;F5H836;A0A1B0GV30;P49023-4	2;2;2;2;2;2;1;1;1	2;2;2;2;2;2;1;1;1	2;2;2;2;2;2;1;1;1	Paxillin	PXN	9	2	2	2	5.3	5.3	5.3	64.232	589	589;706;1081;557;591;605;176;207;424	0	4.2762	0.31434	0.49969	100.24	3	3	Median	19940000	12678000	7262300				228	3924;4800	True;True	4005;4898	4964;6015;6016	8733;10458;10459;10460;10461	8733;10461
H0Y488;A0A1B0GTU5;O14497-3;O14497	H0Y488;A0A1B0GTU5;O14497-3;O14497	1;1;1;1	1;1;1;1	1;1;1;1	AT-rich interactive domain-containing protein 1A	ARID1A	4	1	1	1	0.9	0.9	0.9	205.83	1901	1901;1903;1902;2285	0.00082781	1.7947	NaN	NaN	NaN	1	1	Median	2294800	1517800	776940				229	12500	TRUE	12827	15803	27401;27402;27403;27404;27405	27401
A0A3B3ISZ5;A0A3B3IRI3;A0A3B3ITE1;A0A1B0GTW1;A0A2R8YDH4;Q9UDY2-6;Q9UDY2-3;Q9UDY2;Q9UDY2-7;A0A3B3IS03;A0A3B3IRV6;A0A3B3ISF1;A0A3B3IU51;Q9UDY2-5;Q9UDY2-4;Q9UDY2-2;A0A3B3IT83	A0A3B3ISZ5;A0A3B3IRI3;A0A3B3ITE1;A0A1B0GTW1;A0A2R8YDH4;Q9UDY2-6;Q9UDY2-3;Q9UDY2;Q9UDY2-7;A0A3B3IS03;A0A3B3IRV6;A0A3B3ISF1;A0A3B3IU51;Q9UDY2-5;Q9UDY2-4;Q9UDY2-2;A0A3B3IT83	6;6;6;6;6;6;6;6;6;5;5;5;5;5;5;5;4	6;6;6;6;6;6;6;6;6;5;5;5;5;5;5;5;4	6;6;6;6;6;6;6;6;6;5;5;5;5;5;5;5;4	Tight junction protein ZO-2	TJP2	17	6	6	6	8.3	8.3	8.3	123.58	1099	1099;1128;1191;1249;1319;1157;1167;1190;1221;652;851;989;1047;993;1020;1043;621	0	22.521	0.64651	1.0934	22.731	5	2	Leave out requantified	23788000	13173000	10615000				230	521;5939;12839;13867;14242;14793	True;True;True;True;True;True	533;6083;13173;14222;14603;15166	663;7463;16224;17503;17967;17968;18651	1212;1213;1214;13060;28125;30397;30398;31270;31271;32502;32503	1213;13060;28125;30397;31271;32502
H7C469;F8W787;A0A1B0GW44;A0A1B0GV23;A0A1B0GVD5;A0A1B0GWE8;C9JH19;A0A1B0GU92;A0A1B0GU03;P07339;A0A1B0GVP3;F8WD96;A0A1B0GVF1	H7C469;F8W787;A0A1B0GW44;A0A1B0GV23;A0A1B0GVD5;A0A1B0GWE8;C9JH19;A0A1B0GU92;A0A1B0GU03;P07339;A0A1B0GVP3	6;6;6;6;6;6;6;6;6;6;4;2;1	6;6;6;6;6;6;6;6;6;6;4;2;1	6;6;6;6;6;6;6;6;6;6;4;2;1	Cathepsin D;Cathepsin D light chain;Cathepsin D heavy chain	CTSD	13	6	6	6	25.9	25.9	25.9	35.785	336	336;377;405;406;409;410;451;557;582;412;405;276;73	0	24.606	0.3665	0.66193	53.858	8	4	Leave out requantified	147290000	100640000	46653000				231	851;3630;4627;8037;10092;16973	True;True;True;True;True;True	869;870;3708;4725;8227;10329;17396	1066;1067;1068;4596;5809;10129;10130;12714;21424	1950;1951;1952;8084;8085;8086;10125;17693;17694;17695;22159;37432;37433	1951;8085;10125;17695;22159;37432	233		131
F8W9L6;F5H006;A0A1B0GU45;Q12912-2;Q12912	F8W9L6;F5H006;A0A1B0GU45;Q12912-2;Q12912	1;1;1;1;1	1;1;1;1;1	1;1;1;1;1	Lymphoid-restricted membrane protein;Processed lymphoid-restricted membrane protein	LRMP	5	1	1	1	7.8	7.8	7.8	38.995	348	348;446;1454;499;555	0.0041873	1.279	NaN	NaN	NaN	0	0	Median	0	0	0				232	17028	TRUE	17452	21495	37546	37546		25		336
A0A1B0GU86;C9JMV9;Q03154-3;Q03154-4;Q03154;A0A1B0GW23;Q03154-2;F8WC59;C9JYZ0;A0A1B0GVA5;A0A1B0GV31	A0A1B0GU86;C9JMV9;Q03154-3;Q03154-4;Q03154;A0A1B0GW23;Q03154-2	7;7;7;7;7;6;4;3;3;3;3	7;7;7;7;7;6;4;3;3;3;3	7;7;7;7;7;6;4;3;3;3;3	Aminoacylase-1	ABHD14A-ACY1;ACY1	11	7	7	7	33.8	33.8	33.8	42.179	373	373;509;343;373;408;586;336;201;228;264;275	0	17.521	0.32937	0.65065	34.674	8	2	Leave out requantified	93320000	56622000	36697000				233	657;1836;2320;9662;14986;15375;16027	True;True;True;True;True;True;True	673;1882;2374;9886;15363;15759;16421	838;839;2337;2945;12189;12190;18906;19378;20210	1558;1559;1560;4235;4236;5258;21324;21325;21326;21327;21328;32969;33750;35267	1558;4236;5258;21324;32969;33750;35267		26		299
Q5VTI5;A0A1B0GUN5;Q9Y2H5;A0A5F9ZH45	Q5VTI5;A0A1B0GUN5;Q9Y2H5	4;4;4;1	4;4;4;1	4;4;4;1	Pleckstrin homology domain-containing family A member 6	PLEKHA6	4	4	4	4	5	5	5	119.29	1068	1068;1172;1048;377	0	6.3896	0.20287	0.6696	82.092	3	2	Plateau	16507000	12004000	4502900				234	3095;9796;15882;17520	True;True;True;True	3167;10026;16275;17962	3927;12346;20015;22123	6917;21575;34915;38630;38631	6917;21575;34915;38630
A0A1B0GVF4	A0A1B0GVF4	1	1	1			1	1	1	1	3.4	3.4	3.4	32.262	293	293	1	-2	NaN	NaN	NaN	0	0	Median	0	0	0	+			235	4113	TRUE	4194	5181	9084	9084		27		279
A0A1B0GVH3	A0A1B0GVH3	3	3	1			1	3	3	1	20.3	20.3	5.2	29.854	271	271	0	8.8386	NaN	NaN	NaN	1	1	Median	8505800	7563500	942240				236	5744;12894;14805	True;True;True	5882;13230;15178	7208;16288;18664	12584;12585;28229;32523	12585;28229;32523
J3QL70;A0A1B0GVU3;O75916-2;O75916	J3QL70;A0A1B0GVU3;O75916-2;O75916	1;1;1;1	1;1;1;1	1;1;1;1	Regulator of G-protein signaling 9	RGS9	4	1	1	1	2.2	2.2	2.2	57.387	494	494;674;469;674	0.00082816	1.8033	NaN	NaN	NaN	1	0	Median	104220000	79072000	25143000				237	16806	TRUE	17228	21238	37103	37103	10;234;235		217;218;220
A0A1B0GW05	A0A1B0GW05	1	1	1			1	1	1	1	1.9	1.9	1.9	84.533	748	748	0.0038506	1.3321	NaN	NaN	NaN	0	0	Median	0	0	0				238	5305	TRUE	5422	6638;6639;6640	11533;11534;11535	11535
F5H8H2;A0A1B0GWC2;Q03426;A0A0B4J236;A0A1B0GWF3	F5H8H2;A0A1B0GWC2;Q03426;A0A0B4J236;A0A1B0GWF3	2;2;2;1;1	2;2;2;1;1	2;2;2;1;1	Mevalonate kinase	MVK	5	2	2	2	14	14	14	37.171	344	344;346;396;115;150	0	6.2239	0.76051	1.2216	51.871	2	2	Median	8576200	4841200	3735000				239	10170;10658	True;True	10408;10918	12812;13437	22316;23364	22316;23364
A0A1C7CYX9;Q16555;Q16555-2;E5RFU4;Q14195;Q14195-2;H0YBT4;E9PD68;Q14194;Q14194-2;D6RF19	A0A1C7CYX9;Q16555;Q16555-2	20;20;19;4;3;3;2;2;2;2;1	20;20;19;4;3;3;2;2;2;2;1	20;20;19;4;3;3;2;2;2;2;1	Dihydropyrimidinase-related protein 2	DPYSL2	11	20	20	20	44.5	44.5	44.5	73.502	677	677;572;536;170;570;684;209;570;572;686;92	0	278.61	0.49625	0.9196	44.63	26	9	Leave out requantified	491410000	323320000	168090000				240	27;914;1290;2961;5020;6114;6411;6537;7224;8150;8155;8487;8603;10496;10876;10915;11300;12098;14068;16238	True;True;True;True;True;True;True;True;True;True;True;True;True;True;True;True;True;True;True;True	28;936;1328;3027;5123;6259;6561;6687;7389;8346;8351;8692;8810;10752;11145;11189;11592;12415;14427;16638	34;1148;1149;1655;3754;6268;6269;7670;7671;8030;8179;9130;9131;10274;10280;10716;10856;13240;13241;13708;13765;14284;15317;15318;17758;20492	62;63;2102;2103;2104;2105;3010;6625;10851;10852;10853;10854;13431;13432;13433;13434;13435;14057;14315;14316;14317;14318;14319;15979;15980;15981;15982;15983;17945;17946;17947;17948;17956;17957;17958;18753;18754;18975;23066;23067;23068;23069;23825;23930;23931;23932;23933;24782;24783;24784;26559;26560;30843;35788	62;2104;3010;6625;10854;13434;14057;14317;15981;17946;17957;18754;18975;23067;23825;23932;24783;26559;30843;35788
A0A1W2PNV4;F8WFD3;E9PF58;Q92747	A0A1W2PNV4	5;1;1;1	1;1;1;1	1;1;1;1			4	5	1	1	12.7	2.5	2.5	75.872	684	684;53;279;370	0	14.256	NaN	NaN	NaN	0	0	Median	0	0	0				241	1606;3757;13673;15401;16011	False;False;True;False;False	1646;3837;14023;15785;16405	2043;4762;17275;19410;20192	3689;3690;3691;8380;30021;33797;35240	3690;8380;30021;33797;35240
A0A494C0T4;A0A1W2PNW1;H0YJH6;P42226-2;P42226-3;P42226	A0A494C0T4;A0A1W2PNW1;H0YJH6;P42226-2;P42226-3;P42226	1;1;1;1;1;1	1;1;1;1;1;1	1;1;1;1;1;1	Signal transducer and activator of transcription 6	STAT6	6	1	1	1	3.5	3.5	3.5	80.305	720	720;797;865;673;737;847	0	2.9279	NaN	NaN	NaN	1	1	Median	3653800	3002500	651320				242	2069	TRUE	2118	2630	4746	4746
A0A1W2PNX8;Q9H3U1-2;Q9H3U1	A0A1W2PNX8;Q9H3U1-2;Q9H3U1	1;1;1	1;1;1	1;1;1	Protein unc-45 homolog A	UNC45A	3	1	1	1	1.5	1.5	1.5	118.39	1084	1084;929;944	0	28.551	NaN	NaN	NaN	1	0	Median	3263100	2098100	1164900				243	1088	TRUE	1115	1372	2501;2502	2502
A0A1W2PPE5;A0A1W2PQB6;A0A1W2PS92;Q5SZR1;Q9BYD2	A0A1W2PPE5;A0A1W2PQB6;A0A1W2PS92;Q5SZR1;Q9BYD2	2;2;2;2;2	2;2;2;2;2	2;2;2;2;2	39S ribosomal protein L9, mitochondrial	MRPL9	5	2	2	2	18.4	18.4	18.4	9.6851	87	87;130;153;233;267	0.00387	1.3536	0.32534	0.52189	61.04	2	2	Median	10988000	8117000	2871100				244	9676;9677	True;True	9900;9901	12204;12205;12206;12207	21348;21349;21350;21351	21348;21351
A0A1W2PPF7	A0A1W2PPF7	1	1	1			1	1	1	1	10.8	10.8	10.8	14.527	130	130	1	-2	NaN	NaN	NaN	0	0	Median	0	0	0	+			245	6935	TRUE	7092	8713	15245	15245		28;29		114;117
A0A1W2PQT3;A0A1W2PPH1;A0A1W2PQY8;P23368;A0A1W2PQF8;A0A1W2PQH3;P23368-2;A0A1W2PQ37;A0A1W2PR68;A0A1W2PRH1;A0A1W2PRS2;A0A1W2PRY9;A0A1W2PQH4;Q6TCH8;E9PMB9;Q16798-2;Q16798	A0A1W2PQT3;A0A1W2PPH1;A0A1W2PQY8;P23368;A0A1W2PQF8;A0A1W2PQH3;P23368-2;A0A1W2PQ37;A0A1W2PR68	12;12;12;12;11;11;11;10;9;1;1;1;1;1;1;1;1	12;12;12;12;11;11;11;10;9;1;1;1;1;1;1;1;1	12;12;12;12;11;11;11;10;9;1;1;1;1;1;1;1;1	NAD-dependent malic enzyme, mitochondrial	ME2	17	12	12	12	43.5	43.5	43.5	59.787	536	536;546;565;584;480;547;479;443;530;83;132;133;133;259;580;342;604	0	86.581	0.36465	0.657	71.404	15	8	Leave out requantified	179370000	130240000	49138000				246	1196;1234;1933;2169;2186;3057;6119;7298;7667;11599;13533;17359	True;True;True;True;True;True;True;True;True;True;True;True	1225;1264;1980;2219;2237;3128;6265;7464;7844;11912;13881;17795	1502;1503;1558;2468;2757;2758;2778;2779;3880;7680;9222;9681;9682;14697;17092;21917	2727;2728;2834;4451;4452;4453;4938;4939;4940;4970;4971;4972;4973;6846;13448;16158;16159;16940;16941;16942;25491;25492;25493;29670;38259	2727;2834;4452;4939;4972;6846;13448;16158;16942;25492;29670;38259
A0A1W2PPS1;Q00839-2;Q00839;A0A1W2PP35;A0A1X7SBS1;Q5RI18;A0A1W2PQL0;A0A1W2PP34;A0A1W2PPL4;A0A1W2PPH7;A0A1W2PRZ7;A0A1W2PQ74;A0A1W2PQD4;A0A1W2PPE9;A0A1W2PRI6;A0A1W2PP22	A0A1W2PPS1;Q00839-2;Q00839;A0A1W2PP35;A0A1X7SBS1;Q5RI18;A0A1W2PQL0;A0A1W2PP34;A0A1W2PPL4;A0A1W2PPH7;A0A1W2PRZ7;A0A1W2PQ74;A0A1W2PQD4	31;31;30;28;28;26;24;24;24;24;20;20;19;3;2;1	31;31;30;28;28;26;24;24;24;24;20;20;19;3;2;1	31;31;30;28;28;26;24;24;24;24;20;20;19;3;2;1	Heterogeneous nuclear ribonucleoprotein U	HNRNPU	16	31	31	31	39.2	39.2	39.2	88.317	804	804;806;825;728;744;602;527;546;547;549;302;372;327;48;128;181	0	207.71	0.58642	0.96908	82.779	50	9	Leave out requantified	2543100000	1651600000	891580000				247	487;1928;1929;1930;2869;3886;3887;4447;4797;6158;6159;6206;6704;6705;6757;8286;8575;9597;9833;9880;10483;10693;11126;11158;12039;12317;12807;14122;14187;14640;17669	True;True;True;True;True;True;True;True;True;True;True;True;True;True;True;True;True;True;True;True;True;True;True;True;True;True;True;True;True;True;True	497;1975;1976;1977;2929;3967;3968;4538;4895;6304;6305;6354;6857;6858;6911;8485;8486;8780;9821;10064;10111;10112;10113;10114;10736;10954;11408;11409;11445;11446;12356;12639;13139;14481;14548;15010;18112	620;2463;2464;2465;3616;4915;4916;4917;5591;6011;7729;7730;7731;7794;8397;8398;8399;8460;8461;10446;10447;10448;10449;10450;10821;12108;12109;12392;12449;12450;12451;12452;12453;12454;12455;12456;12457;13221;13487;14041;14042;14043;14089;14090;15249;15573;16180;17824;17825;17902;18459;22298;22299	1148;4443;4444;4445;4446;4447;4448;6335;8638;8639;8640;8641;8642;8643;8644;9737;10454;13529;13530;13531;13532;13533;13534;13535;13536;13537;13538;13539;13540;13654;14715;14716;14717;14718;14719;14720;14721;14722;14723;14724;14841;14842;14843;14844;14845;18246;18247;18248;18249;18250;18251;18252;18253;18254;18255;18256;18919;21200;21201;21643;21724;21725;21726;21727;21728;21729;21730;21731;21732;2…	1148;4444;4446;4447;6335;8638;8644;9737;10454;13529;13540;13654;14717;14723;14845;18251;18919;21201;21643;21728;23033;23453;24405;24484;26430;26995;28041;30970;31134;32166;38922	11;12;236	30;31;32	57;405;407	53;482;483
A0A1W2PPX5;A0A1W2PPU6;A0A1W2PQR6;A0A1W2PQB7;A0A1W2PS43;A0A1W2PRS1;Q14108;Q14108-2;A0A1W2PS70;A0A1W2PNX7;A0A1W2PSE4;A0A1W2PRF6;D6RDG0	A0A1W2PPX5;A0A1W2PPU6;A0A1W2PQR6;A0A1W2PQB7;A0A1W2PS43;A0A1W2PRS1;Q14108;Q14108-2;A0A1W2PS70;A0A1W2PNX7;A0A1W2PSE4;A0A1W2PRF6	4;4;4;4;4;4;4;3;2;2;2;2;1	4;4;4;4;4;4;4;3;2;2;2;2;1	4;4;4;4;4;4;4;3;2;2;2;2;1	Lysosome membrane protein 2	SCARB2	13	4	4	4	15	15	15	49.204	432	432;438;449;470;475;519;478;335;141;145;206;320;106	0	5.6372	0.23258	0.46109	106.43	4	1	Leave out requantified	83796000	70471000	13325000				248	3038;5181;5491;8506	True;True;True;True	3108;5293;5612;8711	3855;6477;6872;10738	6805;11213;11936;18785;18786;18787	6805;11213;11936;18785
A0A1W2PRL9;A0A1W2PPZ5;P23193-2;P23193;B7Z4S1;E5RJ93;E5RIS7;A0A0A0MT58;Q15560-2;Q15560;Q5JRI7	A0A1W2PRL9;A0A1W2PPZ5;P23193-2;P23193;B7Z4S1	6;6;6;6;3;2;2;2;2;2;1	6;6;6;6;3;2;2;2;2;2;1	6;6;6;6;3;2;2;2;2;2;1	Transcription elongation factor A protein 1	TCEA1	11	6	6	6	22.5	22.5	22.5	31.63	280	280;301;280;301;117;90;111;270;272;299;246	0	13.154	0.53249	0.95575	35.651	5	2	Leave out requantified	31551000	22168000	9382800				249	3184;8659;11038;12499;12920;14857	True;True;True;True;True;True	3258;8866;11316;12826;13257;15230	4041;10925;13926;15802;16323;18733	7116;7117;19073;24220;27400;28296;32654;32655;32656	7116;19073;24220;27400;28296;32656
A0A1W2PQV2;H3BUH9;P23434	A0A1W2PQV2;H3BUH9;P23434	2;2;2	2;2;2	2;2;2	Glycine cleavage system H protein, mitochondrial	GCSH	3	2	2	2	30	30	30	10.999	100	100;118;173	0	26.684	0.5401	0.97273	20.819	3	3	Median	54966000	34209000	20757000				250	10894;13036	True;True	11168;13373	13737;13738;16461	23882;23883;23884;23885;23886;23887;28565	23883;28565
A0A1W2PRV3;C9JME7;Q96SR6-3;Q96SR6-2;Q96SR6	A0A1W2PRV3;C9JME7;Q96SR6-3;Q96SR6-2;Q96SR6	1;1;1;1;1	1;1;1;1;1	1;1;1;1;1	Zinc finger protein 382	ZNF382	5	1	1	1	5.1	5.1	5.1	31.914	277	277;501;549;549;550	0.0072833	1.0662	NaN	NaN	NaN	0	0	Median	0	0	0				251	13842	TRUE	14196	17473	30350	30350	237		204
Q5SRN7;A0A1W2PS24;Q5SRN5;P04439;P04439-2;A0A0G2JI36;A0A140T975;A0A140T955;A0A140T941;A0A140T933;A0A140T8W8;A0A1W2PR61;A0A1W2PQS8;Q9GJ45;A0A1W2PQD0;A0A1W2PS39;A0A1W2PPQ2;A0A1W2PPF8;A0A140T9Z6;A0A1W2PRT9;Q5SUL5;Q5SPM2;Q5RJ27;Q53Z42;B0UXQ0;A0A140T9I0;A0A1W2PSE7;A0A0G2JIF2;A0A140T9X5;A0A140T913;A0A140T8Y4;A0A0G2JL56;A0A0G2JPD3;P01893;A0A1W2PS56;A0A1W2PRX1;A0A1W2PP77;A0A1W2PRZ0;A0A1W2PR11;A0A140T937;Q…	Q5SRN7;A0A1W2PS24;Q5SRN5;P04439;P04439-2;A0A0G2JI36;A0A140T975;A0A140T955;A0A140T941;A0A140T933;A0A140T8W8;A0A1W2PR61;A0A1W2PQS8;Q9GJ45;A0A1W2PQD0;A0A1W2PS39;A0A1W2PPQ2;A0A1W2PPF8;A0A140T9Z6;A0A1W2PRT9;Q5SUL5;Q5SPM2;Q5RJ27;Q53Z42;B0UXQ0;A0A140T9I0;A0A1W2PSE7;A0A0G2JIF2;A0A140T9X5;A0A140T913;A0A140T8Y4;A0A0G2JL56;A0A0G2JPD3;P01893	3;3;3;3;3;2;2;2;2;2;2;2;2;2;2;2;2;2;2;2;2;2;2;2;2;2;2;2;2;2;2;2;2;2;1;1;1;1;1;1;1;1;1;1;1;1;1;1;1;1;1;1;1;1;1;1;1;1	3;3;3;3;3;2;2;2;2;2;2;2;2;2;2;2;2;2;2;2;2;2;2;2;2;2;2;2;2;2;2;2;2;2;1;1;1;1;1;1;1;1;1;1;1;1;1;1;1;1;1;1;1;1;1;1;1;1	3;3;3;3;3;2;2;2;2;2;2;2;2;2;2;2;2;2;2;2;2;2;2;2;2;2;2;2;2;2;2;2;2;2;1;1;1;1;1;1;1;1;1;1;1;1;1;1;1;1;1;1;1;1;1;1;1;1	HLA class I histocompatibility antigen, A-3 alpha chain;Putative HLA class I histocompatibility antigen, alpha chain H	HLA-A;HLA-H	58	3	3	3	16.4	16.4	16.4	34.211	299	299;325;371;365;371;299;299;299;299;299;299;325;325;326;339;339;339;339;342;362;365;365;365;365;365;365;367;371;371;371;371;394;394;362;244;244;244;325;325;339;366;366;366;366;368;368;368;372;372;372;372;372;397;397;397;397;326;366	0	4.0445	0.85153	1.5755	73.366	2	0	Median	19692000	13056000	6636300				252	2553;4647;14922	True;True;True	2611;4745;15297	3248;5830;18817	5778;5779;10158;32797	5779;10158;32797
A0A1W2PS52;P04080	A0A1W2PS52;P04080	2;2	2;2	2;2	Cystatin-B	CSTB	2	2	2	2	43.4	43.4	43.4	9.0182	83	83;98	0	7.0806	0.14114	0.2612	2.4368	2	2	Median	17650000	15132000	2517900				253	10766;14043	True;True	11028;14400	13571;13572;17721;17722	23596;23597;30775;30776	23597;30775
A0A1X7SBZ2;A0A5H1ZRQ2;Q92841;Q92841-1;Q92841-3;Q92841-2;A0A0U1RQJ0	A0A1X7SBZ2;A0A5H1ZRQ2;Q92841;Q92841-1;Q92841-3;Q92841-2	26;26;26;25;25;24;4	26;26;26;25;25;24;4	19;19;19;18;18;18;3	Probable ATP-dependent RNA helicase DDX17	DDX17	7	26	26	19	48	48	39.2	80.253	729	729;731;729;650;652;652;56	0	188.19	0.51495	0.92912	45.017	34	13	Leave out requantified	578410000	393710000	184690000				254	1339;2294;2624;3268;3917;4266;5164;5394;5951;6452;6566;8762;9409;10220;10718;12530;13337;13356;14019;14174;14229;14288;14988;15119;15623;16572	True;True;True;True;True;True;True;True;True;True;True;True;True;True;True;True;True;True;True;True;True;True;True;True;True;True	1378;2348;2683;3342;3998;4350;5276;5513;6095;6602;6717;8969;9628;10458;10979;12857;13682;13702;14376;14535;14590;14650;15365;15498;16010;16987	1711;2915;3332;4141;4952;4953;5355;6458;6756;6757;7475;8076;8077;8217;8218;8219;11042;11869;12869;13514;13515;15837;15838;16864;16887;16888;17692;17886;17952;18030;18908;19066;19682;20937	3084;5214;5921;7281;7282;8708;8709;8710;8711;8712;8713;8714;8715;9336;9337;9338;9339;11182;11183;11742;11743;13079;13080;14142;14143;14144;14145;14146;14390;14391;14392;19264;20779;20780;22398;23495;23496;23497;23498;27454;27455;29301;29302;29303;29304;29338;29339;29340;30724;31094;31095;31096;31231;31232;31233;31234;31387;31388;32971;33247;34285;34286;36617;36618	3084;5214;5921;7281;8713;9336;11183;11742;13080;14143;14390;19264;20779;22398;23496;27455;29302;29338;30724;31095;31231;31387;32971;33247;34286;36617
A0A286YEX4;P08651-4;P08651-5;P08651-3;P08651-6;P08651-2;P08651	A0A286YEX4;P08651-4;P08651-5;P08651-3;P08651-6;P08651-2;P08651	1;1;1;1;1;1;1	1;1;1;1;1;1;1	1;1;1;1;1;1;1	Nuclear factor 1 C-type	NFIC	7	1	1	1	2.5	2.5	2.5	58.203	530	530;406;428;430;439;499;508	0.0089896	1.0132	NaN	NaN	NaN	1	0	Median	4440200	3074700	1365500				255	8261	TRUE	8460	10418	18203	18203
A0A286YF22;A0A2C9F2M7;O43175;A0A286YFA2;A0A286YFL2;A0A286YFM8;A0A286YFC8;A0A286YFB2;A0A286YER3;A0A286YF34;A0A286YF78;A0A286YFF3;A0A286YFK5;A0A286YFE1	A0A286YF22;A0A2C9F2M7;O43175;A0A286YFA2;A0A286YFL2;A0A286YFM8	23;23;23;20;19;15;11;11;10;9;9;6;6;4	23;23;23;20;19;15;11;11;10;9;9;6;6;4	22;22;22;19;18;14;10;10;9;8;9;5;5;4	D-3-phosphoglycerate dehydrogenase	PHGDH	14	23	23	22	48.9	48.9	47.7	55.938	526	526;532;533;445;429;239;123;165;97;72;276;63;145;89	0	188.53	0.55058	0.97393	53.26	29	7	Leave out requantified	960780000	624320000	336460000				256	549;755;1162;1207;2092;2875;4944;5665;6486;7716;8385;8463;8741;10978;11773;12114;12115;12354;12989;15152;16617;16618;16985	True;True;True;True;True;True;True;True;True;True;True;True;True;True;True;True;True;True;True;True;True;True;True	773;1191;1237;2141;2935;5046;5797;6636;7893;8587;8588;8667;8948;11253;12087;12431;12432;12677;13326;15531;17033;17034;17408	954;955;1460;1461;1526;2659;2660;3622;6182;7103;8121;8122;9740;9741;10580;10581;10582;10583;10687;11018;13844;13845;14911;15335;15336;15620;16406;19100;21003;21004;21439	1766;1767;1768;2668;2669;2670;2671;2672;2673;2782;4795;4796;4797;4798;4799;4800;4801;6341;6342;6343;10718;12386;12387;14227;14228;14229;14230;17028;17029;17030;18513;18514;18515;18516;18517;18518;18519;18711;18712;19224;19225;19226;19227;24064;24065;24066;25839;25840;25841;26586;26587;27077;27078;28448;33296;33297;36727;36728;36729;36730;37458;37459;37460	1766;2670;2782;4797;6343;10718;12386;14229;17029;18513;18712;19225;24065;25840;26586;26587;27078;28448;33296;36727;36729;37460	13;14		100;102
A0A286YFD6;P31350;P31350-2;A0A7P0SBL1	A0A286YFD6;P31350;P31350-2;A0A7P0SBL1	2;2;2;1	2;2;2;1	2;2;2;1	Ribonucleoside-diphosphate reductase subunit M2	RRM2	4	2	2	2	11.2	11.2	11.2	42.906	374	374;389;449;339	0	3.0088	0.17916	0.29021	194.78	2	1	Median	13480000	7169900	6309700				257	6070;17083	True;True	6215;17508	7616;21564	13334;13335;37647	13334;37647
E9PSE5;E9PIA8;A0A2C9F2P4;A0A286YFF7;P50897-2;P50897	E9PSE5;E9PIA8;A0A2C9F2P4;A0A286YFF7;P50897-2;P50897	1;1;1;1;1;1	1;1;1;1;1;1	1;1;1;1;1;1	Palmitoyl-protein thioesterase 1	PPT1	6	1	1	1	17.2	17.2	17.2	10.016	87	87;208;305;335;203;306	0	8.0011	0.63893	1.038	2.7209	2	0	Median	8904700	5631400	3273300				258	4363	TRUE	4449	5476;5477	9535;9536;9537;9538;9539	9536
B4DQ67;D6RB22;A0A2R8Y6I1;A0A2R8Y3N3;A0A2R8Y5P7;P49590-2;P49590	B4DQ67;D6RB22;A0A2R8Y6I1;A0A2R8Y3N3;A0A2R8Y5P7;P49590-2;P49590	2;2;2;2;2;2;2	1;1;1;1;1;1;1	1;1;1;1;1;1;1	Probable histidine--tRNA ligase, mitochondrial	HARS2	7	2	1	1	6.6	3.9	3.9	37.176	334	334;399;436;473;512;481;506	0	2.8316	NaN	NaN	NaN	0	0	Median	1503100	1503100	0				259	5928;15560	False;True	6072;15946	7449;19598	13037;34114	13037;34114
A0A2R8Y3X5;E5KLJ9;O60313-13;O60313;O60313-9;O60313-11;O60313-2;O60313-10;A0A2R8YE78;A0A2R8YDM2;C9JMB8;A0A2R8YFD1;A0A2R8YGE5;A0A2R8YD53;A0A2R8Y4Q3;A0A2R8Y4G4;A0A2R8YE54	A0A2R8Y3X5;E5KLJ9;O60313-13;O60313;O60313-9;O60313-11;O60313-2;O60313-10;A0A2R8YE78;A0A2R8YDM2;C9JMB8;A0A2R8YFD1;A0A2R8YGE5;A0A2R8YD53;A0A2R8Y4Q3	11;11;11;11;11;11;11;11;10;10;10;8;8;7;6;5;4	11;11;11;11;11;11;11;11;10;10;10;8;8;7;6;5;4	11;11;11;11;11;11;11;11;10;10;10;8;8;7;6;5;4	Dynamin-like 120 kDa protein, mitochondrial;Dynamin-like 120 kDa protein, form S1	OPA1	17	11	11	11	18.3	18.3	18.3	99.132	854	854;979;924;960;961;978;997;1015;963;965;972;623;664;569;412;377;528	0	23.455	0.55703	0.86985	31.69	10	3	Leave out requantified	67494000	44756000	22738000				260	954;1074;3633;4324;7291;8965;9457;13538;17035;17189;17294	True;True;True;True;True;True;True;True;True;True;True	976;1101;3711;4410;7456;9178;9677;13886;17459;17617;17727	1201;1354;4600;5422;9211;11315;11935;17097;21503;21696;21829	2193;2477;8094;9442;16132;16133;19817;19818;19819;20899;20900;20901;29678;37557;37880;38082	2193;2477;8094;9442;16133;19819;20901;29678;37557;37880;38082
A0A2R8Y5T7;A0A2R8Y430;P48637;P48637-2;A0A2R8Y6Q7;A0A2R8Y7I7	A0A2R8Y5T7;A0A2R8Y430;P48637;P48637-2;A0A2R8Y6Q7	4;4;4;3;2;1	4;4;4;3;2;1	4;4;4;3;2;1	Glutathione synthetase	GSS	6	4	4	4	20	20	20	39.649	360	360;450;474;363;169;155	0	9.0488	0.36609	0.63491	57.241	4	3	Median	16083000	10927000	5155500				261	1680;3656;12091;12660	True;True;True;True	1725;3734;12408;12988	2140;4628;15310;16000	3860;3861;8140;26539;27737	3861;8140;26539;27737
A0A2R8Y4D7;Q96PE2	A0A2R8Y4D7;Q96PE2	1;1	1;1	1;1	Rho guanine nucleotide exchange factor 17	ARHGEF17	2	1	1	1	2.8	2.8	2.8	114.17	1044	1044;2063	1	-2	NaN	NaN	NaN	1	1	Median	11316000	8141900	3173700	+			262	7099	TRUE	7261	8964	15696	15696		33;34		70;74
A0A2R8Y7S2;A0A2R8Y4P4;Q9HBD4;P51532-5;P51532-2;P51532-3;P51532-4;P51532;A0A2R8Y440;A0A2R8YGG3;A0A2R8Y523;A0A2R8Y6V2;A0A2R8YF58;A0A2R8Y526;A0A2R8Y7Y7;A0A2R8YF80;A0A2R8Y6N0;A0A2R8Y7F3;A0A2R8YG32;A0A2R8Y5K3;K7EP28;A0A2R8YFK5;K7EQF0;A0A2R8Y4C5;A0A2R8YDA1;A0A2R8YGP5;A0A0U1RRF5;A0A0U1RRD6;A0A0U1RRF8;A0A0A0MSS5;F6UH26;A0A0U1RQU0;A0A0U1RR09;F6XE55;A0A0U1RQW7;A0A0U1RRN2;B1ALG1;A0A0U1RR83;A0A0U1RQX3;F6T8Q0…	A0A2R8Y7S2;A0A2R8Y4P4;Q9HBD4;P51532-5;P51532-2;P51532-3;P51532-4;P51532;A0A2R8Y440;A0A2R8YGG3;A0A2R8Y523;A0A2R8Y6V2;A0A2R8YF58;A0A2R8Y526;A0A2R8Y7Y7;A0A2R8YF80;A0A2R8Y6N0;A0A2R8Y7F3;A0A2R8YG32;A0A2R8Y5K3;K7EP28;A0A2R8YFK5;K7EQF0;A0A2R8Y4C5	10;10;10;10;10;10;10;10;8;8;7;7;7;7;7;7;7;7;7;6;5;5;5;5;4;4;3;3;3;3;3;3;3;3;3;3;3;3;3;3;3;3;3;3;1;1;1	10;10;10;10;10;10;10;10;8;8;7;7;7;7;7;7;7;7;7;6;5;5;5;5;4;4;3;3;3;3;3;3;3;3;3;3;3;3;3;3;3;3;3;3;1;1;1	5;5;5;5;5;5;5;5;3;3;2;2;2;2;2;2;2;2;2;2;2;2;2;3;2;3;0;0;0;0;0;0;0;0;0;0;0;0;0;0;0;0;0;0;0;0;0	Transcription activator BRG1	SMARCA4	47	10	10	5	6.7	6.7	3.9	184.85	1646	1646;1649;1679;1613;1614;1616;1617;1647;1192;1455;799;1041;1065;1068;1081;1094;1145;1165;1198;522;221;336;348;1047;985;1165;38;149;169;182;192;200;202;228;229;231;236;244;245;248;254;260;276;278;234;375;385	0	12.24	0.4571	0.77306	41.395	8	3	Leave out requantified	45556000	27540000	18016000				263	3066;3128;4024;4417;6250;6301;8957;10225;12283;12284	True;True;True;True;True;True;True;True;True;True	3137;3201;4105;4508;6399;6450;9168;10463;12605;12606	3889;3970;5078;5558;7842;7904;11296;12874;15538;15539	6863;6995;8906;9687;13733;13734;13735;13850;19752;22405;26940;26941	6863;6995;8906;9687;13735;13850;19752;22405;26940;26941
A0A2R8Y765;J3QKS7;A0A2R8Y7U4;A0A2U3TZQ7;A0A2R8Y7I9;A0A2R8Y4T4;A0A2R8YES3;A0A2R8Y855;B4DGM3;Q969G3-6;Q969G3-5;Q969G3-3;Q969G3-2;Q969G3-4;Q969G3;J3QR61	A0A2R8Y765;J3QKS7;A0A2R8Y7U4;A0A2U3TZQ7;A0A2R8Y7I9;A0A2R8Y4T4;A0A2R8YES3;A0A2R8Y855;B4DGM3;Q969G3-6;Q969G3-5;Q969G3-3;Q969G3-2;Q969G3-4;Q969G3;J3QR61	2;2;2;2;2;2;2;2;2;2;2;2;2;2;2;1	2;2;2;2;2;2;2;2;2;2;2;2;2;2;2;1	2;2;2;2;2;2;2;2;2;2;2;2;2;2;2;1	SWI/SNF-related matrix-associated actin-dependent regulator of chromatin subfamily E member 1	SMARCE1	16	2	2	2	10.1	10.1	10.1	32.319	277	277;287;297;311;332;335;347;367;393;293;328;341;363;376;411;259	0	2.9567	0.64989	1.0243	79.902	3	2	Plateau	7513100	4960900	2552200				264	7158;9415	True;True	7322;9634	9052;11875;11876	15849;20788;20789;20790	15849;20789
A0A2R8YCH5;A0A2R8Y5A3;P35222;A0A2R8Y543;A0A2R8Y7Z0;A0A2R8Y804;A0A2R8Y750;B4DGU4;A0A2R8Y5Z1;A0A2R8Y5C3;A0A2R8Y6G0;A0A2R8Y815;A0A2R8YG06	A0A2R8YCH5;A0A2R8Y5A3;P35222;A0A2R8Y543;A0A2R8Y7Z0;A0A2R8Y804;A0A2R8Y750;B4DGU4;A0A2R8Y5Z1;A0A2R8Y5C3	22;22;22;21;21;20;20;20;19;18;9;5;3	20;20;20;19;19;18;18;18;17;16;8;5;3	20;20;20;19;19;18;18;18;17;16;8;5;3	Catenin beta-1	CTNNB1	13	22	20	20	42.6	39.4	39.4	85.267	779	779;783;781;715;780;702;744;774;752;737;367;186;146	0	272.68	0.42141	0.77395	69.773	25	7	Leave out requantified	669710000	486760000	182950000				265	161;255;643;1726;1727;2279;3687;6776;7023;8823;9345;9659;10336;10554;11095;11264;11880;14751;15276;15502;15874;16696	True;True;True;True;True;True;False;True;True;True;True;True;True;False;True;True;True;True;True;True;True;True	165;259;659;1771;1772;2332;3765;6930;7179;9031;9564;9883;10582;10812;11377;11555;12196;15124;15656;15887;16267;17113	208;209;327;821;2192;2193;2194;2895;4670;8490;8491;8832;8833;8834;11118;11801;12185;12186;13023;13024;13309;14004;14005;14231;15046;18596;19255;19527;20002;20003;21099	385;386;387;388;389;628;1514;1515;1516;1517;3960;3961;3962;3963;3964;5182;8211;8212;14897;14898;14899;14900;14901;14902;14903;14904;15435;15436;15437;15438;19425;20670;20671;21318;21319;21320;21321;22656;22657;23166;24344;24345;24346;24347;24697;26082;32397;32398;32399;32400;32401;33565;33566;33991;33992;34890;34891;34892;34893;34894;36890	387;628;1516;3960;3963;5182;8211;14904;15438;19425;20671;21320;22656;23166;24346;24697;26082;32399;33565;33991;34890;36890		35		202
F8WB05;H0YH87;F8W0B5;A0A2R8Y7P6;A0A2R8YDM9;A0A5F9ZHH4;F8VQP2;F8WB06;V9GY86;A0A5F9ZI57;A0A2R8Y7E6;A0A2R8Y5A6;A0A5F9ZHX3;A0A5F9ZHW5;Q99700-2;Q99700-5;Q99700-4;Q99700	F8WB05;H0YH87;F8W0B5;A0A2R8Y7P6;A0A2R8YDM9;A0A5F9ZHH4;F8VQP2;F8WB06;V9GY86;A0A5F9ZI57;A0A2R8Y7E6;A0A2R8Y5A6;A0A5F9ZHX3;A0A5F9ZHW5;Q99700-2;Q99700-5;Q99700-4;Q99700	1;1;1;1;1;1;1;1;1;1;1;1;1;1;1;1;1;1	1;1;1;1;1;1;1;1;1;1;1;1;1;1;1;1;1;1	1;1;1;1;1;1;1;1;1;1;1;1;1;1;1;1;1;1	Ataxin-2	ATXN2	18	1	1	1	4.2	4.2	4.2	45.809	424	424;835;908;957;968;1065;1073;1087;1153;1155;1158;1166;1167;1178;995;1006;1243;1313	0.0048964	1.225	NaN	NaN	NaN	1	1	Median	2629800	1931700	698080				266	12738	TRUE	13068	16097	27915	27915
A0A2R8YEY5;A0A2R8YEZ4;A0A2R8Y5D3;O15160-2;O15160;D6RDJ3;E7EQB9	A0A2R8YEY5;A0A2R8YEZ4;A0A2R8Y5D3;O15160-2;O15160	3;3;3;3;3;1;1	3;3;3;3;3;1;1	3;3;3;3;3;1;1	DNA-directed RNA polymerases I and III subunit RPAC1	POLR1C	7	3	3	3	16.8	16.8	16.8	32.917	291	291;307;343;342;346;124;296	0	6.2485	0.79806	1.3669	106.1	3	3	Plateau	12568000	8153500	4414100				267	2080;3109;9665	True;True;True	2129;3181;9889	2644;3943;12193	4774;6944;21334	4774;6944;21334
A0A2R8Y5T0;A0A7P0TA13;A0A7P0T9C4;Q14204;A0A7P0T9R4;A0A2R8Y706;A0A7P0TAW9;A0A7P0T7V5;A0A7P0T916;A0A7P0TBJ7;A0A7P0T8N2;A0A7P0TB75;A0A7P0TAF3;A0A7P0T9K2;A0A2R8Y6H2;A0A7P0T9F1;A0A2R8YFZ7;A0A7P0T8W5;A0A7P0T825;A0A7P0TAM4;A0A2R8YGC7;A0A7P0T942;A0A804HHY6;A0A7P0T990;A0A7P0TAV5;A0A7P0TB64;A0A7P0T934;A0A7P0T9S3;A0A7P0T9Y3;A0A7P0TBC9;A0A7P0TB96;A0A7P0TAS7	A0A2R8Y5T0;A0A7P0TA13;A0A7P0T9C4;Q14204;A0A7P0T9R4;A0A2R8Y706;A0A7P0TAW9;A0A7P0T7V5;A0A7P0T916;A0A7P0TBJ7;A0A7P0T8N2;A0A7P0TB75;A0A7P0TAF3;A0A7P0T9K2;A0A2R8Y6H2;A0A7P0T9F1;A0A2R8YFZ7;A0A7P0T8W5;A0A7P0T825;A0A7P0TAM4;A0A2R8YGC7;A0A7P0T942;A0A804HHY6;A0A7P0T990;A0A7P0TAV5;A0A7P0TB64	49;49;49;49;48;48;47;45;42;41;41;39;39;37;37;36;34;34;32;32;28;28;28;28;28;28;20;20;11;8;3;3	49;49;49;49;48;48;47;45;42;41;41;39;39;37;37;36;34;34;32;32;28;28;28;28;28;28;20;20;11;8;3;3	49;49;49;49;48;48;47;45;42;41;41;39;39;37;37;36;34;34;32;32;28;28;28;28;28;28;20;20;11;8;3;3	Cytoplasmic dynein 1 heavy chain 1	DYNC1H1	32	49	49	49	16.4	16.4	16.4	527.58	4604	4604;4637;4672;4646;4514;4597;4459;4408;4234;4174;4179;3966;4001;3933;3965;3758;3641;3668;3547;3576;2726;2735;2881;2898;2941;2969;2341;2346;1372;1189;88;186	0	101.54	0.46842	0.81488	50.194	46	27	Leave out requantified	479820000	297000000	182810000				268	943;1035;1136;2174;2695;4509;4746;4755;4928;4988;5209;5441;5900;6155;7396;7607;7630;7888;8521;8570;8939;9227;10085;10322;10514;10795;10826;11892;12275;12516;12917;13500;14145;14811;15085;15165;15280;15461;15477;15877;16638;16677;16745;16768;16831;16887;16892;17000;17304	True;True;True;True;True;True;True;True;True;True;True;True;True;True;True;True;True;True;True;True;True;True;True;True;True;True;True;True;True;True;True;True;True;True;True;True;True;True;True;True;True;True;True;True;True;True;True;True;True	965;1061;1164;2225;2755;4601;4844;4853;5027;5091;5322;5561;6044;6301;7564;7783;7807;8075;8726;8775;9150;9444;10322;10567;10769;11059;11091;12208;12597;12843;13254;13848;14505;15184;15462;15545;15660;15844;15860;16270;17054;17094;17164;17188;17253;17309;17314;17423;17737	1188;1308;1426;2764;3413;5663;5951;5963;6162;6231;6515;6816;7414;7725;9334;9606;9635;9955;10756;10816;11273;11651;12707;12998;13258;13605;13641;15059;15528;15822;16319;16320;17051;17052;17053;17853;18671;19023;19118;19259;19477;19495;20009;21030;21078;21159;21188;21265;21328;21333;21460;21841	2173;2174;2404;2596;2597;4951;6034;9864;10349;10350;10372;10373;10689;10690;10792;10793;11304;11843;11844;12979;13518;16339;16340;16804;16857;17408;18815;18913;19718;20403;22148;22603;23094;23642;23700;23701;23702;26107;26922;27434;28290;28291;29606;29607;29608;31043;32538;33170;33326;33572;33913;33938;34903;34904;36771;36856;36985;36986;37022;37147;37265;37271;37497;38101;38102	2173;2404;2596;4951;6034;9864;10350;10373;10690;10793;11304;11844;12979;13518;16340;16804;16857;17408;18815;18913;19718;20403;22148;22603;23094;23642;23701;26107;26922;27434;28290;29606;31043;32538;33170;33326;33572;33913;33938;34904;36771;36856;36985;37022;37147;37265;37271;37497;38102
A0A2R8Y6F8;A0A2U3TZN6;A0A2U3TZM4;A0A7I2RJN6;A0A2R8YFN5;A0A2U3TZM1;A0A2R8YE77;Q5JS79;O14936-5;O14936-3;O14936-4;O14936-6;O14936-2;O14936;Q5JS72;A0A2R8YEK3;A0A2R8Y3B3;A0A2R8Y7X6	A0A2R8Y6F8;A0A2U3TZN6;A0A2U3TZM4;A0A7I2RJN6;A0A2R8YFN5;A0A2U3TZM1;A0A2R8YE77;Q5JS79;O14936-5;O14936-3;O14936-4;O14936-6;O14936-2;O14936;Q5JS72;A0A2R8YEK3;A0A2R8Y3B3	4;4;4;4;4;4;4;4;4;4;4;4;4;4;3;3;2;1	4;4;4;4;4;4;4;4;4;4;4;4;4;4;3;3;2;1	4;4;4;4;4;4;4;4;4;4;4;4;4;4;3;3;2;1	Peripheral plasma membrane protein CASK	CASK	18	4	4	4	8.4	8.4	8.4	80.323	700	700;880;892;903;904;908;920;927;518;897;898;909;921;926;466;955;394;193	0	6.7427	0.37431	0.60211	61.319	2	0	Median	8567800	6679400	1888400				269	950;7478;11579;15245	True;True;True;True	972;7647;11892;15625	1196;9434;14672;19219	2185;16507;16508;25448;33506	2185;16508;25448;33506
A0A2R8Y7S8;A0A2R8YFH0;E9PHA6;A0A2R8Y6P0;A0A2R8YG02;P43246-2;P43246	A0A2R8Y7S8;A0A2R8YFH0;E9PHA6;A0A2R8Y6P0;A0A2R8YG02;P43246-2;P43246	2;2;2;2;2;2;2	2;2;2;2;2;2;2	2;2;2;2;2;2;2	DNA mismatch repair protein Msh2	MSH2	7	2	2	2	3.2	3.2	3.2	63.193	558	558;918;921;924;938;868;934	0.00082474	1.7582	0.41407	0.64904	13.54	2	2	Median	7556500	5756600	1799900				270	2718;11763	True;True	2778;12077	3439;14899	6080;25809	6080;25809
A0A2R8Y6X0;A0A669KBJ7;Q9H2P0	A0A2R8Y6X0;A0A669KBJ7;Q9H2P0	2;2;2	2;2;2	2;2;2	Activity-dependent neuroprotector homeobox protein	ADNP	3	2	2	2	4.3	4.3	4.3	97.225	874	874;1174;1102	0	4.0581	0.69202	1.2453	41.774	2	0	Median	11489000	6627300	4862100				271	9823;16601	True;True	10054;17017	12381;20981	21627;36688;36689;36690	21627;36688
A0A2R8YDQ9;A0A2R8Y6Y7;Q9P2R7-2;Q9P2R7;A0A0U1RQF8;A0A2R8Y5P6;A0A2R8Y6E6;Q5T9Q5;A0A0U1RQL1;A0A0U1RRI1;A0A0U1RQU7;Q5T9Q8;A0A2R8Y5P4	A0A2R8YDQ9;A0A2R8Y6Y7;Q9P2R7-2;Q9P2R7;A0A0U1RQF8;A0A2R8Y5P6;A0A2R8Y6E6;Q5T9Q5	6;6;6;6;3;3;3;3;2;1;1;1;1	6;6;6;6;3;3;3;3;2;1;1;1;1	6;6;6;6;3;3;3;3;2;1;1;1;1	Succinyl-CoA ligase [ADP-forming] subunit beta, mitochondrial	SUCLA2	13	6	6	6	14.6	14.6	14.6	43.841	405	405;484;441;463;191;221;224;298;80;104;136;154;159	0	10.29	0.4479	0.82001	28.828	6	1	Leave out requantified	81605000	56591000	25013000				272	1078;4186;7246;7618;8128;13903	True;True;True;True;True;True	1105;4270;7411;7795;8323;14258	1359;5263;9157;9620;10247;17546	2486;9190;16029;16831;16832;17898;17899;30474	2486;9190;16029;16832;17899;30474
A0A2R8Y783;P11171-6;P11171-5	A0A2R8Y783;P11171-6;P11171-5	2;1;1	2;1;1	1;0;0	Protein 4.1	EPB41	3	2	2	1	9.4	9.4	4.8	33.397	310	310;566;775	0	22.238	NaN	NaN	NaN	1	0	Median	4993300	2787800	2205500				273	5112;15442	True;True	5219;15825	6390;19456	11066;33878;33879	11066;33878
A0A3B3ITP0;A0A2R8Y7Y3;A0A2R8YD30;A0A2U3TZH6;P11171-4;P11171-3;P11171-2;P11171;A0A2R8Y6T6;A0A3B3ITC5;A0A2R8Y6D0;A0A2R8Y420;A0A2R8Y7N0;A0A2R8YFR9;A0A2R8Y6G5;A0A2R8Y570;A0A2R8Y5G2;A0A2R8Y5Z6;A0A3B3IU06;P11171-7	A0A3B3ITP0;A0A2R8Y7Y3;A0A2R8YD30;A0A2U3TZH6;P11171-4;P11171-3;P11171-2;P11171;A0A2R8Y6T6;A0A3B3ITC5;A0A2R8Y6D0;A0A2R8Y420;A0A2R8Y7N0;A0A2R8YFR9;A0A2R8Y6G5;A0A2R8Y570;A0A2R8Y5G2;A0A2R8Y5Z6;A0A3B3IU06;P11171-7	2;2;2;2;2;2;2;2;1;1;1;1;1;1;1;1;1;1;1;1	1;1;1;1;1;1;1;1;1;1;1;1;1;1;1;1;1;1;1;1	1;1;1;1;1;1;1;1;1;1;1;1;1;1;1;1;1;1;1;1	Protein 4.1	EPB41	20	2	1	1	5.4	2.8	2.8	60.539	542	542;601;655;841;588;641;831;864;364;481;542;544;565;675;680;766;782;787;807;720	0.00041841	1.863	NaN	NaN	NaN	1	0	Median	1304900	752570	552300				274	15442;16945	False;True	15825;17368	19456;21393	33878;33879;37384	33878;37384
A0A2R8Y811;P62263;E5RH77	A0A2R8Y811;P62263;E5RH77	12;12;8	12;12;8	12;12;8	40S ribosomal protein S14	RPS14	3	12	12	12	72	72	72	16.159	150	150;151;134	0	47.726	0.59729	1.0835	66.762	17	6	Leave out requantified	630180000	375320000	254860000				275	398;2147;2487;3860;3960;7313;7314;7459;7460;15094;15340;16465	True;True;True;True;True;True;True;True;True;True;True;True	405;2197;2545;3941;4041;7479;7480;7628;7629;15473;15723;16878	508;509;510;2729;3167;3168;4886;5011;9240;9241;9242;9413;9414;19037;19038;19336;20810;20811	961;962;963;964;4903;5646;5647;5648;5649;5650;8593;8803;8804;16184;16185;16186;16187;16188;16189;16190;16191;16192;16476;16477;33199;33200;33201;33202;33203;33691;36392;36393;36394;36395	961;4903;5650;8593;8803;16185;16187;16476;16477;33202;33691;36392
E7ETK0;A0A2R8Y849;A0A2R8YD14;P62847-2;P62847-3;P62847;P62847-4;A0A2R8Y8A0	E7ETK0;A0A2R8Y849;A0A2R8YD14;P62847-2;P62847-3;P62847;P62847-4;A0A2R8Y8A0	3;3;3;3;3;3;3;2	3;3;3;3;3;3;3;2	3;3;3;3;3;3;3;2	40S ribosomal protein S24	RPS24	8	3	3	3	29	29	29	15.197	131	131;131;165;130;132;133;289;90	0	21.222	0.46189	0.86979	44.799	4	0	Leave out requantified	77350000	55517000	21833000				276	12337;15566;15593	True;True;True	12659;15952;15980	15599;19604;19605;19643	27042;27043;27044;34121;34122;34123;34124;34125;34196;34197	27043;34121;34197
A0A2R8Y851;P62273;P62273-2	A0A2R8Y851;P62273;P62273-2	1;1;1	1;1;1	1;1;1	40S ribosomal protein S29	RPS29	3	1	1	1	12.6	12.6	12.6	10.256	87	87;56;67	0	26.214	0.66923	1.1503	4.2302	2	1	Median	27302000	15287000	12015000				277	5758	TRUE	5897	7224;7225	12612;12613;12614;12615	12615
A0A2R8Y891;P08237;P08237-3;F8VZI0;P08237-2;F8VX13;F8VZQ1;V9GY25	A0A2R8Y891;P08237;P08237-3;F8VZI0;P08237-2	8;8;8;7;7;2;2;1	6;6;6;6;6;2;2;0	6;6;6;6;6;2;2;0	ATP-dependent 6-phosphofructokinase, muscle type	PFKM	8	8	6	6	12.2	10.2	10.2	96.907	883	883;780;851;694;749;156;161;118	0	18.645	0.29016	0.44674	72.201	6	4	Median	28472000	19217000	9254400				278	1210;1211;5724;5868;7361;13232;13362;14820	True;True;False;True;True;True;True;False	1240;1241;5862;6012;7529;13575;13708;15193	1529;1530;7186;7372;9295;16722;16895;18684	2785;2786;12551;12552;12901;16276;29016;29349;29350;32560	2785;2786;12552;12901;16276;29016;29349;32560
A0A2R8YCS7;Q9Y3Z3-3;Q9Y3Z3-4;Q9Y3Z3	A0A2R8YCS7;Q9Y3Z3-3;Q9Y3Z3-4;Q9Y3Z3	1;1;1;1	1;1;1;1	1;1;1;1	Deoxynucleoside triphosphate triphosphohydrolase SAMHD1	SAMHD1	4	1	1	1	2	2	2	67.942	589	589;556;591;626	0.0096257	0.98473	NaN	NaN	NaN	0	0	Median	2135100	2135100	0				279	17791	TRUE	18239	22453	39202	39202
A0A2R8YGD1;A0A2R8YD45;A0A804HJ17;O14773-2;O14773;A0A2R8Y7U1;A0A2R8YDY1;A0A2R8Y7I4	A0A2R8YGD1;A0A2R8YD45;A0A804HJ17;O14773-2;O14773;A0A2R8Y7U1	3;3;3;3;3;2;1;1	3;3;3;3;3;2;1;1	3;3;3;3;3;2;1;1	Tripeptidyl-peptidase 1	TPP1	8	3	3	3	14	14	14	50.889	470	470;500;525;320;563;400;99;162	0	10.464	0.46302	0.84676	39.522	3	1	Median	48716000	35187000	13529000				280	5360;9127;10428	True;True;True	5479;9341;10680	6714;11517;13152	11670;20170;20171;22907;22908	11670;20170;22907
A0A2R8YDU7;A0A2R8YEX0;A0A2R8YD49;Q9H1P3-2;Q9H1P3	A0A2R8YDU7;A0A2R8YEX0;A0A2R8YD49;Q9H1P3-2;Q9H1P3	1;1;1;1;1	1;1;1;1;1	1;1;1;1;1	Oxysterol-binding protein-related protein 2	OSBPL2	5	1	1	1	4.6	4.6	4.6	45.028	388	388;413;448;468;480	1	-2	NaN	NaN	NaN	1	1	Median	5239000	3960900	1278100	+			281	11741	TRUE	12056	14876	25778	25778		36		324
A0A2R8YD50;A0A804HK65;E7EPL9;P51659;P51659-3;P51659-2;A0A804HKU2;E7ER27;E7ET17;A0A2R8Y7L2;A0A804HIR1;A0A2R8YDT8;A0A2R8YF45;A0A804HK88;A0A804HKB5;A0A2R8Y7W2;A0A804HIG8;A0A804HLJ0;A0A2R8YEG2;A0A804HKT2;A0A2R8YF39	A0A2R8YD50;A0A804HK65;E7EPL9;P51659;P51659-3;P51659-2;A0A804HKU2;E7ER27;E7ET17;A0A2R8Y7L2;A0A804HIR1	29;29;29;29;26;26;25;20;19;18;16;11;10;6;5;4;4;2;2;2;1	29;29;29;29;26;26;25;20;19;18;16;11;10;6;5;4;4;2;2;2;1	29;29;29;29;26;26;25;20;19;18;16;11;10;6;5;4;4;2;2;2;1	Peroxisomal multifunctional enzyme type 2;(3R)-hydroxyacyl-CoA dehydrogenase;Enoyl-CoA hydratase 2	HSD17B4	21	29	29	29	56.3	56.3	56.3	76.837	711	711;712;713;736;718;761;621;500;599;589;484;166;172;144;173;105;158;55;59;100;50	0	323.31	0.37488	0.70224	47.621	39	3	Leave out requantified	1029400000	747970000	281430000				282	1741;1777;1778;1954;4569;4829;5227;5286;6391;6392;7234;7295;7304;7543;7953;8687;9254;9446;9992;12887;13804;13847;14565;15994;16610;16673;16758;16857;17141	True;True;True;True;True;True;True;True;True;True;True;True;True;True;True;True;True;True;True;True;True;True;True;True;True;True;True;True;True	1786;1823;1824;2001;4665;4928;5340;5402;6541;6542;7399;7460;7461;7470;7715;8141;8894;9472;9666;10226;13223;14157;14201;14932;16388;17026;17090;17178;17279;17568	2214;2215;2258;2259;2260;2492;5741;6048;6049;6050;6535;6615;6616;8009;8010;9142;9143;9215;9216;9217;9218;9229;9230;9511;10029;10955;11685;11686;11920;12590;16281;17429;17430;17478;17479;18364;20169;20170;20995;21073;21074;21176;21294;21637;21638	3997;3998;3999;4069;4070;4071;4072;4073;4074;4075;4076;4497;9998;9999;10000;10512;10513;10514;10515;10516;10517;11332;11490;11491;11492;11493;14025;14026;16001;16002;16003;16004;16005;16006;16139;16140;16141;16142;16143;16144;16145;16146;16168;16169;16633;16634;17529;17530;17531;19129;20483;20484;20485;20486;20487;20877;21950;28216;28217;30270;30271;30272;30273;30274;30275;30356;30357;30358;30359…	3998;4069;4076;4497;9998;10515;11332;11490;14025;14026;16001;16141;16169;16634;17529;19129;20487;20877;21950;28216;30271;30359;31980;35207;36712;36846;37006;37205;37779
A0A2R8YF43;A0A2R8YD58;E7EU96;Q8NEV1;P68400;A0A2R8Y4D6;A0A2R8Y4H0;A0A2R8YDP2;A0A2R8Y5A0;A0A2R8YFU2;P68400-2;A0A087WY74;A0A2R8YEW1;V9GYA2	A0A2R8YF43;A0A2R8YD58;E7EU96;Q8NEV1;P68400;A0A2R8Y4D6;A0A2R8Y4H0;A0A2R8YDP2;A0A2R8Y5A0;A0A2R8YFU2;P68400-2	3;3;3;3;3;2;2;2;2;2;2;1;1;1	3;3;3;3;3;2;2;2;2;2;2;1;1;1	3;3;3;3;3;2;2;2;2;2;2;1;1;1	Casein kinase II subunit alpha 3;Casein kinase II subunit alpha	CSNK2A1;CSNK2A3	14	3	3	3	15.7	15.7	15.7	41.79	363	363;376;385;391;391;207;256;354;354;374;255;118;133;144	0	5.5804	0.4969	0.98568	103.61	3	2	Median	32544000	20882000	11662000				283	5159;5694;9370	True;True;True	5271;5831;9589	6451;7154;11827	11171;11172;12495;12496;20713	11172;12495;20713
A0A2R8YDV1	A0A2R8YDV1	1	1	1			1	1	1	1	5.6	5.6	5.6	15.662	144	144	1	-2	NaN	NaN	NaN	1	0	Median	12705000	7507600	5197300	+			284	1950	TRUE	1997	2488	4487	4487		37		29
A0A2R8YE63;Q12929;A0A2R8Y4W2;Q12929-2;F5H1B5;F5H2B8;F5GYM8;F5H3Q6;F5H0R8	A0A2R8YE63;Q12929;A0A2R8Y4W2;Q12929-2	4;4;3;3;1;1;1;1;1	4;4;3;3;1;1;1;1;1	4;4;3;3;1;1;1;1;1	Epidermal growth factor receptor kinase substrate 8	EPS8	9	4	4	4	8	8	8	93.776	839	839;822;830;562;67;68;120;128;200	0	3.0178	0.83134	1.2483	89.628	3	2	Median	19271000	9404300	9867100				285	141;391;3117;10123	True;True;True;True	144;398;3189;10360	184;498;3951;3952;12750	341;941;942;6956;6957;22218	341;941;6956;22218
B4E2I4;A0A2R8YEL6;P48506;E1CEI4;A0A0C4DGB2;A0A2R8Y648	B4E2I4;A0A2R8YEL6;P48506;E1CEI4;A0A0C4DGB2	5;5;5;4;3;2	5;5;5;4;3;2	5;5;5;4;3;2	Glutamate--cysteine ligase catalytic subunit	GCLC	6	5	5	5	10.8	10.8	10.8	66.463	584	584;639;637;599;252;361	0	5.6171	0.36042	0.55399	60.169	5	3	Median	21094000	13441000	7652700				286	2741;5966;6751;13644;17129	True;True;True;True;True	2801;6110;6905;13994;17556	3464;7492;8453;17226;21623	6113;13109;14831;14832;29913;37755	6113;13109;14831;29913;37755
A0A2R8YEM3;E7EQV9;P61313;E7ENU7;E7EX53;A0A2R8Y738;P61313-2	A0A2R8YEM3;E7EQV9;P61313;E7ENU7;E7EX53;A0A2R8Y738;P61313-2	8;8;8;7;6;6;5	8;8;8;7;6;6;5	8;8;8;7;6;6;5	Ribosomal protein L15;60S ribosomal protein L15	RPL15	7	8	8	8	40.8	40.8	40.8	19.968	169	169;174;204;175;133;138;145	0	49.975	0.46391	0.83745	21.221	10	2	Leave out requantified	717870000	431870000	286000000				287	963;5317;11439;12052;12808;13734;16644;17539	True;True;True;True;True;True;True;True	985;5435;11742;12369;13140;14086;17060;17982	1214;6658;6659;6660;14473;15268;16181;16182;17347;21037;22146	2216;11564;11565;11566;11567;11568;11569;25097;25098;26469;28043;28044;30135;36781;38665	2216;11568;25098;26469;28044;30135;36781;38665
A0A2R8YFH5;Q15437;Q5QPE2;A0A2R8Y633;A0A2R8Y7S7;Q5QPE1	A0A2R8YFH5;Q15437;Q5QPE2	3;3;2;1;1;1	2;2;1;1;1;1	2;2;1;1;1;1	Protein transport protein Sec23B	SEC23B	6	3	2	2	4.8	3.2	3.2	84.472	749	749;767;331;52;59;246	0.000818	1.6848	0.38658	0.59241	62.983	2	1	Median	5487600	4072400	1415300				288	524;1860;10943	True;False;True	536;1906;11218	666;2364;13802	1217;4280;23986	1217;4280;23986
A0A2R8YFL6;A0A3B3IS71;P06400	A0A2R8YFL6;A0A3B3IS71;P06400	1;1;1	1;1;1	1;1;1	Retinoblastoma-associated protein	RB1	3	1	1	1	16.5	16.5	16.5	11.361	103	103;923;928	0.00083507	1.8537	NaN	NaN	NaN	1	0	Median	2221100	1178700	1042400				289	9058	TRUE	9271	11429	20004	20004
A0A2R8YFV2;A0A669KAV7;O95785;B9EGQ5;A0A669KBG4;M0QXA7;A0A669KBH9;O95785-2;O95785-4;O95785-3	A0A2R8YFV2;A0A669KAV7;O95785;B9EGQ5;A0A669KBG4;M0QXA7;A0A669KBH9;O95785-2;O95785-4;O95785-3	3;3;3;2;2;2;2;2;2;2	3;3;3;2;2;2;2;2;2;2	3;3;3;2;2;2;2;2;2;2	Protein Wiz	WIZ	10	3	3	3	2.5	2.5	2.5	183.74	1699	1699;1889;1651;832;933;968;1066;794;835;965	0	6.2196	0.46614	0.75757	32.919	2	1	Median	15750000	11203000	4546600				290	4059;4172;5631	True;True;True	4140;4256;5760	5119;5247;7059	8982;8983;9164;12306	8982;9164;12306
A0A2R8YGH5;P61966;H7C1E4	A0A2R8YGH5;P61966;H7C1E4	2;2;1	2;2;1	2;2;1	AP-1 complex subunit sigma-1A	AP1S1	3	2	2	2	15.9	15.9	15.9	18.602	157	157;158;191	0.003867	1.3472	0.80648	1.2158	8.2733	2	2	Median	3531700	1863500	1668200				291	841;14379	True;True	859;14742	1056;18141	1939;31587	1939;31587
A0A2R8YHB3;A0A3B3IRP5;Q6P1J9;A0A3B3ISN2;A0A2R8Y640;A0A1B0GUB2	A0A2R8YHB3;A0A3B3IRP5;Q6P1J9;A0A3B3ISN2;A0A2R8Y640;A0A1B0GUB2	3;3;3;2;2;2	3;3;3;2;2;2	3;3;3;2;2;2	Parafibromin	CDC73	6	3	3	3	7.3	7.3	7.3	43.862	385	385;482;531;104;197;450	0	3.0106	NaN	NaN	NaN	1	1	Median	4717500	4592700	124700				292	414;11190;15313	True;True;True	421;11481;15696	530;14137;19301	989;24547;33638	989;24547;33638
Q5JYJ5;A0A2U3TZL4;P10911-6;P10911-2;P10911;P10911-4;P10911-3;P10911-5	Q5JYJ5;A0A2U3TZL4;P10911-6;P10911-2;P10911;P10911-4;P10911-3;P10911-5	1;1;1;1;1;1;1;1	1;1;1;1;1;1;1;1	1;1;1;1;1;1;1;1	Proto-oncogene DBL;MCF2-transforming protein;DBL-transforming protein	MCF2	8	1	1	1	1.7	1.7	1.7	61.62	528	528;1028;821;860;925;941;985;1001	1	-2	NaN	NaN	NaN	0	0	Median	1086400	1086400	0	+			293	16870	TRUE	17292	21309	37233	37233		38		3
E9PNW4;A0A2U3TZL5;P13987;P13987-2;H0YET2	E9PNW4;A0A2U3TZL5;P13987;P13987-2	3;3;3;3;1	3;3;3;3;1	3;3;3;3;1	CD59 glycoprotein	CD59	5	3	3	3	27.8	27.8	27.8	11.985	108	108;120;128;130;52	0	2.8171	NaN	NaN	NaN	1	0	Median	23612000	14492000	9119800				294	715;4138;4672	True;True;True	733;4219;4770	911;5208;5860	1684;9120;10206	1684;9120;10206
H0YBR2;H0YBB3;A0A2U3TZN9;Q6NXG1-2;Q6NXG1-5;Q6NXG1-4;Q6NXG1-3;Q6NXG1;Q9H6T0-2;Q9H6T0	H0YBR2;H0YBB3;A0A2U3TZN9;Q6NXG1-2;Q6NXG1-5;Q6NXG1-4;Q6NXG1-3;Q6NXG1;Q9H6T0-2;Q9H6T0	2;2;2;2;2;2;2;2;1;1	2;2;2;2;2;2;2;2;1;1	2;2;2;2;2;2;2;2;1;1	Epithelial splicing regulatory protein 1;Epithelial splicing regulatory protein 2	ESRP1;ESRP2	10	2	2	2	3.6	3.6	3.6	56.035	502	502;522;604;608;659;663;677;681;717;727	0.00083403	1.8509	0.44022	0.73479	5.5382	2	1	Median	11149000	7861100	3288200				295	5613;17526	True;True	5742;17969	7039;22130	12268;38645	12268;38645
A0A2Y9D025;P56556;R4GN43	A0A2Y9D025;P56556;R4GN43	2;2;1	2;2;1	2;2;1	NADH dehydrogenase [ubiquinone] 1 alpha subcomplex subunit 6	NDUFA6	3	2	2	2	15.6	15.6	15.6	17.871	154	154;128;71	0	2.3522	0.22602	0.38873	45.963	2	1	Median	14821000	12119000	2702500				296	4465;17098	True;True	4555;17523	5609;21584	9765;37687	9765;37687
A0A3B3IRI2;P17812;B4E1E0;A0A3B3IRQ8;A0A3B3ITF6;A0A3B3ITB8;P17812-2	A0A3B3IRI2;P17812;B4E1E0;A0A3B3IRQ8;A0A3B3ITF6;A0A3B3ITB8	5;5;4;4;4;3;2	5;5;4;4;4;3;2	5;5;4;4;4;3;2	CTP synthase 1;CTP synthase	CTPS1	7	5	5	5	18.6	18.6	18.6	63.723	564	564;591;435;451;461;335;360	0	17.814	0.30808	0.53746	43.087	4	3	Median	35243000	26157000	9085600				297	4140;5995;8950;11664;15766	True;True;True;True;True	4221;6140;9161;11979;16156	5210;7526;11287;14780;19857	9122;13180;13181;19740;25613;34595	9122;13181;19740;25613;34595
A0A3B3IRL5;C9J381;P20839-2;P20839-4;P20839;P20839-3;P20839-7;P20839-5;P20839-6	A0A3B3IRL5;C9J381;P20839-2;P20839-4;P20839;P20839-3;P20839-7;P20839-5;P20839-6	2;2;2;2;2;2;2;2;2	1;1;1;1;1;1;1;1;1	1;1;1;1;1;1;1;1;1	Inosine-5-monophosphate dehydrogenase;Inosine-5-monophosphate dehydrogenase 1	IMPDH1	9	2	1	1	3.9	2.4	2.4	54.272	509	509;513;489;509;514;563;566;589;599	0	2.2279	NaN	NaN	NaN	1	0	Median	4094600	3232800	861730				298	3403;7204	False;True	3478;7368	4305;4306;9102	7599;7600;15931	7600;15931
A0A3B3ISF7;A0A3B3ISJ7;A0A3B3IRN6;A0A3B3ITZ5;N0DVX5;Q9HCK1	A0A3B3ISF7;A0A3B3ISJ7;A0A3B3IRN6;A0A3B3ITZ5;N0DVX5;Q9HCK1	1;1;1;1;1;1	1;1;1;1;1;1	1;1;1;1;1;1	DBF4-type zinc finger-containing protein 2	ZDBF2	6	1	1	1	3.9	3.9	3.9	84.142	753	753;782;838;1424;2352;2354	1	-2	NaN	NaN	NaN	0	0	Median	13636000	0	13636000	+			299	8017	TRUE	8206	10104	17647	17647		39		438
A0A3B3IRQ9;P55265-3;P55265-2;A0A3B3ISX1;A0A3B3ITG9;A0A7P0TA14	A0A3B3IRQ9;P55265-3;P55265-2;A0A3B3ISX1	14;14;14;9;4;3	1;1;1;0;0;0	1;1;1;0;0;0	Double-stranded RNA-specific adenosine deaminase	ADAR	6	14	1	1	16.8	2	2	128.27	1158	1158;1181;1200;788;350;263	1	-2	NaN	NaN	NaN	1	1	Median	4546000	3106900	1439100	+			300	785;880;5044;5045;7153;10265;10612;11141;11910;12047;12316;13945;15096;17615	False;False;False;False;False;False;True;False;False;False;False;False;False;False	802;901;5148;5149;7317;10505;10871;11424;12226;12364;12638;14301;15475;18058	988;1109;6307;6308;9046;12922;13377;14060;15080;15262;15572;17598;19040;22231;22232	1822;1823;2035;10926;10927;10928;10929;10930;10931;15836;15837;22481;23265;23266;24444;26140;26456;26457;26994;30557;30558;30559;33206;38812;38813;38814	1822;2035;10927;10930;15836;22481;23266;24444;26140;26456;26994;30557;33206;38812	15		428
A0A3B3IRR6;A0A3B3IT54;A0A3B3ITA3;Q9H7E9;Q9H7E9-2	A0A3B3IRR6;A0A3B3IT54;A0A3B3ITA3;Q9H7E9;Q9H7E9-2	1;1;1;1;1	1;1;1;1;1	1;1;1;1;1	UPF0488 protein C8orf33	C8orf33	5	1	1	1	10.2	10.2	10.2	24.465	226	226;236;248;229;242	0.001201	1.5458	NaN	NaN	NaN	0	0	Median	0	0	0				301	144	TRUE	147	188	349	349
A0A3B3IRT8;P43307;C9J3L8;C9J5W0;E9PAL7;C9IZQ1;P43307-2;C9JBX5	A0A3B3IRT8;P43307;C9J3L8;C9J5W0;E9PAL7;C9IZQ1;P43307-2	4;4;3;3;3;3;3;1	4;4;3;3;3;3;3;1	4;4;3;3;3;3;3;1	Translocon-associated protein subunit alpha	SSR1	8	4	4	4	20.8	20.8	20.8	32.449	288	288;286;265;266;291;298;259;218	0	38.558	0.25196	0.44671	52.873	4	2	Median	77920000	62652000	15268000				302	4935;5443;6466;16170	True;True;True;True	5037;5563;6616;16564	6172;6818;8094;8095;20399	10707;11848;14175;14176;35613;35614	10707;11848;14176;35613
A0A3B3IRV5;Q9NRV9;F5GWX2	A0A3B3IRV5;Q9NRV9;F5GWX2	2;2;1	2;2;1	2;2;1	Heme-binding protein 1	HEBP1	3	2	2	2	12.6	12.6	12.6	23.069	207	207;189;133	0.0015792	1.4714	0.633	1.1224	13.239	2	0	Median	20458000	12650000	7808200				303	3333;4596	True;True	3408;4692	4217;5772	7411;10054	7411;10054
A0A3B3IRX8;E7EV01;O15484	A0A3B3IRX8;E7EV01;O15484	1;1;1	1;1;1	1;1;1	Calpain-5	CAPN5	3	1	1	1	2	2	2	58.379	512	512;680;640	0.0045437	1.2534	NaN	NaN	NaN	1	0	Median	5436300	2595300	2841000				304	6522	TRUE	6672	8163	14294	14294
A0A3B3ISC6;A0A3B3IS84;P53621;P53621-2;A0A3B3IT15;A0A3B3IU89;A0A3B3ISK1;A0A3B3ITV3;A0A3B3IU78;A0A3B3ITI7	A0A3B3ISC6;A0A3B3IS84;P53621;P53621-2;A0A3B3IT15;A0A3B3IU89;A0A3B3ISK1;A0A3B3ITV3	16;16;16;16;14;10;8;8;3;3	16;16;16;16;14;10;8;8;3;3	16;16;16;16;14;10;8;8;3;3	Coatomer subunit alpha;Xenin;Proxenin	COPA	10	16	16	16	23.8	23.8	23.8	114.87	1024	1024;1204;1224;1233;1204;682;455;609;121;452	0	172.08	0.41861	0.73394	52.934	16	4	Leave out requantified	147000000	101340000	45666000				305	1591;2347;2948;5538;5763;5862;6175;6520;6616;9625;11351;11933;12213;13363;17064;17353	True;True;True;True;True;True;True;True;True;True;True;True;True;True;True;True	1632;2402;3014;5661;5903;6006;6322;6670;6768;9849;11645;12248;12535;13709;17489;17789	2026;2027;2978;3741;6934;7234;7362;7363;7364;7751;8161;8282;12145;14351;15106;15107;15457;16896;21540;21910	3660;3661;3662;5306;5307;6603;12042;12043;12629;12885;12886;12887;12888;12889;13573;14292;14496;14497;14498;21257;21258;21259;24897;24898;26178;26179;26800;29351;29352;29353;29354;29355;37613;37614;38250	3660;5307;6603;12043;12629;12887;13573;14292;14496;21258;24897;26178;26800;29351;37613;38250
A0A7I2V610;A0A7I2V3E3;A0A7I2V2P6;A0A3B3ISG5;P14735;A0A7I2YQS6;A0A7I2V612;A0A7I2V373;A0A7I2V2S1;A0A7I2V4Q3;A0A7I2YQV5;A0A7I2V634;A0A7I2V3K9;A0A7I2V4A4;B3KSB8;P14735-2	A0A7I2V610;A0A7I2V3E3;A0A7I2V2P6;A0A3B3ISG5;P14735;A0A7I2YQS6;A0A7I2V612;A0A7I2V373;A0A7I2V2S1;A0A7I2V4Q3;A0A7I2YQV5	3;3;3;3;3;2;2;2;2;2;2;1;1;1;1;1	3;3;3;3;3;2;2;2;2;2;2;1;1;1;1;1	3;3;3;3;3;2;2;2;2;2;2;1;1;1;1;1	Insulin-degrading enzyme	IDE	16	3	3	3	4.2	4.2	4.2	111.18	961	961;972;978;1019;1019;582;609;633;872;928;998;384;428;447;464;464	0	3.2625	0.5454	0.96763	2.9517	2	1	Median	26752000	19548000	7204300				306	11091;15070;16630	True;True;True	11373;15447;17046	14000;19006;21021	24340;33134;33135;36758	24340;33135;36758
A0A3B3ISG8;Q16795	A0A3B3ISG8;Q16795	5;5	5;5	5;5	NADH dehydrogenase [ubiquinone] 1 alpha subcomplex subunit 9, mitochondrial	NDUFA9	2	5	5	5	10.9	10.9	10.9	64.217	567	567;377	0	6.0542	0.63724	1.1023	126.13	5	4	Median	46546000	27471000	19075000				307	2356;4750;4914;11116;15720	True;True;True;True;True	2411;4848;5013;11398;16109	2989;5955;6145;14030;19795	5329;10355;10664;24389;34472	5329;10355;10664;24389;34472
A0A3B3ISJ2;Q96KQ4	A0A3B3ISJ2;Q96KQ4	2;2	2;2	2;2	Apoptosis-stimulating of p53 protein 1	PPP1R13B	2	2	2	2	2	2	2	117.81	1075	1075;1090	0.0072966	1.0753	NaN	NaN	NaN	1	0	Median	3728900	2241000	1487900				308	9976;11386	True;True	10210;11681	12571;14395	21920;24961	21920;24961
A0A3B3ISQ4;Q9H6S3;Q9H6S3-3;H0YD62;H0YF37	A0A3B3ISQ4;Q9H6S3;Q9H6S3-3	4;4;4;1;1	4;4;4;1;1	2;2;2;1;1	Epidermal growth factor receptor kinase substrate 8-like protein 2	EPS8L2	5	4	4	2	9.8	9.8	3.7	88.063	788	788;715;731;139;167	0	9.0166	0.97758	1.5857	56.812	4	1	Leave out requantified	24093000	12623000	11470000				309	8258;12475;13354;14023	True;True;True;True	8457;12798;13700;14380	10415;15763;16885;17696;17697	18196;27323;27324;27325;29334;30729;30730	18196;27325;29334;30729
A0A3B3ISU0;Q02487;Q02487-2	A0A3B3ISU0;Q02487;Q02487-2	4;4;3	4;4;3	4;4;3	Desmocollin-2	DSC2	3	4	4	4	9.2	9.2	9.2	83.816	758	758;901;847	0	6.2445	0.44113	0.8102	27.507	3	2	Median	19395000	14185000	5209800				310	10132;10147;16331;17227	True;True;True;True	10369;10384;16733;17656	12764;12782;20610;21744	22239;22240;22241;22242;22265;36007;37955	22240;22265;36007;37955
H0YNU5;A0A7P0TBM9;A0A3B3IT82;P54132	H0YNU5;A0A7P0TBM9;A0A3B3IT82;P54132	1;1;1;1	1;1;1;1	1;1;1;1	Bloom syndrome protein	BLM	4	1	1	1	1.3	1.3	1.3	144.47	1286	1286;1372;1386;1417	1	-2	NaN	NaN	NaN	0	0	Median	0	0	0	+			311	12123	TRUE	12440	15344	26597	26597	238;239;240	40	369;370;371	376
A0A3B3IU45;A0A3B3IT92;P33991;A0A3B3ITP6;A0A3B3IS57;E5RG31;A0A3B3IRR8;E5RFR3;B7WPH3;A0A0R4J2E1;A0A087WT21;Q9BXF3-3;Q9BXF3	A0A3B3IU45;A0A3B3IT92;P33991;A0A3B3ITP6;A0A3B3IS57;E5RG31	20;20;20;16;16;13;4;1;1;1;1;1;1	20;20;20;16;16;13;4;1;1;1;1;1;1	20;20;20;16;16;13;4;1;1;1;1;1;1	DNA replication licensing factor MCM4	MCM4	13	20	20	20	39.4	39.4	39.4	91.19	813	813;904;863;742;749;582;191;140;1300;1301;1442;1464;1484	0	87.669	0.51732	0.87524	33.599	22	10	Leave out requantified	296470000	185510000	110970000				312	472;980;2117;2932;4791;6064;6423;8892;9207;9920;10087;12457;13645;14384;14864;15514;15538;15576;17706;17707	True;True;True;True;True;True;True;True;True;True;True;True;True;True;True;True;True;True;True;True	481;1003;2166;2997;4889;6209;6573;9103;9423;10154;10324;12780;13995;14747;15237;15899;15924;15963;18151;18152	603;1240;2689;3723;6004;6005;7608;8042;11208;11625;12507;12709;15741;17227;18148;18741;19540;19571;19572;19625;22344;22345	1129;2272;2273;2274;2275;2276;4832;6579;10443;10444;10445;10446;13308;13309;13310;13311;14074;19589;20356;20357;21825;22150;27286;29914;31597;31598;31599;31600;32673;34013;34072;34073;34163;34164;38999;39000	1129;2274;4832;6579;10444;13309;14074;19589;20356;21825;22150;27286;29914;31598;32673;34013;34073;34163;38999;39000
A0A3B3ITD8;P52948-6;P52948-2;P52948-5;P52948;P52948-4;P52948-3;H0YEN4;H0YCR0;H7C3P6	A0A3B3ITD8;P52948-6;P52948-2;P52948-5;P52948;P52948-4;P52948-3;H0YEN4	4;4;4;4;4;3;3;2;1;1	4;4;4;4;4;3;3;2;1;1	4;4;4;4;4;3;3;2;1;1	Nuclear pore complex protein Nup98-Nup96;Nuclear pore complex protein Nup98;Nuclear pore complex protein Nup96	NUP98	10	4	4	4	4.2	4.2	4.2	143.45	1348	1348;1714;1726;1800;1817;920;937;235;179;753	0	7.9771	0.50338	0.76074	62.307	4	2	Median	30127000	19756000	10371000				313	409;773;11325;13400	True;True;True;True	416;790;11619;13746	523;524;973;14317;16938	980;981;982;1799;24829;29424;29425	980;1799;24829;29425
A0A3B3ITE9;Q8N5M9	A0A3B3ITE9;Q8N5M9	1;1	1;1	1;1	Protein jagunal homolog 1	JAGN1	2	1	1	1	24	24	24	5.8635	50	50;183	0	12.728	NaN	NaN	NaN	1	0	Median	28866000	16901000	11965000				314	114	TRUE	116	146	267;268;269	268
A0A3B3ITF0;Q96C86	A0A3B3ITF0;Q96C86	4;4	4;4	4;4	m7GpppX diphosphatase	DCPS	2	4	4	4	16.8	16.8	16.8	28.597	244	244;337	0	4.5194	1.2203	2.1734	94.247	4	2	Linear	19853000	12342000	7510500				315	2903;11203;15230;15638	True;True;True;True	2966;11494;15610;16025	3670;14156;19200;19698	6421;6422;24579;33473;34309	6421;24579;33473;34309
A0A3B3ITK7;P36871;P36871-2;P36871-3	A0A3B3ITK7;P36871;P36871-2;P36871-3	6;6;4;3	6;6;4;3	5;5;3;3	Phosphoglucomutase-1	PGM1	4	6	6	5	13.9	13.9	11.1	63.957	584	584;562;580;365	0	4.9963	0.6617	1.2326	133.01	4	4	Median	42262000	23834000	18428000				316	389;11913;13453;15385;16093;17385	True;True;True;True;True;True	396;12229;13799;15769;17821	496;15083;16999;19390;19391;19392;21947	938;26143;29526;33766;33767;33768;38314	938;26143;29526;33768;38314
A0A3B3ITT5;P47914	A0A3B3ITT5;P47914	2;2	2;2	2;2	60S ribosomal protein L29	RPL29	2	2	2	2	9.6	9.6	9.6	18.512	167	167;159	0	46.487	0.67314	1.215	82.013	3	1	Median	285470000	151400000	134070000				317	1378;1379	True;True	1417;1418	1757;1758;1759	3159;3160;3161;3162;3163;3164;3165;3166	3161;3165
A0A3B3ITW3;P28288;P28288-2;P28288-3	A0A3B3ITW3;P28288;P28288-2	9;9;8;1	9;9;8;1	9;9;8;1	ATP-binding cassette sub-family D member 3	ABCD3	4	9	9	9	18.8	18.8	18.8	75.421	659	659;659;549;236	0	23.884	0.23473	0.39088	56.527	8	4	Leave out requantified	53407000	42424000	10983000				318	2860;3662;5852;7196;9428;12127;13283;15283;16594	True;True;True;True;True;True;True;True;True	2920;3740;5995;7360;9648;12444;13627;15663;17010	3606;4636;4637;7350;9092;11895;15349;16785;19263;20972	6323;6324;8154;8155;12863;15917;20840;20841;26602;29129;33577;36672	6324;8155;12863;15917;20840;26602;29129;33577;36672
A0A3B3ITZ9;Q9Y2W1	A0A3B3ITZ9;Q9Y2W1	11;11	11;11	10;10	Thyroid hormone receptor-associated protein 3	THRAP3	2	11	11	10	16.4	16.4	15.2	103.52	910	910;955	0	27.972	0.67979	1.2542	29.486	9	1	Leave out requantified	78548000	45723000	32825000				319	1535;3108;3539;3573;4233;4277;4950;8695;10528;13937;14712	True;True;True;True;True;True;True;True;True;True;True	1574;3180;3617;3651;4317;4361;5052;8902;10784;14293;15084	1947;3942;4486;4526;5318;5367;6188;10964;13275;17589;18549	3510;3511;6943;7907;7908;7966;7967;9271;9272;9356;9357;10726;19139;19140;23115;30544;32327;32328	3511;6943;7908;7967;9271;9356;10726;19140;23115;30544;32327		41		453
A0A3B3IUA2;B1AHD1;P55769;A0A3B3IRU2;A0A3B3ISK4	A0A3B3IUA2;B1AHD1;P55769	7;6;6;2;1	7;6;6;2;1	7;6;6;2;1	NHP2-like protein 1;NHP2-like protein 1, N-terminally processed	NHP2L1	5	7	7	7	22.8	22.8	22.8	30.162	272	272;132;128;73;67	0	44.531	0.61247	1.1428	36.074	9	2	Leave out requantified	198540000	129610000	68925000				320	285;1979;1980;8542;9551;10737;12406	True;True;True;True;True;True;True	289;2027;2028;8747;9774;10998;12729	364;2524;2525;10782;12047;12048;13535;15680;15681	701;702;4566;4567;4568;4569;4570;18856;21074;21075;21076;21077;21078;21079;23533;27181;27182;27183;27184;27185;27186;27187;27188;27189;27190	702;4567;4569;18856;21077;23533;27182
A0A3B3IUA7;Q14258;I3L2W4	A0A3B3IUA7;Q14258	4;4;1	4;4;1	4;4;1	E3 ubiquitin/ISG15 ligase TRIM25	TRIM25	3	4	4	4	10.1	10.1	10.1	51.073	456	456;630;215	0	6.7447	0.3623	0.619	56.461	4	0	Leave out requantified	47032000	33413000	13619000				321	1514;4653;5816;11788	True;True;True;True	1554;4751;5959;12102	1924;5837;7298;14930	3469;3470;3471;10168;12744;25878;25879	3469;10168;12744;25878
A0A3B3IUB5;Q8TCT9-5;Q8TCT9;Q8TCT9-2;A0A075B6F6;A0A0S2Z6F0;A0A3B3IT72;Q8TCT9-4;A0A0C4DGU3	A0A3B3IUB5;Q8TCT9-5;Q8TCT9;Q8TCT9-2;A0A075B6F6;A0A0S2Z6F0;A0A3B3IT72;Q8TCT9-4	3;3;3;3;2;2;2;2;1	3;3;3;3;2;2;2;2;1	3;3;3;3;2;2;2;2;1	Minor histocompatibility antigen H13	HM13	9	3	3	3	7.4	7.4	7.4	46.313	420	420;335;377;426;272;345;365;394;143	0	3.5341	0.31044	0.47084	83.138	3	2	Median	7407900	5934700	1473200				322	3729;10281;11005	True;True;True	3809;10522;11280	4729;12939;13880	8309;8310;22503;24137	8310;22503;24137
A0A6Q8PHD1;A0A6Q8PFA9;A0A3B3IUC4;P06280	A0A6Q8PHD1;A0A6Q8PFA9;A0A3B3IUC4;P06280	1;1;1;1	1;1;1;1	1;1;1;1	Alpha-galactosidase A	GLA	4	1	1	1	5	5	5	41.467	362	362;417;470;429	0.005218	1.1814	NaN	NaN	NaN	0	0	Median	0	0	0				323	1113	TRUE	1140	1398	2537	2537
A0A3B3IUC7;P09467	A0A3B3IUC7;P09467	2;2	2;2	2;2	Fructose-1,6-bisphosphatase 1	FBP1	2	2	2	2	11	11	11	29.812	273	273;338	0	8.7363	0.66934	1.1124	17.474	2	1	Median	9597900	6540200	3057800				324	1371;3458	True;True	1410;3533	1749;4371	3144;7711	3144;7711
A0A3B3IUD7;Q14690;S4R3Q4	A0A3B3IUD7;Q14690	13;13;1	13;13;1	13;13;1	Protein RRP5 homolog	PDCD11	3	13	13	13	9.6	9.6	9.6	208.83	1872	1872;1871;38	0	16.995	0.65103	1.2329	24.236	13	7	Leave out requantified	74679000	49678000	25001000				325	885;1058;1293;1757;3071;5189;6748;6805;10035;13592;15061;16625;17046	True;True;True;True;True;True;True;True;True;True;True;True;True	906;1084;1331;1803;3142;5301;6902;6959;10270;13940;15438;17041;17471	1114;1333;1658;2233;3895;6488;8450;8528;12642;17160;18996;21014;21518;21519	2042;2441;3013;4026;4027;6875;11244;11245;14825;14826;14952;22026;29789;33117;33118;33119;36744;37582;37583	2042;2441;3013;4027;6875;11245;14825;14952;22026;29789;33119;36744;37582
H0Y993;A0A494C028;P35659;B4DFG0;P35659-2;A0A494C198;H0Y8X0;D6RDA2;D6R9L5	H0Y993;A0A494C028;P35659;B4DFG0;P35659-2;A0A494C198;H0Y8X0	6;6;6;5;5;4;3;2;1	6;6;6;5;5;4;3;2;1	6;6;6;5;5;4;3;2;1	Protein DEK	DEK	9	6	6	6	15.5	15.5	15.5	43.247	380	380;380;375;347;341;303;285;122;162	0	19.039	0.39675	0.74221	39.494	6	0	Leave out requantified	69382000	50007000	19376000				326	8761;9531;10202;11648;13435;17218	True;True;True;True;True;True	8968;9752;10440;11963;13781;17647	11041;12019;12847;14759;16980;21733	19262;19263;21031;21032;22363;25585;25586;29492;29493;37936;37937;37938;37939	19262;21031;22363;25585;29492;37936
A0A494C1G8;A0A494C0Z6;H0Y6K5;A0A494C070;H0Y7L6;Q02447-4;Q02447-3;Q02447-5;Q02447-6;Q02447-2;Q02447	A0A494C1G8;A0A494C0Z6;H0Y6K5;A0A494C070;H0Y7L6;Q02447-4;Q02447-3;Q02447-5;Q02447-6;Q02447-2;Q02447	1;1;1;1;1;1;1;1;1;1;1	1;1;1;1;1;1;1;1;1;1;1	1;1;1;1;1;1;1;1;1;1;1	Transcription factor Sp3	SP3	11	1	1	1	11.7	11.7	11.7	15.65	137	137;617;713;727;738;479;496;713;728;769;781	0.0062847	1.1228	NaN	NaN	NaN	0	0	Median	2040800	2040800	0				327	16891	TRUE	17313	21332	37270	37270
C9J719;C9JJ78;A0A494C0F3;Q15125	C9J719;C9JJ78;A0A494C0F3;Q15125	1;1;1;1	1;1;1;1	1;1;1;1	3-beta-hydroxysteroid-Delta(8),Delta(7)-isomerase	EBP	4	1	1	1	11	11	11	16.608	145	145;160;285;230	0	5.071	NaN	NaN	NaN	0	0	Median	0	0	0				328	15589	TRUE	15976	19638;19639	34189;34190;34191;34192	34191
A0A494C0Q6;A0A494C0K5;A0A494C0W0;O95453-4;O95453-2;O95453-3;O95453	A0A494C0Q6;A0A494C0K5;A0A494C0W0;O95453-4;O95453-2;O95453-3;O95453	1;1;1;1;1;1;1	1;1;1;1;1;1;1	1;1;1;1;1;1;1	Poly(A)-specific ribonuclease PARN	PARN	7	1	1	1	2.2	2.2	2.2	66.622	581	581;614;664;464;578;593;639	0	2.2796	NaN	NaN	NaN	1	0	Median	4235900	2154100	2081800				329	11552	TRUE	11863	14630	25383;25384;25385	25385
I3L2B0;A0A494C0R8;K7EIG1;O75153;I3L318	I3L2B0;A0A494C0R8;K7EIG1;O75153	10;10;9;8;1	10;10;9;8;1	10;10;9;8;1	Clustered mitochondria protein homolog	CLUH	5	10	10	10	12	12	12	144.67	1297	1297;1348;1251;1309;164	0	27.726	0.50098	0.85723	41.869	10	3	Leave out requantified	55446000	38230000	17216000				330	1524;1832;2191;3264;6329;7150;7218;13141;14352;16478	True;True;True;True;True;True;True;True;True;True	1564;1878;2242;3338;6478;7314;7382;13480;14715;16891	1937;2333;2785;2786;4136;7936;9043;9119;16593;18107;20825	3494;3495;4229;4230;4980;4981;7271;13901;15833;15960;15961;15962;28789;28790;28791;28792;31510;31511;36418	3495;4230;4981;7271;13901;15833;15961;28791;31511;36418
A0A494C1B8;A0A494C0U1;Q5VZU9;P29144;A0A494C1S4;A0A494C1L2;A0A494C1S6;A0A494C0A3	A0A494C1B8;A0A494C0U1;Q5VZU9;P29144	9;9;9;9;2;1;1;1	9;9;9;9;2;1;1;1	9;9;9;9;2;1;1;1	Tripeptidyl-peptidase 2	TPP2	8	9	9	9	14.3	14.3	14.3	130.29	1173	1173;1179;1262;1249;192;101;124;217	0	31.861	0.57114	0.91342	51.863	8	6	Median	37495000	27212000	10283000				331	286;2555;2826;3685;5256;6514;6596;8635;9012	True;True;True;True;True;True;True;True;True	290;2613;2886;3763;5370;6664;6747;8842;9225	365;366;3250;3562;4668;6573;8153;8258;10893;11375	703;704;5782;5783;5784;6257;8208;11403;14275;14462;19031;19919	703;5782;6257;8208;11403;14275;14462;19031;19919
H7BZ50;H7C173;H7C202;A0A494C0V9;B8ZZ87;Q6P582;Q6NZ67	H7BZ50;H7C173;H7C202;A0A494C0V9;B8ZZ87;Q6P582;Q6NZ67	1;1;1;1;1;1;1	1;1;1;1;1;1;1	1;1;1;1;1;1;1	Mitotic-spindle organizing protein 2A;Mitotic-spindle organizing protein 2B	MZT2B;MZT2A	7	1	1	1	18.2	18.2	18.2	12.386	121	121;122;140;156;218;158;158	0.0012165	1.6461	NaN	NaN	NaN	1	1	Median	3835300	2691800	1143500				332	8897	TRUE	9108	11213	19596	19596
A0A494C0W5;Q86WV6	A0A494C0W5;Q86WV6	1;1	1;1	1;1	Stimulator of interferon genes protein	TMEM173	2	1	1	1	8.1	8.1	8.1	28.999	260	260;379	0.0092957	0.99284	NaN	NaN	NaN	1	0	Median	2076300	899400	1176900				333	9359	TRUE	9578	11816	20695	20695
K7EP07;K7EK42;A0A494C0X0;Q99426-2;Q99426	K7EP07;K7EK42;A0A494C0X0;Q99426-2;Q99426	2;2;2;2;2	2;2;2;2;2	2;2;2;2;2	Tubulin-folding cofactor B	TBCB	5	2	2	2	13	13	13	19.251	169	169;191;282;193;244	0	2.293	0.51978	0.85894	52.947	2	1	Median	16336000	10119000	6217500				334	1390;17762	True;True	1429;18209	1775;22412	3192;3193;3194;39112	3194;39112
A0A494C108;Q8N9T8;H0YFD2;F8WFC1	A0A494C108;Q8N9T8;H0YFD2;F8WFC1	2;2;1;1	2;2;1;1	2;2;1;1	Protein KRI1 homolog	KRI1	4	2	2	2	5.4	5.4	5.4	83.251	709	709;703;186;197	0	3.9083	NaN	NaN	NaN	1	0	Median	6032000	4383800	1648200				335	9922;15795	True;True	10156;16188	12509;19914	21830;34726	21830;34726
D6RH30;A0A494C157;A0A494C1E9;P19838;P19838-2	D6RH30;A0A494C157;A0A494C1E9;P19838;P19838-2	1;1;1;1;1	1;1;1;1;1	1;1;1;1;1	Nuclear factor NF-kappa-B p105 subunit;Nuclear factor NF-kappa-B p50 subunit	NFKB1	5	1	1	1	11.6	11.6	11.6	21.87	198	198;253;511;968;969	0.00081934	1.7078	NaN	NaN	NaN	1	1	Median	4013700	1623200	2390500				336	6735	TRUE	6889	8435	14795;14796	14796
E9PBT8;J3QT17;A8MXB9;A0A494C1B1;J3KQJ1;Q8NBJ7-5;Q8NBJ7;F8WEV7;F8WES7;F8WEX5;E9PG02;C9JL30;H7C3B2;C9J660;F8WA42;Q8NBJ7-2;Q8NBJ7-4;Q8NBJ7-3	E9PBT8;J3QT17;A8MXB9;A0A494C1B1;J3KQJ1;Q8NBJ7-5;Q8NBJ7;F8WEV7;F8WES7;F8WEX5;E9PG02;C9JL30;H7C3B2;C9J660;F8WA42;Q8NBJ7-2;Q8NBJ7-4;Q8NBJ7-3	2;2;2;2;2;2;2;1;1;1;1;1;1;1;1;1;1;1	2;2;2;2;2;2;2;1;1;1;1;1;1;1;1;1;1;1	2;2;2;2;2;2;2;1;1;1;1;1;1;1;1;1;1;1	Sulfatase-modifying factor 2	SUMF2	18	2	2	2	15.1	15.1	15.1	25.829	232	232;236;286;305;320;217;301;102;150;165;183;274;304;352;358;213;321;339	0	8.5304	0.4485	0.71748	74.376	2	1	Median	8854100	5370000	3484000				337	3448;10627	True;True	3523;10887	4359;13396	7693;23294;23295	7693;23295
A0A494C1F2;P35658-2;P35658-4;P35658;P35658-3;P35658-5;A0A0A0MSW3;H0Y837;E9PKD2;B7ZAV2;H0YF36;A0A494BZU9;A0A494C104	A0A494C1F2;P35658-2;P35658-4;P35658;P35658-3;P35658-5;A0A0A0MSW3	11;11;11;11;11;11;10;4;3;3;2;2;1	11;11;11;11;11;11;10;4;3;3;2;2;1	11;11;11;11;11;11;10;4;3;3;2;2;1	Nuclear pore complex protein Nup214	NUP214	13	11	11	11	8.4	8.4	8.4	212.48	2078	2078;2079;2080;2090;2091;2093;1519;967;495;916;140;720;203	0	53.297	0.78128	1.2929	23.146	12	2	Leave out requantified	58670000	32960000	25710000				338	183;1611;3083;4600;9209;11682;12980;15342;15361;15465;15484	True;True;True;True;True;True;True;True;True;True;True	187;1651;3154;4696;9425;11997;13317;15725;15744;15848;15867	237;2048;3908;5776;11627;14801;16397;19339;19360;19481;19502;19503	435;3700;3701;6894;10062;10063;20359;25644;28434;28435;33694;33727;33918;33947;33948;33949	435;3700;6894;10063;20359;25644;28435;33694;33727;33918;33947
A0A494C1L1;Q14739;C9JXK0;C9JES9	A0A494C1L1;Q14739;C9JXK0	6;6;5;2	6;6;5;2	6;6;5;2	Lamin-B receptor	LBR	4	6	6	6	21.2	21.2	21.2	46.925	411	411;615;213;51	0	25.854	0.42515	0.75498	39.235	7	2	Leave out requantified	179770000	120600000	59172000				339	4551;6335;10212;11060;14781;17667	True;True;True;True;True;True	4647;6484;10450;11341;15154;18110	5718;7942;12859;13958;13959;18636;18637;22296	9962;13908;22383;22384;22385;24270;24271;24272;24273;24274;24275;24276;32474;32475;38919;38920	9962;13908;22385;24272;32474;38919
E9PEM5;A0A494C1L5;P50851-2;P50851;A0A494C0R9;A0A494BZW2;H0YAC6;A0A3B3IU76	E9PEM5;A0A494C1L5;P50851-2;P50851;A0A494C0R9;A0A494BZW2	5;5;5;4;3;3;2;1	5;5;5;4;3;3;2;1	5;5;5;4;3;3;2;1	Lipopolysaccharide-responsive and beige-like anchor protein	LRBA	8	5	5	5	2.6	2.6	2.6	286.97	2575	2575;2852;2851;2863;1880;2095;1505;242	0	7.2139	0.60984	1.0294	37.433	5	2	Leave out requantified	26405000	15338000	11067000				340	9401;12902;14617;16335;17481	True;True;True;True;True	9620;13238;14986;16737;17918	11861;16297;18431;20616;22060	20767;20768;28239;28240;32118;32119;36017;36018;36019;38507	20768;28239;32119;36018;38507
H7C0C0;A0A494C1S7;Q9Y5Q9	H7C0C0;A0A494C1S7;Q9Y5Q9	1;1;1	1;1;1	1;1;1	General transcription factor 3C polypeptide 3	GTF3C3	3	1	1	1	8.1	8.1	8.1	16.562	148	148;631;886	0.0038197	1.2961	NaN	NaN	NaN	1	0	Median	2700200	1843300	856900				341	17095	TRUE	17520	21579	37676	37676
H0Y764;A0A494C1V1;Q6ZNJ1-2;Q6ZNJ1-3;Q6ZNJ1	H0Y764;A0A494C1V1;Q6ZNJ1-2;Q6ZNJ1-3;Q6ZNJ1	1;1;1;1;1	1;1;1;1;1	1;1;1;1;1	Neurobeachin-like protein 2	NBEAL2	5	1	1	1	1.3	1.3	1.3	224.47	2042	2042;2720;2570;2724;2754	0.0099326	0.97297	NaN	NaN	NaN	1	1	Median	2514500	1552200	962240				342	15632	TRUE	16019	19692	34302	34302
A0A499FI31;Q15020-4;Q15020;Q15020-2;A0A494C0L2;F8W667;Q15020-3	A0A499FI31;Q15020-4;Q15020	8;8;8;3;2;2;2	8;8;8;3;2;2;2	8;8;8;3;2;2;2	Squamous cell carcinoma antigen recognized by T-cells 3	SART3	7	8	8	8	12.9	12.9	12.9	111.96	981	981;927;963;364;263;305;129	0	34.752	0.80922	1.3766	21.556	8	4	Leave out requantified	62291000	26154000	36137000				343	1637;1761;1886;10022;12877;14723;15411;17562	True;True;True;True;True;True;True;True	1677;1807;1933;10256;13211;15095;15795;18005	2079;2238;2413;12626;16266;18563;19422;22171	3749;3750;4035;4359;22007;22008;28193;28194;32346;33819;33820;38712	3750;4035;4359;22007;28193;32346;33820;38712
A0A804HJ25;A0A804HIR9;A0A499FJI4;A0A804HKQ1;A0A804HL12;O75592-2;O75592	A0A804HJ25;A0A804HIR9;A0A499FJI4;A0A804HKQ1;A0A804HL12;O75592-2;O75592	1;1;1;1;1;1;1	1;1;1;1;1;1;1	1;1;1;1;1;1;1	E3 ubiquitin-protein ligase MYCBP2	MYCBP2	7	1	1	1	0.3	0.3	0.3	508.79	4634	4634;4700;4738;4752;4772;4675;4678	1	-2	NaN	NaN	NaN	1	0	Median	83079000	49563000	33516000	+			344	4589	TRUE	4685	5765	10044	10044		42		2401
A0A499FJN5;P22830;P22830-2;K7ELX4	A0A499FJN5;P22830;P22830-2;K7ELX4	2;2;2;1	2;2;2;1	2;2;2;1	Ferrochelatase, mitochondrial	FECH	4	2	2	2	11.1	11.1	11.1	40.23	351	351;423;429;326	0	2.9686	NaN	NaN	NaN	0	0	Median	1186700	1186700	0				345	817;12300	True;True	835;12622	1028;15556	1891;26968	1891;26968
D6RD33;D6RGI7;A0A499FJW5;Q9UJV9	D6RD33;D6RGI7;A0A499FJW5;Q9UJV9	1;1;1;1	1;1;1;1	1;1;1;1	Probable ATP-dependent RNA helicase DDX41	DDX41	4	1	1	1	18.4	18.4	18.4	5.647	49	49;201;312;622	1	-2	NaN	NaN	NaN	0	0	Median	12235000	0	12235000	+			346	10557	TRUE	10815	13314	23174	23174		43		1
A0A4W8VX11;A0A5H1ZRS1;Q15154-4;Q15154-2;Q15154-5;Q15154;E5RGQ4;E9PGW9;E7EV93;Q15154-3	A0A4W8VX11;A0A5H1ZRS1;Q15154-4;Q15154-2;Q15154-5;Q15154;E5RGQ4;E9PGW9;E7EV93;Q15154-3	2;2;2;2;2;2;1;1;1;1	2;2;2;2;2;2;1;1;1;1	2;2;2;2;2;2;1;1;1;1	Pericentriolar material 1 protein	PCM1	10	2	2	2	1.6	1.6	1.6	210.13	1860	1860;2016;1860;1969;2016;2024;408;530;749;530	0.00042974	2.0452	1.0671	1.7411	73.065	2	2	Median	10719000	3895900	6822700				347	10749;17654	True;True	11011;18097	13549;22282	23559;38896;38897;38898	23559;38897
U3KPX3;A0A590UJ43;P48729;P48729-2;A0A590UK94;A0A5F9W493;P48729-3;A0A590UJQ7;E5RG27;D6RGE5;H0Y9X2;U3KQK7;D6REM4;E7ETM0	U3KPX3;A0A590UJ43;P48729;P48729-2;A0A590UK94;A0A5F9W493;P48729-3	3;3;3;3;2;2;2;1;1;1;1;1;1;1	3;3;3;3;2;2;2;1;1;1;1;1;1;1	3;3;3;3;2;2;2;1;1;1;1;1;1;1	Casein kinase I isoform alpha	CSNK1A1	14	3	3	3	11.4	11.4	11.4	42.451	368	368;426;337;365;150;353;325;77;78;89;167;184;236;264	0	3.7517	0.33109	0.55377	37.868	2	1	Median	11040000	8256100	2783600				348	200;454;2671	True;True;True	204;463;2731	259;580;3385	479;1094;5994;5995	479;1094;5995
A0A590UJ96	A0A590UJ96	1	1	1			1	1	1	1	2.5	2.5	2.5	118.63	1178	1178	1	-2	NaN	NaN	NaN	1	1	Median	2484100	277760	2206300	+			349	68	TRUE	69	84	148	148		44		634
A0A590UJA3;S4R3W2;A0A590UJU2;A0A590UK38;A0A590UK73;B1AKN7;B1AKN5;A0A590UK09;B1AKN8;Q12857-2;Q12857-3;Q12857;Q12857-4	A0A590UJA3;S4R3W2;A0A590UJU2;A0A590UK38;A0A590UK73;B1AKN7;B1AKN5;A0A590UK09;B1AKN8;Q12857-2;Q12857-3;Q12857;Q12857-4	1;1;1;1;1;1;1;1;1;1;1;1;1	1;1;1;1;1;1;1;1;1;1;1;1;1	1;1;1;1;1;1;1;1;1;1;1;1;1	Nuclear factor 1;Nuclear factor 1 A-type	NFIA	13	1	1	1	11	11	11	11.597	109	109;184;242;253;326;466;487;508;532;498;501;509;554	0.0045317	1.2384	NaN	NaN	NaN	1	0	Median	3779500	2368400	1411100				350	13720	TRUE	14072	17331	30103;30104	30103
A0A590UJK4;A0A590UK01;A0A590UJP7;A0A590UK80;Q13247-3;Q13247;A0A0D9SEM4;Q08170;Q13247-2;B4DJK0;B4DUA4	A0A590UJK4;A0A590UK01;A0A590UJP7;A0A590UK80;Q13247-3;Q13247	7;7;7;7;7;7;3;3;2;1;1	7;7;7;7;7;7;3;3;2;1;1	6;6;6;6;6;6;2;2;2;0;0	Serine/arginine-rich splicing factor 6	SRSF6	11	7	7	6	28.3	28.3	24.3	26.306	226	226;273;276;1090;335;344;378;494;135;124;138	0	14.929	0.62441	1.0663	76.896	11	3	Leave out requantified	329510000	189970000	139540000				351	1015;2344;9434;9601;11785;11786;15288	True;True;True;True;True;True;True	1039;1040;2399;9654;9825;12099;12100;15668	1282;1283;2975;11904;12114;14924;14925;14926;14927;14928;19268;19269	2352;2353;2354;2355;2356;2357;5300;5301;20854;21209;25867;25868;25869;25870;25871;25872;25873;25874;33584;33585	2352;5300;20854;21209;25867;25872;33584
M0QX65;A0A590UK93;A0A590UKC5;B3KNJ4;Q9UBE0-2;Q9UBE0-3;Q9UBE0;A0A590UKA0;M0QYM8;M0R054;M0QZS6	M0QX65;A0A590UK93;A0A590UKC5;B3KNJ4;Q9UBE0-2;Q9UBE0-3;Q9UBE0;A0A590UKA0;M0QYM8;M0R054;M0QZS6	2;2;2;2;2;2;2;1;1;1;1	2;2;2;2;2;2;2;1;1;1;1	2;2;2;2;2;2;2;1;1;1;1	SUMO-activating enzyme subunit 1;SUMO-activating enzyme subunit 1, N-terminally processed	SAE1	11	2	2	2	16.6	16.6	16.6	22.622	205	205;210;235;299;266;299;346;127;133;157;265	0	4.4295	0.8185	1.3297	45.642	2	1	Median	9762800	5442600	4320200				352	6083;16959	True;True	6228;17382	7632;21408	13366;37406;37407	13366;37407
H0Y3T6;G3V1E2;A0A5F9UJX7;A0A5F9UP49;Q9BRK5-4;Q9BRK5-3;Q9BRK5-6;Q9BRK5;Q9BRK5-2	H0Y3T6;G3V1E2;A0A5F9UJX7;A0A5F9UP49;Q9BRK5-4;Q9BRK5-3;Q9BRK5-6;Q9BRK5;Q9BRK5-2	3;3;3;3;3;3;3;3;2	3;3;3;3;3;3;3;3;2	3;3;3;3;3;3;3;3;2	45 kDa calcium-binding protein	SDF4	9	3	3	3	16	16	16	28.001	243	243;254;341;355;202;254;348;362;259	0	4.0548	0.40947	0.68625	62.61	3	1	Median	13847000	8830400	5016400				353	1800;5569;14532	True;True;True	1846;5698;14899	2290;6985;18326	4130;12154;12155;12156;31919	4130;12155;31919
A0A5F9UY30;A0A5H1ZRP2;O43493-6;O43493-4;O43493;O43493-5;O43493-3;O43493-7	A0A5F9UY30;A0A5H1ZRP2;O43493-6;O43493-4;O43493;O43493-5;O43493-3;O43493-7	1;1;1;1;1;1;1;1	1;1;1;1;1;1;1;1	1;1;1;1;1;1;1;1	Trans-Golgi network integral membrane protein 2	TGOLN2	8	1	1	1	3.1	3.1	3.1	47.773	453	453;479;281;379;437;447;453;454	0.0011876	1.502	NaN	NaN	NaN	1	1	Median	1528400	991820	536580				354	13277	TRUE	13621	16778	29117;29118	29117
A0A5F9YFS9	A0A5F9YFS9	1	1	1			1	1	1	1	14.7	14.7	14.7	11.805	102	102	0.0066201	1.102	NaN	NaN	NaN	1	1	Median	7186500	4892700	2293800				355	10720	TRUE	10981	13517	23501;23502	23501
A0A5F9ZHQ0;I3L206;A0A5F9ZHH2;A0A5F9ZH49;A0A5F9ZH71;A0A5F9ZGT4;A0A5F9ZHQ8;Q8N2K0-3;Q8N2K0;Q8N2K0-2;I3L440;A0A5F9ZHG5;A0A5F9ZHF0;A0A5F9ZGZ9;I3L294;A0A5F9ZH28;A0A5F9ZHM3;A0A5F9ZGW7;I3L1V0	A0A5F9ZHQ0;I3L206;A0A5F9ZHH2;A0A5F9ZH49;A0A5F9ZH71;A0A5F9ZGT4;A0A5F9ZHQ8;Q8N2K0-3;Q8N2K0;Q8N2K0-2	3;3;3;3;3;3;3;3;3;3;1;1;1;1;1;1;1;1;1	3;3;3;3;3;3;3;3;3;3;1;1;1;1;1;1;1;1;1	3;3;3;3;3;3;3;3;3;3;1;1;1;1;1;1;1;1;1	Monoacylglycerol lipase ABHD12	ABHD12	19	3	3	3	21.9	21.9	21.9	24.047	210	210;216;227;228;241;250;295;360;398;404;105;120;151;153;159;169;176;179;194	0	4.1695	0.44377	0.67341	36.386	3	1	Median	9306900	6484800	2822100				356	8572;13299;16859	True;True;True	8777;13644;17281	10818;16817;21296	18916;29212;37209	18916;29212;37209
A0A5F9ZH31;A0A5K1VW54;P55263-3;P55263;A0A5F9ZGZ8;A0A5F9ZH72;A0A5F9ZHJ1;A0A5K1VW94;P55263-4;P55263-2	A0A5F9ZH31;A0A5K1VW54;P55263-3;P55263;A0A5F9ZGZ8;A0A5F9ZH72;A0A5F9ZHJ1;A0A5K1VW94;P55263-4;P55263-2	3;3;3;3;2;2;2;2;2;2	3;3;3;3;2;2;2;2;2;2	3;3;3;3;2;2;2;2;2;2	Adenosine kinase	ADK	10	3	3	3	8.2	8.2	8.2	33.357	294	294;347;305;362;179;229;270;356;327;345	0	3.3337	1.3729	2.1273	81.712	3	2	Plateau	7995200	4033300	3961900				357	24;13676;13677	True;True;True	25;14026;14027	30;17278;17279	50;30024;30025	50;30024;30025
E9PGZ4;A0A5F9ZHN7;Q9NTJ5-2;Q9NTJ5;C9JV50;F8WDN7	E9PGZ4;A0A5F9ZHN7;Q9NTJ5-2;Q9NTJ5;C9JV50	5;5;5;5;3;2	5;5;5;5;3;2	5;5;5;5;3;2	Phosphatidylinositide phosphatase SAC1	SACM1L	6	5	5	5	11	11	11	55.571	484	484;609;526;587;187;287	0	7.6593	0.54487	0.85287	30.671	5	3	Median	26690000	18518000	8171200				358	5194;6387;9057;11018;12643	True;True;True;True;True	5306;6537;9270;11295;12971	6494;8005;11428;13902;15980	11251;14016;14017;20003;24178;24179;27697	11251;14016;20003;24178;27697
A0A5F9ZHN9;P51648;P51648-2;J3QRD1;A0A5F9ZHI5;A0A5F9ZGX4;A0A5K1VW72;A0A5F9ZI12;I3L1M4;A0A5F9ZHP6;A0A5F9ZHZ9;J3QS00;J3QKK9;I3L2W1;J3KTD9;A0A0D9SGC3;K7EN73;J3KTG1;E9PJV0;I3L0X1;C9JKT2;C9JMC5;I3L3I9;A8MYB8;E9PNN6;P48448;P43353-2;P30838;P43353	A0A5F9ZHN9;P51648;P51648-2;J3QRD1;A0A5F9ZHI5;A0A5F9ZGX4;A0A5K1VW72;A0A5F9ZI12	8;8;8;7;7;7;6;6;3;3;3;2;1;1;1;1;1;1;1;1;1;1;1;1;1;1;1;1;1	8;8;8;7;7;7;6;6;3;3;3;2;1;1;1;1;1;1;1;1;1;1;1;1;1;1;1;1;1	8;8;8;7;7;7;6;6;3;3;3;2;1;1;1;1;1;1;1;1;1;1;1;1;1;1;1;1;1	Fatty aldehyde dehydrogenase	ALDH3A2	29	8	8	8	21.3	21.3	21.3	58.681	521	521;485;508;393;403;460;376;393;162;195;233;134;54;76;85;97;126;146;147;182;259;372;380;389;396;385;431;453;468	0	8.8556	0.44548	0.74688	35.969	9	4	Leave out requantified	75516000	54388000	21128000				359	3844;3875;4630;6982;7051;7177;16740;17515	True;True;True;True;True;True;True;True	3925;3956;4728;7139;7209;7341;17159;17957	4870;4904;5812;8783;8885;9073;21153;22116;22117	8563;8621;8622;10132;15358;15523;15882;36975;38616;38617;38618	8563;8621;10132;15358;15523;15882;36975;38617
A0A804HL71;A0A5F9ZHR6;Q9BTX6;P07949-2;P07949	A0A804HL71;A0A5F9ZHR6;Q9BTX6;P07949-2;P07949	1;1;1;1;1	1;1;1;1;1	1;1;1;1;1	Proto-oncogene tyrosine-protein kinase receptor Ret;Soluble RET kinase fragment;Extracellular cell-membrane anchored RET cadherin 120 kDa fragment	RET	5	1	1	1	3.8	3.8	3.8	26.782	234	234;255;458;1072;1114	0.0015754	1.4531	NaN	NaN	NaN	0	0	Median	41850000	41554000	296160				360	16237	TRUE	16637	20491	35787	35787
A0A5F9ZI23;C9J8Q5;P51649;P51649-2	A0A5F9ZI23;C9J8Q5;P51649;P51649-2	1;1;1;1	1;1;1;1	1;1;1;1	Succinate-semialdehyde dehydrogenase, mitochondrial	ALDH5A1	4	1	1	1	3.9	3.9	3.9	44.17	408	408;507;535;548	0.0008316	1.8258	NaN	NaN	NaN	0	0	Median	1653800	1653800	0				361	11590	TRUE	11903	14687	25475;25476	25475
Q8WX92-2;A0A5H1ZRP4	Q8WX92-2;A0A5H1ZRP4	1;1	1;1	1;1			2	1	1	1	1.9	1.9	1.9	70.056	628	628;628	0	4.4025	NaN	NaN	NaN	1	0	Median	7914200	4350000	3564100				362	1555	TRUE	1594	1974	3563;3564	3564
A0A669KAX3;O76024;A0A804HIL0;A0A804HKM5;A0A804HK77;A0A804HIL2;A0A669KBF0;H0Y9G5	A0A669KAX3;O76024;A0A804HIL0;A0A804HKM5;A0A804HK77;A0A804HIL2	4;4;3;3;3;2;1;1	4;4;3;3;3;2;1;1	4;4;3;3;3;2;1;1	Wolframin	WFS1	8	4	4	4	8.5	8.5	8.5	101.54	902	902;890;157;164;234;278;427;807	0	8.4833	0.52341	0.78756	23.356	4	2	Median	20484000	13335000	7148400				363	2335;9780;10529;12563	True;True;True;True	2390;10009;10785;12890	2964;2965;12327;13276;15882;15883	5286;5287;5288;5289;5290;21546;23116;23117;27531;27532;27533	5288;21546;23117;27532
A0A804CL36;A0A7P0TAQ3;A0A669KAX4;K4DI93;A0A7P0T954;Q13620-1;Q13620;A0A669KAU9;A0A7P0T8W4;A0A7P0T9R8;A0A7P0T9L3	A0A804CL36;A0A7P0TAQ3;A0A669KAX4;K4DI93;A0A7P0T954;Q13620-1;Q13620;A0A669KAU9;A0A7P0T8W4;A0A7P0T9R8;A0A7P0T9L3	3;3;3;3;3;3;3;2;2;2;2	2;2;2;2;2;2;2;2;2;2;1	2;2;2;2;2;2;2;2;2;2;1	Cullin-4B	CUL4B	11	3	2	2	5.5	3.9	3.9	96.263	844	844;864;897;900;933;895;913;198;298;401;780	0	6.7313	0.54166	0.86005	3.4194	2	1	Median	7062500	4467100	2595400				364	12238;12987;14210	False;True;True	12560;13324;14571	15486;16404;17928	26846;28444;28445;31177	26846;28445;31177
C9IY40;A0A669KAX9;Q5T653;C9JZW2;C9JZG7	C9IY40;A0A669KAX9;Q5T653	3;3;3;1;1	3;3;3;1;1	3;3;3;1;1	39S ribosomal protein L2, mitochondrial	MRPL2	5	3	3	3	20.4	20.4	20.4	24.43	225	225;238;305;96;103	0	5.6938	0.67664	1.3441	19.75	3	0	Leave out requantified	21761000	12541000	9219400				365	3634;12922;15099	True;True;True	3712;13259;15478	4601;16325;19044	8095;8096;8097;8098;8099;8100;28299;28300;28301;28302;28303;33217	8096;28300;33217
A0A669KB05;C9JZR2;H0YC95;O60716-21;O60716-19;O60716-18;O60716-17;O60716-13;O60716-11;O60716-10;O60716-9;O60716-5;O60716-3;O60716-2;O60716;A0A669KB62;O60716-24;O60716-23;O60716-22;O60716-20;O60716-16;O60716-15;O60716-14;O60716-12;O60716-8;O60716-7;O60716-6;O60716-4;O60716-29;O60716-27;O60716-26;O60716-25;O60716-32;O60716-31;O60716-30;O60716-28;A0A804HIL4;A0A804HK15;A0A804HJM1;E9PKY0;E9PKL1	A0A669KB05;C9JZR2;H0YC95;O60716-21;O60716-19;O60716-18;O60716-17;O60716-13;O60716-11;O60716-10;O60716-9;O60716-5;O60716-3;O60716-2;O60716;A0A669KB62;O60716-24;O60716-23;O60716-22;O60716-20;O60716-16;O60716-15;O60716-14;O60716-12;O60716-8;O60716-7;O60716-6;O60716-4;O60716-29;O60716-27;O60716-26;O60716-25;O60716-32;O60716-31;O60716-30;O60716-28	20;20;20;20;20;20;20;20;20;20;20;20;20;20;20;19;19;19;19;19;19;19;19;19;19;19;19;19;13;13;13;13;12;12;12;12;8;8;4;3;1	20;20;20;20;20;20;20;20;20;20;20;20;20;20;20;19;19;19;19;19;19;19;19;19;19;19;19;19;13;13;13;13;12;12;12;12;8;8;4;3;1	20;20;20;20;20;20;20;20;20;20;20;20;20;20;20;19;19;19;19;19;19;19;19;19;19;19;19;19;13;13;13;13;12;12;12;12;8;8;4;3;1	Catenin delta-1	CTNND1	41	20	20	20	31.3	31.3	31.3	102.29	915	915;938;940;832;838;861;867;879;885;908;914;933;939;962;968;888;811;817;840;846;858;864;887;893;912;918;941;947;610;616;639;645;589;595;618;624;382;383;279;126;128	0	130.06	0.47213	0.90021	64.854	20	6	Leave out requantified	315240000	215410000	99835000				366	1168;1366;4782;5840;5841;6698;6900;7143;8585;8671;11022;11908;12375;13053;13620;14030;14462;15320;15763;17690	True;True;True;True;True;True;True;True;True;True;True;True;True;True;True;True;True;True;True;True	1197;1405;4880;5983;5984;6851;7056;7307;8791;8878;11299;12224;12698;13391;13970;14387;14827;15703;16152;18134;18135	1468;1742;5994;7337;7338;8390;8663;9033;10836;10938;13906;15078;15645;16487;17197;17706;18243;19312;19313;19844;19845;22324;22325	2683;2684;3129;10424;12839;12840;12841;14701;14702;15168;15169;15170;15171;15172;15818;15819;15820;15821;15822;18943;19095;19096;24185;24186;26136;26137;26138;27125;28604;28605;29864;29865;30747;30748;31757;31758;33650;33651;34553;34554;34555;38964;38965;38966;38967;38968	2683;3129;10424;12840;12841;14701;15171;15822;18943;19096;24185;26137;27125;28605;29864;30748;31758;33650;34553;38964	16;17		585;586
A0A7I2YQ65;A0A7I2V514;A0A7I2V2L5;A0A7I2YQM2;A0A7I2V452;A0A7P0RGV0;A0A669KB10;A0A669KBG8;Q92538-3;Q92538-2;Q92538;A0A7I2YQP6;A0A7I2V2I0;A0A7I2V4H1;A0A7I2V5C9;A0A7I2V350;A0A7I2V3J0;A0A7I2V3E5;A0A7I2V2L4;A0A7I2V3Y5;A0A7I2V4K2;A0A7I2V529	A0A7I2YQ65;A0A7I2V514;A0A7I2V2L5;A0A7I2YQM2;A0A7I2V452;A0A7P0RGV0;A0A669KB10;A0A669KBG8;Q92538-3;Q92538-2;Q92538;A0A7I2YQP6;A0A7I2V2I0;A0A7I2V4H1;A0A7I2V5C9;A0A7I2V350;A0A7I2V3J0;A0A7I2V3E5;A0A7I2V2L4;A0A7I2V3Y5;A0A7I2V4K2;A0A7I2V529	2;2;2;2;2;2;2;2;2;2;2;1;1;1;1;1;1;1;1;1;1;1	2;2;2;2;2;2;2;2;2;2;2;1;1;1;1;1;1;1;1;1;1;1	2;2;2;2;2;2;2;2;2;2;2;1;1;1;1;1;1;1;1;1;1;1	Golgi-specific brefeldin A-resistance guanine nucleotide exchange factor 1	GBF1	22	2	2	2	1.9	1.9	1.9	194.17	1757	1757;1761;1761;1827;1843;1860;1884;1892;1855;1856;1859;89;96;117;132;136;138;153;1489;1493;1600;1682	0	36.675	0.57952	0.84878	83.554	2	1	Median	5361800	3195900	2165900				367	224;6040	True;True	228;6185	288;7580	549;550;551;13267	550;13267
A0A669KB68;A0A669KB56;A0A669KBA4;A0A669KB53;P42224;A0A669KB75;A0A669KB52;J3KPM9;A0A669KBI6;P42224-2;D2KFR9;A0A669KB17;E7EPD2	A0A669KB68;A0A669KB56;A0A669KBA4;A0A669KB53;P42224;A0A669KB75;A0A669KB52;J3KPM9;A0A669KBI6;P42224-2	3;3;3;3;3;2;2;2;2;2;1;1;1	3;3;3;3;3;2;2;2;2;2;1;1;1	3;3;3;3;3;2;2;2;2;2;1;1;1	Signal transducer and activator of transcription 1-alpha/beta;Signal transducer and activator of transcription	STAT1	13	3	3	3	5.5	5.5	5.5	87.03	748	748;748;779;791;750;572;636;714;716;712;193;273;377	0	6.5304	0.70195	1.1632	51.058	4	4	Median	17786000	9883300	7902300				368	9618;13626;14733	True;True;True	9842;13976;15105	12135;17203;17204;18574	21241;29874;29875;29876;29877;29878;32362;32363	21241;29878;32363
A0A669KB69;Q6Q788	A0A669KB69;Q6Q788	1;1	1;1	1;1	Apolipoprotein A-V	APOA5	2	1	1	1	4.3	4.3	4.3	44.266	394	394;366	1	-2	NaN	NaN	NaN	1	1	Median	2080400	1907100	173340	+			369	12415	TRUE	12738	15690	27202	27202		45		162
A0A6I8PL42;B4DER1;A0A6I8PIT3;A0A6I8PIV1;Q9P2J5;A0A6I8PS05;A0A6I8PLB8;A0A6I8PRS0;Q9P2J5-2;A0A6I8PIP7;A0A6I8PTV8;A0A6I8PLB3;A0A6I8PRU9;Q9P2J5-3	A0A6I8PL42;B4DER1;A0A6I8PIT3;A0A6I8PIV1;Q9P2J5;A0A6I8PS05;A0A6I8PLB8;A0A6I8PRS0;Q9P2J5-2;A0A6I8PIP7;A0A6I8PTV8;A0A6I8PLB3;A0A6I8PRU9	18;18;18;18;18;17;17;17;17;13;12;12;11;6	18;18;18;18;18;17;17;17;17;13;12;12;11;6	18;18;18;18;18;17;17;17;17;13;12;12;11;6	Leucine--tRNA ligase, cytoplasmic	LARS	14	18	18	18	21.2	21.2	21.2	129.21	1130	1130;1149;1164;1175;1176;1049;1112;1121;1122;850;697;1024;543;485	0	144.52	0.41548	0.72121	55.28	19	8	Leave out requantified	161760000	101140000	60620000				370	2597;2965;3500;4014;4622;5064;6480;7340;11117;11403;11731;12524;13249;14251;16218;16370;16371;16464	True;True;True;True;True;True;True;True;True;True;True;True;True;True;True;True;True;True	2656;3032;3575;4095;4720;5170;6630;7507;7508;11399;11702;12046;12851;13592;14612;16618;16773;16774;16877	3302;3759;4424;5068;5803;6335;8112;8113;9271;9272;14031;14423;14864;15831;16740;17980;20467;20660;20661;20809	5870;6631;7809;8887;10117;10983;14212;14213;14214;16239;16240;16241;16242;24390;25010;25756;25757;27444;27445;27446;29043;29044;29045;31299;31300;35740;35741;36084;36085;36391	5870;6631;7809;8887;10117;10983;14213;16239;24390;25010;25756;27444;29044;31299;35740;36084;36085;36391	18		1032
A0A6I8PU89;A0A6I8PR89;A0A6I8PU73;Q99615;K7EPP7;A0A6I8PUC2;A0A6I8PLE7;K7ER44;A0A6I8PRZ0;A0A6I8PIK4;A0A6I8PS32;A0A6I8PUD4;Q99615-2;K7ESP1;K7EK03;K7EIH8;K7ENB7;K7EJL5;K7EN19;K7EJV7;K7ELJ8	A0A6I8PU89;A0A6I8PR89;A0A6I8PU73;Q99615;K7EPP7;A0A6I8PUC2;A0A6I8PLE7;K7ER44;A0A6I8PRZ0;A0A6I8PIK4;A0A6I8PS32;A0A6I8PUD4;Q99615-2;K7ESP1;K7EK03;K7EIH8	4;4;4;4;3;3;3;3;3;3;3;3;3;2;2;2;1;1;1;1;1	4;4;4;4;3;3;3;3;3;3;3;3;3;2;2;2;1;1;1;1;1	4;4;4;4;3;3;3;3;3;3;3;3;3;2;2;2;1;1;1;1;1	DnaJ homolog subfamily C member 7	DNAJC7	21	4	4	4	17.6	17.6	17.6	39.487	347	347;454;497;494;253;291;355;401;436;456;467;481;438;180;242;267;39;102;104;113;137	0	6.8733	0.49743	0.8075	32.667	4	2	Median	26804000	19185000	7618200				371	14;1034;8936;11000	True;True;True;True	15;1060;9147;11275	19;1307;11269;13874;13875	32;2403;19711;24126;24127;24128;24129	32;2403;19711;24127
A0A6Q8JR05;Q6V0I7-3;Q6V0I7	A0A6Q8JR05;Q6V0I7-3;Q6V0I7	1;1;1	1;1;1	1;1;1	Protocadherin Fat 4	FAT4	3	1	1	1	0.8	0.8	0.8	542.93	4983	4983;4980;4981	1	-2	NaN	NaN	NaN	0	0	Median	0	0	0	+			372	13535	TRUE	13883	17094	29672	29672	241	46	1454	1463
A0A6Q8KRG2;Q08379;A0A1W2PQY5;Q08379-2;B7ZC06;H0Y7B8	A0A6Q8KRG2;Q08379;A0A1W2PQY5;Q08379-2	5;5;3;3;2;1	5;5;3;3;2;1	5;5;3;3;2;1	Golgin subfamily A member 2	GOLGA2	6	5	5	5	5.8	5.8	5.8	111.66	990	990;1002;346;620;461;234	0	4.0192	0.61914	0.95244	25.328	4	3	Median	11197000	7038800	4158500				373	1170;8524;9035;11936;13967	True;True;True;True;True	1199;8729;9248;12251;14324	1470;10759;11400;15110;17627	2686;18818;19965;26183;30609	2686;18818;19965;26183;30609
A0A6Q8PF69;A0A6Q8PGR0;A0A6Q8PHA0;A0A6Q8PFN8;F5H2T0;A0A6Q8PH48;A0A6Q8PHI5;A0A6Q8PGW3;A0A6Q8PF66;A0A6Q8PFB7;A0A6Q8PEX6;A0A6Q8PG86;A0A6Q8PFH9;A0A6Q8PHF4;A0A6Q8PHC9;O95163	A0A6Q8PF69;A0A6Q8PGR0;A0A6Q8PHA0;A0A6Q8PFN8;F5H2T0;A0A6Q8PH48;A0A6Q8PHI5;A0A6Q8PGW3;A0A6Q8PF66;A0A6Q8PFB7;A0A6Q8PEX6;A0A6Q8PG86;A0A6Q8PFH9;A0A6Q8PHF4;A0A6Q8PHC9;O95163	1;1;1;1;1;1;1;1;1;1;1;1;1;1;1;1	1;1;1;1;1;1;1;1;1;1;1;1;1;1;1;1	1;1;1;1;1;1;1;1;1;1;1;1;1;1;1;1	Elongator complex protein 1	IKBKAP	16	1	1	1	1.5	1.5	1.5	90.907	810	810;812;892;928;983;1091;1184;1218;1232;1295;1299;1302;1313;1343;1346;1332	0.00042141	1.9097	NaN	NaN	NaN	1	1	Median	3072000	2207000	864990				374	2086	TRUE	2135	2652	4787	4787
A0A6Q8PFF7;A0A6Q8PG75;A0A6Q8PGA4;A0A6Q8PG30;A0A6Q8PHQ1;A0A6Q8PEZ7;Q96S66-4;Q96S66-3;Q96S66-2;Q96S66;A0A6Q8PG14	A0A6Q8PFF7;A0A6Q8PG75;A0A6Q8PGA4;A0A6Q8PG30;A0A6Q8PHQ1;A0A6Q8PEZ7;Q96S66-4;Q96S66-3;Q96S66-2;Q96S66	3;3;3;3;3;3;3;3;3;3;1	3;3;3;3;3;3;3;3;3;3;1	3;3;3;3;3;3;3;3;3;3;1	Chloride channel CLIC-like protein 1	CLCC1	11	3	3	3	13.2	13.2	13.2	48.477	431	431;473;477;523;540;568;366;430;501;551;436	0	22.584	1.0347	1.6562	57.327	2	0	Median	8915100	5090900	3824200				375	558;4316;13117	True;True;True	571;4400;13455	706;5411;16564	1282;1283;9420;9421;28740;28741	1283;9421;28741
A0A6Q8PGE8;A0A6Q8PF33;A0A6Q8PGN5;P49588;A0A6Q8PFY2;H3BPK7;P49588-2;A0A6Q8PGR9;A0A6Q8PGB5;A0A6Q8PFK3;A0A6Q8PHJ2;A0A6Q8PH44;A0A6Q8PF77;A0A6Q8PHP3;A0A6Q8PHP7;A0A6Q8PG28;A0A6Q8PG62;A0A6Q8PGI8;A0A6Q8PHN5	A0A6Q8PGE8;A0A6Q8PF33;A0A6Q8PGN5;P49588;A0A6Q8PFY2;H3BPK7;P49588-2;A0A6Q8PGR9;A0A6Q8PGB5;A0A6Q8PFK3;A0A6Q8PHJ2;A0A6Q8PH44	30;30;30;30;29;29;29;28;25;23;20;18;13;13;13;9;7;4;1	30;30;30;30;29;29;29;28;25;23;20;18;13;13;13;9;7;4;1	30;30;30;30;29;29;29;28;25;23;20;18;13;13;13;9;7;4;1	Alanine--tRNA ligase, cytoplasmic	AARS	19	30	30	30	44.1	44.1	44.1	105.83	959	959;961;984;968;977;999;992;940;925;772;789;734;521;535;560;327;278;275;48	0	157.55	0.49885	0.86848	40.837	32	10	Leave out requantified	462690000	327720000	134970000				376	1537;1815;1937;2667;2962;3243;3328;3764;5291;5972;6107;6108;6401;8048;8111;8239;10363;10535;10646;10866;11096;11558;11971;12139;14382;14383;15044;15087;16259;17166	True;True;True;True;True;True;True;True;True;True;True;True;True;True;True;True;True;True;True;True;True;True;True;True;True;True;True;True;True;True	1576;1861;1984;2727;3028;3317;3403;3844;5407;6116;6252;6253;6551;8240;8306;8436;10611;10793;10905;11134;11378;11869;12287;12458;14745;14746;15421;15464;16659;17594	1949;1950;2307;2472;2473;3381;3755;4109;4210;4769;6622;7499;7662;7663;8020;10143;10144;10228;10389;13062;13287;13418;13694;14006;14638;15161;15367;18146;18147;18977;19026;20517;21669;21670	3513;3514;3515;3516;3517;4161;4162;4458;4459;4460;4461;4462;4463;5988;6626;6627;7227;7395;8388;8389;11504;11505;11506;13128;13412;13413;13414;14042;14043;17734;17735;17736;17869;17870;17871;18155;18156;22735;22736;23135;23327;23801;24348;25397;25398;25399;26279;26280;26627;31594;31595;31596;33087;33177;33178;35824;35825;37823;37824;37825;37826;37827;37828	3516;4162;4461;5988;6626;7227;7395;8389;11504;13128;13413;13414;14043;17734;17870;18155;22736;23135;23327;23801;24348;25398;26279;26627;31594;31596;33087;33177;35824;37824
A0A6Q8PHU0;A0A6Q8PF35;F8VUA2;F8VVT7;F5H875;Q9HD42;A0A6Q8PGI9;A0A6Q8PF26;A0A6Q8PGM8;A0A6Q8PFX8;A0A6Q8PG85;A0A6Q8PFF8;A0A6Q8PFF9	A0A6Q8PHU0;A0A6Q8PF35;F8VUA2;F8VVT7;F5H875;Q9HD42;A0A6Q8PGI9;A0A6Q8PF26;A0A6Q8PGM8;A0A6Q8PFX8;A0A6Q8PG85;A0A6Q8PFF8;A0A6Q8PFF9	2;2;2;2;2;2;1;1;1;1;1;1;1	2;2;2;2;2;2;1;1;1;1;1;1;1	2;2;2;2;2;2;1;1;1;1;1;1;1	Charged multivesicular body protein 1a	CHMP1A	13	2	2	2	12.2	12.2	12.2	16.301	147	147;154;181;187;253;196;49;54;113;132;199;265;383	0.0038805	1.364	NaN	NaN	NaN	1	0	Median	4854900	2692900	2161900				377	1183;10495	True;True	1212;10751	1485;1486;1487;13239	2703;2704;2705;23065	2704;23065
A0A6Q8PHE3;B4DDD8;A0A6Q8PHA5;A0A6Q8PF47;E7ETE2;P12081-4;P12081;B4E1C5;A0A6Q8PFF2;P12081-3;P12081-2;A0A6Q8PHQ0;A0A6Q8PFG9;A0A6Q8PFN6;A0A6Q8PF07;A0A2R8YFR1;D6RF05;A0A2R8YCI2;D6RJE6	A0A6Q8PHE3;B4DDD8;A0A6Q8PHA5;A0A6Q8PF47;E7ETE2;P12081-4;P12081;B4E1C5;A0A6Q8PFF2;P12081-3;P12081-2;A0A6Q8PHQ0;A0A6Q8PFG9;A0A6Q8PFN6;A0A6Q8PF07	5;5;5;5;5;5;5;4;4;4;4;3;3;3;3;2;2;2;1	5;5;5;5;5;5;5;4;4;4;4;3;3;3;3;2;2;2;1	4;4;4;4;4;4;4;3;3;3;3;3;3;3;2;2;2;2;0	Histidine--tRNA ligase, cytoplasmic	HARS	19	5	5	4	13	13	10.8	44.584	399	399;435;473;511;512;489;509;395;470;449;469;171;248;270;440;52;60;84;293	0	5.9854	0.48012	0.73507	80.361	3	2	Median	33200000	19292000	13908000				378	1435;1507;3894;5928;15561	True;True;True;True;True	1474;1547;3975;6072;15947	1826;1915;1916;4925;7449;19599	3293;3453;3454;8658;13037;34115	3293;3453;8658;13037;34115
A0A6Q8PFJ0;P02545;P02545-6;P02545-3;A0A804HL68;P02545-5;P02545-4;A0A6Q8PHQ9;A0A6Q8PF80;A0A6Q8PGH0;A0A6Q8PFM1;A0A6Q8PF59;A0A6Q8PFF5;REV__Q5VX52	A0A6Q8PFJ0;P02545;P02545-6;P02545-3;A0A804HL68;P02545-5;P02545-4;A0A6Q8PHQ9;A0A6Q8PF80	43;43;40;40;36;36;36;31;24;15;7;7;1;1	43;43;40;40;36;36;36;31;24;15;7;7;1;1	5;5;2;4;0;5;5;0;0;0;0;0;0;0	Prelamin-A/C;Lamin-A/C	LMNA	14	43	43	5	59.8	59.8	12.9	80.902	729	729;664;614;634;540;565;574;516;342;214;123;126;36;459	0	323.31	0.45738	0.82674	70.928	59	17	Leave out requantified	2568700000	1674200000	894480000				379	267;268;746;1423;1446;1517;2782;3318;3637;7297;7934;8057;8543;8800;8842;8843;9034;9450;9583;9916;9995;10096;10270;10271;10833;11230;11231;11549;12344;13285;13638;13832;13833;14365;14424;14568;14569;15127;15133;15134;15721;15722;15995	True;True;True;True;True;True;True;True;True;True;True;True;True;True;True;True;True;True;True;True;True;True;True;True;True;True;True;True;True;True;True;True;True;True;True;True;True;True;True;True;True;True;True	272;273;764;1462;1485;1557;2842;3393;3715;7463;8122;8250;8748;9007;9051;9052;9247;9670;9807;10150;10229;10333;10511;10512;11099;11100;11521;11522;11860;12666;12667;13629;13988;14186;14187;14729;14787;14935;14936;15506;15512;15513;16110;16111;16389	344;345;944;1812;1813;1814;1842;1927;1928;3514;4199;4605;9220;9221;10008;10156;10783;11091;11145;11146;11399;11927;12092;12502;12503;12594;12720;12928;12929;13651;13652;13653;13654;13655;14188;14189;14624;14625;14626;15608;15609;16787;16788;17219;17462;17463;18124;18125;18197;18198;18367;18368;18369;19074;19080;19081;19796;19797;19798;20171	666;667;668;669;1742;1743;1744;1745;1746;1747;3263;3264;3265;3266;3267;3268;3269;3314;3315;3316;3474;3475;3476;3477;3478;3479;6182;7373;8105;16151;16152;16153;16154;16155;16156;16157;17496;17497;17754;17755;18857;18858;18859;19375;19376;19475;19476;19477;19478;19479;19964;20886;21180;21815;21816;21817;21818;21819;21820;21955;22174;22490;22491;23720;23721;23722;23723;23724;23725;23726;24628;24629;…	666;669;1742;3264;3316;3478;6182;7373;8105;16154;17496;17754;18858;19376;19475;19479;19964;20886;21180;21819;21955;22174;22490;22491;23721;24628;24629;25376;27059;29134;29902;30329;30330;31549;31682;31986;31988;33257;33265;33267;34473;34479;35211		47		352
A0A6Q8PFM5;O95831-3;O95831;A0A6Q8PHC0;A0A6Q8PHJ9;A0A7I2PK44;A0A6Q8PG15;A0A6Q8PFE1;A0A6Q8PFA7;A0A6Q8PFQ8;A0A6Q8PFS4;A0A7I2RLJ8;A0A6Q8PFW2;O95831-2;E9PMA0;O95831-4;O95831-5;A0A6Q8PF87;A0A6Q8PHJ4;A0A6Q8PFN1	A0A6Q8PFM5;O95831-3;O95831;A0A6Q8PHC0;A0A6Q8PHJ9;A0A7I2PK44;A0A6Q8PG15;A0A6Q8PFE1;A0A6Q8PFA7;A0A6Q8PFQ8;A0A6Q8PFS4;A0A7I2RLJ8;A0A6Q8PFW2;O95831-2	16;16;16;15;15;15;15;15;14;14;14;13;10;9;7;7;6;5;4;1	16;16;16;15;15;15;15;15;14;14;14;13;10;9;7;7;6;5;4;1	16;16;16;15;15;15;15;15;14;14;14;13;10;9;7;7;6;5;4;1	Apoptosis-inducing factor 1, mitochondrial	AIFM1	20	16	16	16	38.6	38.6	38.6	66.801	612	612;609;613;609;611;611;612;622;460;565;589;441;293;326;274;324;261;248;229;61	0	74.019	0.53175	0.86741	46.306	20	4	Leave out requantified	321600000	207660000	113940000				380	1070;1071;2177;2558;4083;7711;7970;8231;8732;9787;12988;13541;14852;16188;16620;16739	True;True;True;True;True;True;True;True;True;True;True;True;True;True;True;True	1097;1098;2228;2616;4164;7888;8158;8428;8939;10016;13325;13889;15225;16583;17036;17158	1349;1350;1351;2767;3253;5147;9733;9734;10050;10380;11008;11009;12334;16405;17101;18728;20419;21006;21007;21151;21152	2469;2470;2471;2472;2473;2474;4954;5790;9031;9032;9033;9034;17015;17016;17017;17018;17019;17558;17559;18137;19210;19211;21556;28446;28447;29683;29684;32646;32647;35640;35641;36733;36734;36735;36736;36968;36969;36970;36971;36972;36973;36974	2469;2474;4954;5790;9033;17019;17559;18137;19211;21556;28446;29683;32646;35640;36735;36974
A0A6Q8PFT2;A0A6Q8PFU3;P43034;I3L3N5;A0A6Q8PG63;A0A6Q8PH33;P43034-2	A0A6Q8PFT2;A0A6Q8PFU3;P43034;I3L3N5;A0A6Q8PG63	3;3;3;2;2;1;1	3;3;3;2;2;1;1	3;3;3;2;2;1;1	Platelet-activating factor acetylhydrolase IB subunit alpha	PAFAH1B1	7	3	3	3	15.4	15.4	15.4	38.948	345	345;428;410;208;346;127;147	0	6.1842	0.48475	0.89534	39.962	3	1	Median	20345000	15167000	5177700				381	9790;10930;14589	True;True;True	10020;11206;14956	12339;13788;18392;18393	21563;23961;32031;32032;32033;32034	21563;23961;32032
A0A6Q8PFY6;A0A7I2U302;P08473;C9JDZ3;C9IYX7	A0A6Q8PFY6;A0A7I2U302;P08473;C9JDZ3;C9IYX7	2;2;2;1;1	2;2;2;1;1	2;2;2;1;1	Neprilysin	MME	5	2	2	2	5	5	5	79.915	703	703;780;750;93;119	0	5.4977	0.38704	0.628	55.524	2	1	Median	8821300	6817200	2004200				382	9410;9666	True;True	9629;9890	11870;12194	20781;20782;20783;21335	20781;21335
A0A6Q8PFY7;Q92734-2;Q92734;A0A6Q8PFC4;A0A6Q8PH89;A0A6Q8PH27;A0A6Q8PG00;A0A6Q8PG04;A0A6Q8PGS4;A0A6Q8PF40;Q92734-4;Q92734-3	A0A6Q8PFY7;Q92734-2;Q92734;A0A6Q8PFC4;A0A6Q8PH89;A0A6Q8PH27;A0A6Q8PG00;A0A6Q8PG04;A0A6Q8PGS4;A0A6Q8PF40;Q92734-4;Q92734-3	2;2;2;1;1;1;1;1;1;1;1;1	2;2;2;1;1;1;1;1;1;1;1;1	2;2;2;1;1;1;1;1;1;1;1;1	Protein TFG	TFG	12	2	2	2	10	10	10	44.267	412	412;396;400;249;264;270;274;278;285;369;280;284	0	2.5723	0.79837	1.4	49.236	3	3	Plateau	21317000	10791000	10526000				383	11516;11674	True;True	11824;11989	14580;14581;14792	25300;25301;25632	25301;25632
A0A6Q8PG52;A0A6Q8PH84;P51149;C9J592;C9IZZ0;C9J8S3;A0A6Q8PGE6;C9J4V0;C9J4S4;C9J7D1;A0A6Q8PF79	A0A6Q8PG52;A0A6Q8PH84;P51149;C9J592;C9IZZ0;C9J8S3;A0A6Q8PGE6;C9J4V0;C9J4S4	10;10;10;8;8;7;7;6;5;4;1	10;10;10;8;8;7;7;6;5;4;1	10;10;10;8;8;7;7;6;5;4;1	Ras-related protein Rab-7a	RAB7A	11	10	10	10	55.9	55.9	55.9	23.699	211	211;217;207;150;156;160;183;134;98;91;66	0	42.059	0.33063	0.59081	75.431	12	6	Leave out requantified	250710000	161690000	89018000				384	1701;2997;3378;5235;10368;11418;15128;15499;15500;16406	True;True;True;True;True;True;True;True;True;True	1746;3067;3453;5348;10616;11719;15507;15884;15885;16811	2163;3810;3811;4271;4272;4273;4274;6543;13069;13070;14441;19075;19524;19525;20711	3906;3907;6735;6736;7521;7522;7523;7524;7525;7526;7527;7528;7529;7530;7531;11346;22749;22750;22751;25041;33258;33987;33988;33989;36180;36181	3906;6736;7521;11346;22751;25041;33258;33987;33989;36180
A0A6Q8PGB0;P24928;P24928-2	A0A6Q8PGB0;P24928	7;7;2	7;7;2	7;7;2	DNA-directed RNA polymerase II subunit RPB1	POLR2A	3	7	7	7	7.2	7.2	7.2	217.24	1970	1970;1970;566	0	13.678	0.71824	1.1347	37.392	5	2	Leave out requantified	22711000	15585000	7126700				385	9813;15714;15851;17738;17739;17740;17768	True;True;True;True;True;True;True	10044;16103;16244;18184;18185;18186;18215	12370;19789;19977;22382;22383;22384;22385;22422	21612;34459;34460;34846;39069;39070;39071;39072;39073;39074;39144	21612;34459;34846;39070;39072;39073;39144
F8W9P3;C9JLJ5;C9JSX9;C9JLD7;G5E9G6;A0A6Q8PHK0;A0A6Q8PGG9;Q14669;Q14669-2;Q14669-3	F8W9P3;C9JLJ5;C9JSX9;C9JLD7;G5E9G6;A0A6Q8PHK0;A0A6Q8PGG9;Q14669;Q14669-2;Q14669-3	1;1;1;1;1;1;1;1;1;1	1;1;1;1;1;1;1;1;1;1	1;1;1;1;1;1;1;1;1;1	E3 ubiquitin-protein ligase TRIP12	TRIP12	10	1	1	1	15.2	15.2	15.2	10.629	99	99;149;154;190;430;2067;2068;1992;2025;2040	0.0011971	1.532	NaN	NaN	NaN	1	1	Median	3020400	1906500	1113900				386	11573	TRUE	11886	14665	25436;25437	25436
A0A6Q8PGK1;P04792;A0A6Q8PFK8;C9J3N8;A0A6Q8PFE7;A0A6Q8PF43;A0A6Q8PHJ6;A0A6Q8PHA6;A0A6Q8PH65;A0A6Q8PGY2	A0A6Q8PGK1;P04792;A0A6Q8PFK8	5;5;4;2;2;2;2;2;2;2	5;5;4;2;2;2;2;2;2;2	5;5;4;2;2;2;2;2;2;2	Heat shock protein beta-1	HSPB1	10	5	5	5	39.1	39.1	39.1	23.704	215	215;205;198;37;122;141;143;157;162;174	0	19.294	0.7261	1.2608	3.0172	7	3	Leave out requantified	66388000	40531000	25857000				387	1434;8778;8925;12293;16942	True;True;True;True;True	1473;8985;9136;12615;17365	1825;11062;11063;11252;11253;15548;21390	3291;3292;19313;19314;19680;19681;19682;19683;19684;19685;19686;26954;26955;37381	3292;19314;19682;26954;37381
A0A6Q8PGN3;A0A6Q8PHG2;A0A6Q8PH71;A0A6Q8PHA2;Q27J81-2;Q27J81;A0A6Q8PFW4;A0A6Q8PF29;A0A6Q8PH25;A0A6Q8PF44;A0A6Q8PHS8;A0A0A0MQU1;A0A6Q8PH63;A0A087X118;A0A6Q8PGC7;A0A6Q8PH52;A0A6Q8PGY8;A0A6Q8PFB9;A0A6Q8PGU8;A0A6Q8PFN5;A0A6Q8PH59;A0A6Q8PEY8;A0A6Q8PEY5;A0A6Q8PF91;A0A6Q8PGX4;A0A6Q8PGK9;A0A6Q8PFJ1;A0A6Q8PG64;A0A6Q8PFY4;Q27J81-3	A0A6Q8PGN3;A0A6Q8PHG2;A0A6Q8PH71;A0A6Q8PHA2;Q27J81-2;Q27J81;A0A6Q8PFW4;A0A6Q8PF29;A0A6Q8PH25;A0A6Q8PF44;A0A6Q8PHS8;A0A0A0MQU1;A0A6Q8PH63;A0A087X118;A0A6Q8PGC7	11;11;11;11;11;11;9;9;9;9;7;7;6;6;6;4;4;4;4;4;4;2;2;2;2;2;2;2;2;2	11;11;11;11;11;11;9;9;9;9;7;7;6;6;6;4;4;4;4;4;4;2;2;2;2;2;2;2;2;2	11;11;11;11;11;11;9;9;9;9;7;7;6;6;6;4;4;4;4;4;4;2;2;2;2;2;2;2;2;2	Inverted formin-2	INF2	30	11	11	11	17.2	17.2	17.2	134.69	1241	1241;1250;1255;1281;1240;1249;981;1133;1160;1222;614;717;878;1048;1051;646;741;751;773;776;793;130;159;194;230;269;316;332;358;234	0	31.899	0.5661	1.071	14.348	12	7	Leave out requantified	67521000	39522000	28000000				388	220;1675;2795;5102;6431;6670;9280;9702;11875;13408;14407	True;True;True;True;True;True;True;True;True;True;True	224;1720;2855;5208;6581;6823;9498;9928;12191;13754;14770	283;2133;2134;3529;6378;8051;8351;8352;11717;12235;15041;16948;18176	540;541;3847;3848;6204;11042;11043;14090;14091;14624;14625;20535;21394;26075;29442;31644;31645	541;3848;6204;11042;14090;14625;20535;21394;26075;29442;31644
A0A6Q8PH68;Q9UGU0-2;Q9UGU0	A0A6Q8PH68;Q9UGU0-2;Q9UGU0	2;2;2	2;2;2	2;2;2	Transcription factor 20	TCF20	3	2	2	2	4	4	4	135.89	1264	1264;1938;1960	0.00082679	1.7832	NaN	NaN	NaN	1	0	Median	11257000	5361700	5895600				389	3000;12849	True;True	3070;13183	3814;16235	6739;28144	6739;28144	242;243	48;49	1092;1093	888;1089
A0A6Q8PH91;Q9BQ69	A0A6Q8PH91;Q9BQ69	3;3	3;3	3;3	O-acetyl-ADP-ribose deacetylase MACROD1	MACROD1	2	3	3	3	19.5	19.5	19.5	36.469	334	334;325	0	5.6618	0.48854	0.89452	28.375	3	0	Leave out requantified	22972000	15125000	7847200				390	109;13068;17792	True;True;True	111;13406;18240	141;16506;22454	259;28636;39203;39204;39205;39206	259;28636;39205
A0A6Q8PHB5;A0A6Q8PHP0;P49902-2;P49902;Q5JUV6;Q5JUV4	A0A6Q8PHB5;A0A6Q8PHP0;P49902-2;P49902;Q5JUV6;Q5JUV4	4;4;4;4;2;2	4;4;4;4;2;2	4;4;4;4;2;2	Cytosolic purine 5-nucleotidase	NT5C2	6	4	4	4	14.9	14.9	14.9	50.147	436	436;569;532;561;146;265	0	3.6638	0.38623	0.59053	95.18	4	3	Median	11536000	6877200	4658300				391	2413;2569;5895;7465	True;True;True;True	2468;2627;6039;7634	3060;3264;7406;9419	5459;5808;12967;16483	5459;5808;12967;16483
A0A6Q8PHM1;Q9Y2G1-2;Q9Y2G1	A0A6Q8PHM1;Q9Y2G1-2;Q9Y2G1	1;1;1	1;1;1	1;1;1	Myelin regulatory factor;Myelin regulatory factor, N-terminal;Myelin regulatory factor, C-terminal	MYRF	3	1	1	1	2	2	2	101.78	940	940;1111;1151	1	-2	NaN	NaN	NaN	1	1	Median	4259000	4048000	210940	+			392	7049	TRUE	7207	8883	15521	15521		50;51		59;63
A0A7I2V258;H0Y938;H0YAC7;P35606-2;P35606;A0A7I2V3G0;A0A7I2YQF9	A0A7I2V258;H0Y938;H0YAC7;P35606-2;P35606	8;8;8;8;8;1;1	8;8;8;8;8;1;1	8;8;8;8;8;1;1	Coatomer subunit beta	COPB2	7	8	8	8	17.9	17.9	17.9	93.579	828	828;898;904;877;906;271;285	0	50.007	0.38318	0.69712	31.677	9	4	Leave out requantified	91836000	68853000	22983000				393	83;2231;2936;3353;6608;7050;11671;13246	True;True;True;True;True;True;True;True	84;2284;3001;3428;6760;7208;11986;13589	107;108;2840;3727;4243;8273;8884;14788;16736	192;193;194;195;196;5072;6585;7468;7469;14484;14485;15522;25627;29035	194;5072;6585;7468;14484;15522;25627;29035	244;245		609;616
A0A7I2YQD1;I3L1P5;A0A7I2V3Z1;A0A7I2V6E0;A0A7I2V2K2;A0A7I2V5A2;A0A7I2V3I8;A0A7I2V3F9;A0A7I2V2D8;A0A7I2V2W5;A0A7I2V2R9;A0A7I2V3J3;A0A7I2V637;A0A7I2V5A3;O14964-2;O14964;A0A7I2V307;A0A7I2YQS8;A0A7I2YQY0;A0A7I2YQP0;A0A7I2V3Q7;A0A7I2V5W6;A0A7I2V5N3;A0A7I2V4M9;A0A7I2V331;A0A7I2V3C3;I3L1E3	A0A7I2YQD1;I3L1P5;A0A7I2V3Z1;A0A7I2V6E0;A0A7I2V2K2;A0A7I2V5A2;A0A7I2V3I8;A0A7I2V3F9;A0A7I2V2D8;A0A7I2V2W5;A0A7I2V2R9;A0A7I2V3J3;A0A7I2V637;A0A7I2V5A3;O14964-2;O14964;A0A7I2V307	3;3;3;3;3;3;3;3;3;3;3;3;3;3;3;3;2;1;1;1;1;1;1;1;1;1;1	3;3;3;3;3;3;3;3;3;3;3;3;3;3;3;3;2;1;1;1;1;1;1;1;1;1;1	3;3;3;3;3;3;3;3;3;3;3;3;3;3;3;3;2;1;1;1;1;1;1;1;1;1;1	Hepatocyte growth factor-regulated tyrosine kinase substrate	HGS	27	3	3	3	6.8	6.8	6.8	52.067	458	458;536;690;710;737;757;761;765;767;768;768;777;795;800;690;777;783;44;46;51;63;64;64;80;89;97;292	0	2.6113	0.87357	1.5144	43.461	3	2	Median	15561000	8518700	7042100				394	1154;14331;16022	True;True;True	1182;14694;16416	1449;18082;20204	2646;31471;35260	2646;31471;35260
A0A7I2V2E9;A0A7I2V3N4;A0A7I2V4H0;A0A7I2V3X6;Q9BYF1-3;Q9BYF1	A0A7I2V2E9;A0A7I2V3N4;A0A7I2V4H0;A0A7I2V3X6;Q9BYF1-3;Q9BYF1	1;1;1;1;1;1	1;1;1;1;1;1	1;1;1;1;1;1	Angiotensin-converting enzyme 2;Processed angiotensin-converting enzyme 2	ACE2	6	1	1	1	1.8	1.8	1.8	88.751	771	771;772;786;786;459;805	1	-2	NaN	NaN	NaN	1	1	Median	4342500	485770	3856700	+			395	16505	TRUE	16918	20854	36465	36465		52		662
H7C4K3;A0A7I2V2F9;E7EUI6;P05556;A0A7I2V348;C9JPK5;P05556-2;P05556-5;P05556-4;P05556-3;A0A7I2V5Z8;A0A7I2V5T3;H7C4N8;Q5T3E5;E9PQJ2;Q5T3E6;E9PLR6;E7EQW5	H7C4K3;A0A7I2V2F9;E7EUI6;P05556;A0A7I2V348;C9JPK5;P05556-2;P05556-5;P05556-4;P05556-3	13;13;13;13;11;11;11;11;11;11;6;6;3;2;2;2;2;2	13;13;13;13;11;11;11;11;11;11;6;6;3;2;2;2;2;2	13;13;13;13;11;11;11;11;11;11;6;6;3;2;2;2;2;2	Integrin beta;Integrin beta-1	ITGB1	18	13	13	13	22.5	22.5	22.5	82.23	741	741;794;801;798;793;809;789;801;819;825;379;380;108;89;104;136;143;163	0	23.636	0.46126	0.84568	76.602	12	7	Leave out requantified	163370000	110020000	53351000				396	2736;2984;4606;5368;5493;6778;8365;9223;11669;13005;13843;15742;17255	True;True;True;True;True;True;True;True;True;True;True;True;True	2796;3054;4702;5487;5614;6932;8567;9440;11984;13342;14197;16131;17686	3459;3795;5782;6725;6874;8493;10556;11646;14786;16425;17474;19821;21781	6107;6713;10075;11687;11939;14907;18472;20387;25625;28495;28496;28497;28498;30351;34519;34520;34521;38009	6107;6713;10075;11687;11939;14907;18472;20387;25625;28498;30351;34519;38009
A0A7I2V4F6;A0A7I2V2T1;G8JLH9;A0A7I2V395;A0A7I2YQD2;A0A7I2V4R2;A0A7I2V4R3;A0A7I2V4C8;A0A7I2YQI1;A0A7I2YQR5;A0A7I2V444;A0A7I2V2G1;A0A7I2V5N9;A0A7I2V3V0;P40763-3;P40763-2;P40763	A0A7I2V4F6;A0A7I2V2T1;G8JLH9;A0A7I2V395;A0A7I2YQD2;A0A7I2V4R2;A0A7I2V4R3;A0A7I2V4C8;A0A7I2YQI1;A0A7I2YQR5;A0A7I2V444;A0A7I2V2G1;A0A7I2V5N9;A0A7I2V3V0;P40763-3;P40763-2;P40763	1;1;1;1;1;1;1;1;1;1;1;1;1;1;1;1;1	1;1;1;1;1;1;1;1;1;1;1;1;1;1;1;1;1	1;1;1;1;1;1;1;1;1;1;1;1;1;1;1;1;1	Signal transducer and activator of transcription;Signal transducer and activator of transcription 3	STAT3	17	1	1	1	5.7	5.7	5.7	53.193	458	458;575;672;721;726;727;738;742;760;761;763;765;775;802;722;769;770	0	4.4928	NaN	NaN	NaN	0	0	Median	2306300	2306300	0				397	9706	TRUE	9932	12239	21402	21402
A0A7I2V553;A0A7I2V2H8;A0A7I2V627;P49840	A0A7I2V553;A0A7I2V2H8;A0A7I2V627;P49840	1;1;1;1	1;1;1;1	1;1;1;1	Glycogen synthase kinase-3 alpha	GSK3A	4	1	1	1	58.2	58.2	58.2	4.4015	55	55;97;102;483	0	3.7271	NaN	NaN	NaN	1	1	Median	3269500	2482700	786800				398	15522	TRUE	15908	19552	34035	34035
F8VZJ2;A0A7I2V2K5;H0YHX9;A0A7I2V473;Q13765;E9PAV3-2;E9PAV3;F8W0W4;F8VNW4;F8VZ58;Q9BZK3	F8VZJ2;A0A7I2V2K5;H0YHX9;A0A7I2V473;Q13765;E9PAV3-2;E9PAV3;F8W0W4;F8VNW4	5;5;5;5;5;5;5;4;3;1;1	5;5;5;5;5;5;5;4;3;1;1	5;5;5;5;5;5;5;4;3;1;1	Nascent polypeptide-associated complex subunit alpha;Nascent polypeptide-associated complex subunit alpha, muscle-specific form	NACA	11	5	5	5	55.1	55.1	55.1	15.016	136	136;211;235;295;215;925;2078;198;148;126;213	0	18.158	0.42208	0.77665	94.751	6	3	Median	71298000	44698000	26600000				399	1100;2656;7312;13581;13899	True;True;True;True;True	1127;2715;7478;13929;14254	1385;3369;9239;17145;17540;17541;17542	2518;5974;16181;16182;16183;29763;30460;30461;30462;30463;30464;30465	2518;5974;16181;29763;30461
A0A7I2YQT5;A0A7I2V6E3;A0A7I2V466;A0A7I2V2Q8;P53634;A0A7I2V5C5;H0YCY8	A0A7I2YQT5;A0A7I2V6E3;A0A7I2V466;A0A7I2V2Q8;P53634	4;4;4;4;4;1;1	4;4;4;4;4;1;1	4;4;4;4;4;1;1	Dipeptidyl peptidase 1;Dipeptidyl peptidase 1 exclusion domain chain;Dipeptidyl peptidase 1 heavy chain;Dipeptidyl peptidase 1 light chain	CTSC	7	4	4	4	16.4	16.4	16.4	38.535	342	342;419;450;452;463;302;325	0	22.775	0.23918	0.43327	138.83	6	5	Median	56028000	44237000	11791000				400	6455;11650;12741;17343	True;True;True;True	6605;11965;13071;17778	8080;8081;14761;14762;16100;21896	14150;14151;14152;25588;25589;27918;27919;38217;38218	14150;25588;27919;38218
A0A7I2V2R3;A0A7I2V5D8;A0A7I2V4G0;P51991-2;P51991;A0A7I2V4J6;A0A7I2V402;H7C1J8	A0A7I2V2R3;A0A7I2V5D8;A0A7I2V4G0;P51991-2;P51991;A0A7I2V4J6;A0A7I2V402	17;17;17;17;17;16;14;1	17;17;17;17;17;16;14;1	17;17;17;17;17;16;14;1	Heterogeneous nuclear ribonucleoprotein A3	HNRNPA3	8	17	17	17	47.7	47.7	47.7	35.411	331	331;348;396;356;378;377;348;115	0	117.89	0.3948	0.73112	50.09	26	5	Leave out requantified	930840000	642010000	288830000				401	3517;3518;5508;5509;5561;7349;7398;7399;8528;8529;9135;9136;14126;17267;17475;17509;17510	True;True;True;True;True;True;True;True;True;True;True;True;True;True;True;True;True	3592;3593;5629;5630;5690;7517;7566;7567;8733;8734;9349;9350;14485;17699;17912;17947;17948;17949	4446;4447;6894;6895;6896;6897;6975;9282;9336;9337;10763;10764;10765;11527;11528;11529;17830;21799;22054;22095;22096;22097;22098;22099;22100;22101;22102	7843;7844;11969;11970;11971;11972;11973;11974;11975;12138;12139;12140;16256;16257;16342;16343;18825;18826;18827;20192;20193;20194;20195;20196;30996;30997;30998;30999;31000;38038;38495;38496;38497;38498;38499;38582;38583;38584;38585;38586;38587;38588;38589;38590	7843;7844;11969;11973;12140;16257;16342;16343;18825;18826;20192;20194;30998;38038;38498;38586;38589	19		195
A0A7I2V2S3;A0A7I2V2Y6;A0A7I2V461;O14980;A0A7I2YQX3;A0A7I2V3N0;A0A7I2V3P3;A0A7I2V2H0;A0A7I2YQV4;A0A7I2V4A3;A0A7I2V3W6;A0A7I2V6B9;A0A7I2V488;C9JKM9;A0A7I2YQP1;A0A7I2V3J1;A0A7I2V2C5;C9J673;C9IYM2;F8WF71;A0A7P0Z4B7;A0A7I2V396	A0A7I2V2S3;A0A7I2V2Y6;A0A7I2V461;O14980;A0A7I2YQX3;A0A7I2V3N0;A0A7I2V3P3;A0A7I2V2H0;A0A7I2YQV4;A0A7I2V4A3;A0A7I2V3W6;A0A7I2V6B9;A0A7I2V488	9;9;9;9;8;8;8;8;8;7;7;6;5;4;3;3;3;3;2;2;2;1	9;9;9;9;8;8;8;8;8;7;7;6;5;4;3;3;3;3;2;2;2;1	9;9;9;9;8;8;8;8;8;7;7;6;5;4;3;3;3;3;2;2;2;1	Exportin-1	XPO1	22	9	9	9	13.8	13.8	13.8	109.35	952	952;1026;1056;1071;677;735;941;979;1007;688;999;940;904;451;115;115;115;132;62;82;136;55	0	13.167	0.31078	0.57739	62.759	7	3	Leave out requantified	75597000	56295000	19302000				402	1827;3138;4373;8985;10453;12235;12334;15470;17822	True;True;True;True;True;True;True;True;True	1873;3211;4459;9198;10706;12557;12656;15853;18270	2328;3982;5488;11338;13184;15483;15595;19487;22492	4220;7015;9556;19862;22969;26840;27037;33925;39260	4220;7015;9556;19862;22969;26840;27037;33925;39260
A0A7I2V2T3;P12268;E7ETK5;H0Y4R1;A0A7I2YQK5;C9K0R9	A0A7I2V2T3;P12268;E7ETK5;H0Y4R1;A0A7I2YQK5	20;20;19;19;18;1	20;20;19;19;18;1	19;19;18;18;17;0	Inosine-5-monophosphate dehydrogenase 2	IMPDH2	6	20	20	19	47.3	47.3	45.8	56.842	522	522;514;489;538;513;289	0	128.97	0.48285	0.84652	47.485	25	12	Leave out requantified	449930000	288150000	161780000				403	1257;2648;2755;3403;3503;4769;5179;5910;6132;6851;8770;9862;10285;11303;12711;15519;15975;15976;16307;17410	True;True;True;True;True;True;True;True;True;True;True;True;True;True;True;True;True;True;True;True	1292;2707;2815;3478;3578;4867;5291;6054;6278;7005;8977;10093;10526;11595;13040;15905;16369;16370;16709;17846	1614;3360;3361;3482;4305;4306;4427;5979;6474;6475;7426;7693;8591;8592;11053;12428;12429;12943;14287;16064;19549;20145;20146;20584;21975;21976	2944;5960;5961;5962;5963;5964;6137;6138;7599;7600;7813;7814;10397;11210;11211;12994;13462;15051;15052;15053;19293;19294;19295;19296;19297;21691;21692;21693;22507;24789;24790;24791;24792;27851;27852;34032;35162;35163;35164;35165;35957;35958;38363;38364;38365;38366	2944;5961;6137;7600;7814;10397;11210;12994;13462;15051;19297;21691;22507;24790;27852;34032;35163;35164;35958;38365
A0A7I2V697;A0A7I2V4T9;A0A7I2V2U2;A0A7I2V5Z3;A0A7I2V588;O43765;K7EMD6	A0A7I2V697;A0A7I2V4T9;A0A7I2V2U2;A0A7I2V5Z3;A0A7I2V588;O43765;K7EMD6	6;6;6;6;6;6;3	6;6;6;6;6;6;3	6;6;6;6;6;6;3	Small glutamine-rich tetratricopeptide repeat-containing protein alpha	SGTA	7	6	6	6	23.7	23.7	23.7	28.54	262	262;276;287;295;360;313;162	0	18.069	0.59512	1.0243	52.107	6	1	Leave out requantified	33236000	19112000	14124000				404	825;1041;1042;9274;10621;15355	True;True;True;True;True;True	843;1067;1068;9492;10880;15738	1038;1314;1315;11710;13389;19354	1903;1904;2415;2416;2417;20522;20523;23284;33717	1904;2416;2417;20522;23284;33717
A0A7I2V2U6;P13995;A0A7I2V482;B9A062;B8ZZU9;P13995-2;A0A7I2YQD4	A0A7I2V2U6;P13995;A0A7I2V482;B9A062;B8ZZU9;P13995-2;A0A7I2YQD4	4;4;3;3;3;3;2	4;4;3;3;3;3;2	4;4;3;3;3;3;2	Bifunctional methylenetetrahydrofolate dehydrogenase/cyclohydrolase, mitochondrial;NAD-dependent methylenetetrahydrofolate dehydrogenase;Methenyltetrahydrofolate cyclohydrolase	MTHFD2	7	4	4	4	20.4	20.4	20.4	35.222	324	324;350;212;222;267;248;203	0	7.1713	0.64652	1.0678	107.06	3	0	Leave out requantified	24754000	16090000	8664300				405	780;3622;7245;11955	True;True;True;True	797;3700;7410;12271	981;4583;9156;15139;15140	1809;8062;16028;26239;26240	1809;8062;16028;26240
A0A7I2YQS1;A0A7I2V690;A0A7I2V420;A0A7I2V2Y9;A0A7I2V5E1;A0A7I2YQD7;B7Z2R7;A0A7I2YQE9;Q5T8D3-4;Q5T8D3-2;Q5T8D3-3;A0A7I2V556;A0A7I2V5L4;A0A7I2V5U2;A0A7I2V2M2;A0A7I2V347;A0A7I2YQJ9;A0A7I2V560;Q5T8D3;X6RDD7;Q5T8E0;A0A7I2V462	A0A7I2YQS1;A0A7I2V690;A0A7I2V420;A0A7I2V2Y9;A0A7I2V5E1;A0A7I2YQD7;B7Z2R7;A0A7I2YQE9;Q5T8D3-4;Q5T8D3-2;Q5T8D3-3;A0A7I2V556;A0A7I2V5L4;A0A7I2V5U2;A0A7I2V2M2;A0A7I2V347;A0A7I2YQJ9;A0A7I2V560;Q5T8D3	3;3;3;3;3;3;3;3;3;3;3;2;2;2;2;2;2;2;2;1;1;1	3;3;3;3;3;3;3;3;3;3;3;2;2;2;2;2;2;2;2;1;1;1	3;3;3;3;3;3;3;3;3;3;3;2;2;2;2;2;2;2;2;1;1;1	Acyl-CoA-binding domain-containing protein 5	ACBD5	22	3	3	3	12.9	12.9	12.9	36.989	333	333;422;454;501;515;521;523;534;416;490;525;433;436;452;472;501;518;521;534;251;252;315	0	3.8824	0.29841	0.4724	100.7	2	1	Median	6441900	5126300	1315600				406	9915;14080;16396	True;True;True	10149;14439;16799	12500;12501;17773;20693	21813;21814;30863;36143;36144	21814;30863;36143	246	53	256	259
A0A7I2V333;A0A7I2YQ95;A0A7I2V340;H7C4F6;O00629;A0A7I2V5X0	A0A7I2V333;A0A7I2YQ95;A0A7I2V340;H7C4F6;O00629;A0A7I2V5X0	2;2;2;2;2;1	2;2;2;2;2;1	2;2;2;2;2;1	Importin subunit alpha-3	KPNA4	6	2	2	2	10.5	10.5	10.5	29.998	267	267;477;497;512;521;56	0.00042955	2.0446	NaN	NaN	NaN	0	0	Median	5309500	5309500	0				407	388;11680	True;True	395;11995	495;14798	937;25639	937;25639
A0A7I2V3Z3;A0A7I2V351;A0A7I2V487;A0A7I2YQE1;P52292;J3QLL0;J3KS65;J3QL07	A0A7I2V3Z3;A0A7I2V351;A0A7I2V487;A0A7I2YQE1;P52292;J3QLL0;J3KS65	6;6;6;6;6;3;3;1	6;6;6;6;6;3;3;1	6;6;6;6;6;3;3;1	Importin subunit alpha-1	KPNA2	8	6	6	6	25.1	25.1	25.1	43.541	399	399;504;511;529;529;134;143;50	0	63.921	0.47165	0.7591	18.399	6	2	Leave out requantified	50020000	30171000	19849000				408	5837;9611;11251;11691;14286;15291	True;True;True;True;True;True	5980;9835;11542;12006;14647;15672	7333;12124;12125;14218;14814;14815;18023;19276	12832;21220;21221;21222;24674;24675;25679;25680;31374;31375;31376;33600	12832;21222;24675;25679;31375;33600
A0A7I2V4D1;A0A7I2YQT8;A0A7I2V3B2;Q5JZH0;A0A7I2V4K5;X6R5C5;X6R8A1;P10619-2;P10619	A0A7I2V4D1;A0A7I2YQT8;A0A7I2V3B2;Q5JZH0;A0A7I2V4K5;X6R5C5;X6R8A1;P10619-2;P10619	1;1;1;1;1;1;1;1;1	1;1;1;1;1;1;1;1;1	1;1;1;1;1;1;1;1;1	Carboxypeptidase;Lysosomal protective protein;Lysosomal protective protein 32 kDa chain;Lysosomal protective protein 20 kDa chain	CTSA	9	1	1	1	5.5	5.5	5.5	40.765	363	363;371;389;392;450;481;498;463;480	0	2.1865	NaN	NaN	NaN	1	1	Median	3295100	2513400	781730				409	2207	TRUE	2258	2807	5016;5017;5018	5017
A0A7I2V4B8;A0A7I2V5I2;A0A7I2V3B4;A0A7I2V5Z4;Q8WVM8;A0A7I2V4U2;A0A7I2V3G4;A0A7I2V4R0;A0A7I2YQR2;A0A7I2V3C9;A0A7I2V362;A0A7I2V590;A0A7I2V320;Q8WVM8-2;Q8WVM8-3;A0A7I2V448;B7Z5N7;A0A7I2V2U5;G3V2M8;A0A7I2V534;G3V5E2;A0A7I2V5H5;H0YIZ7;J3KNG4;A0A7I2V5R9;H0YJY1;G3V3K9;G3V4I1;A0A7I2V4B9;A0A7I2V414;A0A7I2V3Y3;G3V5F3;A0A7I2V321;G3V363;H0YJS6;A0A7I2V5L2;A0A7I2YQQ1	A0A7I2V4B8;A0A7I2V5I2;A0A7I2V3B4;A0A7I2V5Z4;Q8WVM8;A0A7I2V4U2;A0A7I2V3G4;A0A7I2V4R0;A0A7I2YQR2;A0A7I2V3C9;A0A7I2V362;A0A7I2V590;A0A7I2V320;Q8WVM8-2;Q8WVM8-3;A0A7I2V448;B7Z5N7;A0A7I2V2U5;G3V2M8;A0A7I2V534;G3V5E2;A0A7I2V5H5;H0YIZ7	8;8;8;8;8;7;7;7;6;6;6;6;6;6;6;5;5;5;5;4;4;4;4;3;3;3;2;2;2;2;2;2;2;1;1;1;1	8;8;8;8;8;7;7;7;6;6;6;6;6;6;6;5;5;5;5;4;4;4;4;3;3;3;2;2;2;2;2;2;2;1;1;1;1	8;8;8;8;8;7;7;7;6;6;6;6;6;6;6;5;5;5;5;4;4;4;4;3;3;3;2;2;2;2;2;2;2;1;1;1;1	Sec1 family domain-containing protein 1	SCFD1	37	8	8	8	21.7	21.7	21.7	66.42	591	591;612;620;641;642;592;601;616;422;448;487;532;572;550;575;453;457;483;513;369;410;420;465;163;216;289;48;75;85;105;108;121;271;92;102;149;291	0	16.119	0.91101	1.5538	52.281	7	3	Leave out requantified	33863000	17392000	16471000				410	7;6909;9367;10229;10466;10738;13580;14457	True;True;True;True;True;True;True;True	7;7065;9586;10467;10719;10999;13928;14821	10;8678;11824;12878;13200;13536;17144;18236	21;22;15198;20710;22411;22998;22999;23534;29762;31740;31741	21;15198;20710;22411;22999;23534;29762;31741
B3KW56;A0A7I2V5Z6;A0A7I2V4B4;A0A7I2V3I0;P60228;A0A7I2V2W0;A0A7I2V2H9;A0A7I2V3S3;E5RHS5;H0YBP5;A0A7I2V5P9;E5RGA2;A0A7I2V4G3;A0A7I2V3I2;H0YAW4;A0A7I2V2Q9;A0A7I2V3W9;H0YBR5;A0A7I2V570;A0A161SXE1;A0A7I2V429	B3KW56;A0A7I2V5Z6;A0A7I2V4B4;A0A7I2V3I0;P60228;A0A7I2V2W0;A0A7I2V2H9;A0A7I2V3S3;E5RHS5;H0YBP5;A0A7I2V5P9;E5RGA2;A0A7I2V4G3;A0A7I2V3I2	7;7;7;7;7;6;6;6;5;5;5;5;4;4;3;2;2;2;2;2;2	7;7;7;7;7;6;6;6;5;5;5;5;4;4;3;2;2;2;2;2;2	7;7;7;7;7;6;6;6;5;5;5;5;4;4;3;2;2;2;2;2;2	Eukaryotic translation initiation factor 3 subunit E	EIF3E	21	7	7	7	19.2	19.2	19.2	46.445	396	396;416;455;472;445;446;452;507;318;332;334;352;339;396;84;103;122;123;172;172;182	0	15.109	0.54769	0.96417	16.261	7	3	Leave out requantified	102020000	68410000	33614000				411	9236;12268;13126;14006;15637;17633;17634	True;True;True;True;True;True;True	9453;12590;13465;14363;16024;18076;18077	11661;11662;15521;16576;17676;19697;22254;22255	20422;20423;20424;26908;26909;26910;26911;28759;30703;34308;38851;38852;38853	20424;26910;28759;30703;34308;38851;38852
A0A7I2V3R8;P09651-2;F8W6I7;A0A7I2V3W0;P09651-3;P09651;A0A7I2V2L6;F8VZ49;A0A7I2YQX9;F8W646;A0A2R8Y4L2;Q32P51;F8VTQ5;H0YH80;A0A7I2V2Z4;A0A7I2YQ85;A0A7I2V4M0;A0A7I2V3C7;A0A7I2V3W4;F8VYN5;A0A7I2V334;A0A7I2YQY2;A0A7I2YQV3;A0A7I2V5U9;A0A7I2V497;A0A7I2V3U8;A0A7I2V2F1;A0A7I2V5N7;A0A7I2V5H0;A0A7I2V4P7;A0A7I2V2X1;A0A7I2V4E2;A0A7I2V661;A0A7I2V5P1;A0A7I2V666;A0A7I2V3K5;A0A7I2V2R4;A0A7I2V453;A0A7I2V5T1;A0A7I2…	A0A7I2V3R8;P09651-2;F8W6I7;A0A7I2V3W0;P09651-3;P09651;A0A7I2V2L6;F8VZ49;A0A7I2YQX9;F8W646;A0A2R8Y4L2;Q32P51	22;22;21;21;21;21;18;16;15;12;12;12;10;8;4;4;4;4;4;4;4;3;3;3;2;2;2;2;2;2;2;2;2;2;2;2;2;2;2;2;2;2;2;2;2	22;22;21;21;21;21;18;16;15;12;12;12;10;8;4;4;4;4;4;4;4;3;3;3;2;2;2;2;2;2;2;2;2;2;2;2;2;2;2;2;2;2;2;2;2	22;22;21;21;21;21;18;16;15;12;12;12;10;8;4;4;4;4;4;4;4;3;3;3;2;2;2;2;2;2;2;2;2;2;2;2;2;2;2;2;2;2;2;2;2	Heterogeneous nuclear ribonucleoprotein A1;Heterogeneous nuclear ribonucleoprotein A1, N-terminally processed;Heterogeneous nuclear ribonucleoprotein A1-like 2	HNRNPA1;HNRNPA1L2	45	22	22	22	74.6	74.6	74.6	34.139	319	319;320;307;326;267;372;242;231;275;156;275;320;145;191;48;49;53;54;58;69;83;45;54;75;32;54;55;56;56;60;61;65;70;70;77;77;78;83;83;96;97;97;99;104;108	0	310.27	0.50898	0.9525	79.995	42	10	Leave out requantified	3361300000	2112900000	1248300000				412	3283;3514;5506;5507;5558;5559;5560;5651;7397;8530;9137;11476;11941;13205;13206;13396;13397;13398;14058;14123;14124;17512	True;True;True;True;True;True;True;True;True;True;True;True;True;True;True;True;True;True;True;True;True;True	3357;3589;5627;5628;5686;5687;5688;5689;5781;5782;7565;8735;9351;11779;11780;12256;13544;13545;13742;13743;13744;14417;14482;14483;17952;17953	4158;4441;4442;4443;6891;6892;6893;6968;6969;6970;6971;6972;6973;6974;7087;7088;9335;10766;11530;11531;14516;14517;14518;14519;14520;14521;15115;16670;16671;16672;16673;16674;16932;16933;16934;16935;16936;17746;17826;17827;17828;22106;22107;22108;22109;22110	7308;7309;7838;7839;7840;11961;11962;11963;11964;11965;11966;11967;11968;12120;12121;12122;12123;12124;12125;12126;12127;12128;12129;12130;12131;12132;12133;12134;12135;12136;12137;12363;12364;12365;16341;18828;18829;18830;20197;20198;20199;20200;20201;25167;25168;25169;25170;25171;25172;25173;25174;25175;25176;25177;25178;25179;25180;25181;25182;25183;25184;25185;26188;28916;28917;28918;28919;28…	7308;7839;11962;11967;12120;12127;12135;12363;16341;18829;20201;25170;26188;28919;28923;29415;29416;29422;30827;30977;30982;38605	20;21;247	54;55;56	171;244;301	72;186;275
A0A7I2YQU2;A0A7I2V3U3;A0A7I2YQF8;Q13347;A0A7I2YQT9;A0A7I2YQC8;A0A7I2V685;A0A7I2V640;A0A7P0MRT9;A0A7I2V2M3;A0A7I2V3N2;A0A7I2V607;A0A7I2V613;A0A7I2YQI2;Q5TFK1;A0A7I2V5V8;A0A7I2YQI6;A0A7I2V3K6;A0A7I2V4S8;A0A7I2V4C2;A0A7I2YQP9;A0A7I2YQX4;A0A7I2V3T4;A0A7I2V5E4;A0A7I2YQN1;A0A7I2V391;A0A7I2V415	A0A7I2YQU2;A0A7I2V3U3;A0A7I2YQF8;Q13347;A0A7I2YQT9;A0A7I2YQC8;A0A7I2V685;A0A7I2V640;A0A7P0MRT9;A0A7I2V2M3;A0A7I2V3N2;A0A7I2V607;A0A7I2V613;A0A7I2YQI2;Q5TFK1;A0A7I2V5V8;A0A7I2YQI6;A0A7I2V3K6;A0A7I2V4S8;A0A7I2V4C2;A0A7I2YQP9	11;11;11;11;10;10;10;10;10;10;10;10;10;10;9;9;9;8;8;7;6;2;2;2;2;2;1	11;11;11;11;10;10;10;10;10;10;10;10;10;10;9;9;9;8;8;7;6;2;2;2;2;2;1	11;11;11;11;10;10;10;10;10;10;10;10;10;10;9;9;9;8;8;7;6;2;2;2;2;2;1	Eukaryotic translation initiation factor 3 subunit I	EIF3I	27	11	11	11	61.8	61.8	61.8	30.922	275	275;324;362;325;277;294;299;308;323;347;355;357;383;438;268;270;407;249;252;181;194;91;97;108;127;141;43	0	27.181	0.48022	0.87555	69.009	10	3	Leave out requantified	158860000	107400000	51462000				413	2952;2953;3638;5748;7118;8088;9117;12109;13310;14496;14758	True;True;True;True;True;True;True;True;True;True;True	3018;3019;3716;5886;7280;8283;9331;12426;13655;14863;15131	3745;3746;4606;7212;8993;10196;11507;15330;16834;18289;18603	6608;6609;6610;6611;8106;12590;15744;17820;17821;17822;20155;20156;20157;26574;29250;31844;31845;31846;31847;31848;32416;32417	6608;6610;8106;12590;15744;17822;20157;26574;29250;31847;32416
A0A7I2YQ97;A0A7I2V3W3;A0A7I2V4B3;Q13443;F8WC54;A0AVL1;A0A7I2V5N8;A0A7I2V2Z6;Q13443-2;A0A0J9YY58	A0A7I2YQ97;A0A7I2V3W3;A0A7I2V4B3;Q13443;F8WC54;A0AVL1;A0A7I2V5N8;A0A7I2V2Z6;Q13443-2	3;3;3;3;2;2;2;2;2;1	3;3;3;3;2;2;2;2;2;1	3;3;3;3;2;2;2;2;2;1	Disintegrin and metalloproteinase domain-containing protein 9	ADAM9	10	3	3	3	8.1	8.1	8.1	77.924	707	707;754;850;819;628;712;752;780;655;53	0	3.1959	1.0541	1.7862	41.239	3	2	Plateau	11054000	6229700	4824500				414	2015;9904;16969	True;True;True	2063;10138;17392	2565;12486;21420	4632;21791;21792;37428	4632;21792;37428
A0A7I2V428;C9JLB1;P19338;A0A7I2V3F3;H7BY16;A0A7I2V5M5;A0A7I2V2U7;A0A7I2V349;A0A7I2V506;A0A7I2V699;A0A7I2V2S8;REV__A0A7I2V349;REV__A0A7I2V506;REV__A0A7I2V2U7;REV__A0A7I2V5M5;REV__A0A7I2V428;REV__C9JLB1;REV__A0A7I2V3F3;REV__P19338;REV__H7BY16	A0A7I2V428;C9JLB1;P19338;A0A7I2V3F3;H7BY16;A0A7I2V5M5;A0A7I2V2U7;A0A7I2V349;A0A7I2V506;A0A7I2V699	35;35;35;34;34;32;31;30;30;22;11;1;1;1;1;1;1;1;1;1	35;35;35;34;34;32;31;30;30;22;11;1;1;1;1;1;1;1;1;1	35;35;35;34;34;32;31;30;30;22;11;1;1;1;1;1;1;1;1;1	Nucleolin	NCL	20	35	35	35	39.8	39.8	39.8	74.739	689	689;694;710;695;734;672;626;595;602;616;389;595;602;626;672;689;694;695;710;734	0	323.31	0.45429	0.83781	83.621	48	4	Leave out requantified	3599300000	2352400000	1246900000				415	1045;1202;1203;1683;3396;3397;4427;4773;4774;5551;5777;6065;6294;6295;6683;6684;8351;9084;11057;11333;11562;12043;12168;13522;13523;13574;14705;14706;14861;14862;15247;16154;17031;17050;17051	True;True;True;True;True;True;True;True;True;True;True;True;True;True;True;True;True;True;True;True;True;True;True;True;True;True;True;True;True;True;True;True;True;True;True	1071;1232;1233;1728;1729;3471;3472;4518;4871;4872;5675;5676;5917;6210;6443;6444;6836;6837;8553;9297;11337;11338;11627;11875;12360;12489;13870;13871;13922;15077;15078;15234;15235;15627;16548;17455;17475;17476	1318;1519;1520;2143;2144;2145;4294;4295;4296;5568;5983;5984;5985;5986;6953;6954;6955;7250;7609;7610;7896;7897;8370;8371;10537;10538;11458;13954;13955;14329;14330;14651;15255;15403;17079;17080;17137;18541;18542;18543;18738;18739;19221;19222;19223;19224;20378;20379;21498;21523;21524;21525	2421;2422;2768;2769;2770;3865;3866;3867;3868;3869;3870;3871;7571;7572;7573;7574;7575;7576;7577;7578;7579;9702;9703;10401;10402;10403;10404;10405;10406;10407;10408;10409;10410;10411;10412;12083;12084;12085;12086;12087;12088;12089;12090;12091;12092;12093;12094;12666;13312;13313;13314;13315;13316;13317;13318;13319;13320;13321;13322;13323;13324;13835;13836;14657;14658;14659;14660;14661;14662;18441;18…	2422;2768;2770;3870;7572;7576;9702;10404;10410;12085;12666;13316;13835;13836;14658;14662;18442;20054;24266;24860;25417;26445;26693;29651;29654;29753;32318;32320;32666;32670;33516;35571;37550;37588;37589	22;23		519;618
A0A7I2V430;A0A7I2V4F0;Q92499;A0A7I2V2M5;A0A087X2G1;A0A087WZ71;A0A7I2YQ77;Q92499-3;Q92499-2;A0A7I2V4J3;A0A7I2V421;A0A7I2V5X8;A0A7I2YQD0;A0A7I2V4Q0	A0A7I2V430;A0A7I2V4F0;Q92499;A0A7I2V2M5;A0A087X2G1;A0A087WZ71;A0A7I2YQ77;Q92499-3;Q92499-2;A0A7I2V4J3	23;23;23;22;21;21;20;20;20;14;10;9;4;4	23;23;23;22;21;21;20;20;20;14;10;9;4;4	23;23;23;22;21;21;20;20;20;14;10;9;4;4	ATP-dependent RNA helicase DDX1	DDX1	14	23	23	23	47.6	47.6	47.6	77.86	697	697;734;740;729;636;648;677;612;622;474;358;319;154;160	0	54.435	0.3906	0.71426	35.256	24	13	Leave out requantified	226910000	163060000	63851000				416	1092;2561;2810;2986;3027;3028;3431;3996;4895;4937;5757;5760;5781;5782;6336;7154;10520;10643;11463;13994;14833;14837;15074	True;True;True;True;True;True;True;True;True;True;True;True;True;True;True;True;True;True;True;True;True;True;True	1119;2619;2870;3056;3097;3098;3506;4077;4994;5039;5896;5899;5921;5922;6485;7318;10776;10902;11766;14351;15206;15210;15451	1376;3256;3545;3798;3842;3843;3844;4336;5049;6125;6174;7223;7227;7255;7256;7943;7944;9047;13267;13415;14501;17659;18704;18705;18711;19011	2506;5794;6225;6717;6782;6783;6784;6785;7656;8858;8859;10630;10709;12611;12617;12674;12675;13909;13910;13911;15838;15839;23106;23324;25140;25141;30668;30669;32603;32604;32605;32617;33146	2506;5794;6225;6717;6782;6783;7656;8859;10630;10709;12611;12617;12674;12675;13910;15839;23106;23324;25141;30669;32603;32617;33146
A0A7I2V668;A0A7I2V440;E9PHZ5;P07858;A0A7I2YQK9;A0A7P0NGZ6;E9PQM1;E9PSG5;E9PR21;A0A7I2V4Z9;R4GMQ5;E9PCB3;A0A7I2V302;E9PKQ7;A0A7I2V2J1;E9PNL5;E9PLY3;A0A7I2V367;A0A7I2V4S6	A0A7I2V668;A0A7I2V440;E9PHZ5;P07858;A0A7I2YQK9;A0A7P0NGZ6;E9PQM1;E9PSG5;E9PR21;A0A7I2V4Z9	5;5;5;5;4;4;3;3;3;3;2;1;1;1;1;1;1;1;1	5;5;5;5;4;4;3;3;3;3;2;1;1;1;1;1;1;1;1	5;5;5;5;4;4;3;3;3;3;2;1;1;1;1;1;1;1;1	Cathepsin B;Cathepsin B light chain;Cathepsin B heavy chain	CTSB	19	5	5	5	22.1	22.1	22.1	29.528	267	267;356;371;339;324;338;283;291;320;323;76;110;118;136;139;143;165;192;271	0	9.7153	0.34136	0.62548	68.519	5	3	Median	119370000	61102000	58273000				417	4242;6270;7239;7240;13387	True;True;True;True;True	4326;6419;7404;7405;13733	5328;7868;9150;9151;16920	9289;9290;9291;9292;13784;13785;13786;16020;16021;16022;29397	9291;13785;16020;16021;29397
A0A7I2V5F6;A0A7I2YQA8;A0A7I2V5F1;A0A7I2YQQ0;A0A7I2V5D0;A0A7I2V490;P26358;P26358-2;A0A7I2V311;P26358-3;K7EIZ6;K7EMU8;A0A7I2V3F8;K7EJL0;A0A7I2V2G5	A0A7I2V5F6;A0A7I2YQA8;A0A7I2V5F1;A0A7I2YQQ0;A0A7I2V5D0;A0A7I2V490;P26358;P26358-2;A0A7I2V311;P26358-3	6;6;6;6;6;6;6;6;4;4;1;1;1;1;1	6;6;6;6;6;6;6;6;4;4;1;1;1;1;1	6;6;6;6;6;6;6;6;4;4;1;1;1;1;1	DNA (cytosine-5)-methyltransferase 1	DNMT1	15	6	6	6	9.5	9.5	9.5	127.14	1114	1114;1577;1580;1613;1655;1658;1616;1632;1150;1280;40;89;184;255;263	0	29.178	0.59703	1.0147	26.938	5	2	Leave out requantified	23454000	12616000	10838000				418	770;2108;6856;10066;14585;17489	True;True;True;True;True;True	787;2157;7010;10303;14952;17926	970;2679;8599;12683;18387;22070	1791;1792;1793;1794;4820;15071;22103;22104;32021;32022;38533	1794;4820;15071;22104;32022;38533
A0A7I2YQD8;A0A7I2V4G5;A0A7I2V4X8;A0A7I2V596;A0A7I2YQG7;O75306-2;O75306;A0A7I2V5E2;A0A7I2V5G4;A0A7I2V630;A0A7I2V410;A0A7I2V4W5;A0A7I2V2B9;A0A7I2V3J6;A0A7I2V5D5;A0A7I2V517	A0A7I2YQD8;A0A7I2V4G5;A0A7I2V4X8;A0A7I2V596;A0A7I2YQG7;O75306-2;O75306;A0A7I2V5E2;A0A7I2V5G4;A0A7I2V630;A0A7I2V410;A0A7I2V4W5;A0A7I2V2B9;A0A7I2V3J6;A0A7I2V5D5;A0A7I2V517	6;6;6;6;6;6;6;4;4;4;4;4;4;4;3;3	6;6;6;6;6;6;6;4;4;4;4;4;4;4;3;3	6;6;6;6;6;6;6;4;4;4;4;4;4;4;3;3	NADH dehydrogenase [ubiquinone] iron-sulfur protein 2, mitochondrial	NDUFS2	16	6	6	6	23.7	23.7	23.7	48.768	431	431;437;438;478;484;457;463;334;341;372;386;407;407;423;212;253	0	13.531	0.42935	0.71771	180.67	8	6	Median	114030000	38554000	75474000				419	1328;10434;11223;12639;15424;15843	True;True;True;True;True;True	1367;10687;11514;12967;15808;16236	1699;13162;14179;14180;15976;19436;19437;19968	3068;22936;24607;24608;27692;33844;33845;33846;33847;34829	3068;22936;24607;27692;33847;34829
A0A7I2V4L6;O15498	A0A7I2V4L6;O15498	1;1	1;1	1;1	Synaptobrevin homolog YKT6	YKT6	2	1	1	1	4.7	4.7	4.7	21.713	191	191;198	0.00081867	1.7017	NaN	NaN	NaN	1	0	Median	6944200	4443800	2500400				420	13227	TRUE	13570	16715	29005	29005
A0A7I2V4L7;B1ANR0;Q13310-2;Q13310;Q13310-3;A0A7I2V5W9;H0Y5F5;A0A7I2V598;H0YEU6;A0A7I2V4V6;B1ANR1;H0YCC8;H0Y6X6;H0YER0	A0A7I2V4L7;B1ANR0;Q13310-2;Q13310;Q13310-3;A0A7I2V5W9;H0Y5F5;A0A7I2V598	19;19;19;19;19;16;15;15;9;7;5;4;3;2	8;8;8;8;8;7;7;7;5;3;1;2;2;1	8;8;8;8;8;7;7;7;5;3;1;2;2;1	Polyadenylate-binding protein;Polyadenylate-binding protein 4	PABPC4	14	19	8	8	36.1	15.8	15.8	66.499	601	601;615;631;644;660;598;550;584;370;354;129;197;195;68	0	11.04	0.92257	1.6383	26.974	9	5	Leave out requantified	84567000	48870000	35697000				421	946;1019;1222;1904;3612;5090;5550;5553;8065;8246;8323;9156;10783;11123;12858;13566;13589;13667;17088	False;False;False;False;True;True;False;True;False;True;True;True;False;True;False;False;True;False;False	968;1044;1252;1951;3690;5196;5674;5678;8258;8444;8525;9370;11047;11405;13192;13914;13937;14017;17513	1192;1288;1543;1544;2433;4573;6364;6952;6957;10167;10398;10504;11553;13593;14037;16245;17128;17155;17156;17264;17265;21569;21570	2180;2181;2365;2366;2367;2368;2369;2809;2810;2811;2812;2813;4387;8044;8045;8046;11026;12080;12081;12082;12097;17775;18173;18386;20229;23627;24398;28157;28158;29736;29737;29738;29739;29782;29783;29997;29998;29999;30000;30001;30002;37658;37659	2180;2366;2810;4387;8045;11026;12081;12097;17775;18173;18386;20229;23627;24398;28158;29739;29783;29998;37658	24		110
F8W1I6;A0A7I2V4Y9;Q13561;Q13561-3;Q13561-2;A8K8J9;A0A7I2V4H4;F8VW18;A0A7I2V390;H0YI98;H0YHL1;F8VRV7;A0A7I2V5R4	F8W1I6;A0A7I2V4Y9;Q13561;Q13561-3;Q13561-2;A8K8J9;A0A7I2V4H4;F8VW18;A0A7I2V390;H0YI98	8;8;8;8;8;7;7;6;6;5;3;2;1	8;8;8;8;8;7;7;6;6;5;3;2;1	8;8;8;8;8;7;7;6;6;5;3;2;1	Dynactin subunit 2	DCTN2	13	8	8	8	42.2	42.2	42.2	34.258	315	315;378;401;403;406;314;379;278;296;268;128;152;76	0	31.658	0.62322	0.98292	52.665	11	3	Leave out requantified	66741000	36475000	30267000				422	2042;9616;9617;9626;9651;14912;15569;16912	True;True;True;True;True;True;True;True	2091;9840;9841;9850;9875;15286;15956;17334	2598;12132;12133;12134;12146;12174;18802;18803;19617;21353;21354	4679;21235;21236;21237;21238;21239;21240;21260;21261;21302;32772;32773;34149;37299;37300;37301;37302	4679;21235;21239;21261;21302;32772;34149;37299
A0A7I2V5Y7;A0A7I2V535;Q15233;Q15233-2;A0A7I2V4J2;A0A7P0MRW0;A0A7I2V4K9;A0A7I2V4N2;A0A7I2V464;H7C367;C9JYS8;C9IZL7;C9J4X2;A0A7I2YQK8	A0A7I2V5Y7;A0A7I2V535;Q15233;Q15233-2;A0A7I2V4J2;A0A7P0MRW0;A0A7I2V4K9;A0A7I2V4N2;A0A7I2V464;H7C367	22;22;22;21;20;18;17;15;15;12;10;6;2;1	22;22;22;21;20;18;17;15;15;12;10;6;2;1	21;21;21;20;19;17;17;14;14;11;10;5;2;1	Non-POU domain-containing octamer-binding protein	NONO	14	22	22	21	54.2	54.2	52.5	54.826	476	476;501;471;382;468;515;411;360;360;234;247;207;124;130	0	109.43	0.58705	1.0858	41.382	26	3	Leave out requantified	926170000	571210000	354960000				423	180;181;1080;1081;1922;2250;2251;3867;4548;4581;4752;5289;5875;5876;6472;6798;9180;10556;10635;12392;12803;15104	True;True;True;True;True;True;True;True;True;True;True;True;True;True;True;True;True;True;True;True;True;True	184;185;1107;1108;1969;2303;2304;3948;4643;4677;4850;5405;6019;6020;6622;6952;9395;10814;10895;12715;13135;15483	234;235;1364;1365;2456;2861;2862;2863;4896;5714;5754;5755;5958;5959;6619;6620;7383;7384;8102;8516;11589;11590;13313;13405;13406;15663;16175;19049	428;429;430;431;432;433;2491;2492;2493;4432;4433;4434;5118;5119;5120;5121;5122;5123;5124;8608;8609;9949;9950;10025;10026;10027;10028;10359;10360;10361;10362;10363;10364;10365;11496;11497;11498;11499;11500;11501;12924;12925;14187;14935;20290;20291;20292;23170;23171;23172;23173;23311;23312;23313;27153;28033;33222	429;430;2492;2493;4434;5122;5123;8609;9950;10028;10359;11501;12924;12925;14187;14935;20292;23170;23312;27153;28033;33222
A0A7I2V539;P30419;B7Z8J4;A0A7I2V4Y5;A0A7I2V3U5;A0A7I2V3X4;P30419-2;K7EN82;K7EN42;A0A7I2V3M5;Q5VUC6;O60551	A0A7I2V539;P30419;B7Z8J4;A0A7I2V4Y5;A0A7I2V3U5;A0A7I2V3X4;P30419-2	5;5;4;4;4;4;3;2;2;2;1;1	5;5;4;4;4;4;3;2;2;2;1;1	5;5;4;4;4;4;3;2;2;2;1;1	Glycylpeptide N-tetradecanoyltransferase 1	NMT1	12	5	5	5	13	13	13	56.568	494	494;496;137;198;393;478;416;72;88;88;485;498	0	154.84	0.6438	1.0998	22.209	7	5	Median	50110000	29393000	20717000				424	835;5528;5675;6362;14489	True;True;True;True;True	853;5649;5809;6511;14856	1049;1050;6919;6920;7117;7974;7975;18280	1921;1922;1923;1924;1925;1926;1927;12019;12020;12413;13959;13960;31831	1927;12019;12413;13960;31831
A0A7I2V5B1;Q6IBS0;A0A7I2V2U8;A0A7I2V5D3;H0Y858;D6RG15;H7C5I2;Q9NR96-4	A0A7I2V5B1;Q6IBS0;A0A7I2V2U8;A0A7I2V5D3;H0Y858;D6RG15	4;4;3;3;3;2;1;1	4;4;3;3;3;2;1;1	4;4;3;3;3;2;1;1	Twinfilin-2	TWF2	8	4	4	4	24.7	24.7	24.7	28.366	251	251;349;296;318;1186;254;55;1056	0	5.8416	0.6796	1.0743	1.9041	4	2	Median	19655000	12245000	7410100				425	7036;8453;9557;14729	True;True;True;True	7194;8655;9780;15101	8864;10672;12055;18569	15488;18682;21095;32354	15488;18682;21095;32354
A0A7I2V5C6;A0A7I2V5H2;A0A7I2YQT2;Q5JRX3;A0A7I2YQX5;Q5JRX3-2;A0A0A0MRX9;A0A7I2V397;Q5JRX3-3;A0A7I2V4N3;A0A7I2V3B6;A0A7I2V3X0;H0Y7L7;A0A7I2V5R2;H0Y4F7;A0A7I2V449;B1APQ0;B1APQ1;B4DEU0;A0A7I2V5K2	A0A7I2V5C6;A0A7I2V5H2;A0A7I2YQT2;Q5JRX3;A0A7I2YQX5;Q5JRX3-2;A0A0A0MRX9;A0A7I2V397;Q5JRX3-3;A0A7I2V4N3;A0A7I2V3B6;A0A7I2V3X0	15;15;15;15;14;14;13;13;12;11;11;9;5;4;4;3;2;1;1;1	15;15;15;15;14;14;13;13;12;11;11;9;5;4;4;3;2;1;1;1	15;15;15;15;14;14;13;13;12;11;11;9;5;4;4;3;2;1;1;1	Presequence protease, mitochondrial	PITRM1	20	15	15	15	25.3	25.3	25.3	112.06	992	992;995;1021;1037;996;1038;832;971;939;486;926;777;259;551;596;308;184;86;171;204	0	24.149	0.2946	0.46888	49.681	10	8	Median	56600000	46086000	10514000				426	1805;2274;4188;5132;6121;7171;7343;7483;9075;9664;10127;10880;14260;14855;15235	True;True;True;True;True;True;True;True;True;True;True;True;True;True;True	1851;2327;4272;5240;6267;7335;7511;7652;9288;9888;10364;11151;14622;15228;15615	2296;2889;5266;6420;7682;9066;9275;9439;11448;12192;12757;13716;17990;18731;19208	4139;5174;9193;11131;13450;15869;16245;16521;20037;21332;21333;22229;23839;23840;23841;31320;32652;33489;33490;33491	4139;5174;9193;11131;13450;15869;16245;16521;20037;21332;22229;23841;31320;32652;33489
A0A7I2YQ87;A0A7I2V5H3;O75569-3;O75569-2;O75569;A0A7I2V315;A0A7I2V2P4;F8WEG8;G5E9Q4;A0A7I2V5C2;A0A7I2V3L6;C9JMM3;A0A7I2V593;B4DJC7;A0A7I2V2I8;A0A7I2V3J2	A0A7I2YQ87;A0A7I2V5H3;O75569-3;O75569-2;O75569;A0A7I2V315;A0A7I2V2P4;F8WEG8;G5E9Q4;A0A7I2V5C2;A0A7I2V3L6;C9JMM3;A0A7I2V593	4;4;4;4;4;3;3;3;3;3;3;3;2;1;1;1	4;4;4;4;4;3;3;3;3;3;3;3;2;1;1;1	4;4;4;4;4;3;3;3;3;3;3;3;2;1;1;1	Interferon-inducible double-stranded RNA-dependent protein kinase activator A	PRKRA	16	4	4	4	32.2	32.2	32.2	19.52	177	177;191;288;302;313;56;94;95;105;106;106;127;94;200;228;229	0	5.3652	0.74628	1.1193	25.333	4	1	Leave out requantified	14288000	8462300	5825400				427	69;11483;13110;17068	True;True;True;True	70;11788;13448;17493	85;14529;16555;21544	149;25197;28726;28727;37620;37621	149;25197;28726;37620
G3V4F7;A0A7P0PJI2;G3V480;A0A7I2V5K0;P61011-2;P61011;A0A7I2V584;A0A7I2V5S0	G3V4F7;A0A7P0PJI2;G3V480;A0A7I2V5K0;P61011-2;P61011;A0A7I2V584;A0A7I2V5S0	4;4;4;4;4;4;3;2	4;4;4;4;4;4;3;2	4;4;4;4;4;4;3;2	Signal recognition particle 54 kDa protein	SRP54	8	4	4	4	13.9	13.9	13.9	48.67	440	440;445;447;474;455;504;339;230	0	14.042	0.55631	0.83385	24.605	3	2	Median	17054000	12718000	4336100				428	4858;5638;7841;11983	True;True;True;True	4957;5767;8026;12299	6082;7067;9900;15178	10565;12320;17301;26310;26311	10565;12320;17301;26311
A0A7I2V5L3;P40429;A0A7I2V2L9;M0QYS1;Q8J015;Q6NVV1;M0QZU1;A0A096LPE0	A0A7I2V5L3;P40429;A0A7I2V2L9;M0QYS1;Q8J015;Q6NVV1	7;7;6;6;5;4;1;1	7;7;6;6;5;4;1;1	7;7;6;6;5;4;1;1	60S ribosomal protein L13a;Putative 60S ribosomal protein L13a protein RPL13AP3	RPL13A;RPL13a;RPL13AP3	8	7	7	7	29.8	29.8	29.8	21.716	188	188;203;198;210;142;102;46;48	0	10.574	0.6127	1.2114	53.976	6	1	Leave out requantified	272140000	171990000	100150000				429	535;2059;9514;10940;16209;16210;17688	True;True;True;True;True;True;True	548;2108;9735;11215;16607;16608;18132	678;2617;12002;13798;20454;20455;22322	1234;4722;21004;23978;23979;35712;35713;35714;35715;35716;35717;38961;38962	1234;4722;21004;23978;35714;35717;38962
A0A7I2V5T4;Q99798;A0A7I2V3U0;A0A7I2V586;A0A7I2V3F1;A2A274;A0A7I2V5A1;A0A7I2V614;A0A7I2V538;A0A7I2V5W7;A0A7I2V3C8;A0A7I2V6A6;A0A7I2V4I8;A0A7I2V3U7;A0A7I2V5U4;A0A7I2V2Y4	A0A7I2V5T4;Q99798;A0A7I2V3U0;A0A7I2V586;A0A7I2V3F1;A2A274;A0A7I2V5A1;A0A7I2V614;A0A7I2V538	24;24;23;23;23;23;22;21;12;9;9;9;8;5;1;1	24;24;23;23;23;23;22;21;12;9;9;9;8;5;1;1	24;24;23;23;23;23;22;21;12;9;9;9;8;5;1;1	Aconitate hydratase, mitochondrial	ACO2	16	24	24	24	45.4	45.4	45.4	84.898	775	775;780;725;747;788;805;716;731;487;324;324;422;288;160;80;92	0	177.42	0.50558	0.92041	45.696	28	8	Leave out requantified	470920000	312480000	158440000				430	937;2626;2687;2807;2808;3110;4975;4976;5719;5752;8183;8645;10176;11015;11046;11804;12024;13979;15951;15952;16003;16004;16301;17321	True;True;True;True;True;True;True;True;True;True;True;True;True;True;True;True;True;True;True;True;True;True;True;True	959;2685;2747;2867;2868;3182;5078;5079;5856;5890;8380;8852;10414;11292;11324;12118;12341;14336;16344;16345;16397;16398;16703;17754	1180;3334;3402;3403;3542;3543;3944;6217;6218;7179;7216;10319;10905;12818;13898;13899;13935;13936;14951;15232;17641;17642;20102;20103;20184;20185;20576;21863	2162;5923;5924;6019;6020;6021;6222;6223;6945;10770;10771;10772;10773;10774;10775;12539;12594;18027;18028;18029;19044;22323;24168;24169;24170;24171;24172;24173;24174;24175;24235;24236;24237;24238;24239;25911;26403;30641;30642;30643;30644;35069;35070;35071;35072;35073;35074;35227;35228;35229;35943;35944;35945;35946;38144;38145	2162;5923;6019;6222;6223;6945;10770;10773;12539;12594;18027;19044;22323;24171;24235;25911;26403;30642;35069;35074;35228;35229;35943;38144
A0A7I2V620;E9PH64;Q9Y6M9;A0A3B3IT57;E7EWZ0;E9PF49;A0A7I2YQN0	A0A7I2V620;E9PH64;Q9Y6M9;A0A3B3IT57;E7EWZ0;E9PF49	4;4;4;3;3;3;1	4;4;4;3;3;3;1	4;4;4;3;3;3;1	NADH dehydrogenase [ubiquinone] 1 beta subcomplex subunit 9	NDUFB9	7	4	4	4	35.2	35.2	35.2	19.638	162	162;168;179;138;178;221;47	0	5.7944	0.39494	0.73167	66.144	5	1	Leave out requantified	22077000	15106000	6971500				431	580;1277;12269;16823	True;True;True;True	592;1313;12591;17245	731;732;1636;15522;21257	1323;1324;1325;2984;26912;37137	1323;2984;26912;37137
E7EUU4;A0A7I2Y1C3;Q04637-3;Q04637;Q04637-8;Q04637-9;E7EX73;E9PGM1;Q04637-6;Q04637-7;Q04637-5;Q04637-4;C9JF13;C9J6B6;C9J2Z7;C9K073;H7C044;A0A6Q8PFB2;C9JWH7;C9J556;C9JSU8;H7C0V6;C9JWW9;A0A0A0MSA7;A0A804HJV5;A0A0U1RQK7;O43432-4;O43432;O43432-3;C9JIH5;C9JWH9;REV__Q8NEG2-2;REV__F5H7J8;C9JHW9;REV__Q8NEG2;REV__C9JQZ6;REV__J3KQX6	E7EUU4;A0A7I2Y1C3;Q04637-3;Q04637;Q04637-8;Q04637-9;E7EX73;E9PGM1;Q04637-6;Q04637-7;Q04637-5;Q04637-4	21;21;21;21;21;21;20;20;20;20;20;20;10;9;8;8;5;4;2;2;2;2;2;2;2;2;2;2;2;1;1;1;1;1;1;1;1	21;21;21;21;21;21;20;20;20;20;20;20;10;9;8;8;5;4;2;2;2;2;2;2;2;2;2;2;2;1;1;1;1;1;1;1;1	21;21;21;21;21;21;20;20;20;20;20;20;10;9;8;8;5;4;2;2;2;2;2;2;2;2;2;2;2;1;1;1;1;1;1;1;1	Eukaryotic translation initiation factor 4 gamma 1	EIF4G1	37	21	21	21	19.6	19.6	19.6	171.64	1560	1560;1577;1559;1599;1600;1606;1436;1513;1403;1404;1435;1512;903;757;833;869;226;525;127;143;163;180;285;1621;1640;1774;1305;1585;1591;87;143;153;157;160;295;324;340	0	98.529	0.65088	1.1865	27.239	24	2	Leave out requantified	304440000	181400000	123040000				432	862;1142;1452;3317;3456;4095;4945;5057;5691;6049;6425;7488;8073;9463;9735;9933;10525;13980;14507;14598;16200	True;True;True;True;True;True;True;True;True;True;True;True;True;True;True;True;True;True;True;True;True	881;1170;1492;3392;3531;4176;5047;5162;5828;6194;6575;7657;8266;9683;9961;10167;10781;14337;14874;14965;14966;16598	1080;1435;1849;4198;4369;5160;6183;6326;7150;7590;7591;8044;8045;9445;10175;11942;12270;12522;12523;13272;17643;18300;18404;18405;18406;20441	1973;2618;2619;3328;7372;7709;9052;9053;10719;10720;10968;10969;10970;12486;13281;13282;13283;13284;13285;14076;14077;14078;14079;14080;14081;16527;17783;17784;20916;20917;21452;21847;21848;21849;21850;23111;30645;31873;32053;32054;32055;32056;32057;35682;35683	1973;2619;3328;7372;7709;9052;10719;10970;12486;13284;14081;16527;17784;20917;21452;21849;23111;30645;31873;32053;35682
J3QR09;J3KTE4;A0A7I2YQG2;P84098;A0A7I2V638;A0A7I2V4U6;A0A7I2V2L0;A0A7I2V512	J3QR09;J3KTE4;A0A7I2YQG2;P84098;A0A7I2V638;A0A7I2V4U6;A0A7I2V2L0;A0A7I2V512	7;7;7;7;4;4;4;4	7;7;7;7;4;4;4;4	7;7;7;7;4;4;4;4	Ribosomal protein L19;60S ribosomal protein L19	RPL19	8	7	7	7	23.8	23.8	23.8	23.134	193	193;194;216;196;48;95;109;110	0	36.574	0.80483	1.4469	48.194	10	5	Leave out requantified	587120000	330920000	256210000				433	6998;8490;8499;8759;8908;9523;17203	True;True;True;True;True;True;True	7155;8695;8704;8966;9119;9744;17631	8804;8805;10719;10729;10730;11039;11227;12011;21711;21712	15387;15388;15389;18757;18769;18770;18771;19259;19260;19634;21019;21020;37900;37901;37902;37903;37904	15388;18757;18769;19259;19634;21020;37903
A0A7I2YQN2;O60506-3;A0A7I2V4Z0;O60506-4;A0A7I2V346;A0A7I2YQV8;A0A7I2V5Q6;B7Z645;O60506-5;F6UXX1;A0A7I2V4J0;H0YAA0	A0A7I2YQN2;O60506-3;A0A7I2V4Z0;O60506-4;A0A7I2V346;A0A7I2YQV8;A0A7I2V5Q6;B7Z645;O60506-5	27;27;26;25;23;21;20;19;15;13;9;1	1;1;0;1;1;1;0;1;1;0;0;1	1;1;0;1;1;1;0;1;1;0;0;1	Heterogeneous nuclear ribonucleoprotein Q	SYNCRIP	12	27	1	1	51	1.8	1.8	62.527	561	561;562;545;527;524;465;337;464;410;185;165;97	0.0089702	1.0052	NaN	NaN	NaN	1	0	Median	26029000	15088000	10941000				434	736;830;831;1668;2790;2799;3068;3270;3271;3600;5521;6563;8771;8972;9458;9459;11268;12935;14914;15069;15908;16515;17007;17008;17200;17462;17463	False;False;False;False;False;False;False;False;False;False;False;True;False;False;False;False;False;False;False;False;False;False;False;False;False;False;False	754;848;849;1710;1711;1712;2850;2859;3139;3344;3345;3678;5642;6714;8978;9185;9678;9679;11560;13272;15288;15446;16301;16928;17430;17431;17628;17898;17899	933;1043;1044;2119;2120;2121;2122;2123;3523;3533;3534;3891;3892;4145;4146;4559;6911;6912;8214;11054;11322;11936;11937;14238;14239;16344;18805;18806;19005;20047;20865;21468;21469;21708;22038;22039	1723;1912;1913;3825;3826;3827;3828;3829;3830;6196;6211;6212;6213;6865;6866;6867;6868;6869;6870;7287;7288;7289;8028;12004;12005;12006;14384;19298;19299;19300;19301;19831;19832;20902;20903;20904;24707;24708;24709;24710;28339;28340;28341;28342;32775;32776;32777;32778;32779;33133;34970;34971;34972;36485;37511;37512;37513;37895;37896;37897;38462;38463;38464;38465;38466	1723;1912;1913;3825;6196;6211;6869;7288;7289;8028;12004;14384;19298;19831;20903;20904;24710;28342;32776;33133;34971;36485;37511;37513;37895;38463;38466	25;26		7;9
A0A7I2YQN9;Q13283;A0A7I2V5M7;A0A7I2V651;A0A7I2YQU8;A0A7P0P2U7;E5RIF8;E5RH42;E5RJU8;Q13283-2;A0A7I2YQH0;A0A7I2V2S5;A0A7I2V494;A0A7I2YQB1;A0A7I2V565;A0A7I2YQF2;A0A7I2V5H1;A0A7I2V2V1;E5RH00;A0A7I2V533;A0A7I2V4D8;A0A7I2V4Y8;A0A7I2YQQ8;A0A7I2V3C4;A0A7I2YQM1;A0A7I2V326;A0A7I2V548	A0A7I2YQN9;Q13283;A0A7I2V5M7;A0A7I2V651;A0A7I2YQU8;A0A7P0P2U7	11;11;10;8;8;8;4;4;4;4;3;3;2;2;2;2;2;2;1;1;1;1;1;1;1;1;1	11;11;10;8;8;8;4;4;4;4;3;3;2;2;2;2;2;2;1;1;1;1;1;1;1;1;1	11;11;10;8;8;8;4;4;4;4;3;3;2;2;2;2;2;2;1;1;1;1;1;1;1;1;1	Ras GTPase-activating protein-binding protein 1	G3BP1	27	11	11	11	42.3	42.3	42.3	47.987	426	426;466;476;304;334;367;106;117;153;122;134;170;54;61;74;85;114;151;37;37;49;56;63;66;102;110;158	0	55.239	0.54184	0.98698	34.609	13	5	Leave out requantified	184480000	132510000	51970000				435	4949;5223;7101;7827;9865;11331;11560;12663;13175;14185;16746	True;True;True;True;True;True;True;True;True;True;True	5051;5336;7263;8012;10096;11625;11872;11873;12991;13514;14546;17165	6187;6531;8966;9885;12432;12433;12434;14326;14327;14647;14648;14649;16004;16635;17899;17900;21160;21161	10725;11322;11323;15698;17278;21698;21699;21700;21701;24850;24851;24852;24853;25412;25413;25414;25415;27742;28857;31123;31124;31125;31126;31127;31128;31129;31130;31131;31132;36987;36988;36989	10725;11322;15698;17278;21699;24851;25412;27742;28857;31124;36988
A0A7N4I394;O75400-2;O75400-3;O75400;H0YG38;F5H578;H7C2N3	A0A7N4I394;O75400-2;O75400-3;O75400	5;5;5;5;2;2;1	5;5;5;5;2;2;1	5;5;5;5;2;2;1	Pre-mRNA-processing factor 40 homolog A	PRPF40A	7	5	5	5	6.7	6.7	6.7	112.4	994	994;930;939;957;367;463;157	0	39.69	0.64459	1.1452	15.953	5	0	Leave out requantified	61106000	36333000	24773000				436	5165;11765;13099;14311;15866	True;True;True;True;True	5277;12079;13437;14674;16259	6459;14902;16542;18058;19994	11184;11185;11186;25816;25817;28698;28699;31429;31430;34876;34877	11186;25817;28699;31430;34877
G5E9W7;A0A7P0MKV3;P82650;H7C5L9;H7C5F2;H7C5H3;P82650-2	G5E9W7;A0A7P0MKV3;P82650;H7C5L9;H7C5F2;H7C5H3;P82650-2	4;4;4;3;2;2;2	4;4;4;3;2;2;2	4;4;4;3;2;2;2	28S ribosomal protein S22, mitochondrial	MRPS22	7	4	4	4	14.4	14.4	14.4	36.805	319	319;359;360;121;165;200;168	0	7.7664	0.49252	0.7759	60.914	4	2	Median	22822000	15777000	7045200				437	7740;9774;10674;17789	True;True;True;True	7917;10003;10934;18237	9767;12321;13458;22451	17071;21537;21538;23399;39200	17071;21537;23399;39200
A0A7P0MQR8;H3BPE1;H3BQK9;Q9UPN3-5;Q9UPN3;A0A804HL78;H0Y390;A0A590UJG2;Q9UPN3-4;Q9UPN3-3;Q9UPN3-2	A0A7P0MQR8;H3BPE1;H3BQK9;Q9UPN3-5;Q9UPN3;A0A804HL78;H0Y390;A0A590UJG2;Q9UPN3-4;Q9UPN3-3;Q9UPN3-2	2;2;2;2;2;1;1;1;1;1;1	2;2;2;2;2;1;1;1;1;1;1	2;2;2;2;2;1;1;1;1;1;1	Microtubule-actin cross-linking factor 1, isoforms 1/2/3/5	MACF1	11	2	2	2	0.4	0.4	0.4	837.95	7385	7385;7555;7592;5938;7388;2276;4434;5379;5300;5374;5430	0.0045558	1.2664	0.28627	0.45053	153.26	2	1	Median	8905100	6555300	2349800				438	3891;7342	True;True	3972;7510	4921;9274	8653;16244	8653;16244		57		5900
A0A7P0TAC8;A0A7P0TAS0;A0A7P0TB73;A0A7P0T7V2;A0A7P0Z4F5;A0A7P0TAC0;A0A7P0T8S7;A0A7P0T9W6;A0A7P0Z4D0;A0A7P0T9J0;A0A7P0Z4F1;A0A7P0TAU8;Q9Y6K5	A0A7P0TAC8;A0A7P0TAS0;A0A7P0TB73;A0A7P0T7V2;A0A7P0Z4F5;A0A7P0TAC0;A0A7P0T8S7;A0A7P0T9W6;A0A7P0Z4D0;A0A7P0T9J0;A0A7P0Z4F1;A0A7P0TAU8;Q9Y6K5	1;1;1;1;1;1;1;1;1;1;1;1;1	1;1;1;1;1;1;1;1;1;1;1;1;1	1;1;1;1;1;1;1;1;1;1;1;1;1	2-5-oligoadenylate synthase 3	OAS3	13	1	1	1	1.7	1.7	1.7	80.226	723	723;724;771;846;928;971;1036;1061;1062;1089;1120;1130;1087	0.00042337	1.9307	NaN	NaN	NaN	1	1	Median	10645000	5306700	5338700				439	9734	TRUE	9960	12269	21451	21451
A0A7P0TB68;A0A7P0Z450;A0A7P0T9N9;A0A7P0TB58;Q9H9W4;A0A7P0T7Z1;A0A7P0T8U3;A0A7P0T871;Q9H845	A0A7P0TB68;A0A7P0Z450;A0A7P0T9N9;A0A7P0TB58;Q9H9W4;A0A7P0T7Z1;A0A7P0T8U3;A0A7P0T871;Q9H845	1;1;1;1;1;1;1;1;1	1;1;1;1;1;1;1;1;1	1;1;1;1;1;1;1;1;1	Acyl-CoA dehydrogenase family member 9, mitochondrial	ACAD9	9	1	1	1	10.7	10.7	10.7	25.541	234	234;240;388;476;498;626;643;660;621	0	9.2292	NaN	NaN	NaN	1	0	Median	11909000	7910600	3998400				440	8899	TRUE	9110	11215	19598;19599;19600	19599
A0A7P0T8N0;A0A7P0T977;A0A7P0T9I1;A0A7P0TBB8;A0A7P0TA65;A0A7P0T952;H0YJJ9;A0A7P0TB15;A0A7P0T9T1;A0A7P0Z462;A0A7P0Z3Z7;A0A7P0T838;A0A7P0TAS8;A0A7P0TBE4;H0YJF7;A0A7P0TAA6;A0A7P0TA16;A0A7P0T824;A0A7P0Z445;Q99986;A0A7P0T8Z5;A0A7P0T8M0;A0A7P0Z4C8;A0A7P0T832;A0A7P0T9B1;H0YJ50;A0A7P0TB08;A0A7P0T814;A0A7P0T9C6;A0A7P0T925;A0A7P0TBI6;A0A7P0Z4A4;A0A7P0T9E5	A0A7P0T8N0;A0A7P0T977;A0A7P0T9I1;A0A7P0TBB8;A0A7P0TA65;A0A7P0T952;H0YJJ9;A0A7P0TB15;A0A7P0T9T1;A0A7P0Z462;A0A7P0Z3Z7;A0A7P0T838;A0A7P0TAS8;A0A7P0TBE4;H0YJF7;A0A7P0TAA6;A0A7P0TA16;A0A7P0T824;A0A7P0Z445;Q99986;A0A7P0T8Z5;A0A7P0T8M0;A0A7P0Z4C8;A0A7P0T832;A0A7P0T9B1;H0YJ50;A0A7P0TB08;A0A7P0T814;A0A7P0T9C6;A0A7P0T925;A0A7P0TBI6;A0A7P0Z4A4;A0A7P0T9E5	2;2;2;2;2;2;2;2;2;2;2;2;2;2;2;2;2;2;2;2;1;1;1;1;1;1;1;1;1;1;1;1;1	2;2;2;2;2;2;2;2;2;2;2;2;2;2;2;2;2;2;2;2;1;1;1;1;1;1;1;1;1;1;1;1;1	2;2;2;2;2;2;2;2;2;2;2;2;2;2;2;2;2;2;2;2;1;1;1;1;1;1;1;1;1;1;1;1;1	Serine/threonine-protein kinase VRK1	VRK1	33	2	2	2	6.2	6.2	6.2	40.676	356	356;362;372;375;393;393;394;394;394;395;395;395;403;413;420;437;442;444;448;396;99;101;161;170;172;228;244;249;302;314;321;366;395	0.00042176	1.9135	NaN	NaN	NaN	1	0	Median	4542600	3240200	1302400				441	2674;16178	True;True	2734;16572	3388;20407	6002;35626	6002;35626
A0A7P0T896;A0A7P0T839;A0A7P0TBL3;A0A7P0Z4K4;A0A7P0T843;A0A7P0TA15;A0A7P0T8E8;A0A7P0TB19;Q13356;Q13356-2	A0A7P0T896;A0A7P0T839;A0A7P0TBL3;A0A7P0Z4K4;A0A7P0T843;A0A7P0TA15;A0A7P0T8E8;A0A7P0TB19;Q13356;Q13356-2	1;1;1;1;1;1;1;1;1;1	1;1;1;1;1;1;1;1;1;1	1;1;1;1;1;1;1;1;1;1	Peptidyl-prolyl cis-trans isomerase-like 2	PPIL2	10	1	1	1	9.6	9.6	9.6	28.777	250	250;305;415;499;510;549;573;614;520;527	0.000815	1.6662	NaN	NaN	NaN	1	1	Median	1401200	1162200	238990				442	11891	TRUE	12207	15058	26105;26106	26106
A0A7P0T882;A0A7P0T850;A0A7P0T9X2;A0A7P0Z4I2;B4DR67;A0A7P0TAL2;A0A7P0T9C7;A0A7P0T901;A0A7P0TB27;A0A7P0T9B8;Q9Y673;A0A7P0TA98;A0A7P0TAI2;A0A7P0T8X9;Q9Y673-2	A0A7P0T882;A0A7P0T850;A0A7P0T9X2;A0A7P0Z4I2;B4DR67;A0A7P0TAL2;A0A7P0T9C7;A0A7P0T901;A0A7P0TB27;A0A7P0T9B8;Q9Y673;A0A7P0TA98;A0A7P0TAI2;A0A7P0T8X9;Q9Y673-2	2;2;2;2;2;2;2;2;2;2;2;1;1;1;1	2;2;2;2;2;2;2;2;2;2;2;1;1;1;1	2;2;2;2;2;2;2;2;2;2;2;1;1;1;1	Dolichyl-phosphate beta-glucosyltransferase	ALG5	15	2	2	2	19.9	19.9	19.9	18.88	171	171;189;209;228;230;259;286;291;304;310;324;79;88;251;294	0	17.917	0.41237	0.62647	50.862	2	1	Median	6173500	3671400	2502100				443	2994;12295	True;True	3064;12617	3807;15550	6731;26957;26958	6731;26957
A0A7P0TBG4;A0A7P0TBI0;A0A7P0Z4P2;A0A7P0Z4N2;A0A7P0Z434;A0A7P0TAR0;A0A7P0T868;Q9NY61	A0A7P0TBG4;A0A7P0TBI0;A0A7P0Z4P2;A0A7P0Z4N2;A0A7P0Z434;A0A7P0TAR0;A0A7P0T868;Q9NY61	1;1;1;1;1;1;1;1	1;1;1;1;1;1;1;1	1;1;1;1;1;1;1;1	Protein AATF	AATF	8	1	1	1	6.2	6.2	6.2	31.866	288	288;373;397;474;503;536;540;560	0	2.2322	NaN	NaN	NaN	1	0	Median	4900400	4039500	860930				444	1117	TRUE	1144	1402	2543	2543
M0QX51;A0A7P0TBC8;A0A7P0T893;O43823	M0QX51;A0A7P0TBC8;A0A7P0T893;O43823	1;1;1;1	1;1;1;1	1;1;1;1	A-kinase anchor protein 8	AKAP8	4	1	1	1	3	3	3	39.446	364	364;372;679;692	0.00042105	1.9066	NaN	NaN	NaN	1	0	Median	3531600	2757600	773990				445	11982	TRUE	12298	15177	26309	26309
A0A7P0T8C6;Q7Z2W4-2;Q7Z2W4;C9J6P4;Q7Z2W4-3	A0A7P0T8C6;Q7Z2W4-2;Q7Z2W4;C9J6P4;Q7Z2W4-3	5;5;5;4;4	5;5;5;4;4	5;5;5;4;4	Zinc finger CCCH-type antiviral protein 1	ZC3HAV1	5	5	5	5	11.5	11.5	11.5	85.195	757	757;699;902;1024;624	0	40.799	0.69772	1.1035	44.445	5	1	Leave out requantified	24000000	15789000	8211300				446	1657;13374;13759;14141;15946	True;True;True;True;True	1699;13720;14112;14501;16339	2107;16907;17378;17849;20096	3804;3805;29375;30183;31032;31033;35055;35056	3805;29375;30183;31032;35056
A0A7P0T8Z7;A0A7P0TBI9;A0A7P0Z4A2;A0A7P0Z4A5;A0A7P0T8D4;A0A7P0T8S8;A0A7P0T8Z2;A0A7P0T8C7;Q9Y5X1;A0A7P0T8M2	A0A7P0T8Z7;A0A7P0TBI9;A0A7P0Z4A2;A0A7P0Z4A5;A0A7P0T8D4;A0A7P0T8S8;A0A7P0T8Z2;A0A7P0T8C7;Q9Y5X1;A0A7P0T8M2	2;2;2;2;2;2;2;2;2;1	2;2;2;2;2;2;2;2;2;1	2;2;2;2;2;2;2;2;2;1	Sorting nexin-9	SNX9	10	2	2	2	8.6	8.6	8.6	56.52	499	499;577;585;588;591;625;628;632;595;270	0	3.074	NaN	NaN	NaN	1	1	Median	5920300	5310000	610370				447	3858;5575	True;True	3939;5704	4884;6992	8591;12171	8591;12171
A0A7P0T8J7;A2A2Q9;A0A7P0TA70;Q9Y312	A0A7P0T8J7;A2A2Q9;A0A7P0TA70;Q9Y312	1;1;1;1	1;1;1;1	1;1;1;1	Protein AAR2 homolog	AAR2	4	1	1	1	4	4	4	37.375	329	329;398;445;384	1	-2	NaN	NaN	NaN	1	1	Median	2068100	1640700	427450	+			448	10444	TRUE	10697	13174	22955	22955	248	58	5	6
A0A7P0T8N8;O14776-2;O14776;G3V220	A0A7P0T8N8;O14776-2;O14776;G3V220	7;7;7;5	7;7;7;5	7;7;7;5	Transcription elongation regulator 1	TCERG1	4	7	7	7	8.3	8.3	8.3	126	1115	1115;1077;1098;1032	0	7.2859	0.57146	1.54	29.604	5	3	Linear	20864000	13557000	7306400				449	960;6233;8661;12698;13051;14084;17636	True;True;True;True;True;True;True	982;6382;8868;13026;13389;14443;18079	1209;7823;10927;16045;16485;17777;22257	2209;13699;13700;19075;27821;28601;30868;38856	2209;13699;19075;27821;28601;30868;38856
A0A7P0TB91;A0A7P0T8W2;R4GNG9;A0A7P0T9U8;Q01628	A0A7P0TB91;A0A7P0T8W2;R4GNG9;A0A7P0T9U8;Q01628	1;1;1;1;1	1;1;1;1;1	1;1;1;1;1	Interferon-induced transmembrane protein 3	IFITM3	5	1	1	1	53.3	53.3	53.3	10.269	92	92;97;98;186;133	0	2.3222	NaN	NaN	NaN	1	1	Median	4053900	3777500	276360				450	10786	TRUE	11050	13596	23630;23631	23631
A0A7P0T9U1;A0A7P0T926;A0A7P0TAT6;A0A7P0TAD4;A0A7P0Z4R9;A0A7P0TBB5;A0A7P0TB41;A0A7P0TA25;A0A7P0T989;A0A7P0TBM7;A0A7P0T900;A0A7P0T8X2;A0A7P0Z469;Q9UBR2;A0A7P0Z4L7;A0A7P0T9U4;A0A7P0T9G9;A0A7P0T8I6	A0A7P0T9U1;A0A7P0T926;A0A7P0TAT6;A0A7P0TAD4;A0A7P0Z4R9;A0A7P0TBB5;A0A7P0TB41;A0A7P0TA25;A0A7P0T989;A0A7P0TBM7;A0A7P0T900;A0A7P0T8X2;A0A7P0Z469;Q9UBR2;A0A7P0Z4L7;A0A7P0T9U4;A0A7P0T9G9;A0A7P0T8I6	2;2;2;2;2;2;2;2;2;2;2;2;2;2;1;1;1;1	2;2;2;2;2;2;2;2;2;2;2;2;2;2;1;1;1;1	2;2;2;2;2;2;2;2;2;2;2;2;2;2;1;1;1;1	Cathepsin Z	CTSZ	18	2	2	2	13.3	13.3	13.3	24.301	218	218;224;242;243;248;274;287;288;289;294;294;314;319;303;169;240;317;334	0	3.2235	NaN	NaN	NaN	1	1	Median	13562000	9256400	4305200				451	3015;11635	True;True	3085;11950	3830;14742	6763;6764;6765;25557;25558	6764;25557
A0A7P0T931;A0A7P0T9I9;P43490;A0A7P0T862;A0A7P0T973;A0A7P0T895;A0A7P0TAS5;A0A7P0T8L3;A0A0C4DFS8;A0A7P0T8D2;B7Z8W6;A0A7P0Z466;A0A7P0TA73;A0A7P0T941;A0A7P0TBB7;A0A7P0Z437;A0A7P0TAI8;A0A7P0T8R4;A0A7P0T8Z3;A0A7P0TB17;A0A7P0T9F0;A0A7P0Z4N0	A0A7P0T931;A0A7P0T9I9;P43490;A0A7P0T862;A0A7P0T973;A0A7P0T895;A0A7P0TAS5;A0A7P0T8L3;A0A0C4DFS8;A0A7P0T8D2	12;12;12;11;10;10;9;9;7;7;5;5;5;5;5;4;2;2;2;2;2;2	12;12;12;11;10;10;9;9;7;7;5;5;5;5;5;4;2;2;2;2;2;2	12;12;12;11;10;10;9;9;7;7;5;5;5;5;5;4;2;2;2;2;2;2	Nicotinamide phosphoribosyltransferase	NAMPT	22	12	12	12	40.5	40.5	40.5	47.645	425	425;488;491;404;444;490;426;464;368;375;241;252;253;253;283;124;150;152;162;173;175;188	0	78.071	0.60093	1.0895	78.428	13	9	Leave out requantified	85578000	63063000	22516000				452	2843;6461;6642;6675;9675;11001;14303;14492;15319;16439;17373;17607	True;True;True;True;True;True;True;True;True;True;True;True	2903;6611;6794;6828;9899;11276;14665;14859;15702;16851;17809;18050	3584;8088;8310;8360;12203;13876;18048;18283;19310;19311;20778;21931;22221;22222	6293;14161;14538;14539;14639;21347;24130;31414;31834;33648;33649;36342;38286;38796;38797	6293;14161;14538;14639;21347;24130;31414;31834;33649;36342;38286;38797
A0A7P0TB65;A0A7P0T937;P27824;P27824-2;A0A7P0Z4D6;A0A7P0T9L0;A0A7P0T8G1;A0A7P0T840;A0A7P0TAE9;A0A7P0Z484;A0A7P0TAR9;D6RGY2;P27824-3;A0A7P0Z4H2;D6RAU8;A0A7P0T8N1;A0A7P0TAN9;D6RAQ8;D6RFL1;D6RD16;O14967	A0A7P0TB65;A0A7P0T937;P27824;P27824-2;A0A7P0Z4D6;A0A7P0T9L0;A0A7P0T8G1;A0A7P0T840;A0A7P0TAE9;A0A7P0Z484;A0A7P0TAR9;D6RGY2;P27824-3;A0A7P0Z4H2	20;20;20;20;19;19;19;19;19;16;15;14;14;12;7;7;7;6;6;2;1	20;20;20;20;19;19;19;19;19;16;15;14;14;12;7;7;7;6;6;2;1	20;20;20;20;19;19;19;19;19;16;15;14;14;12;7;7;7;6;6;2;1	Calnexin	CANX	21	20	20	20	37.5	37.5	37.5	67.311	590	590;591;592;627;471;550;550;600;626;520;425;528;484;244;134;198;210;107;131;96;610	0	55.533	0.29847	0.54644	57.974	21	9	Leave out requantified	578420000	402290000	176120000				453	443;1375;1376;2068;2091;2460;3777;6101;6497;8113;8114;8291;8466;8705;14865;15329;15330;15832;17076;17280	True;True;True;True;True;True;True;True;True;True;True;True;True;True;True;True;True;True;True;True	451;1414;1415;2117;2140;2518;3857;6246;6647;8308;8309;8491;8670;8912;15238;15712;15713;16225;17501;17713	566;1753;1754;1755;2629;2658;3136;4786;7655;8134;10230;10231;10232;10457;10690;10976;18742;19323;19324;19957;21553;21554;21814	1071;1072;3151;3152;3153;3154;3155;4742;4743;4744;4745;4794;5603;8420;13400;14248;14249;17873;17874;17875;18269;18715;19164;32674;33671;33672;34805;37634;37635;37636;38060	1071;3153;3155;4744;4794;5603;8420;13400;14248;17873;17875;18269;18715;19164;32674;33671;33672;34805;37634;38060
A0A7P0T965;A0A7P0TAK7;Q16531;A0A7P0TB30;A0A7P0T870;A0A7P0Z3Z5;A0A7P0Z4B9;F5GY55;Q16531-2;F5GWI0;F5GZY8;F5H198;F5H2L3;A0A7P0Z4L2	A0A7P0T965;A0A7P0TAK7;Q16531;A0A7P0TB30;A0A7P0T870;A0A7P0Z3Z5;A0A7P0Z4B9;F5GY55;Q16531-2	12;12;12;11;11;11;11;7;7;3;1;1;1;1	12;12;12;11;11;11;11;7;7;3;1;1;1;1	12;12;12;11;11;11;11;7;7;3;1;1;1;1	DNA damage-binding protein 1	DDB1	14	12	12	12	17.3	17.3	17.3	118.09	1061	1061;1084;1140;1027;1066;1069;1107;1092;451;370;146;162;165;217	0	35.768	0.58951	0.90615	59.817	11	4	Leave out requantified	85306000	56737000	28569000				454	3441;3442;7356;7461;8181;8696;9246;10819;12037;13078;14750;17581	True;True;True;True;True;True;True;True;True;True;True;True	3516;3517;7524;7630;8378;8903;9463;11083;12354;13416;15123;18024	4350;4351;9289;9415;10317;10965;11674;13631;15247;16517;18595;22193	7673;7674;7675;16265;16266;16267;16478;18025;19141;20447;20448;23679;23680;26424;26425;28653;28654;28655;32396;38751	7673;7674;16266;16478;18025;19141;20447;23679;26424;28654;32396;38751
B7ZBP5;A6PVN3;A0A7P0TAQ4;A0A7P0TBF3;A0A7P0T9R9;A0A7P0T9E7;A0A7P0TAR1;P43155-3;P43155-2;P43155	B7ZBP5;A6PVN3;A0A7P0TAQ4;A0A7P0TBF3;A0A7P0T9R9;A0A7P0T9E7;A0A7P0TAR1;P43155-3;P43155-2;P43155	1;1;1;1;1;1;1;1;1;1	1;1;1;1;1;1;1;1;1;1	1;1;1;1;1;1;1;1;1;1	Carnitine O-acetyltransferase	CRAT	10	1	1	1	15.3	15.3	15.3	11.293	98	98;161;212;551;572;590;602;544;605;626	0	5.1343	NaN	NaN	NaN	1	0	Median	8641800	5549300	3092600				455	1155	TRUE	1183	1450	2647;2648;2649	2649
A0A7P0T9W1;A0A7P0Z494;P11182;Q5VVL7	A0A7P0T9W1;A0A7P0Z494;P11182;Q5VVL7	2;2;2;1	2;2;2;1	2;2;2;1	Lipoamide acyltransferase component of branched-chain alpha-keto acid dehydrogenase complex, mitochondrial	DBT	4	2	2	2	11	11	11	32.976	301	301;524;482;320	0.0038462	1.3285	0.46511	0.69799	38.862	2	2	Median	6871700	5304300	1567300				456	1557;7688	True;True	1596;7865	1978;9704	3571;16971	3571;16971
A0A7P0TB26;A0A7P0TA35;P07237;I3L3P5;A0A7P0TA71;A0A7P0T9K9;A0A7P0TA97;A0A7P0T8X1;I3L4M2;H7BZ94;A0A7P0T8C0;A0A7P0T9U6;A0A7P0T8J3;I3L0S0;H0Y3Z3;A0A7P0T9D6;I3L514;B3KTQ9;A0A7P0Z4J0;A0A7P0Z4S2;A0A7P0TAX9;I3NI03;A0A7P0TBP8;A0A7P0Z476;I3L3U6;A0A7P0T9S9;A0A7P0Z4F8;I3L1Y5;A0A7P0TBA3;A0A7P0Z4B2;A0A7P0T940;A0A7P0T9E3	A0A7P0TB26;A0A7P0TA35;P07237;I3L3P5;A0A7P0TA71;A0A7P0T9K9;A0A7P0TA97;A0A7P0T8X1;I3L4M2;H7BZ94;A0A7P0T8C0;A0A7P0T9U6;A0A7P0T8J3;I3L0S0;H0Y3Z3;A0A7P0T9D6;I3L514	33;33;33;31;31;30;30;30;30;29;29;29;29;28;27;25;22;12;12;12;10;4;4;4;4;4;1;1;1;1;1;1	33;33;33;31;31;30;30;30;30;29;29;29;29;28;27;25;22;12;12;12;10;4;4;4;4;4;1;1;1;1;1;1	33;33;33;31;31;30;30;30;30;29;29;29;29;28;27;25;22;12;12;12;10;4;4;4;4;4;1;1;1;1;1;1	Protein disulfide-isomerase	P4HB	32	33	33	33	70	70	70	59.698	533	533;542;508;472;557;439;479;479;537;464;481;486;488;466;418;521;463;185;270;304;222;118;123;126;128;135;48;54;59;62;66;74	0	299.25	0.59313	1.0569	78.705	38	5	Leave out requantified	2185000000	1417800000	767150000				457	994;3326;3327;3530;4146;4704;4708;4884;4885;7007;7602;7651;7652;7661;8685;9216;9427;10531;10532;11118;11119;11414;11976;12178;14413;14414;14878;14879;14917;15705;16040;17559;17698	True;True;True;True;True;True;True;True;True;True;True;True;True;True;True;True;True;True;True;True;True;True;True;True;True;True;True;True;True;True;True;True;True	1018;3401;3402;3605;4229;4802;4806;4983;4984;7164;7778;7828;7829;7838;8892;9433;9647;10787;10788;10789;11400;11401;11714;12292;12499;14776;14777;15251;15252;15291;16092;16093;16434;18002;18143	1260;4208;4209;4465;5218;5898;5902;6112;6113;6114;8814;8815;9601;9661;9662;9672;10953;11636;11894;13278;13279;13280;13281;13282;14032;14033;14436;15167;15168;15169;15414;18183;18184;18185;18756;18757;18809;18810;19776;19777;20227;20228;22168;22334	2311;2312;7389;7390;7391;7392;7393;7394;7870;9130;10261;10266;10609;10610;10611;10612;10613;10614;15404;15405;15406;15407;15408;15409;15410;15411;16796;16797;16905;16906;16917;19127;20371;20836;20837;20838;20839;23120;23121;23122;23123;23124;23125;23126;23127;23128;24391;24392;24393;24394;25033;25034;25035;25036;26292;26293;26294;26295;26296;26297;26716;26717;31655;31656;31657;31658;32697;32698;3…	2312;7392;7394;7870;9130;10261;10266;10609;10611;15407;16796;16905;16906;16917;19127;20371;20837;23122;23128;24391;24394;25033;26293;26716;31655;31658;32697;32698;32785;34436;35293;38707;38987		59		450
A0A7P0TBB1;A0A7P0TA76;O95573;A0A7P0TB52;H7BYZ7;A0A7P0T905;A0A7P0T8L6;A0A7P0TBL9;F5GWH2;C9JC11	A0A7P0TBB1;A0A7P0TA76;O95573;A0A7P0TB52;H7BYZ7;A0A7P0T905;A0A7P0T8L6;A0A7P0TBL9	13;13;13;11;9;9;9;7;3;1	13;13;13;11;9;9;9;7;3;1	12;12;12;11;9;9;8;7;3;1	Long-chain-fatty-acid--CoA ligase 3	ACSL3	10	13	13	12	26.9	26.9	24.3	77.514	695	695;712;720;659;434;518;568;283;141;88	0	87.246	0.59048	1.0272	38.974	14	4	Leave out requantified	196460000	118250000	78206000				458	334;961;4452;5422;5822;6906;7472;9449;10093;14397;14398;14936;17282	True;True;True;True;True;True;True;True;True;True;True;True;True	342;983;4542;5541;5965;7062;7641;9669;10330;14760;14761;15312;17715	429;1210;1211;5595;6793;7304;8673;9426;11926;12715;12716;18162;18163;18837;21816	812;2210;2211;9744;11802;12753;15186;15187;16494;20883;20884;20885;22160;22161;22162;22163;22164;31622;31623;31624;31625;31626;32836;38062	812;2210;9744;11802;12753;15187;16494;20884;22163;31622;31623;32836;38062
A0A7P0TB04;A0A7P0TA85;P35613-2;P35613;I3L192;P35613-4;A0A087WUV8;A0A7P0T8A7;P35613-3;R4GMX5;R4GN83;A0A2R8YDZ0	A0A7P0TB04;A0A7P0TA85;P35613-2;P35613;I3L192;P35613-4;A0A087WUV8;A0A7P0T8A7;P35613-3	8;8;8;8;6;6;5;5;5;3;2;1	8;8;8;8;6;6;5;5;5;3;2;1	8;8;8;8;6;6;5;5;5;3;2;1	Basigin	BSG	12	8	8	8	43.6	43.6	43.6	28.918	266	266;266;269;385;160;205;189;206;176;84;52;103	0	74.499	0.74354	1.3839	36.395	8	2	Leave out requantified	403550000	255830000	147720000				459	4714;5731;6352;13174;13208;14092;14718;16105	True;True;True;True;True;True;True;True	4812;5869;6501;13513;13547;14450;15090;16500	5908;7195;7961;7962;16634;16676;16677;16678;17784;18557;20321	10274;12564;13941;13942;28852;28853;28854;28855;28856;28926;28927;28928;28929;28930;28931;28932;28933;30875;30876;32337;35484	10274;12564;13941;28856;28932;30876;32337;35484
A0A7P0TAE1;H0YIV0;A0A7P0TAT8;P14625;A0A087WT78;A0A7P0T917;A0A7P0T823;A0A7P0TAY2;A0A7P0TBC2;A0A7P0T8R3;A0A7P0T885;A0A7P0Z405;F8W026;Q58FF3;A0A7P0TAG4;A0A7P0TAC2;A0A7P0T8C8;A0A7P0Z4B4	A0A7P0TAE1;H0YIV0;A0A7P0TAT8;P14625;A0A087WT78;A0A7P0T917;A0A7P0T823;A0A7P0TAY2;A0A7P0TBC2	40;40;40;40;38;36;36;33;20;11;11;8;3;2;1;1;1;1	38;38;38;38;36;34;34;31;18;9;9;6;1;2;1;1;1;1	38;38;38;38;36;34;34;31;18;9;9;6;1;2;1;1;1;1	Endoplasmin	HSP90B1	18	40	38	38	44.7	43	43	90.75	789	789;796;814;803;751;719;813;661;465;251;274;163;48;399;53;55;59;68	0	323.31	0.40052	0.70597	61.675	59	18	Leave out requantified	2391500000	1641100000	750380000				460	1393;1394;2704;2705;3344;3454;3526;3533;3592;3726;3736;3737;3977;3978;4418;4419;5032;5974;6654;6700;6701;8201;8311;8418;8419;9306;9387;9417;10079;10160;11312;11313;12881;13375;13391;13476;14655;14656;15803;16231	True;True;True;True;True;True;True;True;True;True;True;True;False;False;True;True;True;True;True;True;True;True;True;True;True;True;True;True;True;True;True;True;True;True;True;True;True;True;True;True	1432;1433;2764;2765;3419;3529;3601;3608;3670;3806;3816;3817;4058;4059;4509;4510;5136;6118;6806;6853;6854;8398;8513;8621;8622;9524;9606;9636;10316;10397;10398;11604;11605;13215;13721;13737;13822;15025;15026;15027;16196;16631	1778;1779;3423;3424;3425;3426;4231;4366;4367;4457;4458;4468;4469;4549;4723;4739;4740;4741;5029;5030;5559;5560;6292;6293;6294;7501;8325;8326;8392;8393;8394;10343;10490;10623;10624;10625;11750;11751;11846;11878;11879;12699;12797;12798;12799;14298;14299;14300;14301;14302;14303;16270;16271;16908;16925;17022;17023;18475;18476;18477;18478;19923;20484	3201;3202;6050;6051;6052;6053;6054;6055;6056;6057;7439;7440;7703;7704;7705;7706;7857;7858;7859;7860;7861;7876;7877;7878;8007;8008;8301;8302;8303;8332;8333;8334;8828;8829;8830;9688;9689;9690;9691;10902;10903;10904;10905;10906;10907;10908;13130;13131;13132;14563;14564;14565;14566;14567;14568;14569;14570;14571;14704;14705;14706;14707;14708;14709;14710;14711;14712;18075;18361;18362;18363;18586;18587;…	3201;3202;6050;6055;7440;7704;7857;7876;8007;8303;8333;8334;8828;8829;9688;9691;10904;13131;14566;14704;14707;18075;18362;18587;18589;20587;20744;20798;22137;22294;24810;24812;28199;29376;29406;29566;32192;32193;34743;35772	249;250		50;57
H0YDD4;A0A7P0TBK2;A0A7P0TAG1;A0A7P0TAX2;A0A7P0TBE2;P10515;A0A7P0TA47;E9PEJ4;A0A7P0Z4G4;A0A7P0T997;A0A7P0Z423;A0A7P0T9N8;A0A7P0Z459	H0YDD4;A0A7P0TBK2;A0A7P0TAG1;A0A7P0TAX2;A0A7P0TBE2;P10515;A0A7P0TA47;E9PEJ4;A0A7P0Z4G4;A0A7P0T997	8;8;8;8;8;8;7;7;7;7;1;1;1	8;8;8;8;8;8;7;7;7;7;1;1;1	8;8;8;8;8;8;7;7;7;7;1;1;1	Acetyltransferase component of pyruvate dehydrogenase complex;Dihydrolipoyllysine-residue acetyltransferase component of pyruvate dehydrogenase complex, mitochondrial	DLAT	13	8	8	8	23.3	23.3	23.3	55.717	520	520;554;611;640;645;647;446;542;562;636;225;243;294	0	39.028	0.2842	0.42288	56.017	9	6	Leave out requantified	101080000	78686000	22392000				461	2651;3233;6570;8036;9965;13576;15960;16826	True;True;True;True;True;True;True;True	2710;3307;6721;8226;10199;13924;16353;17248	3364;4097;8224;8225;10128;12560;17139;20113;20114;21260	5967;7203;7204;7205;14398;14399;14400;14401;17692;21901;29757;35096;35097;37141	5967;7204;14401;17692;21901;29757;35097;37141
A0A7P0TAL9;A0A7P0TBA9;P19525-2;P19525;A0A7P0Z4M0	A0A7P0TAL9;A0A7P0TBA9;P19525-2;P19525;A0A7P0Z4M0	2;2;2;2;1	2;2;2;2;1	2;2;2;2;1	Interferon-induced, double-stranded RNA-activated protein kinase	EIF2AK2	5	2	2	2	3.8	3.8	3.8	56.247	494	494;541;510;551;508	0.0023438	1.4042	0.42716	0.65181	61.939	2	0	Median	7401500	5025400	2376100				462	7410;8929	True;True	7578;9140	9351;11260	16372;19697	16372;19697
F5GZS6;A0A7P0Z4A0;A0A7P0TAN7;J3KPF3;A0A7P0Z4P5;P08195-3;P08195;P08195-4;A0A7P0T9F7;F5GZI0;F5H056;A0A7P0TAT7;H0YFS2;H0YFX4	F5GZS6;A0A7P0Z4A0;A0A7P0TAN7;J3KPF3;A0A7P0Z4P5;P08195-3;P08195;P08195-4;A0A7P0T9F7;F5GZI0;F5H056;A0A7P0TAT7	14;14;14;14;14;14;14;14;13;10;10;8;3;1	14;14;14;14;14;14;14;14;13;10;10;8;3;1	1;1;1;1;1;1;1;1;1;0;0;1;0;0	4F2 cell-surface antigen heavy chain	SLC3A2	14	14	14	1	26.4	26.4	2.8	64.872	599	599;616;623;631;654;568;630;661;603;400;447;304;247;122	0	85.526	0.41955	0.77521	43.464	11	6	Leave out requantified	198410000	146990000	51420000				463	2465;3492;5480;6304;7412;7610;9090;9486;9733;10570;11477;11478;13690;15901	True;True;True;True;True;True;True;True;True;True;True;True;True;True	2523;3567;5601;6453;7580;7786;9303;9706;9959;10828;11781;11782;14041;16294	3143;3144;4410;6860;7907;9353;9609;11465;11969;12268;13330;14522;14523;17298;20039	5611;5612;7783;7784;7785;11921;13853;13854;16374;16375;16807;20063;20960;21450;23196;25186;25187;25188;25189;30059;30060;34951;34952;34953	5611;7785;11921;13853;16374;16807;20063;20960;21450;23196;25186;25188;30060;34952
A0A7P0TAQ9;Q8IXB1-2;Q8IXB1;A0A7P0TB97;A0A7P0Z431	A0A7P0TAQ9;Q8IXB1-2;Q8IXB1;A0A7P0TB97;A0A7P0Z431	3;3;3;2;2	3;3;3;2;2	3;3;3;2;2	DnaJ homolog subfamily C member 10	DNAJC10	5	3	3	3	5.9	5.9	5.9	87.996	768	768;747;793;626;773	0	7.5479	0.14805	0.24538	106.34	2	2	Median	8656800	8069300	587470				464	812;4616;16044	True;True;True	830;4713;16438	1021;5796;20234	1876;10101;10102;35303	1876;10101;35303
A0A7P0TAW3;P55072;A0A7I2V540;C9JUP7;A0A7P0T8A3;A0A7P0TAQ1;A0A7P0T8Q5;A0A7P0Z4C6;A0A7I2V2Y2;A0A7P0TAY0;A0A7I2V5G8;A0A7P0TA22;A0A7I2YQJ0	A0A7P0TAW3;P55072;A0A7I2V540;C9JUP7;A0A7P0T8A3;A0A7P0TAQ1;A0A7P0T8Q5;A0A7P0Z4C6;A0A7I2V2Y2	36;36;35;34;32;31;31;29;18;11;11;2;1	36;36;35;34;32;31;31;29;18;11;11;2;1	36;36;35;34;32;31;31;29;18;11;11;2;1	Transitional endoplasmic reticulum ATPase	VCP	13	36	36	36	57.8	57.8	57.8	86.118	772	772;806;804;761;760;733;754;694;458;237;334;76;43	0	323.31	0.52357	0.96717	44.114	46	9	Leave out requantified	796580000	530570000	266000000				465	559;820;1542;1775;3204;4036;4037;4126;4127;4264;4287;4391;4409;4645;5681;5682;6595;8175;8769;8802;8803;9005;9080;9204;9432;10897;10997;10998;11764;12536;12690;12758;16425;16902;17108;17248	True;True;True;True;True;True;True;True;True;True;True;True;True;True;True;True;True;True;True;True;True;True;True;True;True;True;True;True;True;True;True;True;True;True;True;True	572;838;1581;1821;3278;4117;4118;4207;4208;4348;4371;4479;4500;4743;5818;5819;6746;8372;8976;9009;9010;9218;9293;9419;9652;11171;11272;11273;12078;12863;13018;13088;16834;17324;17535;17679	707;1031;1032;1033;1956;2256;4062;5092;5093;5094;5196;5197;5353;5380;5513;5514;5547;5828;7140;7141;8257;10310;10311;11052;11093;11094;11365;11366;11367;11453;11619;11620;11901;11902;13742;13743;13870;13871;13872;14900;14901;15846;15847;16037;16119;20756;20757;21343;21600;21774	1284;1895;1896;1897;1898;3524;4065;4066;4067;7153;7154;8940;8941;8942;9104;9105;9106;9333;9334;9376;9603;9604;9605;9606;9667;9668;10156;12472;12473;12474;14459;14460;14461;18014;18015;18016;19290;19291;19292;19378;19379;19380;19904;19905;19906;19907;20044;20045;20336;20337;20338;20339;20340;20341;20342;20343;20847;20848;20849;20850;20851;23893;23894;24120;24121;24122;24123;24124;25810;25811;25812…	1284;1898;3524;4065;7153;8940;8941;9104;9106;9333;9376;9603;9667;10156;12472;12474;14460;18015;19291;19379;19380;19904;20045;20342;20851;23894;24121;24124;25811;27464;27802;27950;36310;37285;37719;37999
A0A7P0TBI1;A0A7P0TBC5;Q4KMQ2-3;Q4KMQ2;Q4KMQ2-2	A0A7P0TBI1;A0A7P0TBC5;Q4KMQ2-3;Q4KMQ2;Q4KMQ2-2	1;1;1;1;1	1;1;1;1;1	1;1;1;1;1	Anoctamin-6	ANO6	5	1	1	1	1.6	1.6	1.6	89.943	771	771;899;892;910;931	1	-2	NaN	NaN	NaN	1	1	Median	2472800	1299400	1173400	+			466	2951	TRUE	3017	3744	6607	6607		60		747
A0A7P0TBF0;Q92973-2;Q92973;A0A7P0T944;A0A7P0T9C0;A0A7P0Z4D3;Q92973-3;E7EW37;O14787-2;O14787;S4R398;A0A075B780;K7ENW1;K7ESC1;K7ESG1	A0A7P0TBF0;Q92973-2;Q92973;A0A7P0T944;A0A7P0T9C0;A0A7P0Z4D3;Q92973-3	9;9;9;7;7;7;6;4;3;3;2;2;1;1;1	9;9;9;7;7;7;6;4;3;3;2;2;1;1;1	9;9;9;7;7;7;6;4;3;3;2;2;1;1;1	Transportin-1	TNPO1	15	9	9	9	14.7	14.7	14.7	97.623	858	858;890;898;756;797;870;848;136;887;897;193;766;85;109;117	0	22.629	0.43307	0.81142	55.154	8	2	Leave out requantified	74762000	52507000	22255000				467	794;4312;5063;7238;8783;8955;12491;13129;13747	True;True;True;True;True;True;True;True;True	811;4396;5169;7403;8990;9166;12818;13468;14099	997;5406;6334;9149;11068;11294;15791;16580;17361	1836;9411;9412;10981;10982;16018;16019;19321;19750;27381;28765;30153	1836;9412;10982;16019;19321;19750;27381;28765;30153
A0A7P0Z455;Q8TE73	A0A7P0Z455;Q8TE73	2;2	2;2	2;2	Dynein heavy chain 5, axonemal	DNAH5	2	2	2	2	0.6	0.6	0.6	527.14	4609	4609;4624	0.0065862	1.0882	NaN	NaN	NaN	1	1	Median	10594000	10287000	307360				468	15232;17045	True;True	15612;17470	19202;21517	33476;37581	33476;37581		61		2354
A0A7P0Z497;P23284;A0A7P0TB45;A0A7P0T7U3	A0A7P0Z497;P23284;A0A7P0TB45	14;14;13;4	14;14;13;4	14;14;13;4	Peptidyl-prolyl cis-trans isomerase B	PPIB	4	14	14	14	68.5	68.5	68.5	20.21	181	181;216;216;123	0	55.366	0.37802	0.6906	80.753	20	8	Leave out requantified	841410000	580000000	261420000				469	2513;2744;3157;3220;7148;7149;7353;13543;14624;15667;16388;16410;16411;16575	True;True;True;True;True;True;True;True;True;True;True;True;True;True	2571;2804;3230;3231;3294;7312;7313;7521;13891;14993;16054;16791;16819;16820;16990	3200;3469;3470;4007;4008;4009;4010;4079;9040;9041;9042;9286;17104;18440;19733;19734;20682;20737;20738;20739;20940	5705;5706;5707;6121;6122;7055;7056;7057;7058;7059;7060;7061;7062;7063;7064;7176;15829;15830;15831;15832;16261;29694;29695;32135;34363;34364;34365;34366;34367;34368;34369;34370;36125;36267;36268;36269;36270;36271;36623	5705;6122;7056;7176;15830;15832;16261;29694;32135;34363;36125;36269;36271;36623	27;251		113;116
E7EX90;A0A7P0Z4C3;A0A804CDA6;Q14203-5;Q14203-2;Q14203-3;Q14203-4;Q14203-6;Q14203;Q6AWB1;E7EWF7	E7EX90;A0A7P0Z4C3;A0A804CDA6;Q14203-5;Q14203-2;Q14203-3;Q14203-4;Q14203-6;Q14203	9;9;9;9;9;9;9;9;9;4;3	9;9;9;9;9;9;9;9;9;4;3	9;9;9;9;9;9;9;9;9;4;3	Dynactin subunit 1	DCTN1	11	9	9	9	10.2	10.2	10.2	139.09	1256	1256;1261;1273;1139;1144;1236;1253;1271;1278;890;191	0	13.701	0.57759	0.99657	24.952	9	3	Leave out requantified	42796000	27073000	15723000				470	477;1567;4070;4390;6350;7596;10306;12296;16122	True;True;True;True;True;True;True;True;True	487;1606;4151;4478;6499;7772;10550;12618;16516	609;1990;5131;5512;7959;9592;12978;15551;20342	1136;3589;9006;9602;13936;13937;16779;22569;26959;35517	1136;3589;9006;9602;13937;16779;22569;26959;35517
A0A7P0Z4F9;P55265-5;P55265;P55265-4;A0A7P0Z4K3;A0A3B3ISU1	A0A7P0Z4F9;P55265-5;P55265;P55265-4;A0A7P0Z4K3;A0A3B3ISU1	15;15;15;15;14;13	15;15;15;15;14;13	2;2;2;2;2;2	Double-stranded RNA-specific adenosine deaminase	ADAR	6	15	15	2	22.5	22.5	3.7	101.54	912	912;931;1226;1269;1165;1046	0	24.721	0.67054	1.1115	42.463	16	4	Leave out requantified	140650000	82812000	57839000				471	785;880;5044;5045;7153;10265;10613;11141;11910;12047;12316;13945;15096;15192;17615	True;True;True;True;True;True;True;True;True;True;True;True;True;True;True	802;901;5148;5149;7317;10505;10872;11424;12226;12364;12638;14301;15475;15572;18058	988;1109;6307;6308;9046;12922;13378;14060;15080;15262;15572;17598;19040;19148;22231;22232	1822;1823;2035;10926;10927;10928;10929;10930;10931;15836;15837;22481;23267;23268;24444;26140;26456;26457;26994;30557;30558;30559;33206;33383;33384;38812;38813;38814	1822;2035;10927;10930;15836;22481;23267;24444;26140;26456;26994;30557;33206;33383;38812	15		156
B7ZBQ0;Q68CR8;F6WIT2;A6PVN5;A0A804CD06;Q15257-4;Q15257-3;Q15257-2;Q15257	B7ZBQ0;Q68CR8;F6WIT2;A6PVN5;A0A804CD06;Q15257-4;Q15257-3;Q15257-2;Q15257	2;2;2;2;2;2;2;2;2	2;2;2;2;2;2;2;2;2	2;2;2;2;2;2;2;2;2	Serine/threonine-protein phosphatase 2A activator	PPP2R4;DKFZp781M17165	9	2	2	2	44.3	44.3	44.3	6.897	61	61;104;288;329;373;281;294;323;358	0	2.3809	0.66471	1.0847	7.3015	2	0	Median	16688000	9474600	7213000				472	435;4759	True;True	443;4857	556;5968	1047;10379	1047;10379
A0A804HHU7;Q2M3X9-2;Q2M3X9	A0A804HHU7;Q2M3X9-2;Q2M3X9	1;1;1	1;1;1	1;1;1	Zinc finger protein 674	ZNF674	3	1	1	1	3.3	3.3	3.3	66.643	576	576;575;581	0.0048854	1.2137	NaN	NaN	NaN	1	1	Median	6070600	5379700	690950				473	4311	TRUE	4395	5405	9410	9410
A0A804HJ57;A0A804HIN6;A0A804HI57;A0A804HJ32;A0A804HIU1;A0A804HLI2;A0A804HHW7;A0A804HL62;A0A804HLF8;J3KR97;A0A804HKT8;A0A804HJY5;Q9BTW9;Q9BTW9-4;I3L439;A0A804HJU6;A0A804HIC0;A0A804HI02;Q9BTW9-5;A0A0J9YVU1;A0A804HJ99;I3L4D2;I3L3H4;I3L131;I3L143;I3L0V3;I3L163;A0A804HKB9;A0A0J9YWI5;A0A0J9YVR1;A0A804HL21;Q9BTW9-3	A0A804HJ57;A0A804HIN6;A0A804HI57;A0A804HJ32;A0A804HIU1;A0A804HLI2;A0A804HHW7;A0A804HL62;A0A804HLF8;J3KR97;A0A804HKT8;A0A804HJY5;Q9BTW9;Q9BTW9-4;I3L439;A0A804HJU6;A0A804HIC0;A0A804HI02;Q9BTW9-5	3;3;3;3;3;3;3;3;3;3;3;3;3;3;2;2;2;2;2;1;1;1;1;1;1;1;1;1;1;1;1;1	3;3;3;3;3;3;3;3;3;3;3;3;3;3;2;2;2;2;2;1;1;1;1;1;1;1;1;1;1;1;1;1	3;3;3;3;3;3;3;3;3;3;3;3;3;3;2;2;2;2;2;1;1;1;1;1;1;1;1;1;1;1;1;1	Tubulin-specific chaperone D	TBCD	32	3	3	3	4.4	4.4	4.4	116.07	1046	1046;1129;1164;1165;1168;1175;1220;1222;1223;1230;1254;1281;1192;1248;256;630;655;1073;757;92;93;109;134;141;211;237;244;446;466;504;608;151	0	4.3474	0.3473	0.58263	15.846	3	3	Plateau	11056000	8482100	2573800				474	1076;1911;16386	True;True;True	1103;1958;16789	1356;2443;20679	2479;4411;36119	2479;4411;36119
A0A804HJQ7;A0A804HI25;Q9UBM7;E9PRL8;E9PQ71;E9PIP9;E9PJ54;E9PM00;A0A804HJI8;A0A804HL56;H0YE57	A0A804HJQ7;A0A804HI25;Q9UBM7;E9PRL8;E9PQ71;E9PIP9;E9PJ54;E9PM00;A0A804HJI8;A0A804HL56	4;4;4;2;2;2;2;2;2;2;1	4;4;4;2;2;2;2;2;2;2;1	4;4;4;2;2;2;2;2;2;2;1	7-dehydrocholesterol reductase	DHCR7	11	4	4	4	7.6	7.6	7.6	55.63	487	487;492;475;91;105;107;164;258;366;414;221	0	5.2926	0.49685	0.9783	49.592	4	0	Leave out requantified	111880000	73502000	38382000				475	13609;14021;16382;17755	True;True;True;True	13958;14378;16785;18202	17180;17694;20675;22405	29828;30727;36113;36114;36115;39102	29828;30727;36113;39102
A0A804HI36;O60488-2;O60488;H0Y9A0	A0A804HI36;O60488-2;O60488	8;8;8;2	7;7;7;2	7;7;7;2	Long-chain-fatty-acid--CoA ligase 4	ACSL4	4	8	7	7	17	14.3	14.3	72.898	659	659;670;711;156	0	11.678	0.30775	0.48233	71.423	5	2	Leave out requantified	22942000	17382000	5560100				476	4676;7471;10093;11034;13092;14525;16262;17260	True;True;False;True;True;True;True;True	4774;7640;10330;11312;13430;14892;16662;17691	5865;9425;12715;12716;13922;16533;16534;18319;20521;21786	10212;16492;16493;22160;22161;22162;22163;22164;24213;28683;28684;31902;35831;38015	10212;16493;22163;24213;28684;31902;35831;38015
H0Y9I4;A0A804HLE0;A0A804HIQ0;A0A804HI59;P19021-2;P19021-6;P19021;P19021-5;H7BYD9;A0A804HKV8;A0A804HKM7;P19021-4;P19021-3	H0Y9I4;A0A804HLE0;A0A804HIQ0;A0A804HI59;P19021-2;P19021-6;P19021;P19021-5;H7BYD9;A0A804HKV8;A0A804HKM7;P19021-4;P19021-3	2;2;2;2;2;2;2;2;1;1;1;1;1	2;2;2;2;2;2;2;2;1;1;1;1;1	2;2;2;2;2;2;2;2;1;1;1;1;1	Peptidyl-glycine alpha-amidating monooxygenase;Peptidylglycine alpha-hydroxylating monooxygenase;Peptidyl-alpha-hydroxyglycine alpha-amidating lyase	PAM	13	2	2	2	8.8	8.8	8.8	27.649	250	250;265;867;897;866;955;973;974;679;798;830;887;905	0.0011867	1.4887	0.51946	0.85642	6.8435	2	0	Median	17153000	10870000	6282700				477	6374;11754	True;True	6524;12068	7991;14888;14889	13993;25791;25792;25793	13993;25792
H0YN34;A0A804HKQ8;A0A804HLG4;A0A804HIM5;A0A804HJG2;A0A804HIP5;A0A804HLF9;A0A804HJL9;A0A804HKV6;A0A804HI84;A0A804HLE6;A0A804HI99;C4B7M2;H0YLK7;A0A804HK59;A0A804HLC5;A0A804HID9;Q96JI7-2;Q96JI7-3;Q96JI7	H0YN34;A0A804HKQ8;A0A804HLG4;A0A804HIM5;A0A804HJG2;A0A804HIP5;A0A804HLF9;A0A804HJL9;A0A804HKV6;A0A804HI84;A0A804HLE6;A0A804HI99;C4B7M2;H0YLK7;A0A804HK59;A0A804HLC5;A0A804HID9;Q96JI7-2;Q96JI7-3;Q96JI7	1;1;1;1;1;1;1;1;1;1;1;1;1;1;1;1;1;1;1;1	1;1;1;1;1;1;1;1;1;1;1;1;1;1;1;1;1;1;1;1	1;1;1;1;1;1;1;1;1;1;1;1;1;1;1;1;1;1;1;1	Spatacsin	SPG11	20	1	1	1	5.5	5.5	5.5	87.25	779	779;949;1020;1135;1197;1210;1221;1492;1639;1873;1969;2004;2265;2284;2376;2392;2395;2079;2330;2443	1	-2	NaN	NaN	NaN	1	1	Median	13611000	11639000	1971100	+			478	79	TRUE	80	102	183	183		62		38
A0A804HIB9;B7Z4P9;Q9NP72;Q9NP72-3;Q9NP72-2	A0A804HIB9;B7Z4P9;Q9NP72;Q9NP72-3;Q9NP72-2	2;2;2;1;1	2;2;2;1;1	2;2;2;1;1	Ras-related protein Rab-18	RAB18	5	2	2	2	22.7	22.7	22.7	14.84	132	132;197;206;142;235	0.0045662	1.2768	0.97993	1.6109	137.22	2	2	Median	15980000	6055300	9924400				479	5117;8838	True;True	5225;9047	6399;11141	11094;11095;19465	11095;19465
A0A804HIG4;A0A804HL40;A0A804HK30;A0A804HLG8;A0A804HIN4;A0A804HKI2;P42704;A0A804HHY9;A0A804HJZ1;A0A804HI14;A0A804HKR3;A0A804HKJ0;A0A804HIQ7;A0A804HI40;A0A804HK02;C9JCA9;B8ZZ38;A0A804HJH8;A0A804HIV5;A0A0C4DG06;A0A804HKR5;A0A804HKX0;A0A804HJI0;A0A804HJA1;A0A804HKK7;A0A804HKX6;A0A804HLL8;A0A804HI44;A0A804HJG8;H7C3W8	A0A804HIG4;A0A804HL40;A0A804HK30;A0A804HLG8;A0A804HIN4;A0A804HKI2;P42704;A0A804HHY9;A0A804HJZ1;A0A804HI14;A0A804HKR3;A0A804HKJ0;A0A804HIQ7;A0A804HI40;A0A804HK02;C9JCA9;B8ZZ38;A0A804HJH8;A0A804HIV5;A0A0C4DG06	31;31;31;31;31;31;31;30;30;30;30;30;28;28;22;22;22;22;21;16;14;14;11;5;4;3;1;1;1;1	31;31;31;31;31;31;31;30;30;30;30;30;28;28;22;22;22;22;21;16;14;14;11;5;4;3;1;1;1;1	31;31;31;31;31;31;31;30;30;30;30;30;28;28;22;22;22;22;21;16;14;14;11;5;4;3;1;1;1;1	Leucine-rich PPR motif-containing protein, mitochondrial	LRPPRC	30	31	31	31	31	31	31	155.09	1369	1369;1393;1395;1400;1404;1430;1394;1285;1363;1366;1379;1391;1277;1356;795;837;841;913;739;531;422;430;776;281;266;141;33;55;107;167	0	150.69	0.36999	0.62538	58.517	33	19	Leave out requantified	342570000	241940000	100630000				480	641;781;876;2297;2361;2362;2363;2876;3845;3874;4214;5099;5345;5425;6139;9198;9356;9907;10739;11309;11684;12647;13118;13324;13878;14380;14502;15064;15762;16383;17329	True;True;True;True;True;True;True;True;True;True;True;True;True;True;True;True;True;True;True;True;True;True;True;True;True;True;True;True;True;True;True	657;798;895;896;2351;2416;2417;2418;2936;3926;3955;4298;5205;5463;5544;6285;9413;9575;10141;11000;11601;11999;12975;13456;13669;14233;14743;14869;15441;16151;16786;17762	818;819;982;1097;1098;2918;2994;2995;2996;3623;4871;4903;5297;6375;6696;6796;7702;11613;11812;11813;12490;13537;14295;14805;14806;15984;16565;16566;16849;17516;18142;18143;18144;18295;19000;19843;20676;21874	1510;1511;1810;1997;1998;1999;5217;5343;5344;5345;6344;8564;8565;8566;8620;9236;11039;11637;11809;11810;11811;13473;13474;13475;13476;13477;20326;20690;20691;20692;21797;23535;24804;25666;25667;27703;27704;28742;28743;29269;29270;29271;30422;31588;31589;31590;31591;31863;33125;33126;33127;34551;34552;36116;38164;38165;38166;38167;38168;38169	1510;1810;1998;5217;5343;5344;5345;6344;8564;8620;9236;11039;11637;11809;13475;20326;20692;21797;23535;24804;25666;27703;28743;29269;30422;31590;31863;33126;34552;36116;38164	28		498
A0A804HIK9;Q5QPK2;H0Y368;O60762;A0A804HJ93;Q5QPJ9;A0A804HIB3	A0A804HIK9;Q5QPK2;H0Y368;O60762;A0A804HJ93;Q5QPJ9	4;4;4;4;3;2;1	4;4;4;4;3;2;1	4;4;4;4;3;2;1	Dolichol-phosphate mannosyltransferase subunit 1	DPM1	7	4	4	4	26.1	26.1	26.1	21.745	188	188;287;295;260;132;221;129	0	5.1335	0.54457	0.94168	170	4	1	Leave out requantified	38754000	13765000	24989000				481	3698;4811;6771;9252	True;True;True;True	3776;4909;6925;9470	4684;6028;8482;11683	8236;10477;14874;20479;20480	8236;10477;14874;20479
A0A804HIV7;P50402;A0A804HLA2;Q5HY57	A0A804HIV7;P50402;A0A804HLA2;Q5HY57	4;4;2;2	4;4;2;2	4;4;2;2	Emerin	EMD	4	4	4	4	22.8	22.8	22.8	24.383	215	215;254;106;219	0	8.7855	0.67351	1.0039	31.504	4	2	Median	27671000	16032000	11639000				482	6734;8455;15835;17670	True;True;True;True	6888;8658;16228;18113	8434;10678;19960;22300	14794;18699;34810;38926	14794;18699;34810;38926
A0A804HJ00;A0A804HK09;A0A804HJY9;A0A804HJB3;A0A804HJ70;Q53GS7-2;Q53GS7	A0A804HJ00;A0A804HK09;A0A804HJY9;A0A804HJB3;A0A804HJ70;Q53GS7-2;Q53GS7	1;1;1;1;1;1;1	1;1;1;1;1;1;1	1;1;1;1;1;1;1	Nucleoporin GLE1	GLE1	7	1	1	1	1.8	1.8	1.8	61.5	543	543;627;663;680;707;659;698	1	-2	NaN	NaN	NaN	0	0	Median	0	0	0	+			483	16184	TRUE	16579	20415	35635	35635	252;253		407;408
A8MQ02;J3KN01;A0A804HJ20;P55196;P55196-5;P55196-3;P55196-1;H0Y948;Q5TIG5;P55196-2;P55196-6;H0Y8U8;H0Y8L4;H0Y7R8	A8MQ02;J3KN01;A0A804HJ20;P55196;P55196-5;P55196-3;P55196-1;H0Y948;Q5TIG5;P55196-2;P55196-6	5;5;5;5;5;4;4;3;3;3;3;2;2;1	5;5;5;5;5;4;4;3;3;3;3;2;2;1	5;5;5;5;5;4;4;3;3;3;3;2;2;1	Afadin	MLLT4	14	5	5	5	3.5	3.5	3.5	201.8	1781	1781;1816;1831;1824;1834;1743;1816;902;1665;1612;1651;295;313;389	0	4.9164	0.87077	1.5328	27.374	4	3	Median	22605000	14541000	8064500				484	4041;5834;8563;15003;15445	True;True;True;True;True	4122;5977;8768;15380;15828	5098;7330;10808;18928;19459;19460	8947;12828;18901;33002;33003;33883;33884	8947;12828;18901;33003;33884
A0A804HJ31;A0A804HJ24;A0A804HJ84;Q9HCC0;A0A804HL02;A0A804HK37;A0A804HKE8;A0A804HLJ9;Q9HCC0-2;A0A804HJL2;A0A804HJC1;A0A804HJW5;D6RDF7;A0A804HIH3;A0A0S2Z5R4;A0A804HHS4;A0A804HJW2;D6R9R1;A0A0G2JM88;A0A804HKH3;D6RD67	A0A804HJ31;A0A804HJ24;A0A804HJ84;Q9HCC0;A0A804HL02;A0A804HK37;A0A804HKE8;A0A804HLJ9;Q9HCC0-2;A0A804HJL2;A0A804HJC1;A0A804HJW5;D6RDF7;A0A804HIH3;A0A0S2Z5R4;A0A804HHS4	14;14;14;14;13;13;13;13;13;9;8;7;7;7;7;7;6;6;4;3;2	14;14;14;14;13;13;13;13;13;9;8;7;7;7;7;7;6;6;4;3;2	14;14;14;14;13;13;13;13;13;9;8;7;7;7;7;7;6;6;4;3;2	Methylcrotonoyl-CoA carboxylase beta chain, mitochondrial	MCCC2	21	14	14	14	44.4	44.4	44.4	47.115	432	432;515;560;563;394;491;533;606;525;285;269;342;357;363;367;368;321;329;208;156;115	0	31.858	0.48279	0.87245	32.785	15	2	Leave out requantified	146090000	91724000	54362000				485	231;1409;5621;8035;8348;8408;9847;10906;11772;11985;12046;13384;14663;17199	True;True;True;True;True;True;True;True;True;True;True;True;True;True	235;1448;5750;8225;8550;8611;10078;11180;12086;12301;12363;13730;15034;17627	295;1795;7047;10127;10534;10612;12409;12410;13753;14910;15180;15259;15260;15261;16917;18487;21707	563;564;3230;12280;17690;17691;18435;18436;18437;18566;21667;21668;23907;25838;26313;26453;26454;26455;29392;32213;37894	563;3230;12280;17690;18437;18566;21668;23907;25838;26313;26453;29392;32213;37894
A0A804HJ86;Q9GZZ9;E7EQ61;Q9GZZ9-2;E7EWE1	A0A804HJ86;Q9GZZ9;E7EQ61;Q9GZZ9-2	3;3;2;2;1	3;3;2;2;1	3;3;2;2;1	Ubiquitin-like modifier-activating enzyme 5	UBA5	5	3	3	3	12.6	12.6	12.6	50.49	461	461;404;377;348;347	0	7.4286	0.40151	0.62107	38.724	3	2	Median	16009000	10805000	5203700				486	8634;10869;11134	True;True;True	8841;11137;11417	10892;13697;14053	19030;23804;23805;24431	19030;23804;24431
A0A804HJA4;J3KN16;Q5VYK3;R4GMY1;R4GMY3	A0A804HJA4;J3KN16;Q5VYK3;R4GMY1	7;7;7;5;1	7;7;7;5;1	7;7;7;5;1	Proteasome-associated protein ECM29 homolog	KIAA0368;ECM29	5	7	7	7	5.3	5.3	5.3	203.99	1839	1839;2017;1845;890;128	0	15.073	0.51094	0.82501	84.922	6	5	Median	23520000	14110000	9410500				487	899;9233;12479;13015;15179;15464;17608	True;True;True;True;True;True;True	920;9450;12805;13352;15559;15847;18051	1129;11658;15775;15776;16435;19133;19480;22223	2061;2062;2063;2064;20414;27345;27346;28517;33352;33917;38798	2064;20414;27346;28517;33352;33917;38798
A0A804HL84;A0A804HL81;A0A804HJK8;Q16134;A0A804HI80;A0A804HJT7;B4DEQ0;A0A804HK05;Q16134-3;A0A804HI48;A0A804HI73;A0A804HK08;A0A804HK66;A0A804HI70;A0A804HKB8	A0A804HL84;A0A804HL81;A0A804HJK8;Q16134;A0A804HI80;A0A804HJT7;B4DEQ0;A0A804HK05;Q16134-3;A0A804HI48;A0A804HI73	4;4;4;4;3;3;3;3;3;2;2;1;1;1;1	4;4;4;4;3;3;3;3;3;2;2;1;1;1;1	4;4;4;4;3;3;3;3;3;2;2;1;1;1;1	Electron transfer flavoprotein-ubiquinone oxidoreductase, mitochondrial	ETFDH	15	4	4	4	7.7	7.7	7.7	63.127	570	570;600;618;617;452;522;556;569;570;374;397;68;166;209;226	0	13.765	0.70545	1.2216	74.179	4	0	Leave out requantified	25164000	15339000	9825000				488	1129;5775;8096;11348	True;True;True;True	1157;5915;8291;11642	1418;7248;10207;14348	2578;12663;12664;17838;24890;24891	2578;12664;17838;24891
A0A804HKG9;Q7Z7G8-2;Q7Z7G8-6;Q7Z7G8	A0A804HKG9;Q7Z7G8-2;Q7Z7G8-6;Q7Z7G8	1;1;1;1	1;1;1;1	1;1;1;1	Vacuolar protein sorting-associated protein 13B	VPS13B	4	1	1	1	0.7	0.7	0.7	410.6	3671	3671;3997;4021;4022	1	-2	NaN	NaN	NaN	1	0	Median	3731500	1587400	2144000	+			489	14183	TRUE	14544	17897	31117	31117	254;255	63	3172;3181	3167
E9PMH2;A0A804HKH9;O00170;A0A804HKP8;A0A804HJ46;A0A804HKK3;A0A804HKL7;A0A804HIX8;A0A804HJ38;V9GYQ3	E9PMH2;A0A804HKH9;O00170;A0A804HKP8;A0A804HJ46;A0A804HKK3;A0A804HKL7;A0A804HIX8;A0A804HJ38;V9GYQ3	2;2;2;1;1;1;1;1;1;1	2;2;2;1;1;1;1;1;1;1	2;2;2;1;1;1;1;1;1;1	AH receptor-interacting protein	AIP	10	2	2	2	10.9	10.9	10.9	30.64	267	267;315;330;190;207;270;271;282;283;297	0	4.0033	0.83694	1.352	2.398	3	0	Median	15353000	8656400	6696400				490	15158;16576	True;True	15538;16991	19110;20941;20942	33315;33316;36624;36625;36626	33316;36624
A0AV96-2;A0AV96;D6RBS9;D6R9D6;D6R9M7;D6REZ6;B7Z8Z7;D6RBP6;D6RA49;D6RFL5;D6RCT1;Q5T0W7;F8W9F8;Q8TBY0-2;Q8TBY0-3;Q9NQ94-5;Q8TBY0;Q9NQ94-6;Q9NQ94-3;Q9NQ94-2;Q9NQ94-4;Q9NQ94	A0AV96-2;A0AV96;D6RBS9;D6R9D6;D6R9M7;D6REZ6;B7Z8Z7;D6RBP6;D6RA49;D6RFL5	7;7;6;6;5;5;5;4;4;4;3;1;1;1;1;1;1;1;1;1;1;1	7;7;6;6;5;5;5;4;4;4;3;1;1;1;1;1;1;1;1;1;1;1	7;7;6;6;5;5;5;4;4;4;3;1;1;1;1;1;1;1;1;1;1;1	RNA-binding protein 47	RBM47	22	7	7	7	22.5	22.5	22.5	56.919	524	524;593;217;393;158;193;555;113;123;137;59;201;602;470;485;510;533;539;569;586;594;594	0	71.035	0.55766	0.97192	26.234	7	3	Leave out requantified	89210000	63324000	25886000				491	3260;5504;7853;9624;14524;14913;16821	True;True;True;True;True;True;True	3334;5625;8039;9848;14891;15287;17243	4132;6888;9913;12144;18317;18318;18804;21255	7265;11955;11956;17322;17323;21256;31896;31897;31898;31899;31900;31901;32774;37134	7265;11955;17322;21256;31899;32774;37134
A0MZ66-5;A0MZ66-6;A0MZ66;A0MZ66-3;A0MZ66-7;A0MZ66-2;A0MZ66-8;A0MZ66-4	A0MZ66-5;A0MZ66-6;A0MZ66;A0MZ66-3;A0MZ66-7;A0MZ66-2;A0MZ66-8;A0MZ66-4	2;2;2;2;1;1;1;1	2;2;2;2;1;1;1;1	2;2;2;2;1;1;1;1	Shootin-1	KIAA1598	8	2	2	2	6	6	6	64.519	571	571;601;631;649;219;456;498;558	0	3.094	0.6567	1.1228	30.182	2	1	Median	9756000	5769100	3986900				492	1732;11776	True;True	1777;12090	2202;14915	3973;25851;25852	3973;25852
A1A5B4-3;A1A5B4	A1A5B4-3;A1A5B4	1;1	1;1	1;1	Anoctamin-9	ANO9	2	1	1	1	5.9	5.9	5.9	21.062	186	186;782	0.0099538	0.97821	NaN	NaN	NaN	1	0	Median	15337000	5380400	9957000				493	12430	TRUE	12753	15709	27237	27237	256;257;258		53;54;55
M0R026;A1L0T0;M0R1B5;E9PL44;M0QZX5;E9PJS0	M0R026;A1L0T0	3;3;1;1;1;1	3;3;1;1;1;1	3;3;1;1;1;1	Acetolactate synthase-like protein	ILVBL	6	3	3	3	10.1	10.1	10.1	56.732	525	525;632;165;166;229;262	0	8.8912	0.62195	0.99152	34.228	3	1	Median	25920000	17147000	8773300				494	247;2565;11002	True;True;True	251;2623;11277	319;3260;13877	617;5803;5804;24131;24132;24133;24134	617;5803;24133
A1L167	A1L167	1	1	1	Ubiquitin-conjugating enzyme E2Q-like protein 1	UBE2QL1	1	1	1	1	5.6	5.6	5.6	18.338	161	161	1	-2	NaN	NaN	NaN	0	0	Median	0	0	0	+			495	10684	TRUE	10945	13474	23430	23430		64		1
H7C5M1;Q5TCT4;A2A2V2;P42696-2;P42696	H7C5M1;Q5TCT4;A2A2V2;P42696-2;P42696	2;2;2;2;2	2;2;2;2;2	2;2;2;2;2	RNA-binding protein 34	RBM34	5	2	2	2	39.5	39.5	39.5	9.3654	86	86;211;408;225;430	0	4.7678	0.58717	0.92378	2.8505	2	2	Median	9585900	5876500	3709400				496	8903;14408	True;True	9114;14771	11221;18177	19613;31646	19613;31646
A2AB27;P36915	A2AB27;P36915	1;1	1;1	1;1	Guanine nucleotide-binding protein-like 1	GNL1	2	1	1	1	4.5	4.5	4.5	31.008	264	264;607	0.0011952	1.529	NaN	NaN	NaN	1	1	Median	2292400	1707800	584600				497	9822	TRUE	10053	12380	21626	21626
A2IDA3;P29372-5;P29372-4;P29372-2;P29372	A2IDA3;P29372-5;P29372-4;P29372-2;P29372	1;1;1;1;1	1;1;1;1;1	1;1;1;1;1	DNA-3-methyladenine glycosylase	MPG	5	1	1	1	12.4	12.4	12.4	27.295	251	251;281;293;293;298	0	2.4148	NaN	NaN	NaN	1	1	Median	3091200	2315500	775700				498	740	TRUE	758	938	1734	1734
E7ENG7;A4D0V7-2;A4D0V7	E7ENG7;A4D0V7-2;A4D0V7	1;1;1	1;1;1	1;1;1	Cadherin-like and PC-esterase domain-containing protein 1	CPED1	3	1	1	1	4.4	4.4	4.4	62.76	549	549;783;1026	0.0099397	0.97659	NaN	NaN	NaN	0	0	Median	0	0	0				499	4454	TRUE	4544	5597	9747	9747	259	65	179	172
A5A3E0	A5A3E0	9	1	1	POTE ankyrin domain family member F	POTEF	1	9	1	1	8.1	2.1	2.1	121.44	1075	1075	0.0034951	1.3705	NaN	NaN	NaN	1	0	Median	7361500	5227600	2133900				500	655;1817;1818;8188;8962;11956;11957;14463;14464	False;False;False;False;True;False;False;False;False	671;1863;1864;8385;9175;12272;12273;14828;14829;14830;14831	836;2309;2310;2311;10325;10326;11312;15141;15142;15143;15144;18244;18245;18246;18247;18248;18249;18250;18251	1545;1546;1547;1548;1549;1550;1551;1552;1553;1554;1555;1556;4164;4165;4166;4167;4168;4169;4170;4171;4172;4173;4174;18042;18043;18044;18045;18046;18047;18048;19810;26241;26242;26243;26244;26245;26246;26247;26248;26249;26250;31759;31760;31761;31762;31763;31764;31765;31766;31767;31768;31769;31770;31771;31772;31773;31774;31775;31776;31777;31778;31779;31780;31781;31782;31783;31784;31785;31786;31787;31…	1548;4164;4168;18046;19810;26245;26246;31769;31791	29		952
F5H4Q5;A5D8V6	F5H4Q5;A5D8V6	1;1	1;1	1;1	Vacuolar protein sorting-associated protein 37C	VPS37C	2	1	1	1	8.1	8.1	8.1	17.143	148	148;355	0.0055741	1.163	NaN	NaN	NaN	1	1	Median	1941900	1369100	572730				501	11285	TRUE	11577	14265	24750	24750
A5YKK6-3;A5YKK6-2;A5YKK6;H3BNB1;A5YKK6-4	A5YKK6-3;A5YKK6-2;A5YKK6	3;3;3;1;1	3;3;3;1;1	3;3;3;1;1	CCR4-NOT transcription complex subunit 1	CNOT1	5	3	3	3	2.2	2.2	2.2	241.26	2150	2150;2371;2376;185;1551	0.00042772	2.0072	0.70365	1.2827	214.54	2	2	Median	12658000	7209600	5448500				502	1888;11679;17356	True;True;True	1935;11994;17792	2415;14797;21914	4361;25638;38256	4361;25638;38256
A6NCQ0;A6NJU6;A6NFX8;Q9UKK9;H0YEY4;C9JYY9	A6NCQ0;A6NJU6;A6NFX8;Q9UKK9;H0YEY4	3;3;3;3;2;1	3;3;3;3;2;1	3;3;3;3;2;1	ADP-sugar pyrophosphatase	NUDT5	6	3	3	3	21.7	21.7	21.7	19.961	180	180;186;232;219;137;97	0	6.5299	0.20433	0.3746	50.728	2	1	Median	15304000	12606000	2698200				503	4231;12650;15159	True;True;True	4315;12978;15539	5316;15988;19111	9269;27711;27712;27713;33317;33318	9269;27711;33317
A6ND36	A6ND36	1	1	1	Protein FAM83G	FAM83G	1	1	1	1	2.6	2.6	2.6	90.834	823	823	1	-2	NaN	NaN	NaN	1	0	Median	3851000	1970000	1881000	+			504	10980	TRUE	11255	13848	24070	24070		66		738
A6NDG6;H3BV17	A6NDG6	5;2	5;2	5;2	Phosphoglycolate phosphatase	PGP	2	5	5	5	24	24	24	34.006	321	321;57	0	11.295	0.73775	1.0786	33.982	8	4	Leave out requantified	42777000	17269000	25508000				505	1931;4798;5490;10924;15009	True;True;True;True;True	1978;4896;5611;11200;15386	2466;6012;6013;6871;13780;13781;18935;18936	4449;10455;10456;11935;23952;23953;33017;33018	4449;10456;11935;23952;33017
Q9NYA3;A6NDN3	Q9NYA3;A6NDN3	1;1	1;1	1;1	Golgin subfamily A member 6A;Putative golgin subfamily A member 6B	GOLGA6A;GOLGA6B	2	1	1	1	1.7	1.7	1.7	79.945	693	693;693	1	-2	NaN	NaN	NaN	1	1	Median	2700700	584570	2116100	+			506	15300	TRUE	15681	19285	33615	33615		67		121
A6NEH6	A6NEH6	1	1	1	Transmembrane protein 247	TMEM247	1	1	1	1	7.3	7.3	7.3	25.168	219	219	0.0079422	1.0295	NaN	NaN	NaN	1	1	Median	17910000	1425200	16485000				507	12056	TRUE	12373	15272	26474	26474	260;261	68	143;150	148
A6NGP5;Q9H910;Q9H910-3;H3BU16;Q9H910-2;H3BMV3;H3BMT0;H3BTV5;H3BMM8;B4E1P3	A6NGP5;Q9H910;Q9H910-3;H3BU16;Q9H910-2;H3BMV3	7;7;7;6;6;4;3;3;2;2	7;7;7;6;6;4;3;3;2;2	7;7;7;6;6;4;3;3;2;2	Hematological and neurological expressed 1-like protein	HN1L	10	7	7	7	56.7	56.7	56.7	18.906	178	178;190;218;167;174;190;115;116;70;98	0	18.845	0.49943	0.96697	20.419	7	3	Leave out requantified	70502000	46153000	24348000				508	1254;4193;6375;10468;13496;13497;15468	True;True;True;True;True;True;True	1289;4277;6525;10721;13844;13845;15851	1611;5271;7992;13202;17047;17048;19485	2939;2940;9202;13994;13995;23001;23002;29602;29603;33923	2939;9202;13994;23001;29602;29603;33923
A6NJ38;A6NHM7;D6RCP5;Q7Z5H3-3;Q8N264-3;Q8N264-2;Q7Z5H3;Q7Z5H3-5;Q7Z5H3-2;Q8N264	A6NJ38;A6NHM7;D6RCP5;Q7Z5H3-3;Q8N264-3;Q8N264-2;Q7Z5H3;Q7Z5H3-5;Q7Z5H3-2;Q8N264	1;1;1;1;1;1;1;1;1;1	1;1;1;1;1;1;1;1;1;1	1;1;1;1;1;1;1;1;1;1	Rho GTPase-activating protein 22;Rho GTPase-activating protein 24	ARHGAP22;ARHGAP24	10	1	1	1	3	3	3	58.6	539	539;589;622;608;653;655;698;704;714;748	1	-2	NaN	NaN	NaN	0	0	Median	0	0	0	+			509	10877	TRUE	11146	13709	23826	23826	262		147
A6NHR9-2;A6NHR9;A0A2R8YE92;J3KTL8;A6NHR9-3	A6NHR9-2;A6NHR9;A0A2R8YE92;J3KTL8;A6NHR9-3	2;2;1;1;1	2;2;1;1;1	2;2;1;1;1	Structural maintenance of chromosomes flexible hinge domain-containing protein 1	SMCHD1	5	2	2	2	2.1	2.1	2.1	215.74	1917	1917;2005;212;1388;762	0	4.659	NaN	NaN	NaN	0	0	Median	1727600	1727600	0				510	23;6404	True;True	24;6554	29;8023	48;49;14047	49;14047
B7ZBA8;A6NI56;H3BS06;A0A590PWR5	B7ZBA8;A6NI56;H3BS06;A0A590PWR5	2;2;1;1	2;2;1;1	1;1;1;1	Coiled-coil domain-containing protein 154	CCDC154	4	2	2	1	5.6	5.6	2.1	59.448	522	522;667;99;674	1	-2	NaN	NaN	NaN	0	0	Median	0	0	0	+			511	8447;8997	True;True	9210	11353	19888	19888	263	69	275	278
F5H823;B7ZB78;F5GZG1;P61224-4;P61224-3;P61224;A6NIZ1;E7ESV4;F5H7Y6;P61224-2;F5H004;F5GX62;F5H6R7	F5H823;B7ZB78;F5GZG1;P61224-4;P61224-3;P61224;A6NIZ1;E7ESV4;F5H7Y6;P61224-2	5;5;5;5;5;5;5;3;3;3;2;2;1	5;5;5;5;5;5;5;3;3;3;2;2;1	3;3;3;3;3;3;3;3;3;1;2;2;1	Ras-related protein Rap-1b;Ras-related protein Rap-1b-like protein	RAP1B	13	5	5	3	47.6	47.6	34	11.916	103	103;118;121;142;165;184;184;157;179;137;127;139;122	0	35.868	0.37135	0.66676	33.592	7	1	Leave out requantified	67400000	46955000	20445000				512	7831;12638;13575;16470;16471	True;True;True;True;True	8016;12966;13923;16883;16884	9889;9890;15974;15975;17138;20816;20817	17283;17284;17285;27689;27690;27691;29755;29756;36404;36405;36406	17285;27690;29755;36404;36406
H7C2P7;A6NJD9;A8MVT4;A8MYK1;Q16540	H7C2P7;A6NJD9;A8MVT4;A8MYK1;Q16540	1;1;1;1;1	1;1;1;1;1	1;1;1;1;1	39S ribosomal protein L23, mitochondrial	MRPL23	5	1	1	1	12.7	12.7	12.7	13.669	118	118;163;166;191;153	0	2.7375	NaN	NaN	NaN	1	0	Median	4700600	3282700	1417900				513	11723	TRUE	12038	14855	25740;25741;25742;25743	25743
A6NJH9;P47813;O14602;X6RAC9	A6NJH9;P47813;O14602;X6RAC9	4;4;4;2	4;4;4;2	4;4;4;2	Eukaryotic translation initiation factor 1A, X-chromosomal;Eukaryotic translation initiation factor 1A, Y-chromosomal	EIF1AY;EIF1AX	4	4	4	4	44.1	44.1	44.1	14.455	127	127;144;144;116	0	13.054	0.72554	1.3637	10.331	3	1	Plateau	63089000	34308000	28781000				514	1962;3496;4076;7801	True;True;True;True	2010;3571;4157;7983	2501;4417;4418;4419;5139;9853	4509;7802;7803;7804;9018;17219;17220;17221;17222;17223	4509;7802;9018;17221
Q9UFD9;A6NNM3;A6NJZ7	Q9UFD9;A6NNM3;A6NJZ7	1;1;1	1;1;1	1;1;1	RIMS-binding protein 3A;RIMS-binding protein 3B;RIMS-binding protein 3C	RIMBP3;RIMBP3B;RIMBP3C	3	1	1	1	1	1	1	180.72	1639	1639;1639;1639	0.0066176	1.1004	NaN	NaN	NaN	1	0	Median	2690500	1093000	1597500				515	12450	TRUE	12773	15734	27276	27276	264;265		467;475
A6NKB8;Q9H4A4;A0A087WU27;A0A087WUS4;C9JMZ3	A6NKB8;Q9H4A4;A0A087WU27;A0A087WUS4	12;12;7;6;2	12;12;7;6;2	12;12;7;6;2	Aminopeptidase B	RNPEP	5	12	12	12	33.1	33.1	33.1	68.168	611	611;650;171;151;344	0	157.28	0.39808	0.75042	52.403	14	9	Leave out requantified	115980000	80205000	35771000				516	453;563;1546;2168;4258;4356;6068;8493;9009;9202;12824;17764	True;True;True;True;True;True;True;True;True;True;True;True	462;576;1585;2218;4342;4442;6213;8698;9222;9417;13156;18211	579;711;712;1960;2756;5347;5466;5467;7613;7614;10722;11371;11372;11617;16203;22414	1092;1093;1288;1289;3528;4936;4937;9321;9322;9518;9519;13329;13330;18760;19912;19913;19914;19915;20331;28083;28084;39115	1093;1288;3528;4937;9321;9518;13330;18760;19913;20331;28084;39115
J3KNE0;A6NKT7;Q7Z3J3	J3KNE0;A6NKT7;Q7Z3J3	7;7;6	1;1;1	1;1;1	RanBP2-like and GRIP domain-containing protein 3;RanBP2-like and GRIP domain-containing protein 4	RGPD3;RGPD4	3	7	1	1	4.4	0.7	0.7	197.62	1760	1760;1758;1758	0.0011914	1.517	NaN	NaN	NaN	1	0	Median	10263000	6066700	4196300				517	3652;5153;7631;9154;9638;9742;14794	False;False;True;False;False;False;False	3730;5263;7808;9368;9862;9968;15167	4623;6443;9636;11551;12159;12277;18652	8128;11163;16858;16859;20226;20227;21277;21461;32504	8128;11163;16859;20226;21277;21461;32504
A6NL76;P68133;P68032;P63267;P62736;A0A804HKV3;P63267-2;F8WB63;B8ZZJ2;C9JFL5;F6UVQ4;F6QUT6;F8WCH0	A6NL76;P68133;P68032;P63267;P62736;A0A804HKV3;P63267-2;F8WB63;B8ZZJ2;C9JFL5;F6UVQ4;F6QUT6	17;17;17;16;16;12;10;9;9;9;9;9;3	3;3;3;3;3;3;1;2;2;2;2;2;0	3;3;3;3;3;3;1;2;2;2;2;2;0	Actin, alpha skeletal muscle;Actin, alpha cardiac muscle 1;Actin, gamma-enteric smooth muscle;Actin, aortic smooth muscle	ACTA1;ACTC1;ACTG2;ACTA2	13	17	3	3	36.8	8	8	39.206	351	351;377;377;376;377;332;333;105;119;144;151;151;52	0	3.2141	0.41396	0.76702	122.99	5	3	Median	161990000	129220000	32773000				518	655;1817;1818;2037;2898;3125;3126;3827;5833;7027;7028;8188;8991;10823;14463;14464;17684	False;False;False;True;False;False;False;False;True;False;False;False;False;False;False;False;True	671;1863;1864;2086;2960;2961;3197;3198;3199;3907;3908;5976;7183;7184;7185;7186;8385;9204;11087;11088;14828;14829;14830;14831;18127;18128	836;2309;2310;2311;2593;3660;3661;3662;3663;3664;3665;3963;3964;3965;3966;3967;3968;4843;4844;4845;4846;4847;4848;4849;7329;8839;8840;8841;8842;8843;8844;8845;8846;8847;8848;8849;8850;8851;8852;8853;8854;8855;10325;10326;11346;13636;13637;13638;18244;18245;18246;18247;18248;18249;18250;18251;22316;22317;22318	1545;1546;1547;1548;1549;1550;1551;1552;1553;1554;1555;1556;4164;4165;4166;4167;4168;4169;4170;4171;4172;4173;4174;4673;6401;6402;6403;6404;6405;6406;6407;6408;6409;6410;6411;6412;6413;6414;6972;6973;6974;6975;6976;6977;6978;6979;6980;6981;6982;6983;6984;6985;6986;6987;6988;6989;6990;6991;6992;6993;8512;8513;8514;8515;8516;8517;8518;8519;8520;8521;8522;8523;8524;8525;8526;8527;8528;8529;8530;8531…	1548;4164;4168;4673;6413;6977;6992;8528;12827;15469;15474;18046;19875;23688;31769;31791;38957	29;266	70;71;72;73;74	61;254	46;49;84;192;327
A6NLN1;K7ES59;A0A087WUW5;K7ELW5;K7EK45	A6NLN1	18;7;3;3;3	2;2;0;0;0	2;2;0;0;0		PTBP1	5	18	2	2	50.9	2.8	2.8	56.51	527	527;149;81;105;256	0	3.6213	0.57968	0.99056	10.849	2	0	Median	24919000	15582000	9337200				519	1381;3286;3709;3710;4132;5912;6299;7185;8555;8574;9858;10073;10457;11132;11462;14153;14154;16590	False;False;False;False;False;False;False;False;False;False;False;False;False;False;False;True;True;False	1420;3360;3789;3790;4213;6056;6448;7349;8760;8779;10089;10310;10710;11415;11765;14513;14514;14515;17005;17006	1762;1763;1764;4161;4703;4704;4705;5202;7428;7901;7902;9081;10798;10799;10820;12423;12691;12692;13189;13190;14050;14499;14500;17863;17864;17865;20962;20963;20964;20965	3169;3170;3171;3172;3173;3174;3175;7313;8263;8264;8265;8266;8267;9113;12996;13844;13845;13846;13847;13848;15897;15898;15899;15900;18885;18886;18887;18918;21685;22113;22114;22115;22116;22117;22118;22119;22120;22121;22122;22123;22124;22975;22976;24421;24422;24423;24424;25137;25138;25139;31057;31058;31059;31060;36657;36658;36659;36660	3172;7313;8264;8266;9113;12996;13847;15897;18885;18918;21685;22118;22976;24424;25138;31058;31059;36657	30		10
E9PM31;H0YEE2;E9PJK1;E9PRJ8;H0YDL9;H0YDJ9;E9PIF1;A6NMH8;P60033	E9PM31;H0YEE2;E9PJK1;E9PRJ8;H0YDL9;H0YDJ9;E9PIF1;A6NMH8;P60033	1;1;1;1;1;1;1;1;1	1;1;1;1;1;1;1;1;1	1;1;1;1;1;1;1;1;1	Tetraspanin;CD81 antigen	CD81	9	1	1	1	21.7	21.7	21.7	10.027	92	92;148;165;209;221;225;242;274;236	0	2.744	NaN	NaN	NaN	1	0	Median	19313000	15044000	4268700				520	11991	TRUE	12307	15187	26324;26325;26326;26327;26328	26325
H3BQ52;H3BTD3;H3BMD8;A6NMQ3;Q5T5H1;P56211-2;P56211;O43768-6;O43768-5;O43768-2;O43768;O43768-9;O43768-7;O43768-3;O43768-4	H3BQ52;H3BTD3;H3BMD8;A6NMQ3;Q5T5H1;P56211-2;P56211;O43768-6;O43768-5;O43768-2;O43768;O43768-9;O43768-7;O43768-3;O43768-4	1;1;1;1;1;1;1;1;1;1;1;1;1;1;1	1;1;1;1;1;1;1;1;1;1;1;1;1;1;1	1;1;1;1;1;1;1;1;1;1;1;1;1;1;1	cAMP-regulated phosphoprotein 19;Alpha-endosulfine	ARPP19;ENSA	15	1	1	1	15.5	15.5	15.5	7.6866	71	71;72;131;140;187;96;112;113;117;117;121;133;133;137;140	0	2.4045	NaN	NaN	NaN	1	0	Median	15388000	9845300	5543200				521	17426	TRUE	17862	21996	38403;38404	38403
Q5TCU3;CON__Q3SX28;A7XZE4;P07951-2;P07951;P07951-3	Q5TCU3;CON__Q3SX28;A7XZE4;P07951-2;P07951;P07951-3	12;12;12;12;12;9	3;3;3;3;3;2	3;3;3;3;3;2	Tropomyosin beta chain	TPM2;TPM2b	6	12	3	3	31.3	10.2	10.2	32.814	284	284;284;284;284;284;248	0.00042699	1.9923	0.64577	1.1598	18.945	2	1	Median	21113000	13207000	7906200			+	522	1252;1654;2148;7898;7899;8271;8568;8918;9051;10294;10569;12756	True;False;True;False;False;False;False;False;False;False;True;False	1287;1696;2198;8085;8086;8470;8773;9129;9264;10535;10827;13086	1609;2103;2730;9967;9968;10429;10813;10814;11243;11421;11422;12956;13329;16117	2937;3797;3798;4904;17422;17423;17424;17425;18221;18908;18909;18910;18911;19660;19994;19995;19996;19997;22536;22537;23195;27947	2937;3797;4904;17423;17425;18221;18909;19660;19996;22536;23195;27947
Q96HA1-2;A8CG34-2;Q96HA1-3;A8CG34;Q96HA1;C9JER0;C9J370;A0A0J9YWR1;Q6PJE2-5;Q6PJE2;A6NF01	Q96HA1-2;A8CG34-2;Q96HA1-3;A8CG34;Q96HA1;C9JER0;C9J370;A0A0J9YWR1;Q6PJE2-5;Q6PJE2;A6NF01	2;2;2;2;2;1;1;1;1;1;1	2;2;2;2;2;1;1;1;1;1;1	2;2;2;2;2;1;1;1;1;1;1	Nuclear envelope pore membrane protein POM 121;Nuclear envelope pore membrane protein POM 121C;POM121 and ZP3 fusion protein;Putative nuclear envelope pore membrane protein POM 121B	POM121;POM121C;POMZP3;POM121B	11	2	2	2	4.1	4.1	4.1	99.036	984	984;987;999;1229;1249;154;250;250;115;187;834	0	3.8634	NaN	NaN	NaN	0	0	Median	0	0	0				523	12365;12951	True;True	12688;13288	15632;16363	27102;28379	27102;28379
A8MQB8;G3V0J0;Q06787-6;Q06787-2;Q06787-4;Q06787-7;A0A087WWR6;Q8IXW7;A0A087WXI3;R9WNI0;Q06787-11;Q06787-10;Q06787-8;Q06787-5;Q06787-9;Q06787-3;Q06787	A8MQB8;G3V0J0;Q06787-6;Q06787-2;Q06787-4;Q06787-7;A0A087WWR6;Q8IXW7;A0A087WXI3;R9WNI0;Q06787-11;Q06787-10;Q06787-8;Q06787-5;Q06787-9;Q06787-3;Q06787	2;2;2;2;2;2;1;1;1;1;1;1;1;1;1;1;1	2;2;2;2;2;2;1;1;1;1;1;1;1;1;1;1;1	2;2;2;2;2;2;1;1;1;1;1;1;1;1;1;1;1	Fragile X mental retardation protein 1	FMR1	17	2	2	2	5	5	5	65.821	582	582;592;590;594;603;615;102;297;419;544;516;537;586;607;611;620;632	0	2.4262	NaN	NaN	NaN	0	0	Median	0	0	0				524	13250;15552	True;True	13593;15938	16741;19589	29046;34102	29046;34102
A8MU39;H0YDU8;P53041	A8MU39;H0YDU8;P53041	4;4;4	4;4;4	4;4;4	Serine/threonine-protein phosphatase;Serine/threonine-protein phosphatase 5	PPP5C	3	4	4	4	14.3	14.3	14.3	42.394	371	371;485;499	0	3.1558	0.71128	1.204	18.629	2	1	Median	14384000	9467000	4917300				525	465;587;2325;6635	True;True;True;True	474;602;2379;6787	596;753;2951;8303	1121;1368;5266;14530	1121;1368;5266;14530
A8MUH2;P18859;P18859-2	A8MUH2;P18859;P18859-2	4;4;4	4;4;4	4;4;4	ATP synthase-coupling factor 6, mitochondrial	ATP5J	3	4	4	4	32.8	32.8	32.8	13.954	119	119;108;116	0	60.436	0.26691	0.5105	89.51	5	0	Leave out requantified	61137000	44438000	16700000				526	12325;12546;12547;12853	True;True;True;True	12647;12873;12874;13187	15583;15584;15860;15861;15862;16240	27015;27016;27017;27018;27019;27020;27492;27493;27494;27495;27496;27497;27498;27499;27500;28149;28150	27019;27496;27499;28149
C9JXR7;A8MVM1;P42574	C9JXR7;A8MVM1;P42574	1;1;1	1;1;1	1;1;1	Caspase-3;Caspase-3 subunit p17;Caspase-3 subunit p12	CASP3	3	1	1	1	9.4	9.4	9.4	13.366	117	117;182;277	0.0045403	1.2503	NaN	NaN	NaN	1	0	Median	9283500	6428500	2855000				527	13370	TRUE	13716	16903	29366;29367	29367
A8MW49;P07148;Q9NQV6-6	A8MW49;P07148	5;5;2	5;5;2	5;5;2	Fatty acid-binding protein, liver	FABP1	3	5	5	5	53.2	53.2	53.2	13.808	124	124;127;1214	0	11.535	0.4401	0.75102	26.192	6	3	Leave out requantified	57996000	41511000	16485000				528	853;6636;15797;16440;17700	True;True;True;True;True	872;6788;16190;16852;18145	1070;8304;19916;20779;22336;22337	1955;1956;14531;34728;36343;36344;38991;38992	1955;14531;34728;36343;38991
Q49AN9;F5H013;P62308;A8MWD9	Q49AN9;F5H013;P62308;A8MWD9	1;1;1;1	1;1;1;1	1;1;1;1	Small nuclear ribonucleoprotein G;Putative small nuclear ribonucleoprotein G-like protein 15	SNRPG;SNRPGP15	4	1	1	1	18.8	18.8	18.8	7.1013	64	64;68;76;76	0.0038595	1.3396	NaN	NaN	NaN	1	1	Median	8328800	7817500	511320				529	6181	TRUE	6328	7761	13590	13590
A8MX19	A8MX19	1	1	1	Putative protein FAM90A12P	FAM90A12P	1	1	1	1	6.9	6.9	6.9	49.785	464	464	1	-2	NaN	NaN	NaN	1	0	Median	2974400	1716000	1258400	+			530	12377	TRUE	12700	15647	27127	27127		75		378
C9JCP0;C9JX45;A8MXE0;E7ERI1;E7ENX0;E7EPI9;O15460-2;O15460	C9JCP0;C9JX45;A8MXE0;E7ERI1;E7ENX0;E7EPI9;O15460-2;O15460	1;1;1;1;1;1;1;1	1;1;1;1;1;1;1;1	1;1;1;1;1;1;1;1	Prolyl 4-hydroxylase subunit alpha-2	P4HA2	8	1	1	1	9.6	9.6	9.6	16.45	146	146;153;167;184;204;236;533;535	0.0063056	1.1443	NaN	NaN	NaN	1	1	Median	2240200	855380	1384900				531	11968	TRUE	12284	15157	26275	26275
A8MXP8;Q14257;Q14257-2	A8MXP8;Q14257;Q14257-2	1;1;1	1;1;1	1;1;1	Reticulocalbin-2	RCN2	3	1	1	1	10.6	10.6	10.6	24.796	216	216;317;335	0	3.6564	NaN	NaN	NaN	1	0	Median	6999500	4805100	2194300				532	10049	TRUE	10285	12659	22052	22052
A8MZH8;A8MXQ1;P53801	A8MZH8;A8MXQ1;P53801	1;1;1	1;1;1	1;1;1	Pituitary tumor-transforming gene 1 protein-interacting protein	PTTG1IP	3	1	1	1	16.8	16.8	16.8	11.598	107	107;159;180	0.0012146	1.6182	NaN	NaN	NaN	1	0	Median	5677800	4002400	1675400				533	289	TRUE	293	370	715	715
F5GYS3;A8MXU7;Q92934	F5GYS3;A8MXU7;Q92934	1;1;1	1;1;1	1;1;1	Bcl2-associated agonist of cell death	BAD	3	1	1	1	10.2	10.2	10.2	16.649	157	157;163;168	0.00083612	1.861	NaN	NaN	NaN	1	1	Median	3126500	1744000	1382400				534	5997	TRUE	6142	7528	13183	13183
A8MXV4	A8MXV4	4	4	4	Nucleoside diphosphate-linked moiety X motif 19, mitochondrial	NUDT19	1	4	4	4	18.4	18.4	18.4	42.233	375	375	0	6.5566	0.42715	0.72174	142.04	4	2	Median	37592000	16562000	21029000				535	8854;9646;14540;15509	True;True;True;True	9064;9870;14907;15894	11162;12169;18335;19535	19507;21288;31930;31931;31932;34005	19507;21288;31931;34005
A8MZ36	A8MZ36	1	1	1	Envoplakin-like protein	EVPLL	1	1	1	1	5.3	5.3	5.3	33.953	301	301	1	-2	NaN	NaN	NaN	0	0	Median	0	0	0	+			536	11831	TRUE	12146	14985	25974	25974	267		16
A8MZ87;G5E9S8;G3V2E7;F8W6L3;G3V3H3;G3V5R9;E7EVH7;Q9H0B6-2;Q07866-8;Q07866-2;Q07866-3;Q07866;Q07866-7;Q07866-5;Q07866-10;Q9H0B6;Q07866-6;Q07866-4;Q07866-9;E9PQ02;A8MX29	A8MZ87;G5E9S8;G3V2E7;F8W6L3;G3V3H3;G3V5R9;E7EVH7;Q9H0B6-2;Q07866-8;Q07866-2;Q07866-3;Q07866;Q07866-7;Q07866-5;Q07866-10;Q9H0B6;Q07866-6;Q07866-4;Q07866-9	3;3;3;3;3;3;3;3;3;3;3;3;3;3;3;3;3;3;3;1;1	3;3;3;3;3;3;3;3;3;3;3;3;3;3;3;3;3;3;3;1;1	3;3;3;3;3;3;3;3;3;3;3;3;3;3;3;3;3;3;3;1;1	Kinesin light chain 2;Kinesin light chain 1	KLC2;KLC1	21	3	3	3	6.9	6.9	6.9	57.174	521	521;549;551;576;609;630;719;545;551;560;564;573;584;616;618;622;628;637;639;189;333	0	2.3642	0.38696	0.59305	12.114	3	2	Median	9466200	6255700	3210500				537	2635;9276;11805	True;True;True	2694;9494;12119	3345;11713;14952	5939;20527;25912	5939;20527;25912
A9Z1X7;Q8IYB3-2;Q8IYB3;M0R088;E9PCT1	A9Z1X7;Q8IYB3-2;Q8IYB3;M0R088;E9PCT1	3;3;3;2;2	3;3;3;2;2	3;3;3;2;2	Serine/arginine repetitive matrix protein 1	SRRM1	5	3	3	3	6.7	6.7	6.7	103.39	913	913;902;904;681;820	0	13.628	0.43118	0.82112	36.311	4	2	Median	61429000	42424000	19005000				538	1760;10443;16481	True;True;True	1806;10696;16894	2236;2237;13173;20828	4031;4032;4033;4034;22954;36421;36422	4031;22954;36421
B0QY89;Q9Y262-2;Q9Y262;B0QY90;C9JHP4;C9K0Q7	B0QY89;Q9Y262-2;Q9Y262;B0QY90	5;5;5;4;1;1	5;5;5;4;1;1	5;5;5;4;1;1	Eukaryotic translation initiation factor 3 subunit L	EIF3L	6	5	5	5	10.4	10.4	10.4	70.901	607	607;516;564;466;150;183	0	17.458	0.55521	0.88038	55.6	5	2	Median	23198000	13181000	10017000				539	5411;8679;10824;12208;17216	True;True;True;True;True	5530;8886;11089;12529;17645	6781;6782;10947;13639;15447;15448;21731	11783;11784;11785;11786;11787;19117;23695;23696;23697;23698;26775;26776;37934	11785;19117;23696;26776;37934
B0QYK0;Q01844-6;Q01844-3;Q01844;Q01844-5;A0A0D9SFL3;C9JGE3;Q01844-2;Q01844-4	B0QYK0;Q01844-6;Q01844-3;Q01844;Q01844-5;A0A0D9SFL3;C9JGE3;Q01844-2	6;6;6;6;6;5;5;5;1	6;6;6;6;6;5;5;5;1	2;2;2;2;2;1;1;1;1	RNA-binding protein EWS	EWSR1	9	6	6	2	14.6	14.6	7	64.929	618	618;600;655;656;661;584;620;583;354	0	68.001	0.34408	0.64132	49.461	7	2	Leave out requantified	141320000	101050000	40268000				540	248;647;5381;11889;14888;14889	True;True;True;True;True;True	252;663;5500;12205;15262;15263	320;826;827;6740;6741;15056;18770;18771	618;619;620;621;1529;1530;1531;11715;11716;26096;26097;26098;26099;26100;26101;26102;32730;32731;32732	620;1529;11715;26097;32730;32732
B0QZ18;Q99829;F2Z2V0;A6PVH9;H0Y524;E7ENH5;Q5JX56;Q5JX58;Q5JX59;Q5JX60;Q5JX44;Q5JX45;Q5JX55;Q5JX61;Q5JX52	B0QZ18;Q99829;F2Z2V0;A6PVH9	7;7;6;5;3;3;2;2;2;2;2;2;1;1;1	7;7;6;5;3;3;2;2;2;2;2;2;1;1;1	7;7;6;5;3;3;2;2;2;2;2;2;1;1;1	Copine-1	CPNE1	15	7	7	7	17	17	17	59.717	542	542;537;533;481;208;427;174;201;209;231;304;386;152;213;305	0	24.021	0.73334	1.4306	54.347	6	3	Leave out requantified	56598000	32912000	23687000				541	1422;2715;2716;3382;6491;10409;13077	True;True;True;True;True;True;True	1461;2775;2776;3457;6641;10661;13415	1811;3436;3437;4278;8127;13127;16516	3262;6076;6077;6078;7539;14239;22852;22853;22854;28652	3262;6076;6077;7539;14239;22852;28652
B0S8I6;Q14320	B0S8I6;Q14320	1;1	1;1	1;1	Protein FAM50A	FAM50A	2	1	1	1	5.4	5.4	5.4	30.693	260	260;339	0	3.2744	NaN	NaN	NaN	1	0	Median	5080700	3758300	1322400				542	13351	TRUE	13697	16882	29329;29330	29329
B0YIW6;P48444;P48444-2;Q6P1Q5	B0YIW6;P48444;P48444-2	11;11;10;2	11;11;10;2	11;11;10;2	Coatomer subunit delta	ARCN1	4	11	11	11	29.2	29.2	29.2	61.626	552	552;511;423;189	0	28.951	0.5155	0.96922	41.316	11	5	Leave out requantified	176620000	92155000	84465000				543	5105;6629;8262;9170;11548;11598;13157;13262;14815;15961;17055	True;True;True;True;True;True;True;True;True;True;True	5211;6781;8461;9385;11859;11911;13496;13605;15188;16354;17480	6381;8295;10419;11574;14623;14696;16614;16755;18677;20115;21529	11047;14516;14517;18204;20270;25372;25373;25489;25490;28822;29065;32548;32549;32550;35098;37596	11047;14517;18204;20270;25372;25489;28822;29065;32549;35098;37596
B1AHE3;Q9UBB4-2;Q9UBB4	B1AHE3;Q9UBB4-2;Q9UBB4	1;1;1	1;1;1	1;1;1	Ataxin-10	ATXN10	3	1	1	1	11.9	11.9	11.9	14.209	126	126;411;475	0	5.9756	NaN	NaN	NaN	0	0	Median	2314400	2314400	0				544	11362	TRUE	11656	14365	24921	24921
B1AJQ6;Q86Y82	B1AJQ6;Q86Y82	1;1	1;1	1;1	Syntaxin-12	STX12	2	1	1	1	7.9	7.9	7.9	24.576	215	215;276	0.001218	1.6516	NaN	NaN	NaN	1	1	Median	2277800	1614900	662870				545	9766	TRUE	9994	12310	21515;21516	21516
B1AJY7;O75832;B1AJY5;O75832-2	B1AJY7;O75832;B1AJY5;O75832-2	2;2;1;1	2;2;1;1	2;2;1;1	26S proteasome non-ATPase regulatory subunit 10	PSMD10	4	2	2	2	15	15	15	20.808	193	193;226;185;151	0	7.6558	0.28439	0.46212	32.579	2	1	Median	8089300	6114300	1975000				546	5304;5672	True;True	5421;5806	6637;7114	11531;11532;12410	11531;12410
B1AJZ6;P56705-2	B1AJZ6;P56705-2	1;1	1;1	1;1	Protein Wnt	WNT4	2	1	1	1	25	25	25	6.0199	52	52;296	0.0011862	1.4868	NaN	NaN	NaN	1	0	Median	4431000	2473400	1957600				547	10482	TRUE	10735	13220	23032	23032
B1AK63;Q9HAF1-2;Q9HAF1;Q9HAF1-4;Q9HAF1-3	B1AK63;Q9HAF1-2;Q9HAF1;Q9HAF1-4;Q9HAF1-3	1;1;1;1;1	1;1;1;1;1	1;1;1;1;1	Chromatin modification-related protein MEAF6	MEAF6	5	1	1	1	13	13	13	19.164	169	169;191;191;192;201	0.0065958	1.0917	NaN	NaN	NaN	1	1	Median	2832600	1233400	1599200				548	14219	TRUE	14580	17939	31195	31195
B1AKR6;Q9NP97;H3BQI1;Q8TF09	B1AKR6;Q9NP97;H3BQI1;Q8TF09	2;2;1;1	2;2;1;1	2;2;1;1	Dynein light chain roadblock-type 1;Dynein light chain roadblock-type 2	DYNLRB1;DYNLRB2	4	2	2	2	22.3	22.3	22.3	16.253	148	148;96;125;96	0.0012111	1.5911	NaN	NaN	NaN	1	0	Median	4268800	3168100	1100700				549	2650;14281	True;True	2709;14642	3363;18015	5966;31365	5966;31365
B1AKY9;P50993;H0Y7C1	B1AKY9;P50993;H0Y7C1	14;14;12	1;1;1	1;1;1	Sodium/potassium-transporting ATPase subunit alpha-2	ATP1A2	3	14	1	1	17.1	1.2	1.2	110.86	1009	1009;1020;714	0.0015779	1.4663	NaN	NaN	NaN	1	1	Median	1650500	1064600	585910				550	256;301;2955;6581;9374;9389;11282;11283;11405;11761;11994;11995;16096;16421	False;False;True;False;False;False;False;False;False;False;False;False;False;False	260;305;3021;6732;9593;9608;11574;11575;11704;12075;12310;12311;16492;16830	328;384;385;3748;8238;8239;11832;11848;14257;14258;14259;14260;14261;14262;14263;14425;14896;14897;15190;15191;15192;15193;20308;20309;20751	629;630;631;739;740;741;6615;6616;14422;14423;14424;14425;14426;20718;20747;24740;24741;24742;24743;24744;24745;24746;24747;24748;25013;25014;25801;25802;25803;25804;25805;25806;26331;26332;26333;26334;26335;26336;35453;35454;35455;35456;35457;35458;35459;35460;35461;35462;35463;35464;36293;36294;36295	630;741;6616;14425;20718;20747;24742;24744;25014;25806;26331;26334;35457;36293
B1ALA9;P60891;A0A2R8Y7H4;P60891-2;A0A0B4J207;P21108;A0A6Q8PGP2;A0A6Q8PHK9;B1ALA7;A0A6Q8PG31;Q15244;A0A6Q8PGF9;A0A6Q8PG13;A0A6Q8PGX9;A0A0A0MRQ9;A0A6Q8PFD7;A0A6Q8PHI4;A0A6Q8PFD1;A0A6Q8PEU0;A0A6Q8PG82;A6NMS2;D3YTJ7	B1ALA9;P60891;A0A2R8Y7H4;P60891-2;A0A0B4J207;P21108	6;6;5;5;4;4;2;2;2;1;1;1;1;1;1;1;1;1;1;1;1;1	2;2;2;1;1;1;1;1;1;0;1;1;1;1;0;0;1;0;0;0;0;0	2;2;2;1;1;1;1;1;1;0;1;1;1;1;0;0;1;0;0;0;0;0	Ribose-phosphate pyrophosphokinase 1;Ribose-phosphate pyrophosphokinase 3	PRPS1;PRPS1L1	22	6	2	2	32.3	9.1	9.1	31.392	285	285;318;321;251;318;318;95;121;168;30;40;46;52;65;76;85;92;97;104;112;147;200	0	2.59	0.18338	0.30299	175.23	2	1	Median	26678000	18531000	8147200				551	7390;11037;14925;15934;16993;17209	True;True;False;False;False;False	7558;11315;15300;16327;17416;17637	9326;13925;18822;20081;21450;21718	16325;16326;24218;24219;32806;35035;37485;37486;37914	16326;24218;32806;35035;37486;37914
R4GNH9;R4GMQ7;B1AMU7;B1AMU4;Q9Y3B2	R4GNH9;R4GMQ7;B1AMU7;B1AMU4;Q9Y3B2	1;1;1;1;1	1;1;1;1;1	1;1;1;1;1	Exosome complex component CSL4	EXOSC1	5	1	1	1	12.2	12.2	12.2	15.105	139	139;143;165;178;195	0.009915	0.96743	NaN	NaN	NaN	1	1	Median	1749400	1335800	413680				552	4355	TRUE	4441	5465	9517	9517
B1ANH0;B1ANG9;B1ANH6;B1ANH2;Q16774;Q16774-2;Q16774-3;B1ANH5;B1ANH3	B1ANH0;B1ANG9;B1ANH6;B1ANH2;Q16774;Q16774-2;Q16774-3;B1ANH5;B1ANH3	3;3;3;3;3;3;3;2;2	3;3;3;3;3;3;3;2;2	3;3;3;3;3;3;3;2;2	Guanylate kinase	GUK1	9	3	3	3	18.4	18.4	18.4	23.711	217	217;235;242;253;197;218;241;199;272	0	2.8324	0.34242	0.53511	28.267	3	2	Median	11398000	8428100	2969900				553	7251;9693;11587	True;True;True	7416;9919;11900	9164;12226;14683	16038;16039;16040;21383;25469;25470	16038;21383;25469
B1APE1;B1APE2;Q00403	B1APE1;B1APE2;Q00403	2;2;2	2;2;2	2;2;2	Transcription initiation factor IIB	GTF2B	3	2	2	2	13.4	13.4	13.4	24.988	224	224;231;316	0	3.4853	0.66995	1.0295	2.3095	2	1	Median	7098600	4316200	2782300				554	6473;16994	True;True	6623;17417	8103;21451	14188;14189;37487	14188;37487
G3V4W0;B4DY08;B2R5W2;P07910-2;G3V4C1;P07910-4;P07910;G3V576;G3V2Q1;G3V251;G3V555;G3V575;P07910-3;G3V5X6;G3V3K6;G3V2D6;B4DSU6;G3V4M8;G3V5V7;A0A0G2JNQ3;B2RXH8;G3V2H6	G3V4W0;B4DY08;B2R5W2;P07910-2;G3V4C1;P07910-4;P07910;G3V576;G3V2Q1;G3V251;G3V555;G3V575;P07910-3;G3V5X6;G3V3K6;G3V2D6	15;15;15;15;14;13;13;12;12;9;9;9;9;8;8;8;7;6;6;6;6;5	15;15;15;15;14;13;13;12;12;9;9;9;9;8;8;8;7;6;6;6;6;5	8;8;8;8;7;7;6;5;5;4;4;4;4;3;3;6;2;1;4;0;0;0	Heterogeneous nuclear ribonucleoproteins C1/C2	HNRNPC	22	15	15	8	54.2	54.2	37	28.916	262	262;288;290;293;292;250;306;231;305;126;175;187;226;117;121;214;147;66;180;293;293;54	0	85.073	0.57738	0.95803	62.226	21	5	Leave out requantified	758460000	491140000	267320000				555	1595;5505;8676;9475;9476;10649;10955;11858;12167;12907;12908;13107;16227;16228;16830	True;True;True;True;True;True;True;True;True;True;True;True;True;True;True	5626;8883;9695;9696;10908;10909;11230;12173;12488;13243;13244;13445;16627;16628;17252	6889;6890;10944;11955;11956;11957;13422;13423;13424;13425;13426;13427;13816;15018;15402;16303;16304;16305;16551;20479;20480;20481;21264	11957;11958;11959;11960;19111;19112;19113;20942;20943;20944;23332;23333;23334;23335;23336;23337;23338;23339;23340;23341;23342;23343;23344;23345;23346;23347;23348;23349;23350;23351;24010;26032;26690;26691;26692;28248;28249;28250;28251;28252;28253;28254;28255;28256;28257;28258;28259;28260;28261;28262;28263;28264;28265;28714;28715;35763;35764;35765;35766;35767;37145;37146	11958;19111;20942;20944;23349;24010;26032;26692;28255;28263;28715;35764;35767;37145		76		74
B2RPK0;P23497	B2RPK0	7;1	1;0	1;0	Putative high mobility group protein B1-like 1	HMGB1P1	2	7	1	1	28.9	7.1	7.1	24.238	211	211;879	1	-2	NaN	NaN	NaN	1	0	Median	47844000	28472000	19371000	+			556	4836;5467;7597;7598;8443;10872;15839	False;False;False;False;True;False;False	4935;5588;7773;7774;8646;11140;11141;16232	6059;6847;9593;9594;9595;9596;10663;13702;13703;13704;19964	10527;11900;16780;16781;16782;16783;16784;16785;16786;16787;16788;16789;16790;18669;23813;23814;23815;23816;23817;23818;34816;34817;34818;34819;34820	10527;11900;16785;16790;18669;23814;34817		77		13
F5H5N2;B4DNC9;B3KQ30;Q9H1K1-2;Q9H1K1	F5H5N2;B4DNC9;B3KQ30;Q9H1K1-2;Q9H1K1	2;2;2;2;2	2;2;2;2;2	2;2;2;2;2	Iron-sulfur cluster assembly enzyme ISCU, mitochondrial	ISCU	5	2	2	2	16.2	16.2	16.2	16.64	154	154;154;156;142;167	0	7.1202	NaN	NaN	NaN	1	1	Median	8900900	8096600	804290				557	9940;11649	True;True	10174;11964	12530;14760	21860;25587	21860;25587
M0QZP4;B3KSI3;M0QZ10;M0QXF9;O15382-2;O15382	M0QZP4;B3KSI3;M0QZ10;M0QXF9;O15382-2;O15382	2;2;2;2;2;2	2;2;2;2;2;2	2;2;2;2;2;2	Branched-chain-amino-acid aminotransferase;Branched-chain-amino-acid aminotransferase, mitochondrial	BCAT2	6	2	2	2	10.2	10.2	10.2	34.897	313	313;352;405;445;300;392	0	8.2106	0.28193	0.48828	35.852	2	2	Median	21985000	17595000	4390700				558	4428;11299	True;True	4519;11591	5569;14283	9704;24779;24780;24781	9704;24780
B3KVN2;P49354-2;P49354	B3KVN2;P49354-2;P49354	1;1;1	1;1;1	1;1;1	Protein farnesyltransferase/geranylgeranyltransferase type-1 subunit alpha	FNTA	3	1	1	1	5.7	5.7	5.7	27.443	228	228;312;379	0	34.328	NaN	NaN	NaN	1	0	Median	4495200	2110800	2384300				559	7072	TRUE	7230	8916	15604;15605	15605
B3KXD6;B5MCF9;O00541-2;O00541;H7C267	B3KXD6;B5MCF9;O00541-2;O00541	3;3;3;3;1	3;3;3;3;1	3;3;3;3;1	Pescadillo homolog	PES1	5	3	3	3	7.6	7.6	7.6	51.464	449	449;571;583;588;194	0	7.4962	0.80225	1.5032	17.806	2	0	Median	22647000	12968000	9679300				560	651;8787;8791	True;True;True	667;8994;8998	832;11073;11080	1539;19329;19346;19347	1539;19329;19346
B4DDF4;B4DUT8;Q99439;H3BVI6;A0A087X271;Q99439-2;A0A087X1X5;K7ES69;U3KPS3;H3BQH0	B4DDF4;B4DUT8;Q99439;H3BVI6;A0A087X271;Q99439-2;A0A087X1X5	8;8;8;7;6;6;5;3;2;2	8;8;8;7;6;6;5;3;2;2	8;8;8;7;6;6;5;3;2;2	Calponin;Calponin-2	CNN2	10	8	8	8	40.3	40.3	40.3	32.616	298	298;330;309;261;179;270;191;148;103;154	0	32.521	0.42943	0.79931	12.883	9	1	Leave out requantified	82633000	52874000	29758000				561	739;2013;2014;6014;6062;11173;14207;15812	True;True;True;True;True;True;True;True	757;2061;2062;6159;6207;11463;14568;16205	936;937;2563;2564;7551;7606;14110;17925;19932	1730;1731;1732;1733;4627;4628;4629;4630;4631;13226;13306;24508;31173;34758;34759	1730;4627;4631;13226;13306;24508;31173;34759
B4DEM9;Q9Y2S7	B4DEM9;Q9Y2S7	2;2	2;2	2;2	Polymerase delta-interacting protein 2	POLDIP2	2	2	2	2	14.3	14.3	14.3	39.871	350	350;368	0	3.9984	0.64196	1.1387	5.5269	2	0	Median	22827000	14246000	8580500				562	1221;14032	True;True	1251;14389	1542;17708	2807;2808;30750;30751	2807;30751
B4DEZ3;K7EJE1;E7ENQ6;Q9P0J0;Q9P0J0-2;U3KQP3	B4DEZ3;K7EJE1;E7ENQ6;Q9P0J0;Q9P0J0-2;U3KQP3	3;3;3;3;3;2	3;3;3;3;3;2	3;3;3;3;3;2	NADH dehydrogenase [ubiquinone] 1 alpha subcomplex subunit 13	NDUFA13	6	3	3	3	33.3	33.3	33.3	14.085	120	120;150;273;144;222;75	0	3.7011	0.65928	1.0215	50.655	3	1	Median	43664000	26843000	16821000				563	4145;7190;9939	True;True;True	4228;7354;10173	5217;9086;12529	9129;15907;21859	9129;15907;21859
K7EN08;B4DHW2;Q14938-6;Q14938-5;Q14938-3;Q14938-4;Q14938;C9JWJ8;Q14938-2	K7EN08;B4DHW2;Q14938-6;Q14938-5;Q14938-3;Q14938-4;Q14938;C9JWJ8;Q14938-2	2;2;2;2;2;2;2;1;1	2;2;2;2;2;2;2;1;1	2;2;2;2;2;2;2;1;1	Nuclear factor 1;Nuclear factor 1 X-type	NFIX	9	2	2	2	8.1	8.1	8.1	49.193	455	455;510;433;440;441;494;502;403;460	0.006287	1.1245	NaN	NaN	NaN	1	0	Median	6887700	5086100	1801600				564	13528;13891	True;True	13876;14246	17086;17531	29662;30446	29662;30446
B4DIH5;P61201;P61201-2;H0YKU5;H0YM03	B4DIH5;P61201;P61201-2;H0YKU5	5;5;4;3;2	5;5;4;3;2	5;5;4;3;2	COP9 signalosome complex subunit 2	COPS2	5	5	5	5	19.8	19.8	19.8	44.228	379	379;443;450;263;183	0	5.2541	0.26805	0.41264	57.505	3	1	Median	16267000	12597000	3670200				565	808;7292;12320;12952;17757	True;True;True;True;True	826;7457;12642;13289;18204	1017;9212;15576;16364;22407	1871;16134;26999;28380;28381;28382;39105	1871;16134;26999;28382;39105
B4DJV2;O75390;A0A0C4DGI3;F8VPA1;H0YH82;H0YIC4;F8VRI6;F8VPF9;F8VR34;F8VTT8;F8W1S4;F8W4S1;F8VRP1;F8VX68;F8W642;F8VZK9;F8VX07;F8VWQ5;F8VU34;F8W0J2	B4DJV2;O75390;A0A0C4DGI3	14;14;12;5;5;4;4;4;4;4;4;4;3;3;2;2;2;2;2;1	14;14;12;5;5;4;4;4;4;4;4;4;3;3;2;2;2;2;2;1	13;13;12;5;5;4;4;4;3;3;4;3;3;3;2;2;2;1;1;0	Citrate synthase;Citrate synthase, mitochondrial	CS	20	14	14	13	45.3	45.3	43.3	50.431	453	453;466;400;144;190;123;140;140;146;149;157;178;117;120;66;80;114;132;142;75	0	95.042	0.30822	0.57406	50.334	14	2	Leave out requantified	529680000	421990000	107690000				566	149;1066;1955;2672;3718;5593;6111;6962;8159;10259;13816;15100;15793;17157	True;True;True;True;True;True;True;True;True;True;True;True;True;True	152;1092;2002;2732;3798;5722;6256;7119;8355;10499;14169;15479;16186;17584	193;194;1343;2493;3386;4713;7017;7666;7667;8756;10286;10287;12916;17442;19045;19912;21654	355;356;357;358;359;2457;2458;2459;4498;5996;5997;8285;12227;12228;12229;13419;13420;13421;13422;13423;13424;13425;13426;13427;15321;17968;17969;22474;30297;30298;30299;33218;34721;34722;34723;34724;37800;37801;37802	357;2457;4498;5996;8285;12228;13419;15321;17968;22474;30298;33218;34723;37800
B4DLN1;Q9UBX3;Q9UBX3-2;F6RGN5;I3L1E8	B4DLN1;Q9UBX3;Q9UBX3-2	7;5;5;2;1	7;5;5;2;1	5;5;5;2;1	Mitochondrial dicarboxylate carrier	SLC25A10	5	7	7	5	27.1	27.1	16.7	48.099	442	442;287;296;406;113	0	147.33	0.53023	0.94307	8.1793	9	3	Leave out requantified	243400000	169660000	73739000				567	5284;5502;6102;7870;9167;11719;16629	True;True;True;True;True;True;True	5400;5623;6247;8056;9382;12034;17045	6613;6886;7656;9931;9932;11570;14848;14849;14850;21020	11486;11953;13401;17347;17348;17349;17350;17351;17352;20264;25728;25729;25730;25731;25732;36756;36757	11486;11953;13401;17351;20264;25728;36757
B8ZZF7;B4DLP0;O00338;O00338-2	B8ZZF7;B4DLP0;O00338;O00338-2	1;1;1;1	1;1;1;1	1;1;1;1	Sulfotransferase;Sulfotransferase 1C2	SULT1C2	4	1	1	1	5	5	5	30.653	259	259;310;296;307	1	-2	NaN	NaN	NaN	1	1	Median	3650800	227490	3423300	+			568	13474	TRUE	13820	17020	29564	29564	268		214
B4DLR8;P15559-3;P15559-2;P15559;H3BNV2;H3BRK3	B4DLR8;P15559-3;P15559-2;P15559;H3BNV2;H3BRK3	10;10;10;10;9;8	10;10;10;10;9;8	10;10;10;10;9;8	NAD(P)H dehydrogenase [quinone] 1	NQO1	6	10	10	10	49	49	49	22.793	202	202;236;240;274;253;269	0	26.195	0.32021	0.60036	56.057	10	2	Leave out requantified	265610000	186150000	79467000				569	1094;3309;3663;4743;6672;7894;8417;9454;9455;13505	True;True;True;True;True;True;True;True;True;True	1121;3384;3741;4841;6825;8081;8620;9674;9675;13853	1378;4189;4638;4639;5947;8356;9962;10622;11932;11933;17058	2508;2509;7354;8156;8157;8158;10340;10341;14629;17416;18581;18582;18583;18584;18585;20894;20895;20896;20897;29616;29617;29618	2508;7354;8156;10340;14629;17416;18584;20894;20897;29618
B4DQA8;K7EJC8;E9PCW1;G5E9T8;O95249-2;O95249	B4DQA8;K7EJC8;E9PCW1;G5E9T8;O95249-2;O95249	1;1;1;1;1;1	1;1;1;1;1;1	1;1;1;1;1;1	Golgi SNAP receptor complex member 1	GOSR1	6	1	1	1	13.2	13.2	13.2	20.045	174	174;236;248;255;185;250	0.00043011	2.052	NaN	NaN	NaN	1	1	Median	2921800	1984000	937770				570	10450	TRUE	10703	13181	22965;22966	22965
H0Y630;B4DR80;Q9Y6E0-2;Q9Y6E0;Q5JV99;C9JDH9;C9J6L2;C9JCC0;C9J232;Q5JV98;H7C279;O00506-3;O00506-2;O00506;C9JJV0	H0Y630;B4DR80;Q9Y6E0-2;Q9Y6E0;Q5JV99;C9JDH9;C9J6L2;C9JCC0;C9J232;Q5JV98;H7C279;O00506-3;O00506-2;O00506	4;4;4;4;2;2;2;2;2;2;2;2;2;2;1	4;4;4;4;2;2;2;2;2;2;2;2;2;2;1	3;3;3;3;2;1;1;1;1;2;1;1;1;1;0	Serine/threonine-protein kinase 24;Serine/threonine-protein kinase 24 36 kDa subunit;Serine/threonine-protein kinase 24 12 kDa subunit;Serine/threonine-protein kinase 25	STK24;STK25	15	4	4	3	16.5	16.5	12.2	40.781	369	369;412;431;443;142;148;161;163;177;209;247;332;349;426;79	0	3.486	0.67201	1.0234	93.84	2	2	Median	5326500	4044500	1282100				571	8806;11286;11588;13951	True;True;True;True	9013;11578;11901;14307	11098;14266;14684;17607	19386;24751;25471;30577	19386;24751;25471;30577
B4DSN5;P18031	B4DSN5;P18031	3;3	3;3	3;3	Tyrosine-protein phosphatase non-receptor type;Tyrosine-protein phosphatase non-receptor type 1	PTPN1	2	3	3	3	12.2	12.2	12.2	41.26	362	362;435	0	4.4418	0.40821	0.5967	13.406	3	2	Median	9364900	7007400	2357500				572	3595;4807;6410	True;True;True	3673;4905;6560	4552;6024;8029	8013;10473;14055;14056	8013;10473;14056
B4DTR1;P04626-3;P04626-2;P04626-5;P04626-4;P04626	B4DTR1;P04626-3;P04626-2;P04626-5;P04626-4;P04626	1;1;1;1;1;1	1;1;1;1;1;1	1;1;1;1;1;1	Receptor protein-tyrosine kinase;Receptor tyrosine-protein kinase erbB-2	ERBB2	6	1	1	1	1.5	1.5	1.5	107.57	979	979;569;645;1225;1240;1255	0.0066055	1.0942	NaN	NaN	NaN	1	0	Median	4042800	2410200	1632600				573	6063	TRUE	6208	7607	13307	13307
J3QSB7;B4DUC8;Q13126-7;Q13126-4;Q13126;Q13126-6;Q13126-5;Q13126-3;Q13126-2;F2Z2F3;F8WES2;J3KRN1	J3QSB7;B4DUC8;Q13126-7;Q13126-4;Q13126;Q13126-6;Q13126-5;Q13126-3;Q13126-2	5;5;5;5;5;5;5;5;5;2;1;1	5;5;5;5;5;5;5;5;5;2;1;1	5;5;5;5;5;5;5;5;5;2;1;1	Purine nucleoside phosphorylase;S-methyl-5-thioadenosine phosphorylase	MTAP	12	5	5	5	32.2	32.2	32.2	26.777	242	242;300;239;280;283;293;305;334;346;143;50;112	0	17.766	0.82115	1.5727	69.822	6	3	Leave out requantified	68694000	34280000	34414000				574	6502;6552;7438;15811;17784	True;True;True;True;True	6652;6702;7607;16204;18232	8139;8199;9386;9387;19931;22444	14254;14351;16432;16433;34757;39185;39186	14254;14351;16432;34757;39186
C9JZE0;C9JY20;E7EU85;E9PFF5;B4DXZ6;P51114-3;P51114-2;P51114	C9JZE0;C9JY20;E7EU85;E9PFF5;B4DXZ6;P51114-3;P51114-2;P51114	1;1;1;1;1;1;1;1	1;1;1;1;1;1;1;1	1;1;1;1;1;1;1;1	Fragile X mental retardation syndrome-related protein 1	FXR1	8	1	1	1	8.4	8.4	8.4	13.799	119	119;123;454;490;608;536;539;621	1	-2	NaN	NaN	NaN	0	0	Median	0	0	0	+			575	16781	TRUE	17202	21204	37042	37042		78		102
B4DY09;Q12905;X6R6Z1;A0A0A0MRL0	B4DY09;Q12905;X6R6Z1;A0A0A0MRL0	10;10;7;6	10;10;7;6	10;10;7;6	Interleukin enhancer-binding factor 2	ILF2	4	10	10	10	44.3	44.3	44.3	38.91	352	352;390;115;150	0	156.63	0.37302	0.65933	93.751	13	8	Leave out requantified	234730000	169710000	65015000				576	1403;6501;7673;7713;7814;11468;12809;16506;16507;16674	True;True;True;True;True;True;True;True;True;True	1442;6651;7850;7890;7998;11771;13141;16919;16920;17091	1789;8138;9688;9689;9736;9737;9870;14506;16183;20855;20856;20857;21075	3219;3220;3221;14253;16948;16949;16950;16951;17022;17023;17250;17251;25152;28045;36466;36467;36468;36469;36850	3220;14253;16949;17023;17251;25152;28045;36466;36469;36850
B4DYM4;Q9UBS9;Q9UBS9-2	B4DYM4;Q9UBS9;Q9UBS9-2	1;1;1	1;1;1	1;1;1	SUN domain-containing ossification factor	SUCO	3	1	1	1	1.7	1.7	1.7	98.283	883	883;1254;1405	0.0038655	1.3446	NaN	NaN	NaN	0	0	Median	1250600	1250600	0				577	12193	TRUE	12514	15432	26743	26743	269		326
Q8NBY1;B4E0Y9;Q9P289-2;Q9P289-3;Q9P289	Q8NBY1;B4E0Y9;Q9P289-2;Q9P289-3;Q9P289	2;2;2;2;2	1;1;1;1;1	1;1;1;1;1	Serine/threonine-protein kinase 26	STK26	5	2	1	1	7.9	3.8	3.8	43.867	392	392;438;339;354;416	0	2.1778	NaN	NaN	NaN	0	0	Median	0	0	0				578	8806;13433	False;True	9013;13779	11098;16978	19386;29490	19386;29490
B4E2M5	B4E2M5	1	1	1	Ankyrin repeat domain-containing protein 66	ANKRD66	1	1	1	1	6	6	6	27.916	251	251	1	-2	NaN	NaN	NaN	1	0	Median	10121000	6775600	3345600	+			579	3943	TRUE	4024	4991	8773	8773		79		230
H0Y9V7;B4E2Q0;P98194-2;P98194-4;P98194;P98194-3;P98194-5;P98194-8;P98194-9;P98194-6;P98194-7;H0Y8X9;H0Y9S7	H0Y9V7;B4E2Q0;P98194-2;P98194-4;P98194;P98194-3;P98194-5;P98194-8;P98194-9;P98194-6;P98194-7;H0Y8X9;H0Y9S7	2;2;2;2;2;2;2;2;2;2;2;1;1	2;2;2;2;2;2;2;2;2;2;2;1;1	2;2;2;2;2;2;2;2;2;2;2;1;1	Calcium-transporting ATPase;Calcium-transporting ATPase type 2C member 1	ATP2C1	13	2	2	2	2.3	2.3	2.3	98.938	903	903;953;888;903;919;923;939;944;949;959;973;215;314	0	2.3308	NaN	NaN	NaN	1	1	Median	61893000	3138500	58754000				580	6308;10324	True;True	6457;10569	7911;13000	13862;22606	13862;22606
B5MBW9;Q8WYQ3	B5MBW9;Q8WYQ3	1;1	1;1	1;1	Coiled-coil-helix-coiled-coil-helix domain-containing protein 10, mitochondrial	CHCHD10	2	1	1	1	6	6	6	14.932	149	149;142	0.0052142	1.1795	NaN	NaN	NaN	1	0	Median	5896600	3567300	2329300				581	17824	TRUE	18272	22494	39263	39263
B5MC22;H7C417;Q9UDX5	B5MC22;H7C417;Q9UDX5	1;1;1	1;1;1	1;1;1	Mitochondrial fission process protein 1	MTFP1	3	1	1	1	7.7	7.7	7.7	15.556	143	143;338;166	0.0066274	1.1061	NaN	NaN	NaN	1	0	Median	2283100	1682200	600820				582	14340	TRUE	14703	18091	31481	31481
B5MCA4;P16422;C9JKY3	B5MCA4;P16422	9;9;4	9;9;4	9;9;4	Epithelial cell adhesion molecule	EPCAM	3	9	9	9	27.5	27.5	27.5	37.893	342	342;314;199	0	318.07	0.44224	0.81063	57.683	17	2	Leave out requantified	547130000	366070000	181060000				583	957;5488;8932;11869;12676;12863;14675;15415;15416	True;True;True;True;True;True;True;True;True	979;980;5609;9143;12185;13004;13197;15046;15799;15800	1205;1206;1207;6868;6869;11263;11264;15033;15034;16020;16021;16250;16251;16252;18501;19426;19427;19428	2202;2203;2204;2205;2206;2207;11930;11931;19701;19702;19703;26061;26062;26063;26064;26065;26066;26067;27775;27776;27777;27778;28167;28168;28169;28170;28171;32241;32242;32243;32244;33824;33825;33826;33827;33828;33829	2204;11930;19701;26065;27776;28168;32243;33824;33829	31		119
B5MCN0;Q8NHH9-3;Q8NHH9-5;Q8NHH9-4;Q8NHH9-2;Q8NHH9;A0A804HLC1;Q8WXF7-2;Q8WXF7	B5MCN0;Q8NHH9-3;Q8NHH9-5;Q8NHH9-4;Q8NHH9-2;Q8NHH9;A0A804HLC1;Q8WXF7-2;Q8WXF7	2;2;2;2;2;2;1;1;1	2;2;2;2;2;2;1;1;1	2;2;2;2;2;2;1;1;1	Atlastin-2;Atlastin-1	ATL2;ATL1	9	2	2	2	7.5	7.5	7.5	47.4	413	413;412;565;566;579;583;619;553;558	0	3.1699	1.1321	1.8052	108.77	2	2	Median	7952100	3881100	4071000				584	8215;13794	True;True	8412;14147	10360;17419	18102;30257	18102;30257
B5MD17;J3KS05;P83916;K7ELA4;C9JWS9	B5MD17;J3KS05;P83916;K7ELA4;C9JWS9	4;4;4;3;2	3;3;3;2;2	3;3;3;2;2	Chromobox protein homolog 1	CBX1	5	4	3	3	45.2	35.7	35.7	19.325	168	168;173;185;138;110	0	4.5727	1.0546	2.0887	66.082	3	2	Median	13284000	7469700	5814000				585	7529;8498;11527;17277	False;True;True;True	7700;8703;11835;17710	9494;9495;10728;14593;21811	16608;16609;16610;16611;16612;18768;25316;38055	16609;18768;25316;38055
B5MDF5;P62826;J3KQE5;F5H018;H0YFC6;B4DV51;A0A087X0W0	B5MDF5;P62826;J3KQE5;F5H018;H0YFC6	15;15;14;12;8;6;1	15;15;14;12;8;6;1	15;15;14;12;8;6;1	GTP-binding nuclear protein Ran	RAN	7	15	15	15	67.8	67.8	67.8	26.224	233	233;216;234;198;103;128;53	0	42.613	0.36669	0.63983	152.69	16	2	Leave out requantified	1048000000	686910000	361120000				586	197;4987;6217;6980;6981;8541;8779;10307;11343;12748;13887;16019;16020;16021;17781	True;True;True;True;True;True;True;True;True;True;True;True;True;True;True	201;5090;6366;7137;7138;8746;8986;10551;11637;13078;14242;16413;16414;16415;18229	256;6230;7806;8781;8782;10781;11064;12979;14342;16108;17526;20200;20201;20202;20203;22440;22441	473;474;475;10791;13670;13671;15355;15356;15357;18855;19315;22570;22571;22572;22573;24880;24881;24882;24883;27935;30437;35256;35257;35258;35259;39177;39178;39179	473;10791;13671;15355;15356;18855;19315;22573;24880;27935;30437;35256;35258;35259;39178
B7WPG3;C9IYN3;V9GYK2;Q8WVV9-5;Q8WVV9-4;Q8WVV9;H7C464	B7WPG3;C9IYN3;V9GYK2;Q8WVV9-5;Q8WVV9-4;Q8WVV9;H7C464	3;3;3;3;3;3;2	3;3;3;3;3;3;2	3;3;3;3;3;3;2	Heterogeneous nuclear ribonucleoprotein L-like	HNRNPLL	7	3	3	3	12.8	12.8	12.8	56.45	508	508;537;542;508;537;542;133	0	7.3849	0.71156	1.1008	86.023	3	3	Median	11889000	6431900	5457100				587	3160;8948;14653	True;True;True	3234;9159;15023	4013;11284;18473	7069;7070;19736;19737;32188;32189	7069;19736;32189
B7Z641;B7Z2A9;Q93050-1;Q93050;Q93050-3;K7EPG4;F5H1T6	B7Z641;B7Z2A9;Q93050-1;Q93050;Q93050-3	3;3;3;3;3;1;1	3;3;3;3;3;1;1	3;3;3;3;3;1;1	V-type proton ATPase subunit a;V-type proton ATPase 116 kDa subunit a isoform 1	ATP6V0A1	7	3	3	3	5.1	5.1	5.1	90.499	788	788;794;831;837;838;198;483	0	3.5748	0.61313	0.95869	19.463	2	1	Median	8678400	5783700	2894700				588	1583;7257;10836	True;True;True	1623;7422;11103	2012;9172;13658	3639;16054;23730	3639;16054;23730
B7Z4M1;F5H891;F5GWG7;F5H617;O95197-6;O95197-3;O95197-5;O95197-4;O95197-7;O95197-2;O95197	B7Z4M1;F5H891;F5GWG7;F5H617;O95197-6;O95197-3;O95197-5;O95197-4;O95197-7;O95197-2;O95197	1;1;1;1;1;1;1;1;1;1;1	1;1;1;1;1;1;1;1;1;1;1	1;1;1;1;1;1;1;1;1;1;1	Reticulon;Reticulon-3	RTN3	11	1	1	1	31.7	31.7	31.7	12.747	123	123;130;136;185;214;236;241;255;920;1013;1032	0	25.773	NaN	NaN	NaN	1	0	Median	21685000	13934000	7750300				589	514	TRUE	526	653	1196;1197;1198;1199;1200	1198
E9PS53;E9PHZ9;B7Z524;H0YDX7;J3QT46;Q9Y450-4;Q9Y450	E9PS53;E9PHZ9;B7Z524;H0YDX7;J3QT46;Q9Y450-4;Q9Y450	1;1;1;1;1;1;1	1;1;1;1;1;1;1	1;1;1;1;1;1;1	HBS1-like protein	HBS1L	7	1	1	1	16.2	16.2	16.2	15.288	142	142;243;520;554;619;642;684	0	3.0229	NaN	NaN	NaN	1	0	Median	8447300	5287200	3160100				590	12972	TRUE	13309	16387	28419	28419
K7EJX0;B7Z5N5;Q15796-2;Q15796;H0YMP2;H0YL71;K7ESI8;K7EL92;H3BP09;K7ERC7;H3BVD1;P84022-3;P84022-2;P84022;O15198-2;O15198	K7EJX0;B7Z5N5;Q15796-2;Q15796;H0YMP2;H0YL71;K7ESI8;K7EL92;H3BP09;K7ERC7;H3BVD1;P84022-3;P84022-2;P84022;O15198-2;O15198	2;2;2;2;1;1;1;1;1;1;1;1;1;1;1;1	2;2;2;2;1;1;1;1;1;1;1;1;1;1;1;1	2;2;2;2;1;1;1;1;1;1;1;1;1;1;1;1	Mothers against decapentaplegic homolog;Mothers against decapentaplegic homolog 2;Mothers against decapentaplegic homolog 3;Mothers against decapentaplegic homolog 9	SMAD2;SMAD3;SMAD9	16	2	2	2	11.5	11.5	11.5	24.494	217	217;431;437;467;63;92;108;109;114;137;213;320;381;425;430;467	0.00043271	2.0891	0.8243	1.2471	42.684	2	0	Median	6181500	3003500	3178000				591	14137;16190	True;True	14497;16587	17845;20427	31024;35656;35657	31024;35656
B7Z6D5;Q96GQ7;A0A087X059	B7Z6D5;Q96GQ7;A0A087X059	4;4;3	4;4;3	4;4;3	Probable ATP-dependent RNA helicase DDX27	DDX27	3	4	4	4	6.1	6.1	6.1	86.604	765	765;796;275	0	3.501	0.88436	1.4075	49.426	4	2	Linear	13052000	9379900	3672000				592	287;2644;7403;14510	True;True;True;True	291;2703;7571;14877	367;3354;9343;18303	705;5951;16358;16359;31876	705;5951;16358;31876
B7Z6J7;O75175;A0A2R8Y691;A0A2R8Y4W0;A0A2R8Y7Z8;H0Y5X7;H7C3F5;A0A2H2FJL5	B7Z6J7;O75175;A0A2R8Y691;A0A2R8Y4W0;A0A2R8Y7Z8;H0Y5X7;H7C3F5;A0A2H2FJL5	2;2;1;1;1;1;1;1	2;2;1;1;1;1;1;1	2;2;1;1;1;1;1;1	CCR4-NOT transcription complex subunit 3	CNOT3	8	2	2	2	4	4	4	76.568	718	718;753;156;156;194;288;571;571	0.00041982	1.8919	0.7904	1.3833	108.29	2	0	Median	26344000	12398000	13947000				593	131;2746	True;True	134;2806	170;3472	315;6126	315;6126
B7Z7F3;Q9H6Z4-3;Q9H6Z4-2;Q9H6Z4;K7ENJ2;K7EID7;K7ENB9;K7EPW1;K7EN31	B7Z7F3;Q9H6Z4-3;Q9H6Z4-2;Q9H6Z4;K7ENJ2;K7EID7;K7ENB9;K7EPW1;K7EN31	2;2;2;2;1;1;1;1;1	2;2;2;2;1;1;1;1;1	2;2;2;2;1;1;1;1;1	Ran-binding protein 3	RANBP3	9	2	2	2	6.9	6.9	6.9	52.894	494	494;499;562;567;62;73;74;108;171	0	4.0782	0.67461	1.2135	18.877	2	1	Median	27305000	15431000	11873000				594	369;14386	True;True	375;14749	472;18150	898;899;31603	898;31603
H0YLL3;B7ZAX5;Q01415-2;Q01415;H0YLL8	H0YLL3;B7ZAX5;Q01415-2;Q01415;H0YLL8	3;3;3;3;2	3;3;3;3;2	3;3;3;3;2	N-acetylgalactosamine kinase	GALK2	5	3	3	3	21.7	21.7	21.7	18.014	157	157;434;447;458;162	0	3.297	1.0959	1.794	105.5	2	1	Median	15432000	6352600	9079300				595	2172;13736;15404	True;True;True	2222;14088;15788	2761;17349;19414	4946;30137;33806	4946;30137;33806
F8WFB9;B7ZC39;B7ZC38;Q9NR46;Q9NR46-2	F8WFB9;B7ZC39;B7ZC38;Q9NR46;Q9NR46-2	1;1;1;1;1	1;1;1;1;1	1;1;1;1;1	Endophilin-B2	SH3GLB2	5	1	1	1	10.2	10.2	10.2	14.481	127	127;374;400;395;404	0.00042717	1.9945	NaN	NaN	NaN	1	1	Median	3066400	2051300	1015100				596	12520	TRUE	12847	15826	27438	27438
C9J128;C9J2Z6;C9J173;B8ZZF6;E7ET59;E7EUX4;E7ENF2;P49441	C9J128;C9J2Z6;C9J173;B8ZZF6;E7ET59;E7EUX4;E7ENF2;P49441	1;1;1;1;1;1;1;1	1;1;1;1;1;1;1;1	1;1;1;1;1;1;1;1	Inositol polyphosphate 1-phosphatase	INPP1	8	1	1	1	17.6	17.6	17.6	7.8381	68	68;88;143;155;190;212;213;399	0.0011919	1.5173	NaN	NaN	NaN	1	1	Median	1335700	1057400	278360				597	15101	TRUE	15480	19046	33219	33219
B8ZZF8;Q9Y4Y9	B8ZZF8;Q9Y4Y9	1;1	1;1	1;1	U6 snRNA-associated Sm-like protein LSm5	LSM5	2	1	1	1	29.7	29.7	29.7	7.0202	64	64;91	0	49.549	0.36253	0.69738	29.132	2	0	Median	25913000	19319000	6593900				598	164	TRUE	168	212;213	393;394;395;396;397	395
B8ZZJ0;B9A032;B8ZZN6;P63165;G2XKQ0	B8ZZJ0;B9A032;B8ZZN6;P63165;G2XKQ0	2;2;2;2;1	2;2;2;2;1	2;2;2;2;1	Small ubiquitin-related modifier 1;Small ubiquitin-related modifier	SUMO1	5	2	2	2	48.3	48.3	48.3	6.6846	58	58;77;146;101;101	0.0066323	1.1083	0.53232	0.97685	45.052	2	1	Median	27295000	17079000	10216000				599	13089;16397	True;True	13427;16800	16530;20694	28679;36145	28679;36145
B8ZZQ6;P06454-2;P06454;B8ZZA1;B8ZZW7;H7C2N1	B8ZZQ6;P06454-2;P06454;B8ZZA1;B8ZZW7;H7C2N1	7;7;7;6;6;6	7;7;7;6;6;6	7;7;7;6;6;6	Prothymosin alpha;Prothymosin alpha, N-terminally processed;Thymosin alpha-1	PTMA	6	7	7	7	38.3	38.3	38.3	11.758	107	107;110;111;131;136;148	0	323.31	0.4716	0.86121	40.136	12	2	Leave out requantified	3191500000	2075700000	1115800000				600	73;74;75;4493;12667;12668;13037	True;True;True;True;True;True;True	74;75;76;4583;4584;12995;12996;13374	90;91;92;93;94;95;5642;5643;16008;16009;16010;16011;16462;16463;16464;16465;16466;16467;16468;16469	156;157;158;159;160;161;162;163;164;165;166;167;168;169;170;171;172;173;174;9830;9831;9832;9833;9834;27748;27749;27750;27751;27752;27753;27754;27755;28566;28567;28568;28569;28570;28571;28572;28573;28574;28575	156;161;173;9834;27749;27753;28568	32		29
C9J2I0;B8ZZY2;P52594-2;P52594-3;P52594;P52594-4	C9J2I0;B8ZZY2;P52594-2;P52594-3;P52594;P52594-4	4;4;4;4;4;4	4;4;4;4;4;4	4;4;4;4;4;4	Arf-GAP domain and FG repeat-containing protein 1	AGFG1	6	4	4	4	23.2	23.2	23.2	25.396	237	237;541;522;560;562;584	0	69.814	0.59424	1.0074	26.905	4	0	Leave out requantified	31900000	19471000	12429000				601	12138;13687;13991;14176	True;True;True;True	12457;14038;14348;14537	15366;17294;17656;17889	26626;30054;30055;30664;31103;31104;31105;31106;31107	26626;30055;30664;31106
B8ZZZ7;Q9NUQ6-2;Q9NUQ6;Q9NUQ6-4;Q9NUQ6-3	B8ZZZ7;Q9NUQ6-2;Q9NUQ6;Q9NUQ6-4;Q9NUQ6-3	3;3;3;3;3	3;3;3;3;3	3;3;3;3;3	SPATS2-like protein	SPATS2L	5	3	3	3	10.4	10.4	10.4	54.945	498	498;489;558;566;588	0	17.127	0.43878	0.85104	42.084	3	1	Plateau	16005000	11700000	4304700				602	10934;13992;15326	True;True;True	11209;14349;15709	13791;17657;19320	23969;23970;30665;30666;33667	23970;30665;33667
B9A053;C9J8B4;Q9C0J8-3;Q9C0J8-2;Q9C0J8	B9A053;C9J8B4;Q9C0J8-3;Q9C0J8-2;Q9C0J8	1;1;1;1;1	1;1;1;1;1	1;1;1;1;1	pre-mRNA 3 end processing protein WDR33	WDR33	5	1	1	1	24.6	24.6	24.6	13.977	118	118;205;257;326;1336	0.0023401	1.4016	NaN	NaN	NaN	1	0	Median	5253100	3354000	1899000				603	898	TRUE	919	1128	2060	2060
B9A067;Q16891-2;Q16891-4;Q16891;C9J406;Q16891-3;H7C463;A0A087WYS0;D6RAW4	B9A067;Q16891-2;Q16891-4;Q16891;C9J406;Q16891-3;H7C463	21;21;21;21;20;20;19;5;2	21;21;21;21;20;20;19;5;2	21;21;21;21;20;20;19;5;2	MICOS complex subunit MIC60	IMMT	9	21	21	21	39.1	39.1	39.1	78.973	711	711;747;757;758;659;726;613;372;147	0	82.186	0.51829	0.93879	34.433	25	8	Leave out requantified	288490000	186880000	101610000				604	160;1792;3929;4259;4397;5798;6143;6666;8027;8247;8274;8748;9336;9337;10097;12513;13168;13624;15022;15518;17168	True;True;True;True;True;True;True;True;True;True;True;True;True;True;True;True;True;True;True;True;True	164;1838;4010;4343;4485;5938;6289;6819;8217;8445;8473;8955;9555;9556;10334;12840;13507;13974;15399;15904;17596	207;2280;4972;4973;5348;5522;5523;7274;7708;8344;10119;10399;10432;11026;11789;11790;12721;15818;15819;16627;17201;18950;19547;19548;21672	383;384;4113;4114;4115;8744;8745;8746;8747;8748;8749;8750;9323;9620;9621;9622;12704;12705;13486;13487;14613;17679;18174;18224;19238;20655;20656;20657;22175;22176;27428;27429;27430;28839;28840;29872;33038;34027;34028;34029;34030;34031;37830;37831	384;4114;8746;9323;9620;12705;13486;14613;17679;18174;18224;19238;20656;20657;22175;27429;28839;29872;33038;34028;37831
J3KMX2;B9EGA3;Q92925-3;Q92925-2;Q92925;J3QWB6;F8VW95;C9JYI7;F8VZ70;F8VUB0;Q6STE5-2;Q6STE5	J3KMX2;B9EGA3;Q92925-3;Q92925-2;Q92925;J3QWB6	3;3;3;3;3;2;1;1;1;1;1;1	3;3;3;3;3;2;1;1;1;1;1;1	2;2;2;2;2;2;0;0;0;0;0;0	SWI/SNF-related matrix-associated actin-dependent regulator of chromatin subfamily D member 2	SMARCD2	12	3	3	2	11.6	11.6	7.9	52.238	456	456;494;483;510;531;231;113;139;278;289;470;483	0	6.3176	0.75757	1.3187	55.895	3	1	Plateau	20211000	13684000	6526500				605	4079;8833;12845	True;True;True	4160;9042;13179	5142;11135;16231	9022;9023;9024;9025;19451;19452;28134	9024;19452;28134
B9ZVN9;O95602	B9ZVN9;O95602	2;2	2;2	2;2	DNA-directed RNA polymerase;DNA-directed RNA polymerase I subunit RPA1	POLR1A	2	2	2	2	2.2	2.2	2.2	187.81	1659	1659;1720	0	2.3066	NaN	NaN	NaN	1	1	Median	5860900	5113200	747670				606	7520;14370	True;True	7691;14734	9483;18130	16591;31561;31562	16591;31562
C9J3W4;C9JL62;C9IZ89;H7BZK1;H7BXR3;O94875-9;O94875-5;O94875-3;O94875-8;O94875-2;O94875-4;O94875-12;O94875-10;O94875;O94875-11	C9J3W4;C9JL62;C9IZ89;H7BZK1;H7BXR3;O94875-9;O94875-5;O94875-3;O94875-8;O94875-2;O94875-4;O94875-12;O94875-10;O94875;O94875-11	1;1;1;1;1;1;1;1;1;1;1;1;1;1;1	1;1;1;1;1;1;1;1;1;1;1;1;1;1;1	1;1;1;1;1;1;1;1;1;1;1;1;1;1;1	Sorbin and SH3 domain-containing protein 2	SORBS2	15	1	1	1	22.5	22.5	22.5	9.6606	89	89;93;100;291;636;644;645;645;661;666;691;731;824;1100;1200	0.0011872	1.4958	NaN	NaN	NaN	1	0	Median	3012600	2218800	793780				607	1335	TRUE	1374	1707	3080	3080
C9IZG4;O60888-3;O60888;O60888-2	C9IZG4;O60888-3;O60888;O60888-2	1;1;1;1	1;1;1;1	1;1;1;1	Protein CutA	CUTA	4	1	1	1	10.4	10.4	10.4	14.401	135	135;156;179;198	0	4.4793	NaN	NaN	NaN	1	0	Median	3049500	2141700	907740				608	15432	TRUE	15815	19445	33858	33858
F8WBT4;C9J9T0;C9IZU8;Q96AT9-4;Q96AT9-2;Q96AT9	F8WBT4;C9J9T0;C9IZU8;Q96AT9-4;Q96AT9-2;Q96AT9	1;1;1;1;1;1	1;1;1;1;1;1	1;1;1;1;1;1	Ribulose-phosphate 3-epimerase	RPE	6	1	1	1	31.7	31.7	31.7	6.3293	60	60;191;225;199;220;228	0	4.1303	NaN	NaN	NaN	0	0	Median	0	0	0				609	7452	TRUE	7621	9403	16456	16456
H7C1T3;C9J050;C9JEJ2;Q9Y5K3-2;Q9Y5K3-4;Q9Y5K3-3;P49585;Q9Y5K3;C9JVS0;C9JPY0;F8WAZ5;H7BZN1;F2Z2B1;C9J2E1	H7C1T3;C9J050;C9JEJ2;Q9Y5K3-2;Q9Y5K3-4;Q9Y5K3-3;P49585;Q9Y5K3;C9JVS0;C9JPY0;F8WAZ5;H7BZN1;F2Z2B1;C9J2E1	2;2;2;2;2;2;2;2;1;1;1;1;1;1	2;2;2;2;2;2;2;2;1;1;1;1;1;1	2;2;2;2;2;2;2;2;1;1;1;1;1;1	Choline-phosphate cytidylyltransferase B;Choline-phosphate cytidylyltransferase A	PCYT1A;PCYT1B	14	2	2	2	18.4	18.4	18.4	22.779	201	201;293;380;330;351;351;367;369;115;133;134;137;177;212	0	3.1841	0.68252	1.0689	46.738	2	1	Median	8410000	5719100	2690900				610	7266;17208	True;True	7431;17636	9182;21717	16071;16072;16073;16074;16075;37913	16071;37913
C9JWJ4;C9J0A5;C9JXC9;Q5VTR2	C9JWJ4;C9J0A5;C9JXC9;Q5VTR2	1;1;1;1	1;1;1;1	1;1;1;1	E3 ubiquitin-protein ligase BRE1A	RNF20	4	1	1	1	14.1	14.1	14.1	11.039	99	99;145;181;975	0.00041929	1.883	NaN	NaN	NaN	0	0	Median	1129500	0	1129500				611	243	TRUE	247	310	587	587
C9JRU6;C9J0B2;C9J8R4;C9JVE2;Q96GG9	C9JRU6;C9J0B2;C9J8R4;C9JVE2;Q96GG9	2;2;2;2;2	2;2;2;2;2	2;2;2;2;2	DCN1-like protein;DCN1-like protein 1	DCUN1D1	5	2	2	2	38.7	38.7	38.7	8.7797	75	75;92;128;244;259	0	2.4486	0.29152	0.45789	65.74	2	1	Median	6853200	4701400	2151800				612	9017;14621	True;True	9230;14990	11382;18436	19933;32124	19933;32124
C9J0G0;Q99424	C9J0G0;Q99424	2;2	2;2	2;2	Acyl-coenzyme A oxidase;Peroxisomal acyl-coenzyme A oxidase 2	ACOX2	2	2	2	2	5.2	5.2	5.2	75.141	667	667;681	0	2.9362	0.85152	1.27	62.895	2	1	Median	4124700	2473100	1651600				613	13725;13750	True;True	14077;14102	17337;17364	30115;30157	30115;30157
C9J0H3;C9JE06;C9J7K9;O15162-2;O15162	C9J0H3;C9JE06;C9J7K9;O15162-2;O15162	1;1;1;1;1	1;1;1;1;1	1;1;1;1;1	Phospholipid scramblase 1	PLSCR1	5	1	1	1	7.6	7.6	7.6	19.409	171	171;249;311;237;318	0.007948	1.0306	NaN	NaN	NaN	0	0	Median	1938300	1938300	0				614	17219	TRUE	17648	21734	37940	37940
C9J712;C9J0J7;C9JQ45;G5E9Q6;P35080-2;P35080;C9J2N0	C9J712;C9J0J7;C9JQ45;G5E9Q6;P35080-2;P35080;C9J2N0	2;2;2;2;2;2;1	2;2;2;2;2;2;1	2;2;2;2;2;2;1	Profilin;Profilin-2	PFN2	7	2	2	2	31.9	31.9	31.9	9.7982	91	91;91;110;188;140;140;125	0	8.5319	0.56485	0.92475	34.391	2	1	Median	9580700	6080300	3500400				615	3049;13983	True;True	3120;14340	3872;17647	6835;30650;30651;30652	6835;30651
C9J4M6;C9J2Y9;P30876	C9J4M6;C9J2Y9;P30876	4;4;4	4;4;4	4;4;4	DNA-directed RNA polymerase;DNA-directed RNA polymerase II subunit RPB2	POLR2B	3	4	4	4	5.9	5.9	5.9	121.37	1067	1067;1167;1174	0	8.9184	0.48285	0.77927	48.265	6	6	Median	19371000	14429000	4941400				616	10166;11367;15710;16913	True;True;True;True	10404;11661;16099;17335	12807;14372;14373;14374;19784;21355	22306;24928;24929;24930;24931;34451;37303;37304	22306;24930;34451;37303
C9J306;Q9UJ83-3;Q9UJ83-4;Q9UJ83-2;Q9UJ83	C9J306;Q9UJ83-3;Q9UJ83-4;Q9UJ83-2;Q9UJ83	1;1;1;1;1	1;1;1;1;1	1;1;1;1;1	2-hydroxyacyl-CoA lyase 1	HACL1	5	1	1	1	6.1	6.1	6.1	26.388	244	244;496;518;551;578	0.0015729	1.4419	NaN	NaN	NaN	1	1	Median	2735600	1754400	981240				617	6659	TRUE	6811	8332	14586	14586
C9J4Z3;P61513;M0R0A1;Q6P4E4;E9PEL3;M0R2L6	C9J4Z3;P61513;M0R0A1;Q6P4E4;E9PEL3;M0R2L6	2;2;1;1;1;1	2;2;1;1;1;1	2;2;1;1;1;1	60S ribosomal protein L37a	RPL37A	6	2	2	2	44.1	44.1	44.1	7.624	68	68;92;60;72;75;88	0	14.723	0.34189	0.59636	22.969	3	0	Median	47595000	37468000	10127000				618	1828;15644	True;True	1874;16031	2329;19705;19706	4221;4222;4223;4224;34321;34322;34323;34324;34325;34326	4224;34322
C9J5J4;Q5TKA1-3;H7C4T7	C9J5J4;Q5TKA1-3;H7C4T7	1;1;1	1;1;1	1;1;1		LIN9	3	1	1	1	3.9	3.9	3.9	55.933	489	489;507;518	1	-2	NaN	NaN	NaN	1	0	Median	7772100	5431400	2340700	+			619	11616	TRUE	11930	14719	25524	25524		80;81		69;75
C9J8I6;Q76M96-3;Q76M96;Q76M96-2	C9J8I6;Q76M96-3;Q76M96;Q76M96-2	1;1;1;1	1;1;1;1	1;1;1;1	Coiled-coil domain-containing protein 80	CCDC80	4	1	1	1	5.7	5.7	5.7	24.488	212	212;85;950;961	0.0089831	1.0106	NaN	NaN	NaN	1	1	Median	2142400	1124800	1017700				620	11940	TRUE	12255	15114	26187	26187	270	82;83	185	181;189
C9JGY5;F8WE44;C9JXZ7;C9J8M3;C9JZI1;P35249-2;P35249;C9JW34	C9JGY5;F8WE44;C9JXZ7;C9J8M3;C9JZI1;P35249-2;P35249;C9JW34	2;2;2;2;2;2;2;1	2;2;2;2;2;2;2;1	2;2;2;2;2;2;2;1	Replication factor C subunit 4	RFC4	8	2	2	2	33.7	33.7	33.7	10.088	95	95;97;123;214;336;303;363;43	0.00043309	2.1027	0.49615	0.87197	71.752	2	1	Median	19530000	11928000	7601800				621	6519;13631	True;True	6669;13981	8160;17210	14291;29885	14291;29885
C9JA28;Q9UNL2;Q9UNL2-2	C9JA28;Q9UNL2;Q9UNL2-2	1;1;1	1;1;1	1;1;1	Translocon-associated protein subunit gamma	SSR3	3	1	1	1	8	8	8	20.161	174	174;185;198	0	7.7237	0.41381	0.77913	15.719	2	0	Median	16815000	11822000	4993200				622	12439	TRUE	12762	15719;15720	27253;27254;27255	27253
C9JAB0;Q9UKG1	C9JAB0;Q9UKG1	2;2	2;2	2;2	DCC-interacting protein 13-alpha	APPL1	2	2	2	2	27.8	27.8	27.8	15.211	133	133;709	0	3.0648	NaN	NaN	NaN	1	0	Median	5300000	3833100	1466900				623	4430;12453	True;True	4521;12776	5571;15737	9706;27280	9706;27280
C9JAW5;C9JNU6;Q9Y241	C9JAW5;C9JNU6;Q9Y241	1;1;1	1;1;1	1;1;1	HIG1 domain family member 1A, mitochondrial	HIGD1A	3	1	1	1	21.7	21.7	21.7	8.8131	83	83;96;93	0	58.268	NaN	NaN	NaN	1	0	Median	8725000	4688300	4036700				624	14230	TRUE	14591	17953	31235;31236	31235
C9JNK6;C9JAZ1;O75431-2;O75431	C9JNK6;C9JAZ1;O75431-2;O75431	1;1;1;1	1;1;1;1	1;1;1;1	Metaxin-2	MTX2	4	1	1	1	9.2	9.2	9.2	23.643	207	207;229;253;263	0.0015748	1.4475	NaN	NaN	NaN	1	1	Median	2949700	2100500	849200				625	15126	TRUE	15505	19073	33256	33256
C9JCD9;P41223;P41223-2;F8WCN7	C9JCD9;P41223;P41223-2;F8WCN7	3;3;3;2	3;3;3;2	3;3;3;2	Protein BUD31 homolog	BUD31	4	3	3	3	30.1	30.1	30.1	11.905	103	103;144;145;37	0	6.2541	0.68887	1.3091	68.583	3	1	Median	19219000	11574000	7645000				626	1352;3155;8263	True;True;True	1391;3228;8462	1727;4004;10420	3104;7052;18205	3104;7052;18205
C9JEQ7	C9JEQ7	1	1	1		2023-09-10	1	1	1	1	16.5	16.5	16.5	10.518	97	97	1	-2	NaN	NaN	NaN	0	0	Median	0	0	0	+			627	16755	TRUE	17175	21173	37002	37002		84		86
C9JEV9;O95639-3;O95639-2;O95639;F8WEL7;B7Z7B0;H7C419	C9JEV9;O95639-3;O95639-2;O95639;F8WEL7;B7Z7B0;H7C419	2;2;2;2;1;1;1	2;2;2;2;1;1;1	2;2;2;2;1;1;1	Cleavage and polyadenylation specificity factor subunit 4	CPSF4	7	2	2	2	15.2	15.2	15.2	23.653	211	211;243;244;269;44;191;193	0.00081566	1.6718	1.694	2.7324	191.48	2	1	Median	10129000	3986400	6143000				628	13276;15359	True;True	13620;15742	16777;19358	29116;33723	29116;33723		85		167
C9JFM5;Q12846;H3BMK2;A0A087WWW0;Q12846-2	C9JFM5;Q12846;H3BMK2;A0A087WWW0	3;3;2;2;1	3;3;2;2;1	3;3;2;2;1	Syntaxin-4	STX4	5	3	3	3	23.4	23.4	23.4	19.782	175	175;297;64;115;295	0	4.4749	0.81194	1.4301	32.368	3	0	Leave out requantified	18263000	9845400	8417900				629	840;9294;15948	True;True;True	858;9512;16341	1055;11734;20098	1938;20561;35058	1938;20561;35058
C9JFR7;P99999;CON__P62894	C9JFR7;P99999	8;8;1	8;8;1	8;8;1	Cytochrome c	CYCS	3	8	8	8	59.4	59.4	59.4	11.333	101	101;105;105	0	91.797	0.36438	0.65422	29.229	10	3	Leave out requantified	377210000	258050000	119160000				630	376;377;5823;5824;8702;10656;14880;14882	True;True;True;True;True;True;True;True	382;383;5966;5967;8909;10916;15253;15255	480;481;7305;7306;10972;10973;13434;13435;18758;18760;18761	911;912;12754;12755;12756;12757;19153;19154;19155;19156;19157;19158;19159;19160;19161;23360;23361;23362;32699;32700;32702;32703;32704;32705;32706;32707;32708	911;912;12754;12755;19154;23361;32699;32704
C9JG87;Q9NYK5;Q9NYK5-2	C9JG87;Q9NYK5;Q9NYK5-2	8;8;8	8;8;8	8;8;8	39S ribosomal protein L39, mitochondrial	MRPL39	3	8	8	8	28.3	28.3	28.3	34.032	297	297;338;353	0	8.5959	0.36906	0.54871	20.203	7	4	Leave out requantified	28678000	20170000	8508100				631	576;2428;2871;4934;5014;7411;14689;17565	True;True;True;True;True;True;True;True	589;2483;2931;5036;5117;7579;15060;18008	728;3081;3618;6171;6262;9352;18518;22174	1316;5512;6337;10705;10706;10842;10843;16373;32272;38716	1316;5512;6337;10705;10843;16373;32272;38716
C9JU19;C9JHF5;Q9GZY8-4;Q9GZY8-5;Q9GZY8-3;Q9GZY8-2;Q9GZY8	C9JU19;C9JHF5;Q9GZY8-4;Q9GZY8-5;Q9GZY8-3;Q9GZY8-2;Q9GZY8	1;1;1;1;1;1;1	1;1;1;1;1;1;1	1;1;1;1;1;1;1	Mitochondrial fission factor	MFF	7	1	1	1	46.7	46.7	46.7	6.7747	60	60;138;218;238;243;291;342	0.0079681	1.0412	NaN	NaN	NaN	0	0	Median	2743300	2743300	0				632	15970	TRUE	16364	20139	35151	35151
C9JI98	C9JI98	1	1	1	Transmembrane protein 238	TMEM238	1	1	1	1	10.2	10.2	10.2	18.04	176	176	0	7.9949	NaN	NaN	NaN	1	0	Median	5491400	1641300	3850200				633	9943	TRUE	10177	12533	21864	21864
C9JIF9;P13798;H7C393;H7C1U0;C9JLK2;F8WEH5	C9JIF9;P13798;H7C393;H7C1U0	9;9;8;5;4;2	9;9;8;5;4;2	9;9;8;5;4;2	Acylamino-acid-releasing enzyme	APEH	6	9	9	9	19.3	19.3	19.3	81.673	737	737;732;284;308;232;50	0	138.25	0.45327	0.84216	55.481	9	3	Leave out requantified	105710000	69192000	36516000				634	1022;2062;10091;12217;12372;12592;12652;12968;15703	True;True;True;True;True;True;True;True;True	1047;2111;10328;12539;12695;12920;12980;13305;16090	1292;2620;12713;15461;15641;15642;15916;15917;15918;15990;16382;19774	2375;2376;2377;2378;4726;22158;26806;27117;27118;27119;27120;27121;27593;27594;27595;27596;27597;27598;27599;27600;27601;27715;27716;27717;27718;28411;28412;34430;34431	2377;4726;22158;26806;27119;27594;27716;28412;34431
C9JJ19;P82930	C9JJ19;P82930	3;3	3;3	3;3	28S ribosomal protein S34, mitochondrial	MRPS34	2	3	3	3	24	24	24	26.332	225	225;218	0	9.2769	0.44087	0.76737	26.678	3	0	Leave out requantified	15637000	10827000	4810400				635	1943;3106;6797	True;True;True	1990;3178;6951	2480;3940;8515	4472;6939;6940;14934	4472;6940;14934
C9JJX6;E9PDC3;O00192-2;O00192	C9JJX6;E9PDC3;O00192-2;O00192	1;1;1;1	1;1;1;1	1;1;1;1	Armadillo repeat protein deleted in velo-cardio-facial syndrome	ARVCF	4	1	1	1	3.1	3.1	3.1	96.827	893	893;956;899;962	0	3.2859	NaN	NaN	NaN	1	0	Median	3157900	2396300	761610				636	12601	TRUE	12929	15931	27618;27619	27618
C9JLU1;P52434-3;P52434;P52434-4	C9JLU1;P52434-3;P52434;P52434-4	1;1;1;1	1;1;1;1	1;1;1;1	DNA-directed RNA polymerases I, II, and III subunit RPABC3	POLR2H	4	1	1	1	7.4	7.4	7.4	16.925	148	148;114;150;175	0.007971	1.0442	NaN	NaN	NaN	1	1	Median	1675900	1294900	380970				637	395	TRUE	402	503	948	948
C9JP35;C9JMN4;Q92520	C9JP35;C9JMN4;Q92520	1;1;1	1;1;1	1;1;1	Protein FAM3C	FAM3C	3	1	1	1	11	11	11	11.596	109	109;151;227	0.0045472	1.2566	NaN	NaN	NaN	1	0	Median	8436200	4127100	4309100				638	10467	TRUE	10720	13201	23000	23000
C9JXB8;C9JNW5;P83731	C9JXB8;C9JNW5;P83731	5;5;5	5;5;5	5;5;5	60S ribosomal protein L24	RPL24	3	5	5	5	41.3	41.3	41.3	14.369	121	121;150;157	0	35.78	0.78599	1.4814	40.754	7	2	Leave out requantified	418330000	253100000	165230000				639	909;2067;10708;12112;16243	True;True;True;True;True	930;2116;10969;12429;16643	1139;1140;2627;2628;13503;15333;20500	2080;2081;2082;2083;2084;2085;4740;4741;23479;26579;26580;26581;26582;35803;35804	2083;4741;23479;26579;35803
C9JQD4;O43447;A0A7I2V5V0;A0A7I2V2H6;A0A7I2V343;A0A7I2YQS4;O43447-2	C9JQD4;O43447;A0A7I2V5V0;A0A7I2V2H6;A0A7I2V343	4;4;3;3;3;1;1	3;3;2;2;2;1;1	3;3;2;2;2;1;1	Peptidyl-prolyl cis-trans isomerase;Peptidyl-prolyl cis-trans isomerase H	PPIH	7	4	3	3	28.5	24.5	24.5	16.549	151	151;177;83;92;118;134;134	0	6.8323	0.58723	0.88582	35.289	2	0	Median	6101000	4527900	1573100				640	7336;10696;14535;16412	True;True;False;True	7502;10957;14902;16821	9266;13490;18329;18330;20740	16230;23457;23458;23459;31924;31925;36272;36273	16230;23458;31924;36273
E7EUY3;E9PDR0;C9JQS9;E7EX59;P05166;P05166-2;E7ETT4;E7ETT1;F8WBI9;E9PEC3;H7C5C9;E7ENC1;C9JAW3;C9JVW9;C9JVY9	E7EUY3;E9PDR0;C9JQS9;E7EX59;P05166;P05166-2;E7ETT4;E7ETT1;F8WBI9;E9PEC3	6;6;6;6;6;6;5;5;4;4;2;2;1;1;1	6;6;6;6;6;6;5;5;4;4;2;2;1;1;1	6;6;6;6;6;6;5;5;4;4;2;2;1;1;1	Propionyl-CoA carboxylase beta chain, mitochondrial	PCCB	15	6	6	6	15.5	15.5	15.5	55.708	516	516;550;559;570;539;559;482;520;405;423;163;303;84;133;191	0	9.7444	0.62706	1.0954	45.07	3	1	Plateau	16950000	11622000	5328000				641	5605;7230;7764;7985;10784;15692	True;True;True;True;True;True	5734;7395;7942;8174;11048;16079	7030;9138;9796;10067;13594;19762	12256;15995;17121;17594;23628;34410;34411	12256;15995;17121;17594;23628;34411		86		324
H7C0T1;H7C2R9;C9JQV0;Q9BRJ6	H7C0T1;H7C2R9;C9JQV0;Q9BRJ6	1;1;1;1	1;1;1;1	1;1;1;1	Uncharacterized protein C7orf50	C7orf50	4	1	1	1	7.4	7.4	7.4	18.743	162	162;179;192;194	0.0012029	1.5529	NaN	NaN	NaN	1	1	Median	5873200	3137900	2735300				642	13278	TRUE	13622	16779	29119	29119
C9JRJ5;Q9UGP4	C9JRJ5;Q9UGP4	1;1	1;1	1;1	LIM domain-containing protein 1	LIMD1	2	1	1	1	2.6	2.6	2.6	65.534	620	620;676	0	3.0595	NaN	NaN	NaN	0	0	Median	0	0	0				643	14091	TRUE	14449	17783	30874	30874
C9JRZ6;Q9NX63;F8WAR4;A0A286YEX5	C9JRZ6;Q9NX63;F8WAR4;A0A286YEX5	7;7;5;4	7;7;5;4	7;7;5;4	MICOS complex subunit MIC19	CHCHD3	4	7	7	7	33.2	33.2	33.2	26.753	232	232;227;241;101	0	35.506	0.64723	1.1617	37.802	6	0	Leave out requantified	113160000	68564000	44601000				644	37;2246;8632;15905;15906;17413;17728	True;True;True;True;True;True;True	38;2299;8839;16298;16299;17849;18174	49;2857;10890;20044;20045;21979;22369	81;82;5109;19027;34964;34965;34966;34967;34968;38370;38371;39044;39045;39046;39047	81;5109;19027;34964;34968;38370;39046
C9JSU1;Q9Y608-2;Q9Y608-4;Q9Y608-5;Q9Y608	C9JSU1;Q9Y608-2;Q9Y608-4;Q9Y608-5;Q9Y608	1;1;1;1;1	1;1;1;1;1	1;1;1;1;1	Leucine-rich repeat flightless-interacting protein 2	LRRFIP2	5	1	1	1	6.7	6.7	6.7	25.981	225	225;400;424;503;721	0.0008261	1.7739	NaN	NaN	NaN	1	1	Median	2118700	1424800	693880				645	11525	TRUE	11833	14591	25314	25314
C9JUG7;F8W9N7;P47755-2;P47755;A0A0D9SET8	C9JUG7;F8W9N7;P47755-2;P47755;A0A0D9SET8	4;4;4;4;3	4;4;4;4;3	4;4;4;4;3	F-actin-capping protein subunit alpha-2	CAPZA2	5	4	4	4	40.4	40.4	40.4	16.698	146	146;174;172;286;174	0	29.84	0.42985	0.80764	161.8	5	3	Median	54963000	37215000	17749000				646	374;3620;4801;15536	True;True;True;True	380;3698;4899;15922	478;4581;6017;6018;19569	909;8056;8057;8058;10462;10463;10464;10465;34070	909;8056;10464;34070
C9JVB6;Q7L0Y3	C9JVB6;Q7L0Y3	5;5	5;5	5;5	Mitochondrial ribonuclease P protein 1	TRMT10C	2	5	5	5	24.4	24.4	24.4	36.828	312	312;403	0	7.9178	0.63803	1.1609	37.001	5	1	Leave out requantified	34375000	20701000	13674000				647	4461;11109;11640;14217;15176	True;True;True;True;True	4551;11391;11955;14578;15556	5605;14020;14749;17937;19130	9756;9757;9758;9759;9760;24376;25569;31190;31191;31192;31193;33343;33344	9758;24376;25569;31191;33343
C9JX88;P35998;P35998-2;C9JLS9	C9JX88;P35998;P35998-2	14;14;8;5	14;14;8;5	14;14;8;5	26S protease regulatory subunit 7	PSMC2	4	14	14	14	38.6	38.6	38.6	48.263	430	430;433;296;130	0	36.544	0.69034	1.2654	42.556	14	3	Leave out requantified	134880000	78785000	56099000				648	1008;4495;4620;5192;7289;7544;8452;10015;12568;12569;14336;15267;15837;16398	True;True;True;True;True;True;True;True;True;True;True;True;True;True	1032;4586;4718;5304;7454;7716;8654;10249;12895;12896;14699;15647;16230;16801	1274;5645;5801;6492;9209;9512;10671;12619;15889;15890;18087;19244;19245;19246;19962;20695	2335;2336;9836;10114;10115;11249;16129;16130;16635;18681;21989;21990;21991;21992;27540;27541;27542;31477;33548;33549;33550;34814;36146	2336;9836;10114;11249;16130;16635;18681;21991;27540;27542;31477;33548;34814;36146
C9JYQ9;H0Y8C2;Q6P5R6	C9JYQ9;H0Y8C2;Q6P5R6	3;3;3	3;3;3	3;3;3	60S ribosomal protein L22-like 1	RPL22L1	3	3	3	3	39.7	39.7	39.7	14.478	121	121;142;122	0	22.642	0.29254	0.53076	56.446	4	2	Median	214880000	157210000	57674000				649	4970;14876;17086	True;True;True	5073;15249;17511	6211;6212;18754;21567	10760;10761;10762;10763;10764;32695;37654;37655	10760;32695;37655
H0YJG9;C9JZP6;Q13268;Q13268-2;H0YJP4	H0YJG9;C9JZP6;Q13268;Q13268-2;H0YJP4	2;2;2;2;1	2;2;2;2;1	2;2;2;2;1	Dehydrogenase/reductase SDR family member 2, mitochondrial	DHRS2	5	2	2	2	11.8	11.8	11.8	17.471	161	161;225;280;300;180	0.0038432	1.326	0.48185	0.80255	28.729	2	1	Median	8826800	6729800	2097000				650	15109;16760	True;True	15488;17180	19055;21178	33230;37008	33230;37008
C9K025;P18077;F8WBS5;F8WB72	C9K025;P18077;F8WBS5;F8WB72	4;4;3;3	4;4;3;3	4;4;3;3	60S ribosomal protein L35a	RPL35A	4	4	4	4	30.9	30.9	30.9	10.645	94	94;110;55;57	0	4.5849	0.28115	0.52984	69.448	4	0	Leave out requantified	381490000	299510000	81976000				651	846;2489;2490;11431	True;True;True;True	864;2547;2548;11733;11734	1061;3170;3171;14457;14458	1944;5652;5653;5654;25063;25064;25065	1944;5652;5654;25063
C9K0W5;Q6NXR6;Q86TU7-3;Q86TU7-2;Q86TU7	C9K0W5;Q6NXR6;Q86TU7-3;Q86TU7-2;Q86TU7	2;2;2;2;2	2;2;2;2;2	2;2;2;2;2	Histone-lysine N-methyltransferase setd3	SETD3	5	2	2	2	29.6	29.6	29.6	8.9494	81	81;292;284;296;594	0	9.6939	0.74517	1.2929	32.64	3	1	Median	17356000	10419000	6937700				652	3807;13371	True;True	3887;13717	4820;4821;16904	8472;8473;8474;29368;29369	8473;29368
CON__ENSEMBL:ENSBTAP00000025008;Q9H4B7	CON__ENSEMBL:ENSBTAP00000025008;Q9H4B7	7;7	1;1	1;1	Tubulin beta-1 chain	TUBB1	2	7	1	1	8.2	2.8	2.8	59.299	536	536;451	0	4.5958	0.77232	1.3702	18.7	3	0	Plateau	243100000	145630000	97466000			+	653	1865;3585;4993;4994;7924;8504;8933	True;False;False;False;False;False;False	1911;3663;5096;5097;8112;8709;9144	2369;2370;2371;4541;6236;6237;9998;10736;11265;11266	4287;4288;4289;4290;7995;10804;10805;10806;10807;17474;17475;18781;18782;19704;19705;19706;19707;19708	4289;7995;10804;10807;17474;18782;19704
K7ERE3;CON__ENSEMBL:ENSP00000377550;P13646-3;P13646;CON__P13646-1;P13646-2;K7EMD9;CON__Q14525;CON__Q9UE12;CON__Q15323;Q14525;Q15323	K7ERE3;CON__ENSEMBL:ENSP00000377550;P13646-3;P13646;CON__P13646-1;P13646-2;K7EMD9;CON__Q14525;CON__Q9UE12;CON__Q15323;Q14525;Q15323	5;5;5;5;4;4;3;3;3;3;3;3	2;2;2;2;2;2;2;2;2;2;2;2	0;0;0;0;0;0;0;0;0;0;0;0	Keratin, type I cytoskeletal 13;Keratin, type I cuticular Ha3-II;Keratin, type I cuticular Ha1	KRT13;KRT33B;KRT31	12	5	2	0	9.9	2.2	0	45.26	415	415;420;420;458;458;355;165;404;416;416;404;416	0	2.3254	0.76646	1.2064	117.35	2	0	Median	8506300	4404200	4102100			+	654	8781;8916;8917;9094;15203	False;True;True;False;False	8988;9127;9128;9307;15583	11066;11241;11242;11469;19164;19165	19317;19657;19658;19659;20071;33407;33408;33409;33410;33411;33412;33413;33414	19317;19657;19658;20071;33409
CON__H-INV:HIT000292931	CON__H-INV:HIT000292931	19	1	1			1	19	1	1	37.7	2.5	2.5	49.448	443	443	0.002341	1.4019	0.46559	0.89878	9.5408	3	0	Median	355500000	227120000	128380000			+	655	425;426;1569;1570;1571;3197;4529;4883;5472;8840;9067;10054;10350;12205;12281;13617;13858;17312;17399	False;False;False;False;False;False;False;False;False;False;False;False;True;False;False;False;False;False;False	432;433;434;1608;1609;1610;3271;4621;4622;4982;5593;9049;9280;10290;10597;12526;12603;13966;13967;14212;17745;17835	541;542;543;544;545;1992;1993;1994;1995;4054;5687;5688;5689;5690;6110;6111;6852;11143;11439;11440;12666;12667;13041;13042;13043;15444;15536;17190;17191;17192;17193;17194;17491;21851;21852;21961	1006;1007;1008;1009;1010;1011;1012;1013;1014;1015;1016;1017;1018;1019;1020;1021;1022;1023;1024;1025;3591;3592;3593;3594;3595;3596;3597;3598;3599;3600;3601;3602;3603;3604;3605;3606;3607;7139;9904;9905;9906;9907;9908;9909;9910;9911;9912;10607;10608;11907;11908;11909;19467;19468;19469;19470;20024;20025;20026;22063;22064;22065;22066;22067;22068;22678;22679;22680;22681;22682;22683;22684;26770;26771;26…	1016;1024;3598;3603;3607;7139;9907;10608;11908;19469;20026;22065;22680;26770;26937;29855;30377;38122;38335		87;88;89		216;241;338
CON__O95678;O95678;CON__Q8VED5;CON__Q5XKE5;Q5XKE5	CON__O95678;O95678	7;7;3;3;3	4;4;1;1;1	3;3;0;0;0	Keratin, type II cytoskeletal 75	KRT75	5	7	4	3	11.8	7.6	5.4	59.504	551	551;551;531;535;535	0	12.704	0.58438	1.0089	39.655	5	0	Leave out requantified	107110000	78659000	28447000			+	656	1487;4528;4587;4883;5187;11277;12495	False;True;False;False;True;True;True	1527;4620;4683;4982;5299;11569;12822	1889;5685;5686;5763;6110;6111;6486;14250;15798	3398;3399;3400;3401;3402;9900;9901;9902;9903;10040;10041;10607;10608;11239;11240;24730;27392	3398;9903;10040;10608;11239;24730;27392
CON__P01966;G3V1N2;A0A2R8Y7C0;P69905	CON__P01966;G3V1N2;A0A2R8Y7C0;P69905	4;2;2;2	4;2;2;2	4;2;2;2	Hemoglobin subunit alpha	HBA2;HBA1	4	4	4	4	43.7	43.7	43.7	15.184	142	142;110;134;142	0	10.466	0.43198	0.82923	71.71	5	2	Leave out requantified	98732000	69625000	29107000			+	657	1808;10027;15830;16282	True;True;True;True	1854;10261;16223;16683	2299;2300;12631;19955;20549	4143;4144;4145;22013;34800;34801;35880;35881;35882;35883;35884	4144;22013;34800;35880
CON__P48668;CON__P04259;CON__P02538;P48668;P04259;P02538;CON__P35908;Q01546;P35908;CON__ENSEMBL:ENSBTAP00000038253	CON__P48668;CON__P04259;CON__P02538;P48668;P04259;P02538;CON__P35908;Q01546;P35908	5;5;5;5;5;5;3;3;3;1	1;1;1;1;1;1;1;1;1;1	0;0;0;0;0;0;0;0;0;0	Keratin, type II cytoskeletal 6C;Keratin, type II cytoskeletal 6B;Keratin, type II cytoskeletal 6A;Keratin, type II cytoskeletal 2 oral;Keratin, type II cytoskeletal 2 epidermal	KRT6C;KRT6B;KRT6A;KRT76;KRT2	10	5	1	0	7.8	1.6	0	60.024	564	564;564;564;564;564;564;645;638;639;606	1	-2	NaN	NaN	NaN	1	1	Median	12813000	8318900	4494300	+		+	658	1490;4529;4587;4883;11277	True;False;False;False;False	1530;4621;4622;4683;4982;11569	1893;5687;5688;5689;5690;5763;6110;6111;14250	3410;9904;9905;9906;9907;9908;9909;9910;9911;9912;10040;10041;10607;10608;24730	3410;9907;10040;10608;24730		88		452
CON__P02584	CON__P02584	8	3	3			1	8	3	3	61.4	22.9	22.9	15.057	140	140	0	26.6	0.38734	0.71294	77.403	9	2	Leave out requantified	101350000	80936000	20418000			+	659	777;778;2329;3093;3101;14821;14822;15246	False;False;False;True;False;True;True;False	794;795;2384;3165;3173;15194;15195;15626	977;978;979;2956;2957;2958;3923;3924;3925;3933;3934;18685;18686;18687;18688;18689;18690;18691;19220	1805;1806;1807;5272;5273;5274;5275;5276;6912;6913;6914;6915;6927;6928;6929;32561;32562;32563;32564;32565;32566;32567;32568;32569;32570;32571;32572;32573;33507;33508	1805;1806;5273;6912;6928;32561;32573;33508
CON__P02769;A0A087WWT3;C9JKR2;H0YA55;D6RHD5;B7WNR0;A0A0C4DGB6;CON__P02768-1;P02768-3;P02768-2;P02768	CON__P02769	6;1;1;1;1;1;1;1;1;1;1	6;1;1;1;1;1;1;1;1;1;1	6;1;1;1;1;1;1;1;1;1;1			11	6	6	6	12.4	12.4	12.4	69.293	607	607;396;417;454;459;494;604;609;396;417;609	0	8.7677	0.69877	1.2033	37.021	4	3	Median	21367000	14503000	6863500			+	660	2028;2355;9172;13675;14644;17518	True;True;True;True;True;True	2077;2410;9387;14025;15014;17960	2584;2988;11576;17277;18463;22120;22121	4657;5328;20272;20273;30023;32173;38623;38624;38625;38626	4657;5328;20273;30023;32173;38624
CON__P02777	CON__P02777	1	1	1			1	1	1	1	10.4	10.4	10.4	24.241	230	230	0	2.9058	NaN	NaN	NaN	1	1	Median	6547100	6322900	224220			+	661	6913	TRUE	7069	8684	15205	15205
CON__P04264;P04264	CON__P04264;P04264	1;1	1;1	1;1	Keratin, type II cytoskeletal 1	KRT1	2	1	1	1	1.7	1.7	1.7	66.017	644	644;644	0.00042355	1.934	NaN	NaN	NaN	1	0	Median	29195000	20704000	8491400			+	662	8841	TRUE	9050	11144	19471;19472;19473;19474	19473
CON__P05787;P05787;P05787-2;F8VUG2;F8W1U3;F8VP67;CON__Q9DCV7;CON__Q3KNV1;CON__P08729;P08729;F8VQY3;CON__Q8BGZ7;Q8IWY7;CON__REFSEQ:XP_092267;CON__Q922U2;CON__Q9NSB2;CON__Q6ISB0;CON__Q5XQN5;Q9NSB2;F8W0C6;H7C5W5;B0YJC5;K7EJU1;A0A1X7SCE1;A0A1X7SBR3;A0A1W2PR46;CON__P07744;CON__Q6NXH9;CON__Q01546;P14136-3;P14136;P14136-2;P41219;P41219-2;A0A1W2PQU7;H0YIB2;A0A1W2PS58;CON__H-INV:HIT000016045;K7EPI4;U3KPR1…	CON__P05787;P05787;P05787-2	42;42;42;17;13;7;5;5;5;5;4;4;4;3;3;3;3;3;3;2;2;2;2;2;2;2;2;2;2;2;2;2;2;2;1;1;1;1;1;1;1;1;1;1;1;1;1;1;1;1;1;1;1;1;1;1;1;1;1;1;1;1;1;1;1;1;1;1;1;1;1;1;1;1;1;1;1;1	42;42;42;17;13;7;5;5;5;5;4;4;4;3;3;3;3;3;3;2;2;2;2;2;2;2;2;2;2;2;2;2;2;2;1;1;1;1;1;1;1;1;1;1;1;1;1;1;1;1;1;1;1;1;1;1;1;1;1;1;1;1;1;1;1;1;1;1;1;1;1;1;1;1;1;1;1;1	18;18;18;8;6;2;0;0;0;0;4;0;0;1;0;0;0;0;0;0;0;0;0;0;0;0;0;0;0;0;0;0;0;0;0;1;0;1;0;0;0;0;0;0;0;0;0;0;0;0;0;0;0;0;0;0;0;0;0;0;0;0;0;0;0;0;0;0;0;0;0;0;0;0;0;0;0;0	Keratin, type II cytoskeletal 8	KRT8	78	42	42	18	81.4	81.4	52.4	53.704	483	483;483;511;273;289;113;457;469;469;469;180;551;1649;213;580;600;600;601;600;178;200;228;248;334;472;505;525;539;638;431;432;438;470;471;29;35;67;99;124;143;143;179;189;248;261;326;452;484;486;493;493;505;507;511;520;521;521;523;524;529;543;572;578;410;422;452;469;486;487;493;505;507;510;511;520;523;529;578	0	323.31	0.54451	0.99718	77.983	72	13	Leave out requantified	18727000000	11427000000	7300100000			+	663	425;426;1487;1569;1570;1571;2570;3197;4529;4587;4883;5472;5671;8025;8544;8545;8840;9067;9102;9484;9585;9586;9891;9892;10054;10351;12205;12281;12312;13617;13618;13858;14047;14048;14500;14728;14738;15092;15619;16326;17312;17399	True;True;True;True;True;True;True;True;True;True;True;True;True;True;True;True;True;True;True;True;True;True;True;True;True;True;True;True;True;True;True;True;True;True;True;True;True;True;True;True;True;True	432;433;434;1527;1608;1609;1610;2628;3271;4621;4622;4683;4982;5593;5803;5804;5805;8215;8749;8750;9049;9280;9315;9316;9704;9809;9810;10125;10126;10290;10598;12526;12603;12634;13966;13967;13968;14212;14405;14406;14407;14867;15100;15110;15470;15471;16006;16728;17745;17835	541;542;543;544;545;1889;1992;1993;1994;1995;3265;3266;3267;3268;3269;3270;4054;5687;5688;5689;5690;5763;6110;6111;6852;7110;7111;7112;7113;10116;10784;10785;10786;11143;11439;11440;11480;11481;11482;11483;11484;11485;11486;11967;12094;12095;12096;12468;12469;12470;12666;12667;13044;13045;15444;15536;15568;17190;17191;17192;17193;17194;17195;17491;17732;17733;17734;17735;17736;18293;18568;18579;1…	1006;1007;1008;1009;1010;1011;1012;1013;1014;1015;1016;1017;1018;1019;1020;1021;1022;1023;1024;1025;3398;3399;3400;3401;3402;3591;3592;3593;3594;3595;3596;3597;3598;3599;3600;3601;3602;3603;3604;3605;3606;3607;5809;5810;5811;5812;5813;5814;5815;5816;5817;7139;9904;9905;9906;9907;9908;9909;9910;9911;9912;10040;10041;10607;10608;11907;11908;11909;12399;12400;12401;12402;12403;12404;12405;12406;1240…	1016;1024;3398;3598;3603;3607;5809;7139;9907;10040;10608;11908;12406;17675;18861;18862;19469;20026;20119;20957;21183;21186;21762;21763;22065;22691;26770;26937;26989;29855;29862;30377;30797;30803;31857;32353;32371;33196;34267;35999;38122;38335	271	88;89;90;91;92;93;94	70	60;256;281;310;378;406;409
CON__P06868	CON__P06868	11	11	11			1	11	11	11	20.2	20.2	20.2	91.215	812	812	0	20.132	0.46289	0.71504	43.212	11	2	Leave out requantified	103360000	69060000	34304000			+	664	1748;2290;3370;4230;6521;6524;11438;11716;14707;16953;17384	True;True;True;True;True;True;True;True;True;True;True	1794;2344;3445;4314;6671;6674;11741;12031;15079;17376;17820	2223;2910;4262;5315;8162;8165;14472;14845;18544;21402;21946	4012;5204;5205;5206;5207;7507;9266;9267;9268;14293;14297;25096;25720;32322;37396;38313	4012;5204;7507;9266;14293;14297;25096;25720;32322;37396;38313
CON__P08727;K7EMS3;CON__P19001;CON__P19012;CON__P08779;P19012;P08779;A8MT21;CON__Q9Z2K1;CON__Q3ZAW8;CON__P13645;A0A1B0GVI3;P19012-2;P13645;CON__Q61782;A0A3B3IS58;A0A3B3ITG2;C9JTG5;CON__Q8N1A0;CON__Q9D312;Q8N1A0-2;Q8N1A0	CON__P08727;K7EMS3	28;14;7;4;4;4;4;2;2;2;2;2;2;2;1;1;1;1;1;1;1;1	26;14;5;3;3;3;3;2;1;1;1;1;2;1;1;1;1;1;1;1;1;1	2;0;0;0;0;0;0;0;0;0;0;0;0;0;0;0;0;0;0;0;0;0		KRT19	22	28	26	2	69.5	65.5	9.8	44.091	400	400;181;403;456;473;456;473;291;469;474;593;624;251;584;93;98;206;220;295;431;255;295	0	323.31	0.5016	0.87832	37.844	39	4	Leave out requantified	2358300000	1476900000	881390000			+	665	142;1025;2349;4398;4717;4718;4749;5185;5186;7730;8152;8284;8781;8914;9094;10201;12489;13229;13230;13685;14044;14045;14062;14683;14713;15072;15203;16547	True;True;True;True;True;True;True;True;True;True;False;True;False;True;True;True;True;True;True;True;True;True;True;True;True;True;True;True	145;1050;1051;2404;4486;4487;4815;4816;4847;5297;5298;7907;8348;8483;8988;9125;9307;10439;12815;12816;13572;13573;14035;14036;14401;14402;14403;14421;15054;15085;15449;15583;16961	185;186;1296;1297;2981;5524;5525;5526;5914;5915;5916;5954;6484;6485;9756;10276;10444;11066;11238;11469;12846;15786;15787;15788;15789;16718;16719;17289;17290;17291;17292;17723;17724;17725;17726;17727;17728;17729;17730;17751;18511;18550;18551;19009;19164;19165;20907	342;343;344;345;346;347;2382;2383;2384;2385;2386;5313;5314;5315;5316;9623;9624;9625;9626;9627;9628;10280;10281;10282;10283;10354;11234;11235;11236;11237;11238;17054;17951;18244;19317;19653;20071;22361;22362;27364;27365;27366;27367;27368;27369;27370;27371;27372;27373;27374;27375;27376;27377;29012;29013;30039;30040;30041;30042;30043;30044;30045;30046;30047;30048;30049;30050;30051;30052;30777;30778;…	342;2382;5315;9627;10280;10283;10354;11235;11238;17054;17951;18244;19317;19653;20071;22362;27366;29012;29013;30044;30782;30789;30833;32261;32329;33143;33409;36566	33;34;272	95;96	8;392;393	259;291
CON__P08730-1	CON__P08730-1	5	1	1			1	5	1	1	12.1	2.7	2.7	47.754	437	437	0.004561	1.2753	0.34182	0.57806	24.937	2	0	Median	165260000	113830000	51426000			+	666	1024;8781;8914;9094;15203	True;False;False;False;False	1049;8988;9125;9307;15583	1294;1295;11066;11238;11469;19164;19165	2380;2381;19317;19653;20071;33407;33408;33409;33410;33411;33412;33413;33414	2380;19317;19653;20071;33409
CON__P12763	CON__P12763	2	2	2			1	2	2	2	5.8	5.8	5.8	38.418	359	359	0.0019554	1.4164	NaN	NaN	NaN	1	0	Median	3798700	2630900	1167800			+	667	7091;11887	True;True	7253;12203	8953;15054	15680;26094	15680;26094
CON__P13647;P13647;H0YIN9;H0YI76	CON__P13647;P13647;H0YIN9;H0YI76	4;4;2;2	1;1;1;1	1;1;1;1	Keratin, type II cytoskeletal 5	KRT5	4	4	1	1	5.9	1.5	1.5	62.378	590	590;590;196;201	0	2.2758	0.61097	1.0866	11.771	2	0	Median	188350000	116630000	71719000			+	668	1489;4587;4883;11277	True;False;False;False	1529;4683;4982;11569	1891;1892;5763;6110;6111;14250	3407;3408;3409;10040;10041;10607;10608;24730	3409;10040;10608;24730
CON__P15497	CON__P15497	3	3	3			1	3	3	3	14.3	14.3	14.3	30.276	265	265	0	4.4465	0.38314	0.57735	138.91	3	2	Median	16523000	7829800	8693100			+	669	3306;9553;12410	True;True;True	3381;9776;12733	4186;12050;15685	7351;21081;27196	7351;21081;27196
K7EQQ3;CON__P35527;P35527	K7EQQ3;CON__P35527;P35527	1;1;1	1;1;1	1;1;1	Keratin, type I cytoskeletal 9	KRT9	3	1	1	1	5.9	5.9	5.9	39.528	390	390;623;623	0	9.301	NaN	NaN	NaN	0	0	Median	0	0	0			+	670	5715	TRUE	5852	7175	12531	12531
CON__P35900;P35900;J3QR55;K7EQH6;G3V1C2;CON__O76011;CON__Q6NTB9;CON__O76009;CON__Q9C075;CON__Q6IFU5;CON__Q8IUT8;A0A140TA69;A0A140TA62;O76009;Q9C075;Q6A162;O76011	CON__P35900;P35900;J3QR55;K7EQH6;G3V1C2;CON__O76011;CON__Q6NTB9;CON__O76009;CON__Q9C075;CON__Q6IFU5;CON__Q8IUT8;A0A140TA69;A0A140TA62;O76009;Q9C075;Q6A162;O76011	4;4;2;2;2;2;2;2;2;2;2;2;2;2;2;2;2	1;1;0;0;0;0;0;0;0;0;0;0;0;0;0;0;0	1;1;0;0;0;0;0;0;0;0;0;0;0;0;0;0;0	Keratin, type I cytoskeletal 20;Keratin, type I cuticular Ha3-I;Keratin, type I cytoskeletal 23;Keratin, type I cytoskeletal 40;Keratin, type I cuticular Ha4	KRT20;KRT23;KRT13;KRT40;KRT33A;KRT34	17	4	1	1	6.6	2.4	2.4	48.486	424	424;424;149;162;236;394;404;404;422;431;436;436;436;404;422;431;436	0.0048744	1.1985	NaN	NaN	NaN	1	0	Median	5487400	2994200	2493200			+	671	8916;8917;9094;15796	False;False;False;True	9127;9128;9307;16189	11241;11242;11469;19915	19657;19658;19659;20071;34727	19657;19658;20071;34727
CON__P50446;CON__P12035;P12035	CON__P50446;CON__P12035;P12035	4;3;3	1;1;1	1;1;1	Keratin, type II cytoskeletal 3	KRT3	3	4	1	1	5.8	1.6	1.6	59.334	553	553;629;628	0	3.0034	NaN	NaN	NaN	1	0	Median	79476000	53786000	25691000			+	672	1488;4529;4587;4883	True;False;False;False	1528;4621;4622;4683;4982	1890;5687;5688;5689;5690;5763;6110;6111	3403;3404;3405;3406;9904;9905;9906;9907;9908;9909;9910;9911;9912;10040;10041;10607;10608	3404;9907;10040;10608		88		441
CON__Q04695;Q04695;F5GWP8;CON__Q9QWL7;CON__P02533;P02533;CON__Q6IFX2;K7EPJ9;K7ESE1	CON__Q04695;Q04695;F5GWP8;CON__Q9QWL7;CON__P02533;P02533;CON__Q6IFX2	10;10;9;9;6;6;5;4;3	5;5;5;4;2;2;2;1;3	5;5;5;4;2;2;2;1;3	Keratin, type I cytoskeletal 17;Keratin, type I cytoskeletal 14	KRT17;KRT14	9	10	5	5	21.3	11.1	11.1	48.105	432	432;432;349;433;472;472;452;231;95	0	26.104	0.67916	1.2167	63.844	4	2	Median	45815000	29997000	15818000			+	673	2351;4400;7705;8781;8914;9094;15048;15049;15072;16547	True;True;True;False;False;False;True;True;False;False	2406;4489;7882;8988;9125;9307;15425;15426;15449;16961	2984;5528;5529;9725;11066;11238;11469;18982;18983;19009;20907	5323;9630;9631;17002;19317;19653;20071;33096;33097;33098;33099;33142;33143;36566	5323;9630;17002;19317;19653;20071;33097;33099;33143;36566
CON__Q32MB2;Q86Y46-2;Q86Y46;H0YIC5	CON__Q32MB2;Q86Y46-2;Q86Y46;H0YIC5	2;2;2;1	1;1;1;1	1;1;1;1	Keratin, type II cytoskeletal 73	KRT73	4	2	1	1	2.8	1.5	1.5	58.923	540	540;381;540;285	0.00043459	2.1281	0.51355	0.92277	13.183	2	1	Median	131020000	85413000	45607000			+	674	1491;4587	True;False	1531;4683	1894;1895;5763	3411;3412;3413;3414;10040;10041	3412;10040
CON__Q3SX09;CON__P02070	CON__Q3SX09	7;1	7;1	7;1			2	7	7	7	43.3	43.3	43.3	22.06	201	201;145	0	51.68	0.20717	0.40764	40.175	9	5	Leave out requantified	364210000	201800000	162410000			+	675	264;4698;4758;5249;12190;16512;17176	True;True;True;True;True;True;True	269;4796;4856;5363;12511;16925;17604	341;5891;5892;5966;5967;6566;15429;20862;21681	661;10250;10251;10252;10377;10378;11393;26738;36477;36478;37847;37848	661;10252;10378;11393;26738;36478;37847
CON__Q3TTY5	CON__Q3TTY5	2	1	1			1	2	1	1	3.3	2.3	2.3	70.922	707	707	1	-2	NaN	NaN	NaN	0	0	Median	0	0	0	+		+	676	4587;15591	False;True	4683;15978	5763;19641	10040;10041;34194	10040;34194		97		256
[truncated: 2,324 more rows]

## Sheet: Analysis
Protein IDs	Protein names	Gene names	Ratio H/L normalized	Log2(ratio)	Potential contaminant
P42025	Beta-centractin	ACTR1B	0.10836	-3.2060957962348
[truncated: 2,970 more rows]
