# Supplementary material for: Human Mucin-2–Producing Colonic Goblet-Like Cells Secrete the Chemokine CXCL8 by Activating Multiple Proinflammatory Pathways in Response to Entamoeba histolytica
Source: Am J Pathol. 2025 Mar 22;195(6):1085–108. doi: 10.1016/j.ajpath.2025.02.008 (PMC12163493; doi:10.1016/j.ajpath.2025.02.008)
Supplement: Supplemental Table S4 [file mmc4.xlsx]

## Sheet: proteinGroups 
Supplementary Table 4. Protein groups from shotgun proteomic analysis of LS174T MUC2KO cells basally and treated with soluble amoebic proteins (SAP). Protein IDs from Uniprot (https://www.uniprot.org, accessed June 20, 2023).
Protein IDs	Majority protein IDs	Peptide counts (all)	Peptide counts (razor+unique)	Peptide counts (unique)	Protein names	Gene names	Number of proteins	Peptides	Razor + unique peptides	Unique peptides	Peptides 1	Razor + unique peptides 1	Unique peptides 1	Sequence coverage [%]	Unique + razor sequence coverage [%]	Unique sequence coverage [%]	Mol. weight [kDa]	Sequence length	Sequence lengths	Fraction average	Fraction 1	Q-value	Score	Identification type 1	Ratio H/L	Ratio H/L normalized	Ratio H/L variability [%]	Ratio H/L count	Ratio H/L iso-count	Ratio H/L type	Ratio H/L 1	Ratio H/L normalized 1	Ratio H/L variability [%] 1	Ratio H/L count 1	Ratio H/L iso-count 1	Ratio H/L type 1	Sequence coverage 1 [%]	Intensity	Intensity L	Intensity H	Intensity 1	Intensity L 1	Intensity H 1	Only identified by site	Reverse	Potential contaminant	id	Peptide IDs	Peptide is razor
A0A024QZP7;P06493-2;P06493;E5RIU6;A0A087WZZ9	A0A024QZP7;P06493-2;P06493	3;3;3;1;1	3;3;3;1;1	3;3;3;1;1	Cyclin-dependent kinase 1	CDC2;CDK1	5	3	3	3	3	3	3	13.1	13.1	13.1	34.081	297	297;240;297;189;224	1	3	0	4.222	By MS/MS	1.4504	1.1351	33.876	2	0	Median	1.4504	1.1351	33.876	2	0	Median	13.1	9438400	4026400	5412000	9438400	4026400	5412000				0	7036;8049;8279	True;True;True
A0A2R8YD12;A0A024QZX5;A0A087X1N8;P35237	A0A2R8YD12;A0A024QZX5;A0A087X1N8;P35237	2;2;2;2	2;2;2;2	2;2;2;2	Serpin B6	SERPINB6	4	2	2	2	2	2	2	8.7	8.7	8.7	38.124	332	332;380;395;376	1	2	0	2.7809	By MS/MS	NaN	NaN	NaN	1	0	Median	NaN	NaN	NaN	1	0	Median	8.7	2570000	923760	1646200	2570000	923760	1646200				1	315;3696	True;True
A0A024R0K5;P06731-2;P06731;A0A087WYX0;M0R3J1;T2HUW8;P13688-3;P31997;P13688-4;P13688-11;P13688-9;P13688-6;P13688-5	A0A024R0K5;P06731-2;P06731;A0A087WYX0	4;4;4;2;1;1;1;1;1;1;1;1;1	4;4;4;2;1;1;1;1;1;1;1;1;1	3;3;3;1;1;1;0;0;0;0;0;0;0	Carcinoembryonic antigen-related cell adhesion molecule 5	CEACAM5	13	4	4	3	4	4	3	8.7	8.7	7.4	76.795	702	702;701;702;524;194;346;321;349;351;368;399;430;461	1	6	0	20.061	By MS/MS	1.3129	0.94408	21.886	6	0	Leave out requantified	1.3129	0.94408	21.886	6	0	Leave out requantified	8.7	139350000	59142000	80206000	139350000	59142000	80206000				2	1815;5947;9938;11877	True;True;True;True
A0A024R4E5;Q00341;Q00341-2;H0Y394;C9JT62;C9JHS7;C9JK79;C9JHZ8;C9JES8;C9JZI8;C9J5E5;C9JIZ1;H7BZC3;H7C0A4;C9JMQ6;C9JQ82;C9JBS3;C9JEJ8;C9JHN6;C9JHS9;C9J739;H7C2D1	A0A024R4E5;Q00341;Q00341-2;H0Y394	12;12;11;8;3;3;3;3;3;3;3;3;3;3;2;2;2;2;2;1;1;1	12;12;11;8;3;3;3;3;3;3;3;3;3;3;2;2;2;2;2;1;1;1	12;12;11;8;3;3;3;3;3;3;3;3;3;3;2;2;2;2;2;1;1;1	Vigilin	HDLBP	22	12	12	12	12	12	12	14.9	14.9	14.9	141.44	1268	1268;1268;1235;973;96;126;128;141;147;164;221;224;267;332;46;53;69;79;81;17;19;308	1	14	0	58.287	By MS/MS	1.044	0.7875	37.803	12	3	Leave out requantified	1.044	0.7875	37.803	12	3	Leave out requantified	14.9	70228000	28843000	41385000	70228000	28843000	41385000				3	546;1179;1441;2023;2249;2271;6194;7911;8417;10360;11077;12834	True;True;True;True;True;True;True;True;True;True;True;True
A0A024R571;Q9H4M9;C9J2Z4;C9JC03	A0A024R571;Q9H4M9;C9J2Z4	4;4;3;1	4;4;3;1	4;4;3;1	EH domain-containing protein 1	EHD1	4	4	4	4	4	4	4	11.5	11.5	11.5	61.927	548	548;534;306;374	1	4	0	6.0156	By MS/MS	1.3817	1.0724	5.6847	4	1	Leave out requantified	1.3817	1.0724	5.6847	4	1	Leave out requantified	11.5	11091000	5522400	5568700	11091000	5522400	5568700				4	2963;6788;7391;9164	True;True;True;True
A0A024R7W5;A0A087X0Q1;A0A087WY31;Q9Y5A9-2;Q9BYJ9;Q9Y5A9;Q7Z739	A0A024R7W5;A0A087X0Q1;A0A087WY31;Q9Y5A9-2;Q9BYJ9;Q9Y5A9;Q7Z739	1;1;1;1;1;1;1	1;1;1;1;1;1;1	1;1;1;1;1;1;1	YTH domain-containing family protein 2;YTH domain-containing family protein 1;YTH domain-containing family protein 3	YTHDF3;YTHDF2;YTHDF1	7	1	1	1	1	1	1	1.7	1.7	1.7	58.311	534	534;583;588;529;559;579;585	1	1	0.0027752	1.2474	By MS/MS	NaN	NaN	NaN	1	0	Median	NaN	NaN	NaN	1	0	Median	1.7	6267500	2896900	3370600	6267500	2896900	3370600				5	2517	TRUE
A0A024RA52;P25787;A0A7I2V2H3;A0A7I2YQP7;C9JCK5;H3BT36	A0A024RA52;P25787;A0A7I2V2H3	9;9;7;4;4;2	9;9;7;4;4;2	9;9;7;4;4;2	Proteasome subunit alpha type;Proteasome subunit alpha type-2	PSMA2	6	9	9	9	9	9	9	49.6	49.6	49.6	25.898	234	234;234;182;156;164;48	1	12	0	36.575	By MS/MS	1.7187	1.3136	35.454	11	4	Leave out requantified	1.7187	1.3136	35.454	11	4	Leave out requantified	49.6	98049000	41343000	56706000	98049000	41343000	56706000				6	149;150;5213;5302;6536;6857;7865;7963;13736	True;True;True;True;True;True;True;True;True
A0A7P0MQS5;A0A024RCR6;A0A0G2JK23;A0A7I2V508;P46379-2;P46379;P46379-3;F6UR09;F6U1F2;F6XTU0;A0A7I2V3H1;A0A0G2JJR8;A0A1B0GX79;F6WML8;F6VEM6;F6X9W3;F6U341;F6S6P2;X6REW1;A0A0G2JJM1;A0A0G2JL47;P46379-4;P46379-5	A0A7P0MQS5;A0A024RCR6;A0A0G2JK23;A0A7I2V508;P46379-2;P46379;P46379-3;F6UR09;F6U1F2;F6XTU0;A0A7I2V3H1;A0A0G2JJR8;A0A1B0GX79;F6WML8;F6VEM6;F6X9W3;F6U341;F6S6P2;X6REW1;A0A0G2JJM1;A0A0G2JL47;P46379-4;P46379-5	2;2;2;2;2;2;2;1;1;1;1;1;1;1;1;1;1;1;1;1;1;1;1	2;2;2;2;2;2;2;1;1;1;1;1;1;1;1;1;1;1;1;1;1;1;1	2;2;2;2;2;2;2;1;1;1;1;1;1;1;1;1;1;1;1;1;1;1;1	Large proline-rich protein BAG6	BAT3;BAG6	23	2	2	2	2	2	2	1.8	1.8	1.8	116.33	1100	1100;1126;1132;1173;1126;1132;1162;197;206;215;225;232;243;244;258;259;262;515;742;742;1077;903;1077	1	2	0.00050916	1.7775	By MS/MS	2.3929	2.1164	18.601	2	2	Median	2.3929	2.1164	18.601	2	2	Median	1.8	3369300	715400	2653900	3369300	715400	2653900				7	2225;2280	True;True
A0A044PY82;Q96FF7	A0A044PY82;Q96FF7	2;2	2;2	2;2	Uncharacterized protein LOC113230	LOC113230	2	2	2	2	2	2	2	9.7	9.7	9.7	39.004	361	361;219	1	2	0	45.782	By MS/MS	0.80017	0.58259	22.733	2	0	Median	0.80017	0.58259	22.733	2	0	Median	9.7	17042000	9285400	7756600	17042000	9285400	7756600				8	12934;13150	True;True
H0Y7V4;A0A075B6F3;Q96JB1-2;Q96JB1	H0Y7V4;A0A075B6F3;Q96JB1-2;Q96JB1	1;1;1;1	1;1;1;1	1;1;1;1	Dynein heavy chain 8, axonemal	DNAH8	4	1	1	1	1	1	1	0.4	0.4	0.4	478.87	4188	4188;4707;4454;4490	1	1	0.0040632	1.1284	By MS/MS	NaN	NaN	NaN	1	1	Median	NaN	NaN	NaN	1	1	Median	0.4	1910300	1744500	165760	1910300	1744500	165760				9	5948	TRUE
A0A075B6F9;Q9Y314;M0R3B2	A0A075B6F9;Q9Y314;M0R3B2	3;3;2	3;3;2	3;3;2	Nitric oxide synthase-interacting protein	NOSIP	3	3	3	3	3	3	3	13.5	13.5	13.5	33.431	304	304;301;241	1	3	0	2.5057	By MS/MS	0.78343	0.6033	22.321	3	1	Median	0.78343	0.6033	22.321	3	1	Median	13.5	11904000	5784600	6119100	11904000	5784600	6119100				10	4414;8374;12282	True;True;True
A0A087WV90;A0A5H1ZRP8;A0A075B6G3;P11532-3;P11532-2;P11532-4;P11532-11;P11532;A0A7P0Z4M9;A0A5H1ZRP7;A0A5H1ZRR9;A0A804HKY9;A0A087WTU7;A0A804HKR4;A0A5H1ZRQ1;A0A5H1ZRP9;A0A5H1ZRQ8;H0Y304;P11532-17;P11532-13;P11532-16;P11532-12;P11532-15;P11532-14	A0A087WV90;A0A5H1ZRP8;A0A075B6G3;P11532-3;P11532-2;P11532-4;P11532-11;P11532;A0A7P0Z4M9;A0A5H1ZRP7;A0A5H1ZRR9;A0A804HKY9;A0A087WTU7;A0A804HKR4;A0A5H1ZRQ1;A0A5H1ZRP9;A0A5H1ZRQ8;H0Y304;P11532-17;P11532-13;P11532-16;P11532-12;P11532-15;P11532-14	2;2;2;2;2;2;2;2;1;1;1;1;1;1;1;1;1;1;1;1;1;1;1;1	2;2;2;2;2;2;2;2;1;1;1;1;1;1;1;1;1;1;1;1;1;1;1;1	2;2;2;2;2;2;2;2;1;1;1;1;1;1;1;1;1;1;1;1;1;1;1;1	Dystrophin	DMD	24	2	2	2	2	2	2	1.1	1.1	1.1	271.07	2341	2341;3681;3685;2341;2344;3677;3681;3685;816;970;1115;1133;1154;1212;1225;1230;1243;1386;956;1115;1133;1225;1230;1243	1	2	0.0074074	0.966	By MS/MS	2.1184	1.6145	74.927	2	1	Median	2.1184	1.6145	74.927	2	1	Median	1.1	30533000	7854600	22678000	30533000	7854600	22678000				11	2427;7499	True;True
A0A075B6Q2;Q5T0N5-3;Q5T0N5-4;Q5T0N5-2;Q5T0N5-5;Q5T0N5	A0A075B6Q2;Q5T0N5-3;Q5T0N5-4;Q5T0N5-2;Q5T0N5-5;Q5T0N5	1;1;1;1;1;1	1;1;1;1;1;1	1;1;1;1;1;1	Formin-binding protein 1-like	FNBP1L	6	1	1	1	1	1	1	4.4	4.4	4.4	51.232	451	451;547;551;600;604;605	1	1	0	3.5962	By MS/MS	NaN	NaN	NaN	1	0	Median	NaN	NaN	NaN	1	0	Median	4.4	2683300	1200400	1482900	2683300	1200400	1482900				12	10324	TRUE
A0A087WX83;A0A075B749;Q5VU43-3;Q5VU43;Q5VU43-4	A0A087WX83;A0A075B749;Q5VU43-3;Q5VU43;Q5VU43-4	1;1;1;1;1	1;1;1;1;1	1;1;1;1;1	Myomegalin	PDE4DIP	5	1	1	1	1	1	1	0.4	0.4	0.4	275.27	2431	2431;2482;2240;2346;2362	1	1	0.0014085	1.3248	By MS/MS	NaN	NaN	NaN	1	0	Median	NaN	NaN	NaN	1	0	Median	0.4	7914100	3302900	4611300	7914100	3302900	4611300				13	13191	TRUE
K7EM73;K7EIV0;A0A075B7C0;K7ELJ7;A0A0C4DGQ5;P04632;U3KQE2	K7EM73;K7EIV0;A0A075B7C0;K7ELJ7;A0A0C4DGQ5;P04632;U3KQE2	2;2;2;2;2;2;1	2;2;2;2;2;2;1	2;2;2;2;2;2;1	Calpain small subunit 1	CAPNS1	7	2	2	2	2	2	2	23.9	23.9	23.9	15.958	163	163;196;197;278;322;268;161	1	2	0	12.434	By MS/MS	1.7897	1.3726	1.2591	2	1	Median	1.7897	1.3726	1.2591	2	1	Median	23.9	28303000	11227000	17076000	28303000	11227000	17076000				14	5849;11654	True;True
A0A075B7D9;Q92804-2;Q92804;A0A075B7F4	A0A075B7D9;Q92804-2;Q92804	5;5;5;1	3;3;3;1	3;3;3;1	TATA-binding protein-associated factor 2N	TAF15	4	5	3	3	5	3	3	18.5	15.4	15.4	48.839	449	449;589;592;214	1	4	0	56.071	By MS/MS	0.95642	0.69976	13.516	4	1	Leave out requantified	0.95642	0.69976	13.516	4	1	Leave out requantified	18.5	46801000	20937000	25864000	46801000	20937000	25864000				15	104;105;4176;10314;11431	False;True;False;True;True
E2QRB9;E9PIR7;F8W809;A0A087WSW9;A0A182DWI3;A0A087WSY9;Q16881-7;Q16881-5;Q16881-2;Q16881-4;Q16881-3;Q16881-6;Q16881;E9PRI8;E9PKD3	E2QRB9;E9PIR7;F8W809;A0A087WSW9;A0A182DWI3;A0A087WSY9;Q16881-7;Q16881-5;Q16881-2;Q16881-4;Q16881-3;Q16881-6;Q16881	4;4;4;4;4;4;4;4;4;4;4;4;4;1;1	4;4;4;4;4;4;4;4;4;4;4;4;4;1;1	4;4;4;4;4;4;4;4;4;4;4;4;4;1;1	Thioredoxin reductase 1, cytoplasmic	TXNRD1	15	4	4	4	4	4	4	13	13	13	50.723	460	460;482;498;548;568;648;461;499;543;551;598;614;649;44;175	1	4	0	11.545	By MS/MS	1.6949	1.2606	13.831	3	0	Leave out requantified	1.6949	1.2606	13.831	3	0	Leave out requantified	13	23065000	8674100	14391000	23065000	8674100	14391000				16	3740;6486;9217;13300	True;True;True;True
A0A087WT44;P30519-2;P30519;I3L159;I3L1F5;I3L1Y2	A0A087WT44;P30519-2;P30519;I3L159;I3L1F5	5;5;5;3;3;2	5;5;5;3;3;2	5;5;5;3;3;2	Heme oxygenase 2	HMOX2	6	5	5	5	5	5	5	27.8	27.8	27.8	41.669	370	370;287;316;229;238;110	1	7	0	36.186	By MS/MS	1.2928	0.94461	21.02	6	2	Leave out requantified	1.2928	0.94461	21.02	6	2	Leave out requantified	27.8	89970000	49434000	40536000	89970000	49434000	40536000				17	993;3346;5720;6181;13723	True;True;True;True;True
G3V4F2;A0A087X0W7;A0A087WT95;P49753-2;Q86TX2;P49753	G3V4F2;A0A087X0W7;A0A087WT95;P49753-2;Q86TX2;P49753	2;2;2;2;2;2	2;2;2;2;2;2	2;2;2;2;2;2	Acyl-coenzyme A thioesterase 2, mitochondrial;Acyl-coenzyme A thioesterase 1	ACOT1;ACOT2	6	2	2	2	2	2	2	9.4	9.4	9.4	43.733	395	395;421;463;301;421;483	1	2	0	2.6952	By MS/MS	1.3136	1.067	58.615	2	0	Median	1.3136	1.067	58.615	2	0	Median	9.4	6520400	2519700	4000700	6520400	2519700	4000700				18	504;2183	True;True
H7C399;A0A087WTG3;Q13618-3;Q13618-2;Q13618	H7C399;A0A087WTG3;Q13618-3;Q13618-2;Q13618	1;1;1;1;1	1;1;1;1;1	1;1;1;1;1	Cullin-3	CUL3	5	1	1	1	1	1	1	9	9	9	12.503	111	111;342;702;744;768	1	2	0.0070237	0.99458	By MS/MS	NaN	NaN	NaN	1	1	Median	NaN	NaN	NaN	1	1	Median	9	1918100	1335600	582550	1918100	1335600	582550				19	3759	TRUE
F5H5N1;A0A087WXF6;A0A087WTI3;F5GXJ1;O75251-2;O75251	F5H5N1;A0A087WXF6;A0A087WTI3;F5GXJ1;O75251-2;O75251	1;1;1;1;1;1	1;1;1;1;1;1	1;1;1;1;1;1	NADH dehydrogenase [ubiquinone] iron-sulfur protein 7, mitochondrial	NDUFS7	6	1	1	1	1	1	1	7.7	7.7	7.7	19.77	182	182;214;214;236;206;213	1	1	0	7.4391	By MS/MS	NaN	NaN	NaN	1	1	Median	NaN	NaN	NaN	1	1	Median	7.7	5414600	2137000	3277600	5414600	2137000	3277600				20	9596	TRUE
A0A087WTU3;Q9Y6I9;C9JXQ7;C9JHH5	A0A087WTU3;Q9Y6I9	3;3;1;1	3;3;1;1	3;3;1;1	Testis-expressed sequence 264 protein	TEX264	4	3	3	3	3	3	3	18	18	18	25.966	239	239;313;215;216	1	3	0	20.752	By MS/MS	1.6608	1.233	15.481	3	0	Leave out requantified	1.6608	1.233	15.481	3	0	Leave out requantified	18	21508000	8016600	13492000	21508000	8016600	13492000				21	3358;6948;7013	True;True;True
A0A087WTV6;Q96C36;J3KR12;A0A087WZR9;A0A087WX69;A0A087WZF0	A0A087WTV6;Q96C36;J3KR12;A0A087WZR9	8;8;5;4;1;1	7;7;4;3;1;1	7;7;4;3;1;1	Pyrroline-5-carboxylate reductase 2;Pyrroline-5-carboxylate reductase	PYCR2	6	8	7	7	8	7	7	39.4	34.1	34.1	25.868	246	246;320;359;319;87;157	1	9	0	38.769	By MS/MS	1.5072	1.11	12.014	7	3	Leave out requantified	1.5072	1.11	12.014	7	3	Leave out requantified	39.4	46562000	19937000	26626000	46562000	19937000	26626000				22	3150;4312;5725;7041;8203;10651;11219;12851	True;True;True;True;True;False;True;True
A0A087WWG9;A0A087WVR3;A0A087WTW0;Q96T88;Q96T88-2	A0A087WWG9;A0A087WVR3;A0A087WTW0;Q96T88;Q96T88-2	1;1;1;1;1	1;1;1;1;1	1;1;1;1;1	E3 ubiquitin-protein ligase UHRF1	UHRF1	5	1	1	1	1	1	1	3.6	3.6	3.6	55.078	496	496;806;857;793;806	1	1	0	2.4546	By MS/MS	NaN	NaN	NaN	1	0	Median	NaN	NaN	NaN	1	0	Median	3.6	4312500	1338900	2973600	4312500	1338900	2973600				23	7149	TRUE
A0A087WTZ5;E9PJ81;E9PRQ7;Q04323;Q04323-2	A0A087WTZ5;E9PJ81;E9PRQ7;Q04323;Q04323-2	2;2;2;2;2	2;2;2;2;2	2;2;2;2;2	UBX domain-containing protein 1	UBXN1	5	2	2	2	2	2	2	10.5	10.5	10.5	27.015	238	238;290;293;297;312	1	2	0	47.551	By MS/MS	NaN	NaN	NaN	1	1	Median	NaN	NaN	NaN	1	1	Median	10.5	9640300	5940400	3699900	9640300	5940400	3699900				24	472;9255	True;True
A6NNI4;A0A2R8Y478;A0A7I2V3T0;A0A7I2V3T7;G8JLH6;A0A087WU13;F5GXT1;P21926	A6NNI4;A0A2R8Y478;A0A7I2V3T0;A0A7I2V3T7;G8JLH6;A0A087WU13;F5GXT1;P21926	3;3;3;3;3;3;3;3	3;3;3;3;3;3;3;3	3;3;3;3;3;3;3;3	Tetraspanin;CD9 antigen	CD9	8	3	3	3	3	3	3	22	22	22	17.764	159	159;159;216;218;251;255;270;228	1	5	0	62.019	By MS/MS	1.9883	1.407	16.092	5	0	Leave out requantified	1.9883	1.407	16.092	5	0	Leave out requantified	22	223240000	74870000	148370000	223240000	74870000	148370000				25	783;2553;6338	True;True;True
M0R176;A0A087WU28;A0A0B4J2C1;Q4U2R6	M0R176;A0A087WU28;A0A0B4J2C1;Q4U2R6	1;1;1;1	1;1;1;1	1;1;1;1	39S ribosomal protein L51, mitochondrial	MRPL51	4	1	1	1	1	1	1	37.5	37.5	37.5	4.0216	32	32;73;76;128	1	1	0.0070114	0.98165	By MS/MS	NaN	NaN	NaN	1	0	Median	NaN	NaN	NaN	1	0	Median	37.5	3453600	1433100	2020500	3453600	1433100	2020500				26	8161	TRUE
A0A0G2JMS5;A0A087WU62;A0A087X2D5;Q9BRJ2	A0A0G2JMS5;A0A087WU62;A0A087X2D5;Q9BRJ2	4;4;4;4	4;4;4;4	4;4;4;4	39S ribosomal protein L45, mitochondrial	MRPL45	4	4	4	4	4	4	4	26.6	26.6	26.6	29.408	256	256;256;306;306	1	4	0	8.846	By MS/MS	1.0308	0.75585	40.974	4	0	Leave out requantified	1.0308	0.75585	40.974	4	0	Leave out requantified	26.6	27245000	13068000	14177000	27245000	13068000	14177000				27	3930;5786;10451;12252	True;True;True;True
A0A087WUB9;Q8WYA6-3;Q8WYA6-2;Q8WYA6-4;Q8WYA6	A0A087WUB9;Q8WYA6-3;Q8WYA6-2;Q8WYA6-4;Q8WYA6	2;2;2;2;2	2;2;2;2;2	2;2;2;2;2	Beta-catenin-like protein 1	CTNNBL1	5	2	2	2	2	2	2	2.8	2.8	2.8	65.702	568	568;311;376;536;563	1	2	0.00050891	1.7741	By MS/MS	1.7702	1.3735	7.2823	2	0	Median	1.7702	1.3735	7.2823	2	0	Median	2.8	5817600	2128500	3689100	5817600	2128500	3689100				28	5853;11678	True;True
E9PRB9;E9PL01;A0A087WUC6;E9PI68;Q15005	E9PRB9;E9PL01;A0A087WUC6;E9PI68;Q15005	1;1;1;1;1	1;1;1;1;1	1;1;1;1;1	Signal peptidase complex subunit 2	SPCS2	5	1	1	1	1	1	1	21.8	21.8	21.8	10.163	87	87;157;227;257;226	1	1	0	4.678	By MS/MS	NaN	NaN	NaN	1	0	Median	NaN	NaN	NaN	1	0	Median	21.8	12882000	5399700	7482600	12882000	5399700	7482600				29	3580	TRUE
A0A087WUK2;O14979-3;O14979-2;O14979	A0A087WUK2;O14979-3;O14979-2;O14979	6;6;6;6	4;4;4;4	4;4;4;4	Heterogeneous nuclear ribonucleoprotein D-like	HNRNPDL	4	6	4	4	6	4	4	14	11.3	11.3	40.04	363	363;244;301;420	1	4	0	5.5178	By MS/MS	0.87475	0.65073	25.044	3	0	Leave out requantified	0.87475	0.65073	25.044	3	0	Leave out requantified	14	28393000	14416000	13977000	28393000	14416000	13977000				30	2356;3606;4231;4261;9810;10923	True;True;True;False;True;False
H0YD73;E9PL38;J3KNQ3;A0A087WUL9;Q9UNM6;Q9UNM6-2	H0YD73;E9PL38;J3KNQ3;A0A087WUL9;Q9UNM6;Q9UNM6-2	2;2;2;2;2;2	2;2;2;2;2;2	2;2;2;2;2;2	26S proteasome non-ATPase regulatory subunit 13	PSMD13	6	2	2	2	2	2	2	12.7	12.7	12.7	24.975	221	221;263;349;377;376;378	1	2	0	2.277	By MS/MS	2.8495	2.1608	12.377	2	2	Median	2.8495	2.1608	12.377	2	2	Median	12.7	8657500	2560500	6097000	8657500	2560500	6097000				31	3735;10951	True;True
A0A087WUT6;O60841	A0A087WUT6;O60841	6;6	6;6	6;6	Eukaryotic translation initiation factor 5B	EIF5B	2	6	6	6	6	6	6	8.6	8.6	8.6	138.68	1220	1220;1220	1	6	0	33.065	By MS/MS	1.0164	0.73769	38.403	5	2	Leave out requantified	1.0164	0.73769	38.403	5	2	Leave out requantified	8.6	29229000	12900000	16330000	29229000	12900000	16330000				32	1144;4669;5423;7300;7481;7707	True;True;True;True;True;True
A0A087WV05;Q99417	A0A087WV05;Q99417	1;1	1;1	1;1	C-Myc-binding protein	MYCBP	2	1	1	1	1	1	1	12.7	12.7	12.7	12.755	110	110;103	1	1	0.01	0.79021	By MS/MS	NaN	NaN	NaN	1	0	Median	NaN	NaN	NaN	1	0	Median	12.7	35594000	18804000	16789000	35594000	18804000	16789000				33	866	TRUE
A0A087WV97;Q8WU79-3;Q8WU79-2;Q8WU79;X6RCC3	A0A087WV97;Q8WU79-3;Q8WU79-2;Q8WU79;X6RCC3	2;2;2;2;1	2;2;2;2;1	2;2;2;2;1	Stromal membrane-associated protein 2	SMAP2	5	2	2	2	2	2	2	7.8	7.8	7.8	46.382	424	424;349;399;429;174	1	2	0.00187	1.3056	By MS/MS	NaN	NaN	NaN	0	0	Median	NaN	NaN	NaN	0	0	Median	7.8	717500	0	717500	717500	0	717500				34	10584;12070	True;True
A0A087WVM4;B7ZM99;Q6UB35;Q4VXM0;Q4VXM1;H0Y327	A0A087WVM4;B7ZM99;Q6UB35	7;7;7;3;1;1	6;6;6;3;1;1	6;6;6;3;1;1	Monofunctional C1-tetrahydrofolate synthase, mitochondrial	MTHFD1L	6	7	6	6	7	6	6	9.3	8.5	8.5	99.31	913	913;979;978;92;57;332	1	8	0	8.4503	By MS/MS	2.3433	1.8473	51.471	8	4	Leave out requantified	2.3433	1.8473	51.471	8	4	Leave out requantified	9.3	53088000	21123000	31965000	53088000	21123000	31965000				35	2096;2201;2983;5570;7678;11661;12903	True;True;True;True;True;True;False
A0A087WVQ6;Q00610-2;Q00610;J3KS13;K7EJJ5;J3KSQ2;F5H5N6	A0A087WVQ6;Q00610-2;Q00610	29;29;29;7;2;1;1	29;29;29;7;2;1;1	25;25;25;6;2;0;0	Clathrin heavy chain;Clathrin heavy chain 1	CLTC	7	29	29	25	29	29	25	24.1	24.1	20.9	192.06	1679	1679;1639;1675;612;222;122;169	1	35	0	258.34	By MS/MS	2.4645	1.7721	49.926	34	12	Leave out requantified	2.4645	1.7721	49.926	34	12	Leave out requantified	24.1	530390000	181890000	348500000	530390000	181890000	348500000				36	943;1891;2690;2691;3305;3333;3770;3796;4853;5409;5709;6254;6390;6794;6869;7195;7326;7417;7460;8803;9438;9780;11195;11246;11850;12055;13192;13296;13430	True;True;True;True;True;True;True;True;True;True;True;True;True;True;True;True;True;True;True;True;True;True;True;True;True;True;True;True;True
C9JAG1;A0A087WW58;Q9C0D9	C9JAG1;A0A087WW58;Q9C0D9	1;1;1	1;1;1	1;1;1	Ethanolaminephosphotransferase 1	EPT1	3	1	1	1	1	1	1	10	10	10	20.557	180	180;396;397	1	1	0.00050813	1.7605	By MS/MS	NaN	NaN	NaN	1	0	Median	NaN	NaN	NaN	1	0	Median	10	7040100	2823700	4216400	7040100	2823700	4216400				37	721	TRUE
A0A7I2V641;A0A087WW66;Q99460-2;Q99460;A0A7I2V2K8;A0A7P0MW50;A0A7I2V479;A0A7I2YQY1;A0A7I2V262;A0A7I2V5C8;A0A7I2V523;A0A7I2YQI9;A0A7I2V4X0;A0A7I2V4A5;A0A7I2V491;H7BZR6;C9J9M4	A0A7I2V641;A0A087WW66;Q99460-2;Q99460;A0A7I2V2K8;A0A7P0MW50;A0A7I2V479;A0A7I2YQY1;A0A7I2V262;A0A7I2V5C8;A0A7I2V523;A0A7I2YQI9;A0A7I2V4X0	6;6;6;6;5;5;5;5;5;5;5;3;3;2;2;1;1	6;6;6;6;5;5;5;5;5;5;5;3;3;2;2;1;1	6;6;6;6;5;5;5;5;5;5;5;3;3;2;2;1;1	26S proteasome non-ATPase regulatory subunit 1	PSMD1	17	6	6	6	6	6	6	10.4	10.4	10.4	90.581	817	817;914;922;953;892;893;893;909;909;923;924;710;806;358;608;163;203	1	6	0	5.1626	By MS/MS	1.312	0.97152	25.168	6	2	Leave out requantified	1.312	0.97152	25.168	6	2	Leave out requantified	10.4	47557000	19237000	28320000	47557000	19237000	28320000				38	232;2518;6517;9072;12081;13200	True;True;True;True;True;True
A0A087WWJ1;A0A494C0M1;P52701-4;P52701-2;P52701-3;P52701	A0A087WWJ1;A0A494C0M1;P52701-4;P52701-2;P52701-3;P52701	1;1;1;1;1;1	1;1;1;1;1;1	1;1;1;1;1;1	DNA mismatch repair protein Msh6	MSH6	6	1	1	1	1	1	1	0.9	0.9	0.9	121.12	1067	1067;1261;1058;1068;1230;1360	1	1	0.0014171	1.3599	By MS/MS	NaN	NaN	NaN	1	0	Median	NaN	NaN	NaN	1	0	Median	0.9	3811000	1491300	2319800	3811000	1491300	2319800				39	9118	TRUE
C9J5J3;A0A0D9SF32;A0A087WWJ2;B0AZT5;C9J5D1;E7EQ69;Q9GZZ1-2;Q9GZZ1	C9J5J3;A0A0D9SF32;A0A087WWJ2;B0AZT5;C9J5D1;E7EQ69;Q9GZZ1-2;Q9GZZ1	1;1;1;1;1;1;1;1	1;1;1;1;1;1;1;1	1;1;1;1;1;1;1;1	N-alpha-acetyltransferase 50	NAA50	8	1	1	1	1	1	1	29.3	29.3	29.3	6.6856	58	58;58;81;95;129;168;81;169	1	1	0.00051203	1.7996	By MS/MS	NaN	NaN	NaN	1	0	Median	NaN	NaN	NaN	1	0	Median	29.3	7147000	3718200	3428800	7147000	3718200	3428800				40	8715	TRUE
H0YKE1;H0YNS9;H0YLB8;H0YMB3;H0YLV5;A0A087WWM4;F8WAN9;H0YNJ6;Q9P2T1-3;Q9P2T1;Q9P2T1-2	H0YKE1;H0YNS9;H0YLB8;H0YMB3;H0YLV5;A0A087WWM4;F8WAN9;H0YNJ6;Q9P2T1-3;Q9P2T1;Q9P2T1-2	1;1;1;1;1;1;1;1;1;1;1	1;1;1;1;1;1;1;1;1;1;1	1;1;1;1;1;1;1;1;1;1;1	GMP reductase;GMP reductase 2	GMPR2	11	1	1	1	1	1	1	26.6	26.6	26.6	6.8487	64	64;125;169;315;333;348;349;427;320;348;366	1	1	0	1.9606	By MS/MS	NaN	NaN	NaN	1	1	Median	NaN	NaN	NaN	1	1	Median	26.6	5070500	1679000	3391500	5070500	1679000	3391500				41	4439	TRUE
A0A087WWN8;H0Y9S9;A0A087WZV0;O43314-2;O43314	A0A087WWN8;H0Y9S9;A0A087WZV0;O43314-2;O43314	1;1;1;1;1	1;1;1;1;1	1;1;1;1;1	Inositol hexakisphosphate and diphosphoinositol-pentakisphosphate kinase 2	PPIP5K2	5	1	1	1	1	1	1	5.9	5.9	5.9	39.651	357	357;398;1278;1222;1243	1	1	0.00098377	1.5725	By MS/MS	NaN	NaN	NaN	1	0	Median	NaN	NaN	NaN	1	0	Median	5.9	2876100	1349600	1526500	2876100	1349600	1526500				42	1424	TRUE
A0A494C001;A0A499FJY3;A0A087WWP4;Q96T37-4;Q96T37-2;Q96T37-3;Q96T37	A0A494C001;A0A499FJY3;A0A087WWP4;Q96T37-4;Q96T37-2;Q96T37-3;Q96T37	3;3;3;3;3;3;3	3;3;3;3;3;3;3	3;3;3;3;3;3;3	Putative RNA-binding protein 15	RBM15	7	3	3	3	3	3	3	6.7	6.7	6.7	98.013	896	896;925;933;913;957;969;977	1	3	0	13.142	By MS/MS	1.3146	0.98772	4.8272	3	0	Leave out requantified	1.3146	0.98772	4.8272	3	0	Leave out requantified	6.7	13100000	5182800	7917100	13100000	5182800	7917100				43	6054;10979;11062	True;True;True
A0A087WWR6;Q8IXW7;A0A087WXI3;R9WNI0;A8MQB8;G3V0J0;Q06787-11;Q06787-10;Q06787-8;Q06787-6;Q06787-2;Q06787-4;Q06787-5;Q06787-9;Q06787-7;Q06787-3;Q06787	A0A087WWR6;Q8IXW7;A0A087WXI3;R9WNI0;A8MQB8;G3V0J0;Q06787-11;Q06787-10;Q06787-8;Q06787-6;Q06787-2;Q06787-4;Q06787-5;Q06787-9;Q06787-7;Q06787-3;Q06787	1;1;1;1;1;1;1;1;1;1;1;1;1;1;1;1;1	1;1;1;1;1;1;1;1;1;1;1;1;1;1;1;1;1	1;1;1;1;1;1;1;1;1;1;1;1;1;1;1;1;1	Fragile X mental retardation protein 1	FMR1	17	1	1	1	1	1	1	13.7	13.7	13.7	11.356	102	102;297;419;544;582;592;516;537;586;590;594;603;607;611;615;620;632	1	2	0.0074042	0.96329	By MS/MS	NaN	NaN	NaN	1	0	Median	NaN	NaN	NaN	1	0	Median	13.7	3611300	1698200	1913100	3611300	1698200	1913100				44	10276	TRUE
A0A087WWU8;P06753-2;P06753-3;P06753-5;P06753-6;P06753-4;D6R904;J3KN67;A0A494C0P6;A0A2R2Y2Q3;P06753;A0A494C0G0;Q5VU61;P06753-7	A0A087WWU8;P06753-2;P06753-3;P06753-5;P06753-6;P06753-4;D6R904;J3KN67;A0A494C0P6;A0A2R2Y2Q3	18;18;17;17;17;16;13;10;9;9;8;7;6;4	18;18;17;17;17;16;13;10;9;9;8;7;6;4	12;12;11;11;11;10;8;4;3;3;2;2;6;3	Tropomyosin alpha-3 chain	TPM3	14	18	18	12	18	18	12	58.1	58.1	36.6	26.42	227	227;248;247;248;248;247;95;285;214;285;285;87;49;158	1	23	0	65.953	By MS/MS	0.89149	0.59188	46.286	22	4	Leave out requantified	0.89149	0.59188	46.286	22	4	Leave out requantified	58.1	678270000	351030000	327240000	678270000	351030000	327240000				45	650;651;1918;3238;3239;5297;6006;6007;6015;6016;6500;6501;6595;6878;6994;8140;8268;9846	True;True;True;True;True;True;True;True;True;True;True;True;True;True;True;True;True;True
A0A087WWW8;Q9Y6J0-2;Q9Y6J0	A0A087WWW8;Q9Y6J0-2;Q9Y6J0	1;1;1	1;1;1	1;1;1	Calcineurin-binding protein cabin-1	CABIN1	3	1	1	1	1	1	1	0.9	0.9	0.9	240.76	2170	2170;2141;2220	1	1	0.0027714	1.2393	By MS/MS	NaN	NaN	NaN	0	0	Median	NaN	NaN	NaN	0	0	Median	0.9	2768700	0	2768700	2768700	0	2768700				46	7432	TRUE
A0A087WX59;Q16186;A0A087WUX6	A0A087WX59;Q16186;A0A087WUX6	2;2;1	2;2;1	2;2;1	Proteasomal ubiquitin receptor ADRM1	ADRM1	3	2	2	2	2	2	2	8.4	8.4	8.4	37.504	368	368;407;141	1	3	0	34.386	By MS/MS	1.1123	0.82418	6.5148	2	0	Median	1.1123	0.82418	6.5148	2	0	Median	8.4	45871000	21743000	24128000	45871000	21743000	24128000				47	10897;12162	True;True
A0A7I2YQU0;A0A7I2V594;A0A087WXC5;E7ESZ7;O95299;A0A7I2V5L0;A0A7I2V438;A0A7I2V2W9;A0A7I2V458;A0A7I2V2X3;A0A7I2V419;A0A7I2V5U7;A0A7I2V5B2;H7C1Y7;H7C2X4;A0A7I2V2N6;A0A7I2V4N8;A0A7I2V327;O95299-2;A0A7I2V3H5;A0A7I2V2J5;H7C2W5;Q8N1B9;A0A7I2V2I6;A0A7I2V3D4;A0A7I2V2F6;C9J6X0	A0A7I2YQU0;A0A7I2V594;A0A087WXC5;E7ESZ7;O95299;A0A7I2V5L0;A0A7I2V438;A0A7I2V2W9;A0A7I2V458;A0A7I2V2X3;A0A7I2V419;A0A7I2V5U7;A0A7I2V5B2;H7C1Y7;H7C2X4;A0A7I2V2N6;A0A7I2V4N8;A0A7I2V327;O95299-2;A0A7I2V3H5	4;4;4;4;4;3;3;3;3;3;3;3;3;3;3;3;3;3;3;2;1;1;1;1;1;1;1	4;4;4;4;4;3;3;3;3;3;3;3;3;3;3;3;3;3;3;2;1;1;1;1;1;1;1	4;4;4;4;4;3;3;3;3;3;3;3;3;3;3;3;3;3;3;2;1;1;1;1;1;1;1	NADH dehydrogenase [ubiquinone] 1 alpha subcomplex subunit 10, mitochondrial	NDUFA10	27	4	4	4	4	4	4	16.5	16.5	16.5	36.849	321	321;354;371;390;355;297;317;335;339;344;345;358;361;362;375;384;388;393;429;297;98;129;201;202;203;236;244	1	4	0	5.7645	By MS/MS	1.5238	1.0481	26.29	4	1	Leave out requantified	1.5238	1.0481	26.29	4	1	Leave out requantified	16.5	34419000	13616000	20803000	34419000	13616000	20803000				48	6154;11544;12810;13799	True;True;True;True
A0A087WXI2;Q9Y6R7;A0A087WUZ2	A0A087WXI2;Q9Y6R7;A0A087WUZ2	4;4;2	4;4;2	4;4;2	IgGFc-binding protein	FCGBP	3	4	4	4	4	4	4	2.1	2.1	2.1	445.21	4204	4204;5405;1642	1	4	0	8.0255	By MS/MS	1.208	0.94008	16.197	3	0	Leave out requantified	1.208	0.94008	16.197	3	0	Leave out requantified	2.1	14597000	6739100	7857800	14597000	6739100	7857800				49	598;4087;4964;13765	True;True;True;True
A0A087WXM6;J3QQT2;J3KRX5;A0A0A6YYL6;P18621;P18621-3;J3KRB3;A0A087WWH0;J3QS96;J3QLC8;A0A0A0MRF8;P18621-2;A0A087WY81;J3KSJ0	A0A087WXM6;J3QQT2;J3KRX5;A0A0A6YYL6;P18621;P18621-3;J3KRB3;A0A087WWH0;J3QS96;J3QLC8;A0A0A0MRF8;P18621-2;A0A087WY81	9;9;9;9;9;9;7;7;7;7;7;7;5;3	9;9;9;9;9;9;7;7;7;7;7;7;5;3	9;9;9;9;9;9;7;7;7;7;7;7;5;3	60S ribosomal protein L17	RPL17;RPL17-C18orf32	14	9	9	9	9	9	9	52.7	52.7	52.7	19.586	169	169;171;174;228;184;228;129;131;138;174;190;146;97;56	1	10	0	32.478	By MS/MS	1.6783	1.2248	49.837	10	4	Leave out requantified	1.6783	1.2248	49.837	10	4	Leave out requantified	52.7	317010000	106170000	210830000	317010000	106170000	210830000				50	3249;4602;5954;6674;8477;10019;13156;13683;13796	True;True;True;True;True;True;True;True;True
A0A087WXQ8;A0A087WY10;P49720;A0A087WUL2	A0A087WXQ8;A0A087WY10;P49720;A0A087WUL2	2;2;2;1	2;2;2;1	2;2;2;1	Proteasome subunit beta type-3	PSMB3	4	2	2	2	2	2	2	26.2	26.2	26.2	12.082	107	107;112;205;145	1	2	0	2.2032	By MS/MS	NaN	NaN	NaN	1	0	Median	NaN	NaN	NaN	1	0	Median	26.2	3245100	899510	2345500	3245100	899510	2345500				51	3615;10466	True;True
A0A087WXT3;Q06732	A0A087WXT3;Q06732	1;1	1;1	1;1	Zinc finger protein 33B	ZNF33B	2	1	1	1	1	1	1	1.4	1.4	1.4	90.598	778	778;778	1	1	1	-2	By MS/MS	NaN	NaN	NaN	0	0	Median	NaN	NaN	NaN	0	0	Median	1.4	0	0	0	0	0	0	+			52	6905	TRUE
A0A087WY55;Q9NP79;Q5TGM0;Q9NP79-2	A0A087WY55;Q9NP79;Q5TGM0;Q9NP79-2	2;2;1;1	2;2;1;1	2;2;1;1	Vacuolar protein sorting-associated protein VTA1 homolog	VTA1	4	2	2	2	2	2	2	12.1	12.1	12.1	31.102	280	280;307;249;222	1	3	0	8.2693	By MS/MS	1.095	0.78395	2.5921	2	0	Median	1.095	0.78395	2.5921	2	0	Median	12.1	30907000	14600000	16307000	30907000	14600000	16307000				53	117;13464	True;True
A0A087WY71;E9PFW3;Q96CW1-2;Q96CW1;C9JJ47	A0A087WY71;E9PFW3;Q96CW1-2;Q96CW1;C9JJ47	3;3;3;3;2	3;3;3;3;2	3;3;3;3;2	AP-2 complex subunit mu	AP2M1	5	3	3	3	3	3	3	9.2	9.2	9.2	49.526	434	434;460;433;435;252	1	3	0	6.7637	By MS/MS	1.6314	1.2601	37.832	3	0	Leave out requantified	1.6314	1.2601	37.832	3	0	Leave out requantified	9.2	14572000	4768800	9803400	14572000	4768800	9803400				54	7591;9601;10495	True;True;True
A0A087WYF6;F8W7U3;J3KP36;E7ESD2;A0A0A0MR88;A0A096LPC5;Q9Y4E1-5;Q9Y4E1-3;Q9Y4E1-6;Q9Y4E1-2;Q9Y4E1-1;Q9Y4E1;Q641Q2-2;Q641Q2;B1AP61;A0A0A0MT65	A0A087WYF6;F8W7U3;J3KP36;E7ESD2;A0A0A0MR88;A0A096LPC5;Q9Y4E1-5;Q9Y4E1-3;Q9Y4E1-6;Q9Y4E1-2;Q9Y4E1-1;Q9Y4E1;Q641Q2-2;Q641Q2	6;6;6;6;6;6;6;6;6;6;6;6;6;6;2;1	6;6;6;6;6;6;6;6;6;6;6;6;6;6;2;1	6;6;6;6;6;6;6;6;6;6;6;6;6;6;2;1	WASH complex subunit FAM21C;WASH complex subunit FAM21A	FAM21A;FAM21C	16	6	6	6	6	6	6	7.8	7.8	7.8	136.57	1245	1245;1253;1262;1279;1341;1341;1245;1263;1279;1310;1318;1320;1320;1341;156;279	1	7	0	24.197	By MS/MS	0.95925	0.74989	16.989	6	4	Median	0.95925	0.74989	16.989	6	4	Median	7.8	21188000	10042000	11146000	21188000	10042000	11146000				55	1583;2372;2469;7419;11120;13185	True;True;True;True;True;True
A0A087WYF7;Q6UXV4	A0A087WYF7;Q6UXV4	4;4	4;4	4;4	MICOS complex subunit MIC27	APOOL	2	4	4	4	4	4	4	16.8	16.8	16.8	29.205	268	268;268	1	5	0	4.0653	By MS/MS	1.0917	0.8333	19.66	5	2	Leave out requantified	1.0917	0.8333	19.66	5	2	Leave out requantified	16.8	22184000	10301000	11883000	22184000	10301000	11883000				56	5417;7170;11758;11767	True;True;True;True
A0A087WYR0;P09132	A0A087WYR0;P09132	2;2	2;2	2;2	Signal recognition particle 19 kDa protein	SRP19	2	2	2	2	2	2	2	22.5	22.5	22.5	13.654	120	120;144	1	2	0	2.3744	By MS/MS	NaN	NaN	NaN	1	1	Median	NaN	NaN	NaN	1	1	Median	22.5	3774900	2199100	1575900	3774900	2199100	1575900				57	11242;11585	True;True
C9JTZ5;C9JUW1;A0A7I2V2Q3;C9JWG0;C9JVG3;C9JQU9;A0A7I2V4T0;C9JNZ1;A0A7I2V676;A0A7I2YQ74;A0A087WYS1;E7EUC7;Q16851-2;Q16851	C9JTZ5;C9JUW1;A0A7I2V2Q3;C9JWG0;C9JVG3;C9JQU9;A0A7I2V4T0;C9JNZ1;A0A7I2V676;A0A7I2YQ74;A0A087WYS1;E7EUC7;Q16851-2;Q16851	1;1;1;1;1;1;1;1;1;1;1;1;1;1	1;1;1;1;1;1;1;1;1;1;1;1;1;1	1;1;1;1;1;1;1;1;1;1;1;1;1;1	UTP--glucose-1-phosphate uridylyltransferase	UGP2	14	1	1	1	1	1	1	11.5	11.5	11.5	11.931	104	104;135;144;150;170;175;181;212;296;460;463;517;497;508	1	1	0.0014225	1.381	By MS/MS	NaN	NaN	NaN	1	1	Median	NaN	NaN	NaN	1	1	Median	11.5	3512900	1085000	2427900	3512900	1085000	2427900				58	4683	TRUE
V9GZ71;A0A087WYU6;A0A0A0MS36;Q9NPH0-2;Q9NPH0	V9GZ71;A0A087WYU6;A0A0A0MS36;Q9NPH0-2;Q9NPH0	1;1;1;1;1	1;1;1;1;1	1;1;1;1;1	Lysophosphatidic acid phosphatase type 6	ACP6	5	1	1	1	1	1	1	9.6	9.6	9.6	17.736	157	157;166;228;271;428	1	1	0.0014211	1.3773	By MS/MS	NaN	NaN	NaN	1	0	Median	NaN	NaN	NaN	1	0	Median	9.6	3963100	2248500	1714700	3963100	2248500	1714700				59	9640	TRUE
A0A087WZ13;E9PAU2;Q8IY67-2;Q8IY67;K7EKR9;Q8IY67-3;K7EQG2	A0A087WZ13;E9PAU2;Q8IY67-2;Q8IY67	7;7;6;4;2;2;1	7;7;6;4;2;2;1	7;7;6;4;2;2;1	Ribonucleoprotein PTB-binding 1	RAVER1	7	7	7	7	7	7	7	18.8	18.8	18.8	77.843	739	739;756;739;606;96;75;157	1	7	0	11.359	By MS/MS	1.2335	0.88915	11.325	6	2	Leave out requantified	1.2335	0.88915	11.325	6	2	Leave out requantified	18.8	39047000	18536000	20511000	39047000	18536000	20511000				60	7608;9764;9907;10301;10735;10984;11894	True;True;True;True;True;True;True
C9JXK9;C9JUT4;A0A087WZF1;Q93052	C9JXK9;C9JUT4;A0A087WZF1;Q93052	2;2;2;2	2;2;2;2	2;2;2;2	Lipoma-preferred partner	LPP	4	2	2	2	2	2	2	13.5	13.5	13.5	26.706	252	252;428;590;612	1	3	0	8.3715	By MS/MS	NaN	NaN	NaN	1	1	Median	NaN	NaN	NaN	1	1	Median	13.5	10414000	8315000	2099200	10414000	8315000	2099200				61	6712;13862	True;True
A0A087WZK9;B3KS98;O15372;E5RHC7;E5RH59;E5RFW7;E5RFH0;E5RGU4	A0A087WZK9;B3KS98;O15372	3;3;3;1;1;1;1;1	3;3;3;1;1;1;1;1	3;3;3;1;1;1;1;1	Eukaryotic translation initiation factor 3 subunit H	EIF3H	8	3	3	3	3	3	3	12.3	12.3	12.3	39.589	349	349;366;352;46;56;97;170;235	1	4	0	92.445	By MS/MS	1.5705	1.2511	20.588	4	0	Leave out requantified	1.5705	1.2511	20.588	4	0	Leave out requantified	12.3	43547000	13872000	29674000	43547000	13872000	29674000				62	2944;4205;7067	True;True;True
A0A0K2YUJ3;A0A087WZL3;Q9UM73	A0A0K2YUJ3;A0A087WZL3;Q9UM73	1;1;1	1;1;1	1;1;1	Tyrosine-protein kinase receptor;ALK tyrosine kinase receptor	ALK	3	1	1	1	1	1	1	2.4	2.4	2.4	61.066	552	552;1243;1620	1	1	0.0077286	0.89461	By MS/MS	NaN	NaN	NaN	0	0	Median	NaN	NaN	NaN	0	0	Median	2.4	1031200	1031200	0	1031200	1031200	0				63	5936	TRUE
A0A087WZN1;O43837;O43837-3;A0A0D9SG66;A0A087X2E5;O43837-2	A0A087WZN1;O43837;O43837-3;A0A0D9SG66;A0A087X2E5;O43837-2	4;4;3;2;2;2	4;4;3;2;2;2	4;4;3;2;2;2	Isocitrate dehydrogenase [NAD] subunit, mitochondrial;Isocitrate dehydrogenase [NAD] subunit beta, mitochondrial	IDH3B	6	4	4	4	4	4	4	14	14	14	42.41	387	387;385;233;145;376;383	1	5	0	5.0281	By MS/MS	1.5988	1.1321	34.579	5	3	Median	1.5988	1.1321	34.579	5	3	Median	14	22494000	8851700	13642000	22494000	8851700	13642000				64	2384;3477;10839;12020	True;True;True;True
A0A087WZT3;Q9H3K6;H3BV85;H3BTW0;A0A0B4J295;H3BVE0;Q9H3K6-2	A0A087WZT3;Q9H3K6;H3BV85;H3BTW0;A0A0B4J295;H3BVE0;Q9H3K6-2	2;2;1;1;1;1;1	2;2;1;1;1;1;1	2;2;1;1;1;1;1	BolA-like protein 2	BOLA2;BOLA2B	7	2	2	2	2	2	2	16.4	16.4	16.4	16.932	152	152;86;54;89;124;249;58	1	2	0	3.1304	By MS/MS	0.73262	0.54848	56.614	2	1	Median	0.73262	0.54848	56.614	2	1	Median	16.4	12922000	7294600	5627500	12922000	7294600	5627500				65	2279;11880	True;True
A0A087WZX2;O95139	A0A087WZX2;O95139	1;1	1;1	1;1	NADH dehydrogenase [ubiquinone] 1 beta subcomplex subunit 6	NDUFB6	2	1	1	1	1	1	1	25.8	25.8	25.8	11.716	97	97;128	1	1	0.00097704	1.5094	By MS/MS	NaN	NaN	NaN	1	0	Median	NaN	NaN	NaN	1	0	Median	25.8	23963000	11667000	12296000	23963000	11667000	12296000				66	5635	TRUE
A0A087X054;A0A494C039;Q9Y4L1;E9PJ21;A0A087WWI4;K7EQK2;Q9Y4L1-2;A0A087WW13;Q9BST8;J3QQH7;J3QLE9;J3QL06;J3KTF1	A0A087X054;A0A494C039;Q9Y4L1;E9PJ21;A0A087WWI4;K7EQK2	8;8;8;4;4;4;3;1;1;1;1;1;1	8;8;8;4;4;4;3;1;1;1;1;1;1	8;8;8;4;4;4;3;1;1;1;1;1;1	Hypoxia up-regulated protein 1	HYOU1	13	8	8	8	8	8	8	12.2	12.2	12.2	104.78	937	937;1000;999;656;677;678;559;102;147;149;154;211;224	1	9	0	11.267	By MS/MS	1.8256	1.3191	65.753	8	0	Leave out requantified	1.8256	1.3191	65.753	8	0	Leave out requantified	12.2	93647000	28877000	64769000	93647000	28877000	64769000				67	412;2046;3387;3419;3581;6540;7245;8640	True;True;True;True;True;True;True;True
A0A087X055;Q92766-5;Q92766-3;Q92766;Q92766-2	A0A087X055;Q92766-5;Q92766-3;Q92766;Q92766-2	1;1;1;1;1	1;1;1;1;1	1;1;1;1;1	Ras-responsive element-binding protein 1	RREB1	5	1	1	1	1	1	1	1.9	1.9	1.9	79.686	755	755;1421;1476;1687;1742	1	1	0	7.4218	By MS/MS	NaN	NaN	NaN	0	0	Median	NaN	NaN	NaN	0	0	Median	1.9	0	0	0	0	0	0				68	221	TRUE
A0A7I2V2E4;A0A7I2V439;A0A7I2V673;A0A7I2YQX6;A0A7I2V314;A0A7I2V3T9;E9PKT6;A0A7I2YQ92;A0A7I2V2L7;A0A7I2YQH4;A0A087X0D5;A0A7I2V4X5;A0A7I2V3E8;P09668	A0A7I2V2E4;A0A7I2V439;A0A7I2V673;A0A7I2YQX6;A0A7I2V314;A0A7I2V3T9;E9PKT6;A0A7I2YQ92;A0A7I2V2L7;A0A7I2YQH4;A0A087X0D5;A0A7I2V4X5;A0A7I2V3E8;P09668	1;1;1;1;1;1;1;1;1;1;1;1;1;1	1;1;1;1;1;1;1;1;1;1;1;1;1;1	1;1;1;1;1;1;1;1;1;1;1;1;1;1	Pro-cathepsin H;Cathepsin H mini chain;Cathepsin H;Cathepsin H heavy chain;Cathepsin H light chain	CTSH	14	1	1	1	1	1	1	5.5	5.5	5.5	26.601	238	238;240;251;259;260;293;297;306;311;345;358;367;446;335	1	1	0	6.3167	By MS/MS	NaN	NaN	NaN	0	0	Median	NaN	NaN	NaN	0	0	Median	5.5	0	0	0	0	0	0				69	4507	TRUE
A0A087X0H8;Q15714-2;Q15714-3;Q15714	A0A087X0H8;Q15714-2;Q15714-3;Q15714	1;1;1;1	1;1;1;1	1;1;1;1	TSC22 domain family protein 1	TSC22D1	4	1	1	1	1	1	1	14	14	14	9.3684	86	86;144;585;1073	1	1	0	6.6518	By MS/MS	NaN	NaN	NaN	1	0	Median	NaN	NaN	NaN	1	0	Median	14	5684100	3303100	2381000	5684100	3303100	2381000				70	8906	TRUE
E2PSN0;A0A087X0H9;Q5T8P6-5;Q5T8P6-4;Q5T8P6-3;Q5T8P6-2;Q5T8P6	E2PSN0;A0A087X0H9;Q5T8P6-5;Q5T8P6-4;Q5T8P6-3;Q5T8P6-2;Q5T8P6	1;1;1;1;1;1;1	1;1;1;1;1;1;1	1;1;1;1;1;1;1	RNA-binding protein 26	RBM26	7	1	1	1	1	1	1	5.8	5.8	5.8	19.007	171	171;1009;534;558;980;983;1007	1	1	1	-2	By MS/MS	NaN	NaN	NaN	1	1	Median	NaN	NaN	NaN	1	1	Median	5.8	1797800	1651900	145840	1797800	1651900	145840	+			71	4858	TRUE
A0A0G2JNH2;A0A7I2V5U5;G5E9E7;A0A087X0K9;G3V1L9;Q07157-2;Q07157	A0A0G2JNH2;A0A7I2V5U5;G5E9E7;A0A087X0K9;G3V1L9;Q07157-2;Q07157	1;1;1;1;1;1;1	1;1;1;1;1;1;1	1;1;1;1;1;1;1	Tight junction protein ZO-1	TJP1	7	1	1	1	1	1	1	1.1	1.1	1.1	187.85	1676	1676;1688;1692;1768;1861;1668;1748	1	1	0.0040891	1.1569	By MS/MS	NaN	NaN	NaN	1	1	Median	NaN	NaN	NaN	1	1	Median	1.1	8178500	4293000	3885500	8178500	4293000	3885500				72	2681	TRUE
A0A087X0X3;P52272-2;P52272;M0R019;M0R2T0;M0R0N3;M0R2I7;M0QYQ7;M0R0Y6;M0QY96;M0QYL3	A0A087X0X3;P52272-2;P52272	29;29;29;12;11;9;8;8;5;5;2	29;29;29;12;11;9;8;8;5;5;2	17;17;17;9;8;6;4;6;5;4;0	Heterogeneous nuclear ribonucleoprotein M	HNRNPM	11	29	29	17	29	29	17	54.8	54.8	27.3	77.569	730	730;691;730;352;357;275;214;219;99;116;99	1	37	0	323.31	By MS/MS	0.98389	0.72615	33.814	37	6	Leave out requantified	0.98389	0.72615	33.814	37	6	Leave out requantified	54.8	1115800000	569200000	546610000	1115800000	569200000	546610000				73	97;98;548;765;2248;3574;3799;4119;4138;4387;4482;4483;4780;5941;7171;7309;8038;8178;8179;8186;8189;8195;8197;8202;8433;8727;9237;12685;13773	True;True;True;True;True;True;True;True;True;True;True;True;True;True;True;True;True;True;True;True;True;True;True;True;True;True;True;True;True
A0A0G2JN29;A0A087X117;Q15155;A0A0G2JP90;A0A087WW46;A0A7I2V4T6;A0A7I2V2Z5;A0A7I2V6B0;J3KN36;Q5JPE7-2;P69849;Q5JPE7;A0A7I2V4D7;A0A7I2V3P4;Q5JPE7-3;H3BUC9;A0A7I2V2V8;A0A087WTD5;A0A7I2V686	A0A0G2JN29;A0A087X117;Q15155;A0A0G2JP90;A0A087WW46;A0A7I2V4T6;A0A7I2V2Z5;A0A7I2V6B0;J3KN36;Q5JPE7-2;P69849;Q5JPE7;A0A7I2V4D7;A0A7I2V3P4;Q5JPE7-3	5;5;5;4;4;4;4;4;4;4;4;4;3;3;3;1;1;1;1	5;5;5;4;4;4;4;4;4;4;4;4;3;3;3;1;1;1;1	5;5;5;4;4;4;4;4;4;4;4;4;3;3;3;1;1;1;1	Nodal modulator 1;Nodal modulator 2;Nodal modulator 3	NOMO1;NOMO3;NOMO2	19	5	5	5	5	5	5	4.8	4.8	4.8	139.54	1267	1267;1267;1222;1100;1100;1176;1182;1191;1267;1222;1222;1267;800;1162;1100;144;231;282;343	1	5	0	6.3226	By MS/MS	1.6691	1.2294	23.097	5	1	Leave out requantified	1.6691	1.2294	23.097	5	1	Leave out requantified	4.8	32168000	9796700	22371000	32168000	9796700	22371000				74	970;3260;4672;6011;13320	True;True;True;True;True
A0A087X121;Q9Y2R4	A0A087X121;Q9Y2R4	1;1	1;1	1;1	Probable ATP-dependent RNA helicase DDX52	DDX52	2	1	1	1	1	1	1	12.2	12.2	12.2	12.887	115	115;599	1	1	0	1.8606	By MS/MS	NaN	NaN	NaN	1	0	Median	NaN	NaN	NaN	1	0	Median	12.2	6264400	2513100	3751300	6264400	2513100	3751300				75	825	TRUE
A0A087X1K9;B4DP64;O75608-2;O75608;E5RGR0	A0A087X1K9;B4DP64;O75608-2;O75608;E5RGR0	2;2;2;2;1	2;2;2;2;1	2;2;2;2;1	Acyl-protein thioesterase 1	LYPLA1	5	2	2	2	2	2	2	13.3	13.3	13.3	17.981	166	166;196;214;230;197	1	2	0	2.1089	By MS/MS	2.243	1.7308	36.24	2	0	Median	2.243	1.7308	36.24	2	0	Median	13.3	8391400	2267100	6124300	8391400	2267100	6124300				76	9197;11887	True;True
A0A087X1M6;G5E9X3;Q9Y2H6-2;Q9Y2H6	A0A087X1M6;G5E9X3;Q9Y2H6-2;Q9Y2H6	1;1;1;1	1;1;1;1	1;1;1;1	Fibronectin type-III domain-containing protein 3A	FNDC3A	4	1	1	1	1	1	1	4	4	4	35.289	326	326;684;1142;1198	1	1	0	1.8864	By MS/MS	NaN	NaN	NaN	1	0	Median	NaN	NaN	NaN	1	0	Median	4	3534600	1220800	2313800	3534600	1220800	2313800				77	4864	TRUE
A0A087X1Z3;Q9UL46;H0YM70;H0YKU2	A0A087X1Z3;Q9UL46;H0YM70	3;3;2;1	3;3;2;1	3;3;2;1	Proteasome activator complex subunit 2	PSME2	4	3	3	3	3	3	3	13.4	13.4	13.4	29.126	254	254;239;228;85	1	4	0	5.8163	By MS/MS	1.6637	1.3497	6.6666	4	1	Leave out requantified	1.6637	1.3497	6.6666	4	1	Leave out requantified	13.4	28257000	9634300	18623000	28257000	9634300	18623000				78	1831;9501;11773	True;True;True
A0A087X253;P63010-3;P63010;P63010-2;K7ERB2;C9J1E7;A0A087WYD1;A0A087WU93;A0A087WZQ6	A0A087X253;P63010-3;P63010;P63010-2	4;4;4;4;1;1;1;1;1	4;4;4;4;1;1;1;1;1	3;3;3;3;0;0;0;0;0	AP-2 complex subunit beta	AP2B1	9	4	4	3	4	4	3	5.1	5.1	4.3	101.33	913	913;880;937;951;151;578;639;663;677	1	4	0	8.8505	By MS/MS	2.5875	1.8894	94.329	4	3	Linear	2.5875	1.8894	94.329	4	3	Linear	5.1	26302000	12105000	14196000	26302000	12105000	14196000				79	1193;1716;2220;11339	True;True;True;True
H7BY63;H0YBA5;A0A087X2A7;Q8NB25-4;Q8NB25-2;Q8NB25-3;Q8NB25	H7BY63;H0YBA5;A0A087X2A7;Q8NB25-4;Q8NB25-2;Q8NB25-3;Q8NB25	1;1;1;1;1;1;1	1;1;1;1;1;1;1	1;1;1;1;1;1;1	Protein FAM184A	FAM184A	7	1	1	1	1	1	1	2.2	2.2	2.2	109.56	936	936;996;1098;971;1056;1116;1140	1	1	1	-2	By MS/MS	NaN	NaN	NaN	1	1	Median	NaN	NaN	NaN	1	1	Median	2.2	23021000	19943000	3077900	23021000	19943000	3077900	+			80	3262	TRUE
A0A087X2D8;O60271-5;O60271-3;O60271-9;O60271-4;O60271-2;O60271	A0A087X2D8;O60271-5;O60271-3;O60271-9;O60271-4;O60271-2;O60271	2;2;2;2;2;2;2	2;2;2;2;2;2;2	2;2;2;2;2;2;2	C-Jun-amino-terminal kinase-interacting protein 4	SPAG9	7	2	2	2	2	2	2	1.8	1.8	1.8	145.17	1312	1312;931;945;1177;1307;1311;1321	1	2	0	2.0399	By MS/MS	1.8509	1.4757	9.9676	2	0	Median	1.8509	1.4757	9.9676	2	0	Median	1.8	8317600	3193800	5123900	8317600	3193800	5123900				81	11069;13734	True;True
A0A087X2I1;P62333;H0YJC0;H0YJS8;H0YJE9;H0YJT1	A0A087X2I1;P62333	11;11;5;4;1;1	11;11;5;4;1;1	11;11;5;4;1;1	26S protease regulatory subunit 10B	PSMC6	6	11	11	11	11	11	11	36.7	36.7	36.7	45.796	403	403;389;262;194;70;97	1	15	0	63.899	By MS/MS	1.7069	1.2481	25.881	14	3	Leave out requantified	1.7069	1.2481	25.881	14	3	Leave out requantified	36.7	89056000	30878000	58178000	89056000	30878000	58178000				82	328;1058;1584;3380;3397;4125;5272;5711;6488;8958;11827	True;True;True;True;True;True;True;True;True;True;True
A0A088AWL3;O75376-2;O75376	A0A088AWL3;O75376-2;O75376	2;2;2	2;2;2	2;2;2	Nuclear receptor corepressor 1	NCOR1	3	2	2	2	2	2	2	1.1	1.1	1.1	258.98	2343	2343;2337;2440	1	2	0	4.2998	By MS/MS	0.6169	0.45908	54.507	2	1	Median	0.6169	0.45908	54.507	2	1	Median	1.1	8863900	5332600	3531300	8863900	5332600	3531300				83	1033;4987	True;True
A0A096LNH5;P0DPI2;A0A0B4J2D5;A0A096LPI6;H7C1F6;H7C2G3;P0DPI2-2;A0A0B4J2D5-2;A0A096LP73;A0A2R8YDR7;F2Z2Q0;A0A096LP12;A0A096LNJ1;A0A2R8Y6K9	A0A096LNH5;P0DPI2;A0A0B4J2D5;A0A096LPI6;H7C1F6;H7C2G3;P0DPI2-2;A0A0B4J2D5-2;A0A096LP73;A0A2R8YDR7;F2Z2Q0;A0A096LP12	8;8;8;8;6;6;6;6;4;4;4;4;2;2	8;8;8;8;6;6;6;6;4;4;4;4;2;2	8;8;8;8;6;6;6;6;4;4;4;4;2;2		C21orf33	14	8	8	8	8	8	8	56.6	56.6	56.6	19.416	182	182;268;268;279;184;191;237;237;137;190;217;224;106;163	1	11	0	17.033	By MS/MS	1.1656	0.86087	47.878	10	1	Leave out requantified	1.1656	0.86087	47.878	10	1	Leave out requantified	56.6	88094000	40963000	47131000	88094000	40963000	47131000				84	3428;4566;5084;6122;8677;8758;8759;13349	True;True;True;True;True;True;True;True
A0A096LNW1;A0A096LNL9;P46100-6;P46100-4;P46100;A0A087WWG0;A0A096LNN3;P46100-2;P46100-5;P46100-3	A0A096LNW1;A0A096LNL9;P46100-6;P46100-4;P46100;A0A087WWG0;A0A096LNN3;P46100-2;P46100-5;P46100-3	2;2;2;2;2;1;1;1;1;1	2;2;2;2;2;1;1;1;1;1	2;2;2;2;2;1;1;1;1;1	Transcriptional regulator ATRX	ATRX	10	2	2	2	2	2	2	3.9	3.9	3.9	106.97	954	954;1351;1350;2454;2492;164;528;2288;2337;2375	1	2	0	2.1889	By MS/MS	1.4888	1.0698	16.199	2	0	Median	1.4888	1.0698	16.199	2	0	Median	3.9	14782000	5486700	9295500	14782000	5486700	9295500				85	6828;9112	True;True
A0A096LNY5;A0A7P0T8E4;A0A1B0GWJ0;A0A1B0GTJ7;A0A0A6YY92;A0A096LNY6;A0A7P0T9A7;A0A7P0Z472;P30566;B4DEP1;A0A1W2PRX2;A0A096LP72;A0A096LNY4;A0A096LP92;A0A1B0GWF8;A0A1B0GTG9;P30566-2	A0A096LNY5;A0A7P0T8E4;A0A1B0GWJ0;A0A1B0GTJ7;A0A0A6YY92;A0A096LNY6;A0A7P0T9A7;A0A7P0Z472;P30566;B4DEP1;A0A1W2PRX2;A0A096LP72;A0A096LNY4;A0A096LP92;A0A1B0GWF8;A0A1B0GTG9;P30566-2	2;2;2;2;2;2;2;2;2;1;1;1;1;1;1;1;1	2;2;2;2;2;2;2;2;2;1;1;1;1;1;1;1;1	2;2;2;2;2;2;2;2;2;1;1;1;1;1;1;1;1	Adenylosuccinate lyase	ADSL	17	2	2	2	2	2	2	6.3	6.3	6.3	43.115	381	381;469;480;480;498;498;513;526;484;127;142;149;164;273;403;467;425	1	2	0	2.8274	By MS/MS	NaN	NaN	NaN	1	0	Median	NaN	NaN	NaN	1	0	Median	6.3	9124700	2895400	6229300	9124700	2895400	6229300				86	87;13007	True;True
A0A096LP22;Q86Y79;A0A096LP34;C9J7Z1	A0A096LP22;Q86Y79;A0A096LP34;C9J7Z1	2;2;1;1	2;2;1;1	2;2;1;1	Probable peptidyl-tRNA hydrolase	PTRH1	4	2	2	2	2	2	2	20.3	20.3	20.3	18.43	172	172;214;137;182	1	2	0	4.0969	By MS/MS	1.7762	1.3899	42.141	2	1	Median	1.7762	1.3899	42.141	2	1	Median	20.3	7037900	2050000	4987800	7037900	2050000	4987800				87	66;1473	True;True
A0A096LPK7;A0A182DWF2;A0A182DWF3;Q9NNW7-2;Q9NNW7;A0A096LPD9;E7EWK1;A0A0U1RQX0;D3YTF8;Q9NNW7-4;Q9NNW7-3	A0A096LPK7;A0A182DWF2;A0A182DWF3;Q9NNW7-2;Q9NNW7;A0A096LPD9;E7EWK1;A0A0U1RQX0;D3YTF8;Q9NNW7-4;Q9NNW7-3	2;2;2;2;2;1;1;1;1;1;1	2;2;2;2;2;1;1;1;1;1;1	2;2;2;2;2;1;1;1;1;1;1	Thioredoxin reductase 2, mitochondrial	TXNRD2	11	2	2	2	2	2	2	6.3	6.3	6.3	50.057	463	463;494;523;498;524;306;338;362;501;277;428	1	2	0	3.6835	By MS/MS	2.1113	1.6774	25.965	2	0	Median	2.1113	1.6774	25.965	2	0	Median	6.3	6500100	2142600	4357500	6500100	2142600	4357500				88	710;2601	True;True
B5MD87;A0A0A0MQS1;Q53H96-2;Q53H96	B5MD87;A0A0A0MQS1;Q53H96-2;Q53H96	2;2;2;2	2;2;2;2	2;2;2;2	Pyrroline-5-carboxylate reductase;Pyrroline-5-carboxylate reductase 3	PYCRL	4	2	2	2	2	2	2	26.3	26.3	26.3	14.341	137	137;286;254;274	1	2	0	12.662	By MS/MS	1.9525	1.5343	55.103	2	1	Median	1.9525	1.5343	55.103	2	1	Median	26.3	5985400	2455900	3529500	5985400	2455900	3529500				89	218;10160	True;True
U3KQC1;A0A0A0MQU0;Q9BV38;K7EIR0	U3KQC1;A0A0A0MQU0;Q9BV38;K7EIR0	2;2;2;1	2;2;2;1	2;2;2;1	WD repeat-containing protein 18	WDR18	4	2	2	2	2	2	2	4.6	4.6	4.6	43.237	394	394;429;432;409	1	2	0.0073466	0.92858	By MS/MS	1.3918	1.0594	10.999	2	0	Median	1.3918	1.0594	10.999	2	0	Median	4.6	7525200	3016900	4508300	7525200	3016900	4508300				90	2288;11237	True;True
C9JT09;K7EPA2;H0Y966;A0A0A0MR42;K7ENP4;Q8TEP8-2;Q8TEP8-1;Q8TEP8	C9JT09;K7EPA2;H0Y966;A0A0A0MR42;K7ENP4;Q8TEP8-2;Q8TEP8-1;Q8TEP8	1;1;1;1;1;1;1;1	1;1;1;1;1;1;1;1	1;1;1;1;1;1;1;1	Centrosomal protein of 192 kDa	CEP192	8	1	1	1	1	1	1	6.1	6.1	6.1	47.406	426	426;900;1931;2062;2076;1407;1941;2537	1	1	1	-2	By MS/MS	NaN	NaN	NaN	1	1	Median	NaN	NaN	NaN	1	1	Median	6.1	111200000	61259000	49936000	111200000	61259000	49936000	+			91	2419	TRUE
A0A0A0MRA5;B7Z4B8;Q9BUJ2-4;Q9BUJ2-2;Q9BUJ2;Q9BUJ2-3;M0QYZ0;M0R3F1;M0R203;M0QZV6;M0R0K8;M0QYI8	A0A0A0MRA5;B7Z4B8;Q9BUJ2-4;Q9BUJ2-2;Q9BUJ2;Q9BUJ2-3;M0QYZ0;M0R3F1	14;14;14;14;14;13;10;9;5;5;5;3	14;14;14;14;14;13;10;9;5;5;5;3	14;14;14;14;14;13;10;9;5;5;5;3	Heterogeneous nuclear ribonucleoprotein U-like protein 1	HNRNPUL1	12	14	14	14	14	14	14	25.3	25.3	25.3	85.939	766	766;767;756;804;856;752;371;641;81;118;158;172	1	15	0	44.976	By MS/MS	1.4447	1.0808	51.661	15	4	Leave out requantified	1.4447	1.0808	51.661	15	4	Leave out requantified	25.3	151330000	60071000	91258000	151330000	60071000	91258000				92	492;842;2703;5704;6286;8368;9012;9224;9225;9506;9507;9913;10524;13744	True;True;True;True;True;True;True;True;True;True;True;True;True;True
A0A7P0T939;A0A7P0TAD6;A0A7P0TAX3;A0A7P0Z4Q5;A0A7P0T8N5;A0A7P0T9A9;A0A7P0T928;A0A7P0Z4N5;A0A7P0TBI4;A0A7P0TBH8;A0A0A0MRF6;Q99996-5;Q99996-3;Q99996;Q99996-1;Q99996-6;H7BYL6;A0A2R8Y590;A0A7P0TAA2;A0A5K1VW66;A0A7P0T9E2;A0A7P0TAJ1;P35240-4;P35240-6;P35240-5;P35240-3;P35240;P35240-2;Q99996-4	A0A7P0T939;A0A7P0TAD6;A0A7P0TAX3;A0A7P0Z4Q5;A0A7P0T8N5;A0A7P0T9A9;A0A7P0T928;A0A7P0Z4N5;A0A7P0TBI4;A0A7P0TBH8;A0A0A0MRF6;Q99996-5;Q99996-3;Q99996;Q99996-1;Q99996-6;H7BYL6;A0A2R8Y590;A0A7P0TAA2	3;3;3;3;3;3;3;3;3;3;3;3;3;3;3;3;2;2;2;1;1;1;1;1;1;1;1;1;1	3;3;3;3;3;3;3;3;3;3;3;3;3;3;3;3;2;2;2;1;1;1;1;1;1;1;1;1;1	3;3;3;3;3;3;3;3;3;3;3;3;3;3;3;3;2;2;2;1;1;1;1;1;1;1;1;1;1	A-kinase anchor protein 9	AKAP9	29	3	3	3	3	3	3	0.8	0.8	0.8	437.8	3773	3773;3821;3827;3848;3860;3876;3889;3915;3920;3923;3931;3857;3899;3907;3911;3929;1571;2122;3116;401;903;1120;507;548;549;590;595;620;1643	1	3	0.007732	0.89547	By MS/MS	NaN	NaN	NaN	1	1	Median	NaN	NaN	NaN	1	1	Median	0.8	7242800	5062300	2180600	7242800	5062300	2180600				93	8319;8740;9482	True;True;True
A0A0A0MRI2;Q9UNH7-2;Q9UNH7;G3V5X9	A0A0A0MRI2;Q9UNH7-2;Q9UNH7;G3V5X9	2;2;2;1	2;2;2;1	2;2;2;1	Sorting nexin-6;Sorting nexin-6, N-terminally processed	SNX6	4	2	2	2	2	2	2	7.7	7.7	7.7	47.804	418	418;290;406;227	1	2	0.00097324	1.4876	By MS/MS	NaN	NaN	NaN	1	0	Median	NaN	NaN	NaN	1	0	Median	7.7	5055900	3575100	1480800	5055900	3575100	1480800				94	8765;10005	True;True
A0A3F2YNX8;A0A0A0MRJ6;P22061;P22061-2;F6S8N6;C9J0F2	A0A3F2YNX8;A0A0A0MRJ6;P22061;P22061-2;F6S8N6	3;3;3;3;2;1	3;3;3;3;2;1	3;3;3;3;2;1	Protein-L-isoaspartate O-methyltransferase;Protein-L-isoaspartate(D-aspartate) O-methyltransferase	PCMT1	6	3	3	3	3	3	3	30.8	30.8	30.8	26.361	250	250;285;227;228;250;96	1	4	0	18.627	By MS/MS	0.81172	0.61749	19.246	4	3	Median	0.81172	0.61749	19.246	4	3	Median	30.8	41876000	17238000	24638000	41876000	17238000	24638000				95	932;7240;8205	True;True;True
A0A0A0MRR7;P09234;Q5TAL2	A0A0A0MRR7;P09234;Q5TAL2	2;2;1	2;2;1	2;2;1	U1 small nuclear ribonucleoprotein C	SNRPC	3	2	2	2	2	2	2	15	15	15	19.687	180	180;159;118	1	2	0.00050176	1.7127	By MS/MS	1.3617	0.99215	1.2771	2	1	Median	1.3617	0.99215	1.2771	2	1	Median	15	13323000	5084700	8238600	13323000	5084700	8238600				96	3987;12108	True;True
B6VEX4;A0A0A0MRT6;Q8IZP0-10;Q8IZP0-8;Q8IZP0-7;Q8IZP0-2;Q8IZP0-4;Q8IZP0-3;Q8IZP0-5;Q8IZP0-6;Q8IZP0-9;Q8IZP0-12;Q8IZP0;Q8IZP0-11	B6VEX4;A0A0A0MRT6;Q8IZP0-10;Q8IZP0-8;Q8IZP0-7;Q8IZP0-2;Q8IZP0-4;Q8IZP0-3;Q8IZP0-5;Q8IZP0-6;Q8IZP0-9;Q8IZP0-12;Q8IZP0;Q8IZP0-11	2;2;2;2;2;2;2;2;2;2;2;2;2;1	2;2;2;2;2;2;2;2;2;2;2;2;2;1	2;2;2;2;2;2;2;2;2;2;2;2;2;1	Abl interactor 1	ABI1	14	2	2	2	2	2	2	6.9	6.9	6.9	43.294	393	393;475;388;393;422;446;451;452;476;480;481;496;508;329	1	2	0	2.3851	By MS/MS	0.7971	0.60563	79.658	2	0	Median	0.7971	0.60563	79.658	2	0	Median	6.9	11689000	6483800	5204900	11689000	6483800	5204900				97	982;6629	True;True
A0A0A0MRV3;Q9P2S5;J3KTP2	A0A0A0MRV3;Q9P2S5;J3KTP2	2;2;1	2;2;1	2;2;1	WD repeat-containing protein WRAP73	WRAP73	3	2	2	2	2	2	2	6.9	6.9	6.9	48.874	435	435;460;200	1	2	0.0061865	1.039	By MS/MS	NaN	NaN	NaN	1	1	Median	NaN	NaN	NaN	1	1	Median	6.9	3183900	1081500	2102500	3183900	1081500	2102500				98	7510;8538	True;True
A0A0A0MRX2;Q96HY6-2;Q96HY6	A0A0A0MRX2;Q96HY6-2;Q96HY6	2;2;2	2;2;2	2;2;2	DDRGK domain-containing protein 1	DDRGK1	3	2	2	2	2	2	2	15.8	15.8	15.8	33.939	298	298;313;314	1	2	0	6.2694	By MS/MS	1.6691	1.2401	1.2153	2	0	Median	1.6691	1.2401	1.2153	2	0	Median	15.8	11400000	4921200	6479200	11400000	4921200	6479200				99	12442;12473	True;True
A0A0A0MRX9;A0A7I2V3B6;A0A7I2V397;A0A7I2V5C6;A0A7I2V5H2;A0A7I2YQX5;A0A7I2YQT2;Q5JRX3-3;Q5JRX3;Q5JRX3-2;H0Y7L7;A0A7I2V4N3;A0A7I2V3X0;B1APQ1;A0A7I2V449;A0A7I2V5R2;H0Y4F7	A0A0A0MRX9;A0A7I2V3B6;A0A7I2V397;A0A7I2V5C6;A0A7I2V5H2;A0A7I2YQX5;A0A7I2YQT2;Q5JRX3-3;Q5JRX3;Q5JRX3-2;H0Y7L7;A0A7I2V4N3;A0A7I2V3X0	4;4;4;4;4;4;4;4;4;4;3;3;3;1;1;1;1	4;4;4;4;4;4;4;4;4;4;3;3;3;1;1;1;1	4;4;4;4;4;4;4;4;4;4;3;3;3;1;1;1;1	Presequence protease, mitochondrial	PITRM1	17	4	4	4	4	4	4	5.6	5.6	5.6	93.695	832	832;926;971;992;995;996;1021;939;1037;1038;259;486;777;86;308;551;596	1	4	0	4.1752	By MS/MS	1.3322	0.9908	46.941	3	1	Median	1.3322	0.9908	46.941	3	1	Median	5.6	12241000	3993100	8248400	12241000	3993100	8248400				100	1604;5475;5642;11879	True;True;True;True
A0A0A0MSJ0;Q86XP3-2;Q86XP3	A0A0A0MSJ0;Q86XP3-2;Q86XP3	7;7;7	7;7;7	7;7;7	ATP-dependent RNA helicase DDX42	DDX42	3	7	7	7	7	7	7	13	13	13	77.813	708	708;819;938	1	7	0	11.185	By MS/MS	0.9811	0.71367	73.944	7	1	Leave out requantified	0.9811	0.71367	73.944	7	1	Leave out requantified	13	35068000	17447000	17621000	35068000	17447000	17621000				101	2223;2481;4597;5069;5729;6683;12226	True;True;True;True;True;True;True
A0A0A0MT02;A0A0A0MSN9;P18615-4;P18615;P18615-3	A0A0A0MT02;A0A0A0MSN9;P18615-4;P18615;P18615-3	1;1;1;1;1	1;1;1;1;1	1;1;1;1;1	Negative elongation factor E	NELFE	5	1	1	1	1	1	1	6.1	6.1	6.1	33.611	293	293;333;350;380;387	1	1	0.0040724	1.1388	By MS/MS	NaN	NaN	NaN	1	0	Median	NaN	NaN	NaN	1	0	Median	6.1	3055800	1653800	1402100	3055800	1653800	1402100				102	6427	TRUE
A0A0A0MSQ0;P13797-3;P13797-2;P13797;H7C4N2;U3KQI3;Q5TBN3	A0A0A0MSQ0;P13797-3;P13797-2;P13797	7;7;7;7;3;1;1	5;5;5;5;1;1;1	2;2;2;2;1;0;0	Plastin-3	PLS3	7	7	5	2	7	5	2	12	7.8	3.6	69.334	617	617;585;617;630;190;164;246	1	5	0	7.3255	By MS/MS	1.518	1.145	26.73	5	1	Leave out requantified	1.518	1.145	26.73	5	1	Leave out requantified	12	25285000	9654000	15631000	25285000	9654000	15631000				103	1735;5560;6555;7017;8223;9218;10952	False;True;True;True;True;False;True
S4R3Z2;A0A0A0MSS8;P42330-2;P42330	S4R3Z2;A0A0A0MSS8;P42330-2;P42330	1;1;1;1	1;1;1;1	1;1;1;1	Aldo-keto reductase family 1 member C3	AKR1C3	4	1	1	1	1	1	1	6.7	6.7	6.7	34.339	300	300;323;204;323	1	1	0.0073753	0.9381	By MS/MS	NaN	NaN	NaN	1	1	Median	NaN	NaN	NaN	1	1	Median	6.7	2421700	560970	1860700	2421700	560970	1860700				104	13451	TRUE
A0A0G2JKZ1;A2AB90;A0A0G2JH37;A0A0A0MSV9;O15533-2;O15533;O15533-3;Q6P1N7;C9JA35;A0A0A0MT98;O15533-4	A0A0G2JKZ1;A2AB90;A0A0G2JH37;A0A0A0MSV9;O15533-2;O15533;O15533-3;Q6P1N7;C9JA35;A0A0A0MT98;O15533-4	2;2;2;2;2;2;2;1;1;1;1	2;2;2;2;2;2;2;1;1;1;1	2;2;2;2;2;2;2;1;1;1;1	Tapasin	TAPBP	11	2	2	2	2	2	2	8.3	8.3	8.3	47.606	448	448;466;466;504;412;448;504;156;192;361;361	1	2	0.00049213	1.5805	By MS/MS	1.0998	0.83057	16.688	2	1	Median	1.0998	0.83057	16.688	2	1	Median	8.3	11973000	5112400	6860300	11973000	5112400	6860300				105	4068;5294	True;True
B3KYB6;A0A0A0MSW4;P48739;P48739-2;P48739-3;B3KYB7	B3KYB6;A0A0A0MSW4;P48739;P48739-2;P48739-3;B3KYB7	3;3;3;3;3;2	3;3;3;3;3;2	3;3;3;3;3;2	Phosphatidylinositol transfer protein beta isoform	PITPNB	6	3	3	3	3	3	3	38.3	38.3	38.3	13.781	120	120;271;271;272;273;167	1	3	0	6.7542	By MS/MS	1.7698	1.3633	43.421	3	1	Plateau	1.7698	1.3633	43.421	3	1	Plateau	38.3	18276000	9429300	8846600	18276000	9429300	8846600				106	8213;10905;12200	True;True;True
A0A0A0MTN9;J3QQX3;A0A0C4DFN8;A0A0C4DGN7;A0A0A0MSZ4;A0A0A0MT64;P22570-4;P22570;P22570-2;P22570-7;P22570-3;A0A0A0MTR6;P22570-6;P22570-5;J3QKZ8;J3QQW7	A0A0A0MTN9;J3QQX3;A0A0C4DFN8;A0A0C4DGN7;A0A0A0MSZ4;A0A0A0MT64;P22570-4;P22570;P22570-2;P22570-7;P22570-3;A0A0A0MTR6;P22570-6;P22570-5	7;7;7;7;7;7;7;7;7;7;7;6;6;6;3;1	7;7;7;7;7;7;7;7;7;7;7;6;6;6;3;1	7;7;7;7;7;7;7;7;7;7;7;6;6;6;3;1	NADPH:adrenodoxin oxidoreductase, mitochondrial	FDXR	16	7	7	7	7	7	7	25.3	25.3	25.3	48.027	439	439;463;491;497;522;534;439;491;497;522;534;483;451;483;164;178	1	7	0	11.555	By MS/MS	1.3612	0.98823	5.2798	6	2	Leave out requantified	1.3612	0.98823	5.2798	6	2	Leave out requantified	25.3	45130000	18009000	27121000	45130000	18009000	27121000				107	946;1665;3634;7007;8974;9823;10937	True;True;True;True;True;True;True
A0A0A0MT09;Q12972-2;Q12972	A0A0A0MT09;Q12972-2;Q12972	1;1;1	1;1;1	1;1;1	Nuclear inhibitor of protein phosphatase 1;Activator of RNA decay	PPP1R8	3	1	1	1	1	1	1	10.2	10.2	10.2	22.284	205	205;209;351	1	1	0.0027599	1.2152	By MS/MS	NaN	NaN	NaN	1	0	Median	NaN	NaN	NaN	1	0	Median	10.2	4149100	1873500	2275600	4149100	1873500	2275600				108	13228	TRUE
A0A0A0MT83;P26440;A0A0S2Z4K7;P26440-2;H0YKV0;H7C4G6;H0YN10;H0YLC3;A0A087WVD3	A0A0A0MT83;P26440;A0A0S2Z4K7;P26440-2;H0YKV0;H7C4G6;H0YN10;H0YLC3	6;6;5;5;4;4;3;3;2	6;6;5;5;4;4;3;3;2	6;6;5;5;4;4;3;3;2	Isovaleryl-CoA dehydrogenase, mitochondrial	IVD	9	6	6	6	6	6	6	17.5	17.5	17.5	46.319	423	423;426;393;396;145;307;212;243;211	1	7	0	34.31	By MS/MS	2.0687	1.4776	20.738	7	3	Leave out requantified	2.0687	1.4776	20.738	7	3	Leave out requantified	17.5	132280000	42105000	90170000	132280000	42105000	90170000				109	3766;4527;4764;7253;8010;11452	True;True;True;True;True;True
A0A0A0MTB8;Q8NI36	A0A0A0MTB8;Q8NI36	5;5	5;5	5;5	WD repeat-containing protein 36	WDR36	2	5	5	5	5	5	5	5.6	5.6	5.6	99.365	895	895;951	1	7	0	11.452	By MS/MS	1.4898	1.1236	48.271	6	2	Leave out requantified	1.4898	1.1236	48.271	6	2	Leave out requantified	5.6	29516000	11262000	18254000	29516000	11262000	18254000				110	8721;10061;13327;13425;13457	True;True;True;True;True
A0A0A0MTR7;A0A0A0MTC1;Q63HN8;Q63HN8-4;Q63HN8-5	A0A0A0MTR7;A0A0A0MTC1;Q63HN8;Q63HN8-4;Q63HN8-5	2;2;2;2;1	2;2;2;2;1	2;2;2;2;1	E3 ubiquitin-protein ligase RNF213	RNF213	5	2	2	2	2	2	2	0.6	0.6	0.6	591.4	5207	5207;5256;5207;5256;1063	1	2	0	2.9824	By MS/MS	1.4769	1.1526	64.934	2	0	Median	1.4769	1.1526	64.934	2	0	Median	0.6	7918100	3265200	4652900	7918100	3265200	4652900				111	4713;7489	True;True
A0A0A0MTI1;Q15392-2;Q15392	A0A0A0MTI1;Q15392-2;Q15392	1;1;1	1;1;1	1;1;1	Delta(24)-sterol reductase	DHCR24	3	1	1	1	1	1	1	2.5	2.5	2.5	61.446	528	528;475;516	1	1	0.0005102	1.7792	By MS/MS	NaN	NaN	NaN	1	1	Median	NaN	NaN	NaN	1	1	Median	2.5	2292500	548180	1744300	2292500	548180	1744300				112	7100	TRUE
B8ZWD1;A0A0A0MTI5;P07108;P07108-3;P07108-2;P07108-4;P07108-5	B8ZWD1;A0A0A0MTI5;P07108;P07108-3;P07108-2;P07108-4;P07108-5	1;1;1;1;1;1;1	1;1;1;1;1;1;1	1;1;1;1;1;1;1	Acyl-CoA-binding protein	DBI	7	1	1	1	1	1	1	20.6	20.6	20.6	11.15	97	97;143;87;88;104;129;148	1	1	0.008092	0.87631	By MS/MS	NaN	NaN	NaN	0	0	Median	NaN	NaN	NaN	0	0	Median	20.6	0	0	0	0	0	0				113	9121	TRUE
A0A0A0MTI6;Q9NYP7-3;Q9NYP7;Q9NYP7-2	A0A0A0MTI6;Q9NYP7-3;Q9NYP7;Q9NYP7-2	1;1;1;1	1;1;1;1	1;1;1;1	Elongation of very long chain fatty acids protein;Elongation of very long chain fatty acids protein 5	ELOVL5	4	1	1	1	1	1	1	5	5	5	30.742	262	262;88;299;326	1	1	0.00051335	1.8151	By MS/MS	NaN	NaN	NaN	1	0	Median	NaN	NaN	NaN	1	0	Median	5	5098500	1712100	3386400	5098500	1712100	3386400				114	8137	TRUE
A0A0A0MTJ9;Q6PIU2;Q6PIU2-2;Q6PIU2-3;H7C046	A0A0A0MTJ9;Q6PIU2;Q6PIU2-2;Q6PIU2-3	3;3;3;2;1	3;3;3;2;1	3;3;3;2;1	Neutral cholesterol ester hydrolase 1	NCEH1	5	3	3	3	3	3	3	8.3	8.3	8.3	49.881	448	448;408;416;275;284	1	5	0	3.8721	By MS/MS	1.6381	1.2814	66.07	5	2	Median	1.6381	1.2814	66.07	5	2	Median	8.3	35441000	17934000	17507000	35441000	17934000	17507000				115	6219;9016;13224	True;True;True
A0A0A0MTQ0;O15091-3;O15091-4;O15091-2;O15091	A0A0A0MTQ0;O15091-3;O15091-4;O15091-2;O15091	1;1;1;1;1	1;1;1;1;1	1;1;1;1;1	Mitochondrial ribonuclease P protein 3	KIAA0391	5	1	1	1	1	1	1	8.6	8.6	8.6	21.699	185	185;211;488;567;583	1	1	0.0080851	0.8753	By MS/MS	NaN	NaN	NaN	1	1	Median	NaN	NaN	NaN	1	1	Median	8.6	1488800	508420	980340	1488800	508420	980340				116	10936	TRUE
A0A0A0MTS7;Q8WZ42-5;Q8WZ42-11;Q8WZ42-4;Q8WZ42-7;Q8WZ42-2;Q8WZ42;Q8WZ42-8;Q8WZ42-13;Q8WZ42-12;A0A0A0MRA3;Q8WZ42-3;Q8WZ42-10;Q8WZ42-9;Q8WZ42-6	A0A0A0MTS7;Q8WZ42-5;Q8WZ42-11;Q8WZ42-4;Q8WZ42-7;Q8WZ42-2;Q8WZ42;Q8WZ42-8;Q8WZ42-13;Q8WZ42-12;A0A0A0MRA3;Q8WZ42-3;Q8WZ42-10;Q8WZ42-9	4;4;4;4;4;4;4;4;4;4;3;3;3;3;1	4;4;4;4;4;4;4;4;4;4;3;3;3;3;1	4;4;4;4;4;4;4;4;4;4;3;3;3;3;1	Titin	TTN	15	4	4	4	4	4	4	0.1	0.1	0.1	3994.6	35991	35991;32900;33423;33445;33615;34258;34350;34475;34484;35991;27118;26926;27051;27118;5604	1	4	0.0027791	1.2624	By MS/MS	4.6302	3.5352	131.15	2	1	Median	4.6302	3.5352	131.15	2	1	Median	0.1	331020000	119970000	211050000	331020000	119970000	211050000				117	1964;2166;5304;13454	True;True;True;True
A0A0A0MTS9;K7EP24;K7ER94;Q2V2M9-2;Q2V2M9;Q2V2M9-3;Q2V2M9-4	A0A0A0MTS9;K7EP24;K7ER94;Q2V2M9-2;Q2V2M9;Q2V2M9-3;Q2V2M9-4	1;1;1;1;1;1;1	1;1;1;1;1;1;1	1;1;1;1;1;1;1	FH1/FH2 domain-containing protein 3	FHOD3	7	1	1	1	1	1	1	1.7	1.7	1.7	60.105	528	528;635;1200;1401;1422;1439;1622	1	1	0.0027473	1.1982	By MS/MS	NaN	NaN	NaN	1	0	Median	NaN	NaN	NaN	1	0	Median	1.7	13672000	4211000	9460900	13672000	4211000	9460900				118	9168	TRUE
F8WDD7;H7C0A3;F8WCF6;A0A0A6YYG9;P59998;P59998-3;P59998-2	F8WDD7;H7C0A3;F8WCF6;A0A0A6YYG9;P59998;P59998-3;P59998-2	2;2;2;2;2;2;2	2;2;2;2;2;2;2	2;2;2;2;2;2;2	Actin-related protein 2/3 complex subunit 4	ARPC4;ARPC4-TTLL3	7	2	2	2	2	2	2	12.4	12.4	12.4	13.057	113	113;167;181;625;168;187;625	1	3	0	2.3408	By MS/MS	1.4853	1.1072	104	2	2	Median	1.4853	1.1072	104	2	2	Median	12.4	10354000	3945500	6408000	10354000	3945500	6408000				119	3126;11010	True;True
A0A0A6YYI3;A0A0B4J1V8;Q9NQ55-2;Q9NQ55;Q9NQ55-3;H7C446;A8MV53	A0A0A6YYI3;A0A0B4J1V8;Q9NQ55-2;Q9NQ55;Q9NQ55-3;H7C446;A8MV53	3;3;3;3;3;2;2	3;3;3;3;3;2;2	3;3;3;3;3;2;2	Suppressor of SWI4 1 homolog	PPAN-P2RY11;PPAN	7	3	3	3	3	3	3	6.2	6.2	6.2	58.199	520	520;794;460;473;520;208;420	1	3	0	1.8554	By MS/MS	1.239	0.94346	52.577	3	1	Median	1.239	0.94346	52.577	3	1	Median	6.2	16488000	8300600	8187000	16488000	8300600	8187000				120	8407;8699;13101	True;True;True
A0A0A6YYL2;P0DMN0;P0DMM9;P0DMM9-3;H3BRT0;H3BPL6;A0A7I2V2T5;E9PKW4;H3BRY5;P0DMM9-2;P50225-2;P50226;P50225	A0A0A6YYL2;P0DMN0;P0DMM9;P0DMM9-3;H3BRT0;H3BPL6;A0A7I2V2T5;E9PKW4;H3BRY5;P0DMM9-2;P50225-2;P50226;P50225	2;2;2;2;1;1;1;1;1;1;1;1;1	2;2;2;2;1;1;1;1;1;1;1;1;1	2;2;2;2;1;1;1;1;1;1;1;1;1	Sulfotransferase;Sulfotransferase 1A4;Sulfotransferase 1A3;Sulfotransferase 1A1;Sulfotransferase 1A2	SULT1A4;SULT1A3;SULT1A2;SULT1A1	13	2	2	2	2	2	2	8.6	8.6	8.6	34.779	301	301;295;295;301;50;135;209;262;281;197;217;295;295	1	2	0	2.3106	By MS/MS	NaN	NaN	NaN	1	0	Median	NaN	NaN	NaN	1	0	Median	8.6	8675000	2794200	5880800	8675000	2794200	5880800				121	10408;12124	True;True
A0A0A6YYL4;P57737-3;I3L1U7;I3L0X9;I3L3T0;Q9Y3D7;P57737-2;P57737-4;P57737;E7EP81;I3L167	A0A0A6YYL4;P57737-3;I3L1U7;I3L0X9;I3L3T0;Q9Y3D7;P57737-2;P57737-4;P57737	4;4;2;2;2;2;2;2;2;1;1	4;4;2;2;2;2;2;2;2;1;1	4;4;2;2;2;2;2;2;2;1;1	Coronin;Coronin-7;Mitochondrial import inner membrane translocase subunit TIM16	CORO7-PAM16;CORO7;PAM16	11	4	4	4	4	4	4	6	6	6	114.16	1048	1048;1048;129;137;145;125;840;907;925;367;535	1	4	0	92.43	By MS/MS	1.3664	1.0225	24.416	4	2	Median	1.3664	1.0225	24.416	4	2	Median	6	32683000	12829000	19854000	32683000	12829000	19854000				122	9985;10683;11221;12465	True;True;True;True
A0A0B4J1W3;Q9BXJ9	A0A0B4J1W3;Q9BXJ9	2;2	2;2	2;2	N-alpha-acetyltransferase 15, NatA auxiliary subunit	NAA15	2	2	2	2	2	2	2	1.4	1.4	1.4	101.2	865	865;866	1	2	0.0014416	1.4255	By MS/MS	NaN	NaN	NaN	1	1	Median	NaN	NaN	NaN	1	1	Median	1.4	2069300	253580	1815700	2069300	253580	1815700				123	8446;8447	True;True
A0A0B4J1Z1;C9JAB2;Q16629-3;Q16629-2;Q16629-4;Q16629	A0A0B4J1Z1;C9JAB2;Q16629-3;Q16629-2;Q16629-4;Q16629	3;3;3;3;3;3	2;2;2;2;2;2	2;2;2;2;2;2	Serine/arginine-rich splicing factor 7	SRSF7	6	3	2	2	3	2	2	30.7	20.4	20.4	15.763	137	137;235;132;135;226;238	1	2	0	2.7546	By MS/MS	1.3777	0.97339	12.821	2	0	Median	1.3777	0.97339	12.821	2	0	Median	30.7	59044000	25813000	33231000	59044000	25813000	33231000				124	8821;13155;13396	False;True;True
A0A0B4J203;Q6UN15-4;Q6UN15-3;Q6UN15-5;Q6UN15	A0A0B4J203;Q6UN15-4;Q6UN15-3;Q6UN15-5;Q6UN15	3;3;3;3;3	3;3;3;3;3	3;3;3;3;3	Pre-mRNA 3-end-processing factor FIP1	FIP1L1	5	3	3	3	3	3	3	5.5	5.5	5.5	94.702	849	849;378;520;588;594	1	3	0	5.5534	By MS/MS	0.77783	0.68189	8.6803	3	1	Plateau	0.77783	0.68189	8.6803	3	1	Plateau	5.5	15351000	8963100	6387700	15351000	8963100	6387700				125	440;9878;11577	True;True;True
E5RH50;A0A0B4J210;Q6PKG0-3;Q6PKG0;H0YC33;H0YC73	E5RH50;A0A0B4J210;Q6PKG0-3;Q6PKG0	3;3;3;3;1;1	3;3;3;3;1;1	3;3;3;3;1;1	La-related protein 1	LARP1	6	3	3	3	3	3	3	9	9	9	69.746	610	610;815;1019;1096;183;195	1	3	0	2.2119	By MS/MS	1.1972	0.90829	33.964	3	1	Plateau	1.1972	0.90829	33.964	3	1	Plateau	9	13358000	6836800	6520800	13358000	6836800	6520800				126	3841;3884;5864	True;True;True
Q5W0H4;A0A0B4J2C3;P13693;J3KPG2;E9PJF7;P13693-2;Q56UQ5	Q5W0H4;A0A0B4J2C3;P13693;J3KPG2;E9PJF7	3;3;3;2;2;1;1	3;3;3;2;2;1;1	3;3;3;2;2;1;1	Translationally-controlled tumor protein	TPT1	7	3	3	3	3	3	3	22.3	22.3	22.3	21.525	188	188;197;172;160;162;138;140	1	3	0	17.97	By MS/MS	1.0805	0.78735	33.133	2	0	Median	1.0805	0.78735	33.133	2	0	Median	22.3	16732000	8071600	8660000	16732000	8071600	8660000				127	2310;6023;12859	True;True;True
C9JUA9;A0A590UJS9;A0A590UJ68;A0A590UJ18;A0A590UJ08;A0A590UJR5;A0A590UJC5;A0A590UKA8;A0A0C4DFT3;A0A590UJD9;Q12959-5;Q12959-3;Q12959-6;Q12959-4;Q12959;Q12959-7;Q12959-2;E7EQD7;A0A590UJ64;A0A590UJ29;A0A590UK81;A0A590UJR4;A0A590UK48;A0A590UJX2;A0A590UJ81;Q12959-8;Q12959-9;C9J110;F2Z2L0;A0A590UJE6;C9JCP6;A8MUT6;A0A590UJ95;B4E2H8;A0A590UJ25;A0A590UJL2;A0A590UK70;A0A590UK02	C9JUA9;A0A590UJS9;A0A590UJ68;A0A590UJ18;A0A590UJ08;A0A590UJR5;A0A590UJC5;A0A590UKA8;A0A0C4DFT3;A0A590UJD9;Q12959-5;Q12959-3;Q12959-6;Q12959-4;Q12959;Q12959-7;Q12959-2;E7EQD7;A0A590UJ64;A0A590UJ29;A0A590UK81;A0A590UJR4;A0A590UK48;A0A590UJX2;A0A590UJ81;Q12959-8;Q12959-9	3;3;3;3;3;3;3;3;3;3;3;3;3;3;3;3;3;2;2;2;2;2;2;2;2;2;2;1;1;1;1;1;1;1;1;1;1;1	3;3;3;3;3;3;3;3;3;3;3;3;3;3;3;3;3;2;2;2;2;2;2;2;2;2;2;1;1;1;1;1;1;1;1;1;1;1	3;3;3;3;3;3;3;3;3;3;3;3;3;3;3;3;3;2;2;2;2;2;2;2;2;2;2;1;1;1;1;1;1;1;1;1;1;1	Disks large homolog 1	DLG1	38	3	3	3	3	3	3	8.5	8.5	8.5	63.083	551	551;839;865;868;875;878;879;883;892;925;853;871;891;893;904;917;926;658;689;744;772;819;821;833;874;788;800;35;106;118;179;208;300;370;570;575;587;628	1	3	0.0062222	1.0537	By MS/MS	1.2597	0.98064	50.551	2	1	Median	1.2597	0.98064	50.551	2	1	Median	8.5	7828700	3139100	4689700	7828700	3139100	4689700				128	975;3658;9713	True;True;True
A0A0C4DFV9;Q01105-3;Q01105-4;Q01105-2;Q01105;P0DME0	A0A0C4DFV9;Q01105-3;Q01105-4;Q01105-2;Q01105;P0DME0	5;5;5;5;5;5	5;5;5;5;5;5	5;5;5;5;5;5	Protein SET;Protein SETSIP	SET;SETSIP	6	5	5	5	5	5	5	18	18	18	31.124	266	266;265;268;277;290;302	1	7	0	16.602	By MS/MS	0.85738	0.65338	15.126	6	1	Leave out requantified	0.85738	0.65338	15.126	6	1	Leave out requantified	18	45447000	23955000	21492000	45447000	23955000	21492000				129	2851;5553;10400;11045;12627	True;True;True;True;True
H0Y3X6;A0A0C4DFX9;Q9H3P2;Q9H3P2-7;H7C0W2;C9JEM7;H7C2C7;C9JHL4	H0Y3X6;A0A0C4DFX9;Q9H3P2;Q9H3P2-7	4;4;4;3;1;1;1;1	4;4;4;3;1;1;1;1	4;4;4;3;1;1;1;1	Negative elongation factor A	NELFA	8	4	4	4	4	4	4	16.5	16.5	16.5	57.972	532	532;539;528;265;187;208;246;283	1	4	0	5.8935	By MS/MS	1.2079	0.96083	25.102	4	2	Median	1.2079	0.96083	25.102	4	2	Median	16.5	13454000	7196900	6256700	13454000	7196900	6256700				130	2745;3253;7164;8492	True;True;True;True
C9J9K3;A0A0C4DG17;P08865;F8WD59	C9J9K3;A0A0C4DG17;P08865	12;12;12;5	12;12;12;5	11;11;11;4	40S ribosomal protein SA	RPSA	4	12	12	11	11	11	11	63.1	63.1	57	29.404	263	263;300;295;116	1	16	0	139.8	By MS/MS	1.9015	1.3978	27.487	15	2	Leave out requantified	1.9015	1.3978	27.487	15	2	Leave out requantified	57	565210000	231470000	333740000	565210000	231470000	333740000				131	331;836;1644;2962;3466;3715;3928;3929;7520;7521;10304;13834	True;True;True;True;True;True;True;True;True;True;True;True
C9JDF5;A0A0C4DG26;Q9NP71-5;Q9NP71-6;Q9NP71-4;Q9NP71-2;Q9NP71-3;Q9NP71	C9JDF5;A0A0C4DG26;Q9NP71-5;Q9NP71-6;Q9NP71-4;Q9NP71-2;Q9NP71-3;Q9NP71	1;1;1;1;1;1;1;1	1;1;1;1;1;1;1;1	1;1;1;1;1;1;1;1	Carbohydrate-responsive element-binding protein	MLXIPL	8	1	1	1	1	1	1	7	7	7	23.077	213	213;721;575;722;831;833;850;852	1	1	0	11.395	By MS/MS	NaN	NaN	NaN	1	0	Median	NaN	NaN	NaN	1	0	Median	7	3084100	1513800	1570300	3084100	1513800	1570300				132	594	TRUE
A0A0C4DG44;O43464-2;O43464-4;O43464-3;O43464	A0A0C4DG44;O43464-2;O43464-4;O43464-3;O43464	1;1;1;1;1	1;1;1;1;1	1;1;1;1;1	Serine protease HTRA2, mitochondrial	HTRA2	5	1	1	1	1	1	1	5.7	5.7	5.7	45.112	423	423;361;377;436;458	1	1	0	37.673	By MS/MS	NaN	NaN	NaN	1	0	Median	NaN	NaN	NaN	1	0	Median	5.7	9529500	3961700	5567800	9529500	3961700	5567800				133	7503	TRUE
A0A0C4DG89;Q7L014;D6RJA6;H0Y9U3	A0A0C4DG89;Q7L014	10;9;2;1	10;9;2;1	10;9;2;1	Probable ATP-dependent RNA helicase DDX46	DDX46	4	10	10	10	10	10	10	13	13	13	117.46	1032	1032;1031;471;70	1	11	0	25.981	By MS/MS	1.3137	0.96365	20.844	9	5	Leave out requantified	1.3137	0.96365	20.844	9	5	Leave out requantified	13	52541000	24593000	27948000	52541000	24593000	27948000				134	682;4287;5174;7676;8595;8705;9668;10603;12823;13271	True;True;True;True;True;True;True;True;True;True
F8WAW4;F1LLU7;C9JB63;A0A0C4DGA2;O75521-2;O75521	F8WAW4;F1LLU7;C9JB63;A0A0C4DGA2;O75521-2;O75521	1;1;1;1;1;1	1;1;1;1;1;1	1;1;1;1;1;1	Enoyl-CoA delta isomerase 2, mitochondrial	ECI2	6	1	1	1	1	1	1	19.3	19.3	19.3	15.64	140	140;197;220;364;359;394	1	1	0	18.369	By MS/MS	NaN	NaN	NaN	1	0	Median	NaN	NaN	NaN	1	0	Median	19.3	3259300	1381500	1877800	3259300	1381500	1877800				135	9514	TRUE
A0A0C4DGB2;P48506;D6RGF8;B4E2I4;E1CEI4;A0A2R8YEL6	A0A0C4DGB2;P48506;D6RGF8;B4E2I4;E1CEI4;A0A2R8YEL6	2;2;1;1;1;1	2;2;1;1;1;1	2;2;1;1;1;1	Glutamate--cysteine ligase catalytic subunit	GCLC	6	2	2	2	2	2	2	11.9	11.9	11.9	28.751	252	252;637;54;584;599;639	1	2	0.0005071	1.7552	By MS/MS	0.95109	0.7046	22.174	2	1	Median	0.95109	0.7046	22.174	2	1	Median	11.9	10351000	5306100	5044500	10351000	5306100	5044500				136	4678;10615	True;True
A0A0C4DGB5;A0A6Q8PH20;P20810-9;P20810-5;P20810-10;P20810-7;P20810-6;F8W7E0;A0A6Q8PGN6;E7ES10;A0A6Q8PGG5;E9PCH5;A0A6Q8PG72;E7EVY3;B7Z574;P20810-3;P20810-4;P20810-8;P20810-2;P20810;H0Y944;H0YA91;E9PSG1;H0Y7F0;H0Y9H6;A0A6Q8PFF6;A0A6Q8PFE5;E9PDE4;D6RGF7;D6RBR1;E7EN75;E7EQ12;H0YD33;E7EQA0;D6RAA8;A0A6Q8PFR3;A0A6Q8PG40;E7EQK6;A0A6Q8PFL0	A0A0C4DGB5;A0A6Q8PH20;P20810-9;P20810-5;P20810-10;P20810-7;P20810-6;F8W7E0;A0A6Q8PGN6;E7ES10;A0A6Q8PGG5;E9PCH5;A0A6Q8PG72;E7EVY3;B7Z574;P20810-3;P20810-4;P20810-8;P20810-2;P20810;H0Y944;H0YA91;E9PSG1;H0Y7F0;H0Y9H6;A0A6Q8PFF6;A0A6Q8PFE5;E9PDE4	6;6;6;6;6;6;6;5;5;4;4;4;4;4;4;4;4;4;4;4;3;3;3;3;3;3;3;3;2;2;2;2;2;2;1;1;1;1;1	6;6;6;6;6;6;6;5;5;4;4;4;4;4;4;4;4;4;4;4;3;3;3;3;3;3;3;3;2;2;2;2;2;2;1;1;1;1;1	6;6;6;6;6;6;6;5;5;4;4;4;4;4;4;4;4;4;4;4;3;3;3;3;3;3;3;3;2;2;2;2;2;2;1;1;1;1;1	Calpastatin	CAST	39	6	6	6	6	6	6	11.9	11.9	11.9	79.73	741	741;754;750;756;769;772;791;393;704;642;662;673;681;693;694;590;667;686;695;708;288;301;304;436;465;609;615;636;149;150;156;423;430;431;78;94;110;156;252	1	6	0	11.807	By MS/MS	0.74446	0.55867	18.879	6	3	Leave out requantified	0.74446	0.55867	18.879	6	3	Leave out requantified	11.9	54379000	30953000	23427000	54379000	30953000	23427000				137	1827;2512;5052;10702;11053;12314	True;True;True;True;True;True
A0A0C4DGD2;E5RGM7;E5RK41;O95391	A0A0C4DGD2;E5RGM7;E5RK41;O95391	1;1;1;1	1;1;1;1	1;1;1;1	Pre-mRNA-splicing factor SLU7	SLU7	4	1	1	1	1	1	1	16.8	16.8	16.8	11.587	101	101;124;143;586	1	1	0.0073625	0.93605	By MS/MS	NaN	NaN	NaN	1	0	Median	NaN	NaN	NaN	1	0	Median	16.8	2356600	941900	1414700	2356600	941900	1414700				138	10079	TRUE
A0A2R8YDJ9;A0A2R8Y425;A0A2R8Y5J0;A0A2R8YFK9;A0A2U3TZM0;A0A2R8YFD8;F5GWX5;A0A2R8Y212;A0A2R8Y521;A0A0C4DGG9;Q14839;Q14839-2;A0A2R8YDW2;A0A2R8Y4X2;A0A2R8YD40;A0A2R8Y7I0;A0A2R8YER1;A0A2R8Y8C1;A0A2R8Y445;A0A2R8Y5Z7;A0A2R8Y8B3;A0A2R8Y685;A0A2R8YE38;A0A2R8Y5M9;A0A2R8Y7M9;K7EMY3;Q8TDI0;A0A5F9ZHX5;Q12873-2;Q12873;Q12873-3	A0A2R8YDJ9;A0A2R8Y425;A0A2R8Y5J0;A0A2R8YFK9;A0A2U3TZM0;A0A2R8YFD8;F5GWX5;A0A2R8Y212;A0A2R8Y521;A0A0C4DGG9;Q14839;Q14839-2;A0A2R8YDW2;A0A2R8Y4X2;A0A2R8YD40;A0A2R8Y7I0;A0A2R8YER1;A0A2R8Y8C1;A0A2R8Y445;A0A2R8Y5Z7	8;8;8;8;8;8;8;8;8;8;8;8;7;7;7;5;5;5;5;4;3;3;2;2;2;2;2;1;1;1;1	8;8;8;8;8;8;8;8;8;8;8;8;7;7;7;5;5;5;5;4;3;3;2;2;2;2;2;1;1;1;1	8;8;8;8;8;8;8;8;8;8;8;8;7;7;7;5;5;5;5;4;3;3;2;2;2;2;2;1;1;1;1	Chromodomain-helicase-DNA-binding protein 4	CHD4	31	8	8	8	8	8	8	6.6	6.6	6.6	178.57	1554	1554;1889;1892;1899;1902;1903;1905;1914;1920;1937;1912;1940;1215;1262;1484;605;1645;1669;1671;1425;1147;1377;458;554;560;1060;1954;1357;1966;2000;2059	1	8	0	10.564	By MS/MS	0.95463	0.72807	24.232	7	2	Leave out requantified	0.95463	0.72807	24.232	7	2	Leave out requantified	6.6	47446000	21165000	26281000	47446000	21165000	26281000				139	787;1192;1742;4362;5295;6832;9384;12688	True;True;True;True;True;True;True;True
J3QLJ8;J3KRS1;A0A0C4DGQ8;Q6IAN0	J3QLJ8;J3KRS1;A0A0C4DGQ8;Q6IAN0	1;1;1;1	1;1;1;1	1;1;1;1	Dehydrogenase/reductase SDR family member 7B	DHRS7B	4	1	1	1	1	1	1	12.1	12.1	12.1	11.937	107	107;125;310;325	1	1	0.006605	1.0126	By MS/MS	NaN	NaN	NaN	1	1	Median	NaN	NaN	NaN	1	1	Median	12.1	3268000	1800500	1467500	3268000	1800500	1467500				140	9241	TRUE
A0A0C4DGS1;P39656-3;P39656;U3KQ84;P39656-2	A0A0C4DGS1;P39656-3;P39656;U3KQ84;P39656-2	4;4;4;3;3	4;4;4;3;3	4;4;4;3;3	Dolichyl-diphosphooligosaccharide--protein glycosyltransferase 48 kDa subunit	DDOST	5	4	4	4	4	4	4	8.7	8.7	8.7	48.799	439	439;438;456;154;419	1	5	0	4.6451	By MS/MS	2.9286	2.2053	29.033	5	2	Leave out requantified	2.9286	2.2053	29.033	5	2	Leave out requantified	8.7	36137000	11386000	24751000	36137000	11386000	24751000				141	4238;8939;11015;11884	True;True;True;True
A0A0C4DGS9;Q9Y6K0	A0A0C4DGS9;Q9Y6K0	1;1	1;1	1;1	Choline/ethanolaminephosphotransferase 1	CEPT1	2	1	1	1	1	1	1	3.9	3.9	3.9	31.293	280	280;416	1	2	0.0014299	1.3981	By MS/MS	1.6947	1.3547	12.473	2	0	Median	1.6947	1.3547	12.473	2	0	Median	3.9	5524800	2359900	3164900	5524800	2359900	3164900				142	7075	TRUE
A0A0C4DGV3;B7Z8V7;Q4G0N4-3;Q4G0N4-2;Q4G0N4	A0A0C4DGV3;B7Z8V7;Q4G0N4-3;Q4G0N4-2;Q4G0N4	1;1;1;1;1	1;1;1;1;1	1;1;1;1;1	NAD kinase 2, mitochondrial	NADK2	5	1	1	1	1	1	1	4.5	4.5	4.5	28.255	247	247;301;279;410;442	1	1	1	-2	By MS/MS	NaN	NaN	NaN	1	0	Median	NaN	NaN	NaN	1	0	Median	4.5	22494000	2150200	20344000	22494000	2150200	20344000	+			143	9931	TRUE
A0A0C4DGV4;R4GMU8;E9PLX3;O43504	A0A0C4DGV4;R4GMU8;E9PLX3;O43504	2;1;1;1	2;1;1;1	2;1;1;1	Ragulator complex protein LAMTOR5	LAMTOR5	4	2	2	2	2	2	2	20.8	20.8	20.8	18.158	173	173;79;90;91	1	2	0.00051151	1.7889	By MS/MS	1.4383	1.0133	165.37	2	2	Median	1.4383	1.0133	165.37	2	2	Median	20.8	20300000	11380000	8919900	20300000	11380000	8919900				144	5029;9079	True;True
H0YKH0;H0YLW9;H0YLI3;H0YNT2;A0A0D9SES8;H0YKT5;H0YKN8;H0YL70;Q04726-2;Q04726-7;Q04726-3;Q04726-6;Q04726-5;Q04726-4;Q04726	H0YKH0;H0YLW9;H0YLI3;H0YNT2;A0A0D9SES8;H0YKT5;H0YKN8;H0YL70;Q04726-2;Q04726-7;Q04726-3;Q04726-6;Q04726-5;Q04726-4;Q04726	1;1;1;1;1;1;1;1;1;1;1;1;1;1;1	1;1;1;1;1;1;1;1;1;1;1;1;1;1;1	1;1;1;1;1;1;1;1;1;1;1;1;1;1;1	Transducin-like enhancer protein 3	TLE3	15	1	1	1	1	1	1	3.4	3.4	3.4	47.761	445	445;448;537;716;772;774;778;782;760;762;764;767;769;772;772	1	3	0	4.8554	By MS/MS	NaN	NaN	NaN	1	0	Median	NaN	NaN	NaN	1	0	Median	3.4	9012700	2933100	6079600	9012700	2933100	6079600				145	8524	TRUE
M0QX49;A0A1B0GU66;A0A0D9SEV0;M0R000;M0QYI1;M0R3C8;A0A0D9SFL2;M0QYH2;Q96T60	M0QX49;A0A1B0GU66;A0A0D9SEV0;M0R000;M0QYI1;M0R3C8;A0A0D9SFL2;M0QYH2;Q96T60	1;1;1;1;1;1;1;1;1	1;1;1;1;1;1;1;1;1	1;1;1;1;1;1;1;1;1	Bifunctional polynucleotide phosphatase/kinase;Polynucleotide 3-phosphatase;Polynucleotide 5-hydroxyl-kinase	PNKP	9	1	1	1	1	1	1	51	51	51	5.3581	51	51;92;174;176;247;455;485;490;521	1	1	0	10.776	By MS/MS	NaN	NaN	NaN	1	0	Median	NaN	NaN	NaN	1	0	Median	51	3599300	1539800	2059500	3599300	1539800	2059500				146	8002	TRUE
F6S8Q4;A0A0D9SFB3;A0A2R8YF78;A0A0D9SG12;A0A2R8YFS5;A0A2R8Y4A4;A0A0D9SF53;O00571;A0A2R8Y5G6;A0A2R8YCW1;A0A2R8YFR4;A0A2U3TZJ9;A0A2R8Y645;O00571-2;A0A2R8YDT5;A0A2R8Y7T2;O15523-2;O15523;A0A2R8YDH3;A0A087WVZ1;A0A0J9YVQ7;A0A2R8YCU0;A0A2R8Y650;A0A087WX09;C9J081;O15523-3;A0A2R8YF89;C9J8G5;D6RCM4;Q9NQI0-3;Q9NQI0-2;Q9NQI0-4;Q9NQI0;A0A2R8Y770;H0Y960	F6S8Q4;A0A0D9SFB3;A0A2R8YF78;A0A0D9SG12;A0A2R8YFS5;A0A2R8Y4A4;A0A0D9SF53;O00571;A0A2R8Y5G6;A0A2R8YCW1;A0A2R8YFR4;A0A2U3TZJ9;A0A2R8Y645;O00571-2;A0A2R8YDT5;A0A2R8Y7T2;O15523-2;O15523;A0A2R8YDH3	18;18;18;18;18;18;18;18;17;17;17;17;17;17;14;14;12;12;10;8;8;4;4;3;3;3;2;2;2;2;2;2;2;1;1	17;17;17;17;17;17;17;17;16;16;16;16;16;16;13;13;11;11;9;8;8;4;4;3;3;3;2;2;2;2;2;2;2;1;1	17;17;17;17;17;17;17;17;16;16;16;16;16;16;13;13;11;11;9;8;8;4;4;3;3;3;2;2;2;2;2;2;2;1;1	ATP-dependent RNA helicase DDX3X;ATP-dependent RNA helicase DDX3Y	DDX3X;DDX3Y	35	18	17	17	18	17	17	35.5	33.7	33.7	69.355	629	629;640;641;647;661;662;733;662;622;647;660;661;716;646;475;476;657;660;503;189;222;181;193;98;250;291;96;224;518;575;690;704;724;61;305	1	19	0	204.12	By MS/MS	1.6925	1.1909	42.857	18	4	Leave out requantified	1.6925	1.1909	42.857	18	4	Leave out requantified	35.5	177870000	68959000	108910000	177870000	68959000	108910000				147	2246;2314;2328;2618;4120;4598;5436;6187;7028;8266;9623;10350;10419;10816;10972;12714;13148;13712	True;True;True;True;True;True;True;True;True;False;True;True;True;True;True;True;True;True
A0A0D9SF60;Q99569-2;Q99569;H0YFB1;E7EST6	A0A0D9SF60;Q99569-2;Q99569;H0YFB1;E7EST6	2;2;2;1;1	2;2;2;1;1	2;2;2;1;1	Plakophilin-4	PKP4	5	2	2	2	2	2	2	2.4	2.4	2.4	133.97	1208	1208;1149;1192;166;216	1	2	0.0040779	1.1434	By MS/MS	1.1825	0.91025	42.064	2	0	Median	1.1825	0.91025	42.064	2	0	Median	2.4	7475000	3055400	4419600	7475000	3055400	4419600				148	9033;11097	True;True
H0YDN9;E9PQP3;A0A0D9SF70;G5E9L0;Q8N6H7-3;Q8N6H7-2;Q8N6H7	H0YDN9;E9PQP3;A0A0D9SF70;G5E9L0;Q8N6H7-3;Q8N6H7-2;Q8N6H7	1;1;1;1;1;1;1	1;1;1;1;1;1;1	1;1;1;1;1;1;1	ADP-ribosylation factor GTPase-activating protein 2	ARFGAP2	7	1	1	1	1	1	1	7.6	7.6	7.6	25.691	237	237;274;385;493;252;414;521	1	1	0	3.1238	By MS/MS	NaN	NaN	NaN	1	0	Median	NaN	NaN	NaN	1	0	Median	7.6	6843800	2460000	4383800	6843800	2460000	4383800				149	10875	TRUE
A0A0D9SFK2;Q92614-4;Q92614;Q92614-3;Q92614-5;Q92614-2	A0A0D9SFK2;Q92614-4;Q92614;Q92614-3	7;7;7;6;3;3	7;7;7;6;3;3	7;7;7;6;3;3	Unconventional myosin-XVIIIa	MYO18A	6	7	7	7	7	7	7	4.8	4.8	4.8	231.1	2038	2038;2039;2054;2002;1581;1723	1	7	0	7.9399	By MS/MS	1.401	1.1451	25.481	6	2	Leave out requantified	1.401	1.1451	25.481	6	2	Leave out requantified	4.8	10167000	3927800	6239500	10167000	3927800	6239500				150	996;2270;3019;7355;7609;10917;12824	True;True;True;True;True;True;True
A0A1W2PNM1;A0A0D9SFP2;E9PF18;Q16836;Q16836-3;Q16836-2;A0A1W2PQ78;A0A804HLB5;A0A1W2PQV5;A0A804HKJ2;A0A0A0MSE2;A0A1W2PQC2;A0A1W2PRT2;A0A804HJW7	A0A1W2PNM1;A0A0D9SFP2;E9PF18;Q16836;Q16836-3;Q16836-2;A0A1W2PQ78;A0A804HLB5;A0A1W2PQV5;A0A804HKJ2;A0A0A0MSE2;A0A1W2PQC2;A0A1W2PRT2;A0A804HJW7	4;4;4;4;4;4;3;3;3;3;3;2;2;2	4;4;4;4;4;4;3;3;3;3;3;2;2;2	4;4;4;4;4;4;3;3;3;3;3;2;2;2	Hydroxyacyl-coenzyme A dehydrogenase, mitochondrial	HADH	14	4	4	4	4	4	4	18	18	18	29.096	267	267;318;390;314;331;390;176;201;245;249;317;165;183;245	1	5	0	6.0823	By MS/MS	2.3532	1.787	59.992	4	1	Leave out requantified	2.3532	1.787	59.992	4	1	Leave out requantified	18	58486000	21465000	37020000	58486000	21465000	37020000				151	3480;4131;7518;11530	True;True;True;True
Q5JRC6;A0A0D9SGE8;Q8IWS0-4;Q8IWS0-2;Q8IWS0-5;Q8IWS0-3;Q8IWS0	Q5JRC6;A0A0D9SGE8;Q8IWS0-4;Q8IWS0-2;Q8IWS0-5;Q8IWS0-3;Q8IWS0	1;1;1;1;1;1;1	1;1;1;1;1;1;1	1;1;1;1;1;1;1	PHD finger protein 6	PHF6	7	1	1	1	1	1	1	4.9	4.9	4.9	36.43	324	324;366;310;312;331;364;365	1	1	0	5.0742	By MS/MS	NaN	NaN	NaN	1	1	Median	NaN	NaN	NaN	1	1	Median	4.9	1830200	722320	1107900	1830200	722320	1107900				152	11164	TRUE
B4E2I7;A0A2R8Y5N1;A0A140T8Z0;A0A0G2JH68;O60610-2;O60610-3;O60610	B4E2I7;A0A2R8Y5N1;A0A140T8Z0;A0A0G2JH68;O60610-2;O60610-3;O60610	1;1;1;1;1;1;1	1;1;1;1;1;1;1	1;1;1;1;1;1;1	Protein diaphanous homolog 1	DIAPH1	7	1	1	1	1	1	1	7	7	7	22.507	201	201;1250;1263;1272;1248;1263;1272	1	1	0.0014486	1.4455	By MS/MS	NaN	NaN	NaN	1	0	Median	NaN	NaN	NaN	1	0	Median	7	5916600	2533800	3382800	5916600	2533800	3382800				153	10804	TRUE
A0A0G2JIC6;Q9Y676	A0A0G2JIC6;Q9Y676	3;3	3;3	3;3	28S ribosomal protein S18b, mitochondrial	MRPS18B	2	3	3	3	3	3	3	23.7	23.7	23.7	24.354	215	215;258	1	3	0	6.8178	By MS/MS	1.4448	1.0467	27.668	2	0	Median	1.4448	1.0467	27.668	2	0	Median	23.7	10832000	4142900	6689200	10832000	4142900	6689200				154	1213;8028;13678	True;True;True
A0A0G2JIW1;P0DMV9;P0DMV8;P0DMV8-2;V9GZ37	A0A0G2JIW1;P0DMV9;P0DMV8;P0DMV8-2;V9GZ37	35;35;35;30;22	31;31;31;26;20	17;17;17;13;10	Heat shock 70 kDa protein 1B;Heat shock 70 kDa protein 1A	HSPA1B;HSPA1A	5	35	31	17	35	31	17	64.2	58.6	33.2	70.108	642	642;641;641;586;476	1	43	0	323.31	By MS/MS	1.6085	1.1904	46.655	43	15	Leave out requantified	1.6085	1.1904	46.655	43	15	Leave out requantified	64.2	682750000	263090000	419650000	682750000	263090000	419650000				155	29;584;1262;1316;1457;1907;2006;2406;3094;3558;3601;3602;4411;5455;5754;6136;6934;7486;8235;8435;8487;8856;8857;8913;9117;9660;9851;10084;10470;11125;12146;12147;12895;13133;13640	True;True;True;True;True;True;True;True;True;True;True;True;True;True;True;False;True;True;True;False;True;True;True;True;True;True;True;True;True;True;False;False;True;True;True
A0A140T9L0;A0A0G2JJL1	A0A140T9L0;A0A0G2JJL1	2;2	2;2	1;1			2	2	2	1	2	2	1	13.4	13.4	6.8	35.759	322	322;322	1	2	0	16.026	By MS/MS	1.3058	0.97443	96.75	2	1	Median	1.3058	0.97443	96.75	2	1	Median	13.4	12541000	6241600	6299500	12541000	6241600	6299500				156	1587;4707	True;True
A0A0G2JMS7;A0A0G2JNZ2;A0A0G2JPP5;A0A669KB89;Q14160-2;Q14160;Q14160-3;H0YCG0	A0A0G2JMS7;A0A0G2JNZ2;A0A0G2JPP5;A0A669KB89;Q14160-2;Q14160;Q14160-3;H0YCG0	8;8;8;8;8;8;8;6	8;8;8;8;8;8;8;6	8;8;8;8;8;8;8;6	Protein scribble homolog	SCRIB	8	8	8	8	8	8	8	8.5	8.5	8.5	165.27	1549	1549;1630;1655;1658;1549;1630;1655;650	1	8	0	12.852	By MS/MS	1.19	0.89572	17.425	7	2	Leave out requantified	1.19	0.89572	17.425	7	2	Leave out requantified	8.5	41467000	19380000	22087000	41467000	19380000	22087000				157	637;896;944;1070;3142;3853;7425;9615	True;True;True;True;True;True;True;True
A0A0G2JMZ8;Q16625-5;Q16625-4;Q16625-2;Q16625-3;Q16625	A0A0G2JMZ8;Q16625-5;Q16625-4;Q16625-2;Q16625-3;Q16625	2;2;2;2;2;2	2;2;2;2;2;2	2;2;2;2;2;2	Occludin	OCLN	6	2	2	2	2	2	2	4.2	4.2	4.2	59.129	522	522;200;271;468;479;522	1	2	0.0027663	1.2274	By MS/MS	1.7216	1.3148	27.484	2	0	Median	1.7216	1.3148	27.484	2	0	Median	4.2	12474000	3456400	9017500	12474000	3456400	9017500				158	8569;13806	True;True
A0A0G2JN42;H0YDA7	A0A0G2JN42	7;1	7;1	1;0			2	7	7	1	7	7	1	6.6	6.6	1.2	257.03	2439	2439;219	1	10	0	126.65	By MS/MS	1.1993	0.92564	13.937	9	0	Leave out requantified	1.1993	0.92564	13.937	9	0	Leave out requantified	6.6	71116000	33858000	37258000	71116000	33858000	37258000				159	1462;1504;1506;6922;12098;12113;12139	True;True;True;True;True;True;True
A0A0G2JNJ8;Q6W4X9	A0A0G2JNJ8;Q6W4X9	7;7	1;1	1;1	Mucin-6	MUC6	2	7	1	1	7	1	1	6.6	1.2	1.2	257.08	2439	2439;2439	1	1	0	12.662	By MS/MS	NaN	NaN	NaN	1	0	Median	NaN	NaN	NaN	1	0	Median	6.6	4488300	2169600	2318600	4488300	2169600	2318600				160	1462;1504;1505;6922;12098;12113;12139	False;False;True;False;False;False;False
Q5SRN7;A0A140T975;A0A140T955;A0A140T941;A0A140T933;A0A140T8W8;A0A1W2PS24;A0A1W2PR61;A0A1W2PQS8;Q9GJ45;A0A1W2PS39;A0A1W2PPQ2;A0A1W2PPF8;A0A140T9Z6;A0A1W2PRT9;Q5SPM2;Q5RJ27;Q53Z42;B0UXQ0;A0A140T9I0;Q5SRN5;A0A140T9X5;A0A140T913;A0A140T8Y4;A0A0G2JPD3;P04439;P04439-2;A0A0G2JI36;A0A1W2PQD0;Q5SUL5;A0A1W2PSE7;A0A0G2JIF2;A0A0G2JL56;A0A140T9Z4;A0A140TA13;A0A1W2PS56;A0A140T953;D9J307;Q5RIP0;A0A0G2JIF0;A0A0G…	Q5SRN7;A0A140T975;A0A140T955;A0A140T941;A0A140T933;A0A140T8W8;A0A1W2PS24;A0A1W2PR61;A0A1W2PQS8;Q9GJ45;A0A1W2PS39;A0A1W2PPQ2;A0A1W2PPF8;A0A140T9Z6;A0A1W2PRT9;Q5SPM2;Q5RJ27;Q53Z42;B0UXQ0;A0A140T9I0;Q5SRN5;A0A140T9X5;A0A140T913;A0A140T8Y4;A0A0G2JPD3;P04439;P04439-2;A0A0G2JI36;A0A1W2PQD0;Q5SUL5;A0A1W2PSE7;A0A0G2JIF2;A0A0G2JL56	3;3;3;3;3;3;3;3;3;3;3;3;3;3;3;3;3;3;3;3;3;3;3;3;3;3;3;2;2;2;2;2;2;1;1;1;1;1;1;1;1;1;1;1	3;3;3;3;3;3;3;3;3;3;3;3;3;3;3;3;3;3;3;3;3;3;3;3;3;3;3;2;2;2;2;2;2;1;1;1;1;1;1;1;1;1;1;1	1;1;1;1;1;1;1;1;1;1;1;1;1;1;1;1;1;1;1;1;1;1;1;1;1;1;1;0;0;0;0;0;0;0;0;0;0;0;0;0;0;0;0;0	HLA class I histocompatibility antigen, A-3 alpha chain	HLA-A	44	3	3	1	3	3	1	15.7	15.7	3	34.211	299	299;299;299;299;299;299;325;325;325;326;339;339;339;342;362;365;365;365;365;365;371;371;371;371;394;365;371;299;339;365;367;371;394;131;224;244;246;362;366;368;372;397;326;362	1	3	0	15.074	By MS/MS	2.0503	1.5956	23.144	3	0	Leave out requantified	2.0503	1.5956	23.144	3	0	Leave out requantified	15.7	17357000	5819400	11538000	17357000	5819400	11538000				161	2138;3540;3652	True;True;True
I3L1U8;I3L2P5;H0Y554;B7Z683;A0A0G2JQ41;A0A1C7CYZ0;I3L4Y1;Q12979-4;Q12979-2;Q12979;P11274-2;P11274	I3L1U8;I3L2P5;H0Y554;B7Z683;A0A0G2JQ41;A0A1C7CYZ0;I3L4Y1;Q12979-4;Q12979-2;Q12979;P11274-2;P11274	1;1;1;1;1;1;1;1;1;1;1;1	1;1;1;1;1;1;1;1;1;1;1;1	1;1;1;1;1;1;1;1;1;1;1;1	Active breakpoint cluster region-related protein;Breakpoint cluster region protein	ABR;BCR	12	1	1	1	1	1	1	6.1	6.1	6.1	18.931	165	165;168;257;641;777;871;1118;813;822;859;1227;1271	1	1	0.00050277	1.7167	By MS/MS	NaN	NaN	NaN	1	0	Median	NaN	NaN	NaN	1	0	Median	6.1	2407500	743970	1663500	2407500	743970	1663500				162	11136	TRUE
A0A0G2JRQ5;P30711-2;P30711	A0A0G2JRQ5;P30711-2;P30711	2;2;2	2;2;2	2;2;2	Glutathione S-transferase theta-1	GSTT1	3	2	2	2	2	2	2	9.3	9.3	9.3	24.739	226	226;122;240	1	2	0.00049261	1.5843	By MS/MS	1.6837	1.3123	34.588	2	0	Median	1.6837	1.3123	34.588	2	0	Median	9.3	4620900	2454400	2166500	4620900	2454400	2166500				163	9593;12570	True;True
A0A0U1RQQ2;A0A0U1RRB8;A0A2R8YEE8;A0A0G2JSE9;C9JTA6;A0A2R8Y5N5;G5E975;Q12824-2;Q12824	A0A0U1RQQ2;A0A0U1RRB8;A0A2R8YEE8;A0A0G2JSE9;C9JTA6;A0A2R8Y5N5;G5E975;Q12824-2;Q12824	1;1;1;1;1;1;1;1;1	1;1;1;1;1;1;1;1;1	1;1;1;1;1;1;1;1;1	SWI/SNF-related matrix-associated actin-dependent regulator of chromatin subfamily B member 1	SMARCB1	9	1	1	1	1	1	1	16	16	16	9.094	81	81;90;216;227;248;271;394;376;385	1	1	0	3.9055	By MS/MS	NaN	NaN	NaN	1	1	Median	NaN	NaN	NaN	1	1	Median	16	7937400	1838200	6099100	7937400	1838200	6099100				164	1677	TRUE
A0A0J9YWL0;Q9Y4K1;Q96QW7;A0A494C1M5;Q9Y4K1-2	A0A0J9YWL0;Q9Y4K1	11;11;2;2;2	11;11;2;2;2	11;11;2;2;2	Absent in melanoma 1 protein	AIM1	5	11	11	11	11	11	11	8.2	8.2	8.2	231.71	2131	2131;1723;316;587;542	1	11	0	34.259	By MS/MS	1.68	1.2287	25.382	10	3	Leave out requantified	1.68	1.2287	25.382	10	3	Leave out requantified	8.2	54097000	23870000	30226000	54097000	23870000	30226000				165	84;118;6109;10047;10294;10712;10807;11840;13265;13307;13364	True;True;True;True;True;True;True;True;True;True;True
A0A6Q8PFE3;C9J084;A0A6Q8PFS5;A0A6Q8PHG3;A0A6Q8PHE9;A0A6Q8PHR6;A0A6Q8PFM2;A0A6Q8PG79;A0A6Q8PF82;A0A6Q8PGR7;A0A6Q8PHP4;A0A0J9YX34;A0A6Q8PFI4;A0A6Q8PH06;A0A6Q8PFV0;A0A6Q8PGL5;A0A6Q8PGE9;A0A6Q8PG16;A0A6Q8PFB0;A0A6Q8PF63;A0A6Q8PGG4;A0A6Q8PF74;A0A6Q8PEY7;A0A6Q8PFL9;A0A6Q8PFX3;A0A6Q8PF18;A0A6Q8PHG4;Q9C040;Q9C040-2	A0A6Q8PFE3;C9J084;A0A6Q8PFS5;A0A6Q8PHG3;A0A6Q8PHE9;A0A6Q8PHR6;A0A6Q8PFM2;A0A6Q8PG79;A0A6Q8PF82;A0A6Q8PGR7;A0A6Q8PHP4;A0A0J9YX34;A0A6Q8PFI4;A0A6Q8PH06;A0A6Q8PFV0;A0A6Q8PGL5;A0A6Q8PGE9;A0A6Q8PG16;A0A6Q8PFB0;A0A6Q8PF63;A0A6Q8PGG4;A0A6Q8PF74;A0A6Q8PEY7;A0A6Q8PFL9;A0A6Q8PFX3;A0A6Q8PF18;A0A6Q8PHG4;Q9C040;Q9C040-2	6;6;6;6;6;6;6;6;6;6;6;6;6;6;6;6;6;6;6;6;6;6;6;6;6;6;6;6;6	6;6;6;6;6;6;6;6;6;6;6;6;6;6;6;6;6;6;6;6;6;6;6;6;6;6;6;6;6	6;6;6;6;6;6;6;6;6;6;6;6;6;6;6;6;6;6;6;6;6;6;6;6;6;6;6;6;6	Tripartite motif-containing protein 2	TRIM2	29	6	6	6	6	6	6	18.5	18.5	18.5	59.179	547	547;595;618;633;636;643;647;650;651;655;658;681;699;718;725;742;743;748;761;762;765;766;775;787;797;898;902;744;771	1	6	0	23.069	By MS/MS	1.4326	1.0502	15.857	5	2	Leave out requantified	1.4326	1.0502	15.857	5	2	Leave out requantified	18.5	49691000	16143000	33548000	49691000	16143000	33548000				166	3218;7560;8666;9650;10014;10452	True;True;True;True;True;True
F5H4Y5;E9PQK4;E9PSH0;F5H0D8;E9PKU1;V9GYD9;Q5VZZ6;G5EA30;A0A0J9YX66;A0A1B0GU44;E9PC62;A0A1B0GUN8;A0A0J9YXJ0;Q92879-5;Q92879-2;Q92879-3;Q92879-6;Q92879;O95319-5;O95319-2;O95319;O95319-4;Q92879-4;O95319-3	F5H4Y5;E9PQK4;E9PSH0;F5H0D8;E9PKU1;V9GYD9;Q5VZZ6;G5EA30;A0A0J9YX66;A0A1B0GU44;E9PC62;A0A1B0GUN8;A0A0J9YXJ0;Q92879-5;Q92879-2;Q92879-3;Q92879-6;Q92879;O95319-5;O95319-2;O95319;O95319-4;Q92879-4;O95319-3	1;1;1;1;1;1;1;1;1;1;1;1;1;1;1;1;1;1;1;1;1;1;1;1	1;1;1;1;1;1;1;1;1;1;1;1;1;1;1;1;1;1;1;1;1;1;1;1	1;1;1;1;1;1;1;1;1;1;1;1;1;1;1;1;1;1;1;1;1;1;1;1	CUGBP Elav-like family member 1;CUGBP Elav-like family member 2	CELF1;CELF2	24	1	1	1	1	1	1	12.8	12.8	12.8	8.95	78	78;87;95;103;114;440;502;514;514;520;521;526;533;468;482;483;485;486;488;490;508;509;512;521	1	1	0	1.9796	By MS/MS	NaN	NaN	NaN	1	0	Median	NaN	NaN	NaN	1	0	Median	12.8	2935700	1214600	1721100	2935700	1214600	1721100				167	4114	TRUE
A0A0J9YXF2;Q15165-3;Q15165-1;Q15165;A0A2Q2SAK4;A0A0J9YXM1;G3XAK4	A0A0J9YXF2;Q15165-3;Q15165-1;Q15165;A0A2Q2SAK4;A0A0J9YXM1;G3XAK4	2;2;2;2;1;1;1	2;2;2;2;1;1;1	2;2;2;2;1;1;1	Serum paraoxonase/arylesterase 2	PON2	7	2	2	2	2	2	2	8	8	8	41.527	375	375;342;354;354;50;84;219	1	2	0.0014382	1.4132	By MS/MS	2.2128	1.7496	4.0433	2	1	Median	2.2128	1.7496	4.0433	2	1	Median	8	4708100	1271800	3436300	4708100	1271800	3436300				168	3388;7089	True;True
A0A0J9YXN7;Q96Q06;Q96Q06-2	A0A0J9YXN7;Q96Q06;Q96Q06-2	4;4;4	4;4;4	4;4;4	Perilipin-4	PLIN4	3	4	4	4	4	4	4	6.4	6.4	6.4	136.02	1372	1372;1357;1423	1	5	0	4.5625	By MS/MS	0.9712	0.72493	11.241	2	0	Median	0.9712	0.72493	11.241	2	0	Median	6.4	13174000	5734600	7439000	13174000	5734600	7439000				169	4105;4106;5020;5053	True;True;True;True
A0A286YF23;A0A0J9YY01;A0A2R8YFM0;Q96JP2	A0A286YF23;A0A0J9YY01;A0A2R8YFM0;Q96JP2	1;1;1;1	1;1;1;1	1;1;1;1	Unconventional myosin-XVB	MYO15B	4	1	1	1	1	1	1	1.1	1.1	1.1	175.85	1600	1600;3064;3112;1530	1	1	0.00051308	1.8128	By MS/MS	NaN	NaN	NaN	1	1	Median	NaN	NaN	NaN	1	1	Median	1.1	2977200	969670	2007500	2977200	969670	2007500				170	1351	TRUE
A0A0R4J2E8;A8MXP9;P43243;D6REM6;D6R991;B3KM87;P43243-2;H0Y8T4;D6RCM3;D6REK4;D6R8Z5;D6RB45;A0A1B0GX04;D6R9F3;D6RBS2;D6RAM9;D6RAY2;D6RBI2;D6RE02;D6RIA2;D6RBK5	A0A0R4J2E8;A8MXP9;P43243;D6REM6;D6R991	18;18;18;15;14;6;6;5;4;4;4;3;3;3;3;2;2;2;2;2;1	18;18;18;15;14;6;6;5;4;4;4;3;3;3;3;2;2;2;2;2;1	18;18;18;15;14;6;6;5;4;4;4;3;3;3;3;2;2;2;2;2;1	Matrin-3	MATR3	21	18	18	18	18	18	18	31.9	31.9	31.9	94.622	847	847;895;847;794;433;509;559;334;99;100;107;47;77;78;87;81;86;109;124;172;121	1	24	0	196.53	By MS/MS	1.4355	1.0146	62.884	23	3	Leave out requantified	1.4355	1.0146	62.884	23	3	Leave out requantified	31.9	540790000	223580000	317210000	540790000	223580000	317210000				171	2343;2462;2486;4071;4128;4789;4829;5692;6148;6668;6865;6909;8935;9944;10288;10859;12776;13305	True;True;True;True;True;True;True;True;True;True;True;True;True;True;True;True;True;True
A0A0U1RQF0;P49327;A0A0U1RRG3;A0A1B0GTR5;J3KTF0	A0A0U1RQF0;P49327	67;67;5;1;1	67;67;5;1;1	67;67;5;1;1	Fatty acid synthase;[Acyl-carrier-protein] S-acetyltransferase;[Acyl-carrier-protein] S-malonyltransferase;3-oxoacyl-[acyl-carrier-protein] synthase;3-oxoacyl-[acyl-carrier-protein] reductase;3-hydroxyacyl-[acyl-carrier-protein] dehydratase;Enoyl-[acyl-carrier-protein] reductase;Oleoyl-[acyl-carrier-protein] hydrolase	FASN	5	67	67	67	67	67	67	36.7	36.7	36.7	273.2	2509	2509;2511;150;18;78	1	93	0	323.31	By MS/MS	2.2577	1.6957	42.165	84	19	Leave out requantified	2.2577	1.6957	42.165	84	19	Leave out requantified	36.7	1591500000	501140000	1090300000	1591500000	501140000	1090300000				172	131;165;271;304;305;532;537;677;799;879;1904;1952;1968;2157;2402;2422;2519;2528;2529;2641;2687;2781;3513;3518;3821;4153;4388;4496;4738;4757;4774;5035;5076;7050;7051;7151;7198;7583;7599;7705;7761;8132;8442;8443;9071;9177;9270;9534;9924;9932;9935;9973;10203;10659;10719;10720;10774;11586;11589;11629;11819;12676;12989;13358;13420;13434;13604	True;True;True;True;True;True;True;True;True;True;True;True;True;True;True;True;True;True;True;True;True;True;True;True;True;True;True;True;True;True;True;True;True;True;True;True;True;True;True;True;True;True;True;True;True;True;True;True;True;True;True;True;True;True;True;True;True;True;True;True;True;True;True;True;True;True;True
A0A0U1RQH7;H0Y4X3;G3XAC6;Q14498-3;Q14498-2;Q14498;Q5QP23;A0A0U1RQW2;A0A087X122;Q5QP22	A0A0U1RQH7;H0Y4X3;G3XAC6;Q14498-3;Q14498-2;Q14498;Q5QP23	7;7;7;7;7;7;4;2;1;1	7;7;7;7;7;7;4;2;1;1	7;7;7;7;7;7;4;2;1;1	RNA-binding protein 39	RBM39	10	7	7	7	7	7	7	35.9	35.9	35.9	26.698	245	245;336;423;508;524;530;231;163;59;193	1	7	0	84.224	By MS/MS	1.5871	1.143	19.319	7	3	Leave out requantified	1.5871	1.143	19.319	7	3	Leave out requantified	35.9	77664000	33391000	44273000	77664000	33391000	44273000				173	31;2283;4456;10541;11433;11592;12938	True;True;True;True;True;True;True
H7C4X8;E3W994;J3KR49;A0A0U1RQI6;A0A804HJG7;E7ERI8;E7EW49;O75122;O75122-3	H7C4X8;E3W994;J3KR49;A0A0U1RQI6;A0A804HJG7;E7ERI8;E7EW49;O75122;O75122-3	1;1;1;1;1;1;1;1;1	1;1;1;1;1;1;1;1;1	1;1;1;1;1;1;1;1;1	CLIP-associating protein 2	CLASP2	9	1	1	1	1	1	1	8.7	8.7	8.7	20.883	184	184;1273;1293;1304;1506;1513;1514;1294;1515	1	1	0	4.6789	By MS/MS	NaN	NaN	NaN	0	0	Median	NaN	NaN	NaN	0	0	Median	8.7	0	0	0	0	0	0				174	626	TRUE
A0A0U1RQZ9;P51531-2;P51531;A0A0U1RRG6;A0A1W2PS06;F6VDE0	A0A0U1RQZ9;P51531-2;P51531;A0A0U1RRG6;A0A1W2PS06;F6VDE0	2;2;2;1;1;1	1;1;1;1;1;1	1;1;1;1;1;1	Probable global transcription activator SNF2L2	SMARCA2	6	2	1	1	2	1	1	1.7	0.8	0.8	162.37	1428	1428;1572;1590;270;271;1514	1	1	0.0062167	1.0504	By MS/MS	NaN	NaN	NaN	1	0	Median	NaN	NaN	NaN	1	0	Median	1.7	3490300	1225100	2265200	3490300	1225100	2265200				175	2545;7871	True;False
H0Y923;A0A0U1RR22;Q9UNF0-2;Q9UNF0	H0Y923;A0A0U1RR22;Q9UNF0-2;Q9UNF0	1;1;1;1	1;1;1;1	1;1;1;1	Protein kinase C and casein kinase substrate in neurons protein 2	PACSIN2	4	1	1	1	1	1	1	27.1	27.1	27.1	6.2487	59	59;451;445;486	1	1	0	2.938	By MS/MS	NaN	NaN	NaN	1	0	Median	NaN	NaN	NaN	1	0	Median	27.1	4547000	1376000	3171000	4547000	1376000	3171000				176	1109	TRUE
A0A0U1RR32;A0A0U1RRH7;Q99878;Q96KK5;Q9BTM1;Q16777;Q6FI13;P20671;P0C0S8;H0YFX9;Q9BTM1-2	A0A0U1RR32;A0A0U1RRH7;Q99878;Q96KK5;Q9BTM1;Q16777;Q6FI13;P20671;P0C0S8;H0YFX9;Q9BTM1-2	7;7;7;7;7;7;7;7;7;6;6	7;7;7;7;7;7;7;7;7;6;6	2;2;2;2;2;2;2;2;2;2;2	Histone H2A type 1-J;Histone H2A type 1-H;Histone H2A.J;Histone H2A type 2-C;Histone H2A type 2-A;Histone H2A type 1-D;Histone H2A type 1;Histone H2A	HIST1H2AJ;HIST1H2AH;H2AFJ;HIST2H2AC;HIST2H2AA3;HIST1H2AD;HIST1H2AG	11	7	7	2	7	7	2	27.2	27.2	10.7	18.481	169	169;170;128;128;129;129;130;130;130;92;151	1	22	0	88.781	By MS/MS	1.5429	1.1278	48.171	14	10	Leave out requantified	1.5429	1.1278	48.171	14	10	Leave out requantified	27.2	7364300000	3351400000	4013000000	7364300000	3351400000	4013000000				177	670;5338;5340;5341;8525;8526;13236	True;True;True;True;True;True;True
A0A1W2PRZ0;A0A140T937;O78179;A0A140T912;A0A140T930;A0A1W2PRX1;A0A1W2PP77;A0A140T9M5;A0A1W2PR11;Q5QT33;O19617;A0A140T962;A0A140T921;A2AEA2;A0A140T9J9;A0A140T9H5;A0A140T9U8;A0A140T9B3;P10321;A0A140TA21;A0A140TA05;A0A140T951;A0A1W2PNZ7;F6U0H7;A0A140T9D4;A0A140T9T1;A0A140T9L3;A0A140T9E1;A0A140T942;A0A140T9W2;Q5SS57;Q53YP1;A0A140T9U0;A0A140T9M0;P01889	A0A1W2PRZ0;A0A140T937;O78179;A0A140T912;A0A140T930;A0A1W2PRX1;A0A1W2PP77;A0A140T9M5;A0A1W2PR11;Q5QT33;O19617;A0A140T962;A0A140T921;A2AEA2;A0A140T9J9;A0A140T9H5;A0A140T9U8;A0A140T9B3;P10321	3;3;3;3;3;2;2;2;2;2;2;2;2;2;2;2;2;2;2;1;1;1;1;1;1;1;1;1;1;1;1;1;1;1;1	1;1;1;1;1;1;1;1;1;1;1;1;1;1;1;1;1;1;1;1;1;1;1;1;1;1;1;1;1;1;1;1;1;1;1	1;1;1;1;1;1;1;1;1;1;1;1;1;1;1;1;1;1;1;1;1;1;1;1;1;1;1;1;1;1;1;1;1;1;1	HLA class I histocompatibility antigen, Cw-7 alpha chain	HLA-C	35	3	1	1	3	1	1	16	4.3	4.3	36.725	325	325;339;366;372;397;244;244;261;325;366;366;368;368;372;372;372;397;397;366;224;224;241;244;246;246;261;261;261;261;355;362;366;368;372;362	1	1	0.00098328	1.566	By MS/MS	NaN	NaN	NaN	1	1	Median	NaN	NaN	NaN	1	1	Median	16	1296900	539530	757400	1296900	539530	757400				178	2138;3652;11287	False;False;True
A0A140T971;Q5SSV3;Q5SRR8;O95865;H0Y7N1	A0A140T971;Q5SSV3;Q5SRR8;O95865;H0Y7N1	2;2;2;2;1	2;2;2;2;1	2;2;2;2;1	N(G),N(G)-dimethylarginine dimethylaminohydrolase 2	DDAH2	5	2	2	2	2	2	2	15.6	15.6	15.6	23.512	225	225;226;236;285;188	1	2	0	2.4883	By MS/MS	1.1014	0.84409	18.053	2	0	Median	1.1014	0.84409	18.053	2	0	Median	15.6	6604400	2819400	3785000	6604400	2819400	3785000				179	5120;12291	True;True
A0A140T9R1;O75955-2;O75955;A0A140T9W4;A0A140T9X0;A2AB09;A0A140T907;A0A140T905;A0A140T974;A2ABJ5;A0A140T9C3;A0A140T959;A2AB12;A2AB10	A0A140T9R1;O75955-2;O75955;A0A140T9W4;A0A140T9X0;A2AB09	5;5;5;4;3;3;2;1;1;1;1;1;1;1	5;5;5;4;3;3;2;1;1;1;1;1;1;1	5;5;5;4;3;3;2;1;1;1;1;1;1;1	Flotillin-1	FLOT1	14	5	5	5	5	5	5	17.4	17.4	17.4	39.777	357	357;379;427;186;231;238;60;82;90;145;165;182;235;252	1	5	0	5.2265	By MS/MS	1.0633	0.91754	44.006	4	2	Median	1.0633	0.91754	44.006	4	2	Median	17.4	9419100	4134700	5284400	9419100	4134700	5284400				180	1295;6145;8364;13132;13159	True;True;True;True;True
A0A2R8Y4Y0;A0A140T9T7;Q03518	A0A2R8Y4Y0;A0A140T9T7;Q03518	2;2;2	2;2;2	2;2;2	Antigen peptide transporter 1	TAP1	3	2	2	2	2	2	2	16.7	16.7	16.7	28.35	263	263;808;808	1	2	0	6.4748	By MS/MS	1.0304	0.82281	64.75	2	1	Median	1.0304	0.82281	64.75	2	1	Median	16.7	6261000	2635300	3625800	6261000	2635300	3625800				181	9674;10302	True;True
A0A1B0GV75;A0A1B0GTB8;A0A1B0GWC0;A0A1B0GVF3;P23786;A0A1B0GTL9;A0A1B0GUB8;A0A1B0GUD9;A0A1B0GTM0	A0A1B0GV75;A0A1B0GTB8;A0A1B0GWC0;A0A1B0GVF3;P23786;A0A1B0GTL9;A0A1B0GUB8;A0A1B0GUD9;A0A1B0GTM0	2;2;2;2;2;1;1;1;1	2;2;2;2;2;1;1;1;1	2;2;2;2;2;1;1;1;1	Carnitine O-palmitoyltransferase 2, mitochondrial	CPT2	9	2	2	2	2	2	2	4.2	4.2	4.2	67.171	598	598;635;647;670;658;54;72;81;223	1	2	0.00050531	1.7349	By MS/MS	NaN	NaN	NaN	1	1	Median	NaN	NaN	NaN	1	1	Median	4.2	5506700	1535100	3971600	5506700	1535100	3971600				182	10515;11876	True;True
F5GZ78;A0A1B0GU60;A0A1B0GTU4;P49023-2;P49023;P49023-3;F5H836;A0A1B0GV30;P49023-4	F5GZ78;A0A1B0GU60;A0A1B0GTU4;P49023-2;P49023;P49023-3;F5H836	3;3;3;3;3;3;2;1;1	3;3;3;3;3;3;2;1;1	3;3;3;3;3;3;2;1;1	Paxillin	PXN	9	3	3	3	3	3	3	8.1	8.1	8.1	64.232	589	589;706;1081;557;591;605;176;207;424	1	6	0	27.293	By MS/MS	3.0315	2.2227	96.238	3	3	Median	3.0315	2.2227	96.238	3	3	Median	8.1	19102000	6406200	12696000	19102000	6406200	12696000				183	3079;3664;12095	True;True;True
H0Y488;A0A1B0GTU5;O14497-3;O14497;O14497-2	H0Y488;A0A1B0GTU5;O14497-3;O14497;O14497-2	2;2;2;2;1	2;2;2;2;1	2;2;2;2;1	AT-rich interactive domain-containing protein 1A	ARID1A	5	2	2	2	2	2	2	1.5	1.5	1.5	205.83	1901	1901;1903;1902;2285;2068	1	2	0	3.572	By MS/MS	NaN	NaN	NaN	1	0	Median	NaN	NaN	NaN	1	0	Median	1.5	1254700	464670	790030	1254700	464670	790030				184	9631;13100	True;True
A0A3B3IT83;A0A3B3IS03;A0A3B3IRV6;A0A3B3ISF1;A0A3B3IU51;A0A3B3ISZ5;A0A3B3IRI3;A0A3B3ITE1;A0A1B0GTW1;A0A2R8YDH4;Q9UDY2-5;Q9UDY2-4;Q9UDY2-2;Q9UDY2-6;Q9UDY2-3;Q9UDY2;Q9UDY2-7	A0A3B3IT83;A0A3B3IS03;A0A3B3IRV6;A0A3B3ISF1;A0A3B3IU51;A0A3B3ISZ5;A0A3B3IRI3;A0A3B3ITE1;A0A1B0GTW1;A0A2R8YDH4;Q9UDY2-5;Q9UDY2-4;Q9UDY2-2;Q9UDY2-6;Q9UDY2-3;Q9UDY2;Q9UDY2-7	4;4;4;4;4;4;4;4;4;4;4;4;4;4;4;4;4	4;4;4;4;4;4;4;4;4;4;4;4;4;4;4;4;4	4;4;4;4;4;4;4;4;4;4;4;4;4;4;4;4;4	Tight junction protein ZO-2	TJP2	17	4	4	4	4	4	4	10.5	10.5	10.5	69.956	621	621;652;851;989;1047;1099;1128;1191;1249;1319;993;1020;1043;1157;1167;1190;1221	1	5	0	6.7614	By MS/MS	0.84433	0.64781	76.04	4	2	Median	0.84433	0.64781	76.04	4	2	Median	10.5	23627000	14773000	8853700	23627000	14773000	8853700				185	497;6830;11107;11546	True;True;True;True
H7C469;F8W787;A0A1B0GW44;A0A1B0GV23;A0A1B0GVD5;A0A1B0GWE8;C9JH19;A0A1B0GU92;A0A1B0GU03;P07339;A0A1B0GVP3;F8WD96;A0A1B0GVF1	H7C469;F8W787;A0A1B0GW44;A0A1B0GV23;A0A1B0GVD5;A0A1B0GWE8;C9JH19;A0A1B0GU92;A0A1B0GU03;P07339;A0A1B0GVP3	5;5;5;5;5;5;5;5;5;5;3;2;1	5;5;5;5;5;5;5;5;5;5;3;2;1	5;5;5;5;5;5;5;5;5;5;3;2;1	Cathepsin D;Cathepsin D light chain;Cathepsin D heavy chain	CTSD	13	5	5	5	5	5	5	19.3	19.3	19.3	35.785	336	336;377;405;406;409;410;451;557;582;412;405;276;73	1	6	0	25.903	By MS/MS	2.1531	1.6119	17.408	6	1	Leave out requantified	2.1531	1.6119	17.408	6	1	Leave out requantified	19.3	69334000	22935000	46399000	69334000	22935000	46399000				186	779;3526;6114;7779;13201	True;True;True;True;True
A0A1B0GU86;C9JMV9;Q03154-3;Q03154-4;Q03154;A0A1B0GW23;Q03154-2;F8WC59;C9JYZ0;A0A1B0GVA5;A0A1B0GV31	A0A1B0GU86;C9JMV9;Q03154-3;Q03154-4;Q03154;A0A1B0GW23;Q03154-2	3;3;3;3;3;2;2;1;1;1;1	3;3;3;3;3;2;2;1;1;1;1	3;3;3;3;3;2;2;1;1;1;1	Aminoacylase-1	ABHD14A-ACY1;ACY1	11	3	3	3	3	3	3	13.9	13.9	13.9	42.179	373	373;509;343;373;408;586;336;201;228;264;275	1	4	0	13.804	By MS/MS	1.6613	1.2293	48.289	4	1	Median	1.6613	1.2293	48.289	4	1	Median	13.9	40083000	15839000	24244000	40083000	15839000	24244000				187	618;1631;7469	True;True;True
A0A1B0GVP4;A0A6Q8PFB4;A8MVM7	A0A1B0GVP4;A0A6Q8PFB4;A8MVM7	2;1;1	2;1;1	2;1;1	Putative uncharacterized protein ENSP00000382790		3	2	2	2	2	2	2	1.4	1.4	1.4	211.48	1871	1871;384;634	1	2	0.00098184	1.5614	By MS/MS	NaN	NaN	NaN	1	0	Median	NaN	NaN	NaN	1	0	Median	1.4	40650000	17109000	23541000	40650000	17109000	23541000				188	5495;10513	True;True
A0A1B0GVS3;R4GMT0;P61163	A0A1B0GVS3;R4GMT0;P61163	2;2;2	1;1;1	1;1;1	Alpha-centractin	ACTR1A	3	2	1	1	2	1	1	14.5	10	10	24.956	221	221;332;376	1	2	0	4.9297	By MS/MS	0.71698	0.51363	63.795	2	0	Median	0.71698	0.51363	63.795	2	0	Median	14.5	22472000	10809000	11662000	22472000	10809000	11662000				189	617;8156	False;True
B4DDN1;A0A1B0GVU9;P47897-2;P47897;A0A0U1RR66;C9J165;A0A0U1RR79;A0A0U1RRC8;A0A0U1RQJ6;A0A0U1RQX5;A0A0U1RRI9;A0A0U1RQE9;A0A0U1RQL2;H7C0R3;A0A0U1RQT0	B4DDN1;A0A1B0GVU9;P47897-2;P47897;A0A0U1RR66;C9J165	5;5;5;5;3;3;1;1;1;1;1;1;1;1;1	5;5;5;5;3;3;1;1;1;1;1;1;1;1;1	4;4;4;4;2;2;1;1;0;1;0;0;0;1;0	Glutamine--tRNA ligase	QARS	15	5	5	4	5	5	4	10.2	10.2	7.9	71.738	630	630;736;764;775;173;339;75;91;96;134;182;187;191;253;342	1	5	0	6.0871	By MS/MS	1.6487	1.225	21.476	5	2	Leave out requantified	1.6487	1.225	21.476	5	2	Leave out requantified	10.2	29452000	10074000	19377000	29452000	10074000	19377000				190	800;4282;7188;8566;9274	True;True;True;True;True
K7ENS6;A0A7P0Z498;K7ERN1;A0A6Q8PG51;A0A6Q8PHJ5;A0A6Q8PGP5;A0A6Q8PFI7;A0A1B0GVY1;Q96PU5-9;Q96PU5-4;Q96PU5-3;Q96PU5-2;Q96PU5-6;Q96PU5-5;Q96PU5-7;Q96PU5	K7ENS6;A0A7P0Z498;K7ERN1;A0A6Q8PG51;A0A6Q8PHJ5;A0A6Q8PGP5;A0A6Q8PFI7;A0A1B0GVY1;Q96PU5-9;Q96PU5-4;Q96PU5-3;Q96PU5-2;Q96PU5-6;Q96PU5-5;Q96PU5-7;Q96PU5	1;1;1;1;1;1;1;1;1;1;1;1;1;1;1;1	1;1;1;1;1;1;1;1;1;1;1;1;1;1;1;1	1;1;1;1;1;1;1;1;1;1;1;1;1;1;1;1	E3 ubiquitin-protein ligase NEDD4-like	NEDD4L	16	1	1	1	1	1	1	6	6	6	17.622	150	150;618;639;863;930;942;948;1254;834;854;871;911;947;955;967;975	1	1	0.0027688	1.2324	By MS/MS	NaN	NaN	NaN	1	0	Median	NaN	NaN	NaN	1	0	Median	6	2696700	1062600	1634100	2696700	1062600	1634100				191	12349	TRUE
A0A494BZY8;A0A1B0GVZ4;A0A494C0Q8;A0A494C085;P06132	A0A494BZY8;A0A1B0GVZ4;A0A494C0Q8;A0A494C085;P06132	2;2;2;2;2	2;2;2;2;2	2;2;2;2;2	Uroporphyrinogen decarboxylase	UROD	5	2	2	2	2	2	2	18.2	18.2	18.2	31.778	286	286;321;332;346;367	1	2	0	2.1082	By MS/MS	1.7223	1.3361	24.161	2	0	Median	1.7223	1.3361	24.161	2	0	Median	18.2	7538300	3163500	4374800	7538300	3163500	4374800				192	12286;13613	True;True
A0A1C7CYX9;Q16555;Q16555-2;E5RFU4;E9PD68;Q14195;Q14194;Q14195-2;Q14194-2;H0YBT4;D6RF19	A0A1C7CYX9;Q16555;Q16555-2	22;22;21;4;3;3;3;3;3;2;1	22;22;21;4;3;3;3;3;3;2;1	22;22;21;4;3;3;3;3;3;2;1	Dihydropyrimidinase-related protein 2	DPYSL2	11	22	22	22	22	22	22	52.9	52.9	52.9	73.502	677	677;572;536;170;570;570;572;684;686;209;92	1	28	0	228.5	By MS/MS	1.3857	0.98164	54.406	26	5	Leave out requantified	1.3857	0.98164	54.406	26	5	Leave out requantified	52.9	483910000	205230000	278680000	483910000	205230000	278680000				193	25;833;1169;1626;2205;3834;4743;5057;5523;5823;6173;6208;6212;6519;6624;8077;8423;8710;9299;10942;12071;12289	True;True;True;True;True;True;True;True;True;True;True;True;True;True;True;True;True;True;True;True;True;True
A0A1P0AYU5;Q9BWM7;S4R3N9	A0A1P0AYU5;Q9BWM7;S4R3N9	2;2;1	1;1;1	1;1;1	Sideroflexin-3	SFXN3	3	2	1	1	2	1	1	9.8	4	4	35.978	325	325;321;177	1	1	0.010004	0.79326	By MS/MS	NaN	NaN	NaN	1	1	Median	NaN	NaN	NaN	1	1	Median	9.8	3239700	641660	2598100	3239700	641660	2598100				194	3968;8720	False;True
H7C2Y2;A0A1W2PQ29;A0A1W2PPI8;A0A1W2PRH2;A0A1W2PQ52;A0A1W2PQN1;A0A1W2PP13;A0A1W2PPQ7;A0A1W2PRZ8;A0A1W2PR92;A0A1W2PP53;A0A1W2PP57;A0A1W2PPC3;A0A1W2PPS0;A0A1W2PPR6;A0A1W2PNP0;Q969N2-3;Q969N2-2;Q969N2-4;Q969N2-6;Q969N2-5;Q969N2	H7C2Y2;A0A1W2PQ29;A0A1W2PPI8;A0A1W2PRH2;A0A1W2PQ52;A0A1W2PQN1;A0A1W2PP13;A0A1W2PPQ7;A0A1W2PRZ8;A0A1W2PR92;A0A1W2PP53;A0A1W2PP57;A0A1W2PPC3;A0A1W2PPS0;A0A1W2PPR6;A0A1W2PNP0;Q969N2-3;Q969N2-2;Q969N2-4;Q969N2-6;Q969N2-5;Q969N2	1;1;1;1;1;1;1;1;1;1;1;1;1;1;1;1;1;1;1;1;1;1	1;1;1;1;1;1;1;1;1;1;1;1;1;1;1;1;1;1;1;1;1;1	1;1;1;1;1;1;1;1;1;1;1;1;1;1;1;1;1;1;1;1;1;1	GPI transamidase component PIG-T	PIGT	22	1	1	1	1	1	1	4.7	4.7	4.7	31.34	275	275;300;314;316;318;329;354;393;429;432;441;495;499;505;532;580;367;384;476;511;522;578	1	1	0	1.9572	By MS/MS	NaN	NaN	NaN	1	0	Median	NaN	NaN	NaN	1	0	Median	4.7	2865800	1400100	1465700	2865800	1400100	1465700				195	11872	TRUE
A0A1W2PNV4;F8WFD3;E9PF58;Q92747	A0A1W2PNV4	3;1;1;1	1;1;1;1	1;1;1;1			4	3	1	1	3	1	1	7.6	2.5	2.5	75.872	684	684;53;279;370	1	1	0	3.7655	By MS/MS	NaN	NaN	NaN	0	0	Median	NaN	NaN	NaN	0	0	Median	7.6	0	0	0	0	0	0				196	1419;10639;11985	False;True;False
A0A494C0T4;A0A1W2PNW1;H0YJH6;P42226-2;P42226-3;P42226	A0A494C0T4;A0A1W2PNW1;H0YJH6;P42226-2;P42226-3;P42226	1;1;1;1;1;1	1;1;1;1;1;1	1;1;1;1;1;1	Signal transducer and activator of transcription 6	STAT6	6	1	1	1	1	1	1	3.5	3.5	3.5	80.305	720	720;797;865;673;737;847	1	1	0	2.4772	By MS/MS	NaN	NaN	NaN	1	0	Median	NaN	NaN	NaN	1	0	Median	3.5	2526900	883690	1643200	2526900	883690	1643200				197	1814	TRUE
A0A1W2PNX8;Q9H3U1-2;Q9H3U1	A0A1W2PNX8;Q9H3U1-2;Q9H3U1	1;1;1	1;1;1	1;1;1	Protein unc-45 homolog A	UNC45A	3	1	1	1	1	1	1	1.5	1.5	1.5	118.39	1084	1084;929;944	1	1	0	5.3255	By MS/MS	NaN	NaN	NaN	1	0	Median	NaN	NaN	NaN	1	0	Median	1.5	2191500	1104200	1087300	2191500	1104200	1087300				198	985	TRUE
A0A1W2PP79;A0A7I2YQA0;H0YDT6;O00303;A0A7I2V4S2	A0A1W2PP79;A0A7I2YQA0;H0YDT6;O00303;A0A7I2V4S2	3;3;3;3;2	3;3;3;3;2	3;3;3;3;2	Eukaryotic translation initiation factor 3 subunit F	EIF3F	5	3	3	3	3	3	3	15.7	15.7	15.7	16.804	172	172;218;359;357;124	1	3	0	14.27	By MS/MS	1.6678	1.1813	79.801	3	2	Median	1.6678	1.1813	79.801	3	2	Median	15.7	11062000	4804700	6256900	11062000	4804700	6256900				199	7203;7204;12772	True;True;True
A0A1W2PPE5;A0A1W2PQB6;A0A1W2PS92;Q5SZR1;Q9BYD2	A0A1W2PPE5;A0A1W2PQB6;A0A1W2PS92;Q5SZR1;Q9BYD2	2;2;2;2;2	2;2;2;2;2	2;2;2;2;2	39S ribosomal protein L9, mitochondrial	MRPL9	5	2	2	2	2	2	2	18.4	18.4	18.4	9.6851	87	87;130;153;233;267	1	2	0	5.458	By MS/MS	NaN	NaN	NaN	1	0	Median	NaN	NaN	NaN	1	0	Median	18.4	2128700	747900	1380800	2128700	747900	1380800				200	7476;7477	True;True
A0A1W2PQF8;A0A1W2PQT3;A0A1W2PPH1;A0A1W2PQY8;P23368-2;P23368;A0A1W2PQ37;A0A1W2PQH3;A0A1W2PR68;A0A1W2PRH1;A0A1W2PRS2;A0A1W2PRY9;A0A1W2PQH4;Q6TCH8;Q16798-2	A0A1W2PQF8;A0A1W2PQT3;A0A1W2PPH1;A0A1W2PQY8;P23368-2;P23368;A0A1W2PQ37;A0A1W2PQH3;A0A1W2PR68	9;9;9;9;9;9;8;8;6;1;1;1;1;1;1	9;9;9;9;9;9;8;8;6;1;1;1;1;1;1	8;8;8;8;8;8;7;7;6;1;1;1;1;0;0	NAD-dependent malic enzyme, mitochondrial	ME2	15	9	9	8	9	9	8	37.3	37.3	35.4	53.662	480	480;536;546;565;479;584;443;547;530;83;132;133;133;259;342	1	9	0	23.042	By MS/MS	2.8353	2.0866	33.145	7	1	Leave out requantified	2.8353	2.0866	33.145	7	1	Leave out requantified	37.3	67816000	18773000	49043000	67816000	18773000	49043000				201	1121;1714;1868;1875;4747;5575;5852;8938;10514	True;True;True;True;True;True;True;True;True
A0A1W2PPS1;Q00839-2;A0A1W2PP35	A0A1W2PPS1;Q00839-2;A0A1W2PP35	26;26;24	1;1;1	1;1;1	Heterogeneous nuclear ribonucleoprotein U	HNRNPU	3	26	1	1	26	1	1	35.2	1.9	1.9	88.317	804	804;806;728	1	1	1	-2	By MS/MS	NaN	NaN	NaN	1	0	Median	NaN	NaN	NaN	1	0	Median	35.2	14370000	3370500	11000000	14370000	3370500	11000000	+			202	1710;1711;1712;3046;3047;3399;3660;4782;4783;5187;5188;5221;6322;6605;7422;7615;8068;8243;8576;8603;9259;9478;9901;10990;11056;13745	False;False;False;False;False;False;False;False;False;False;False;False;False;False;False;False;False;False;False;False;True;False;False;False;False;False
A0A1W2PRF6;A0A1W2PPX5;A0A1W2PPU6;A0A1W2PQR6;A0A1W2PQB7;A0A1W2PS43;A0A1W2PRS1;Q14108-2;Q14108	A0A1W2PRF6;A0A1W2PPX5;A0A1W2PPU6;A0A1W2PQR6;A0A1W2PQB7;A0A1W2PS43;A0A1W2PRS1;Q14108-2;Q14108	2;2;2;2;2;2;2;2;2	2;2;2;2;2;2;2;2;2	2;2;2;2;2;2;2;2;2	Lysosome membrane protein 2	SCARB2	9	2	2	2	2	2	2	9.4	9.4	9.4	36.288	320	320;432;438;449;470;475;519;335;478	1	2	0	3.5814	By MS/MS	2.4384	1.8334	20.537	2	1	Median	2.4384	1.8334	20.537	2	1	Median	9.4	7643100	2284100	5359100	7643100	2284100	5359100				203	6541;8596	True;True
A0A1W2PPZ5;P23193;A0A1W2PRL9;P23193-2;B7Z4S1;E5RJ93;E5RIS7;A0A0A0MT58;Q15560-2;Q15560;E5RK46;A0A1W2PS15;E5RFI1;A0A1W2PPV7;Q5JRI7	A0A1W2PPZ5;P23193;A0A1W2PRL9;P23193-2;B7Z4S1	5;5;4;4;3;2;2;2;2;2;1;1;1;1;1	5;5;4;4;3;2;2;2;2;2;1;1;1;1;1	5;5;4;4;3;2;2;2;2;2;1;1;1;1;1	Transcription elongation factor A protein 1	TCEA1	15	5	5	5	5	5	5	19.3	19.3	19.3	33.935	301	301;301;280;280;117;90;111;270;272;299;45;45;47;47;246	1	5	0	6.099	By MS/MS	0.72233	0.55316	29.569	4	0	Leave out requantified	0.72233	0.55316	29.569	4	0	Leave out requantified	19.3	20921000	11735000	9185800	20921000	11735000	9185800				204	2531;6663;8463;8519;11590	True;True;True;True;True
H0YLQ3;A0A1W2PQ15;H0YM23;O75179-3;O75179-4;O75179-7;O75179-2;O75179	H0YLQ3;A0A1W2PQ15;H0YM23;O75179-3;O75179-4;O75179-7;O75179-2;O75179	1;1;1;1;1;1;1;1	1;1;1;1;1;1;1;1	1;1;1;1;1;1;1;1	Ankyrin repeat domain-containing protein 17	ANKRD17	8	1	1	1	1	1	1	1.6	1.6	1.6	91.926	862	862;1123;2487;1187;2010;2490;2602;2603	1	1	1	-2	By MS/MS	NaN	NaN	NaN	1	1	Median	NaN	NaN	NaN	1	1	Median	1.6	45586000	44606000	980300	45586000	44606000	980300	+			205	5590	TRUE
A0A1W2PQK0;O43819	A0A1W2PQK0;O43819	2;2	2;2	2;2	Protein SCO2 homolog, mitochondrial	SCO2	2	2	2	2	2	2	2	19.6	19.6	19.6	18.627	168	168;266	1	2	0.00049505	1.6116	By MS/MS	NaN	NaN	NaN	1	0	Median	NaN	NaN	NaN	1	0	Median	19.6	4994700	1449800	3544900	4994700	1449800	3544900				206	9048;9251	True;True
A0A1W2PQV2;H3BUH9;P23434	A0A1W2PQV2;H3BUH9;P23434	2;2;2	2;2;2	2;2;2	Glycine cleavage system H protein, mitochondrial	GCSH	3	2	2	2	2	2	2	30	30	30	10.999	100	100;118;173	1	2	0	19.613	By MS/MS	1.0275	0.74112	32.95	2	1	Median	1.0275	0.74112	32.95	2	1	Median	30	16534000	9097900	7436500	16534000	9097900	7436500				207	8408;10110	True;True
A0A1W2PS52;P04080	A0A1W2PS52;P04080	1;1	1;1	1;1	Cystatin-B	CSTB	2	1	1	1	1	1	1	28.9	28.9	28.9	9.0182	83	83;98	1	1	0	4.0522	By MS/MS	NaN	NaN	NaN	0	0	Median	NaN	NaN	NaN	0	0	Median	28.9	0	0	0	0	0	0				208	8301	TRUE
A0A1X7SBZ2;A0A5H1ZRQ2;Q92841;Q92841-1;Q92841-3;Q92841-2;A0A0U1RQJ0	A0A1X7SBZ2;A0A5H1ZRQ2;Q92841;Q92841-1;Q92841-3;Q92841-2	26;26;26;24;24;22;2	26;26;26;24;24;22;2	19;19;19;17;17;16;1	Probable ATP-dependent RNA helicase DDX17	DDX17	7	26	26	19	26	26	19	41.6	41.6	36.8	80.253	729	729;731;729;650;652;652;56	1	30	0	308.12	By MS/MS	1.59	1.1203	45.716	29	3	Leave out requantified	1.59	1.1203	45.716	29	3	Leave out requantified	41.6	496510000	199830000	296680000	496510000	199830000	296680000				209	1201;1205;1955;3072;3108;3283;3955;4603;4605;4988;5081;6752;7218;7348;7869;8266;8267;8594;10348;10371;11044;11092;11145;12165;12910;13404	True;True;True;True;True;True;True;True;True;True;True;True;True;True;True;True;True;True;True;True;True;True;True;True;True;True
A0A286YF22;A0A2C9F2M7;O43175;A0A286YFA2;A0A286YFL2;A0A286YFM8;A0A286YFC8;A0A286YFB2;A0A286YER3;A0A286YF34;A0A286YF78;A0A286YFF3;A0A286YFK5;A0A286YFE1	A0A286YF22;A0A2C9F2M7;O43175;A0A286YFA2;A0A286YFL2;A0A286YFM8;A0A286YFC8;A0A286YFB2	27;27;27;23;22;18;14;14;13;10;9;7;7;4	27;27;27;23;22;18;14;14;13;10;9;7;7;4	27;27;27;23;22;18;14;14;13;10;9;7;7;4	D-3-phosphoglycerate dehydrogenase	PHGDH	14	27	27	27	27	27	27	50.8	50.8	50.8	55.938	526	526;532;533;445;429;239;123;165;97;72;276;63;145;89	1	36	0	212.95	By MS/MS	1.3599	0.99197	32.735	35	3	Leave out requantified	1.3599	0.99197	32.735	35	3	Leave out requantified	50.8	947540000	402720000	544820000	947540000	402720000	544820000				210	525;703;704;1057;1099;1828;2337;2742;3785;4369;5021;5884;6417;6495;6733;6734;8480;9052;9312;9313;9503;10075;10076;11803;12949;12950;13211	True;True;True;True;True;True;True;True;True;True;True;True;True;True;True;True;True;True;True;True;True;True;True;True;True;True;True
A0A286YFD6;P31350;P31350-2	A0A286YFD6;P31350;P31350-2	1;1;1	1;1;1	1;1;1	Ribonucleoside-diphosphate reductase subunit M2	RRM2	3	1	1	1	1	1	1	4.8	4.8	4.8	42.906	374	374;389;449	1	1	0.00050025	1.6955	By MS/MS	NaN	NaN	NaN	1	1	Median	NaN	NaN	NaN	1	1	Median	4.8	4463900	1119900	3344000	4463900	1119900	3344000				211	4710	TRUE
A0A2C9F2P4;A0A286YFF7;P50897;E9PSE5;E9PIA8;Q5T0S4;A0A286YFE3;A0A286YFL8;P50897-2	A0A2C9F2P4;A0A286YFF7;P50897;E9PSE5;E9PIA8;Q5T0S4;A0A286YFE3;A0A286YFL8;P50897-2	2;2;2;1;1;1;1;1;1	2;2;2;1;1;1;1;1;1	2;2;2;1;1;1;1;1;1	Palmitoyl-protein thioesterase 1	PPT1	9	2	2	2	2	2	2	12.8	12.8	12.8	34.136	305	305;335;306;87;208;282;301;323;203	1	2	0	13.44	By MS/MS	1.8541	1.423	10.663	2	2	Median	1.8541	1.423	10.663	2	2	Median	12.8	8315300	2694700	5620600	8315300	2694700	5620600				212	1906;3343	True;True
H7C3F5;A0A2H2FJL5;B7Z6J7;O75175;A0A2R8Y691;A0A2R8Y4W0;H0Y5X7;A0A0G2JNJ7;H7C148	H7C3F5;A0A2H2FJL5;B7Z6J7;O75175;A0A2R8Y691;A0A2R8Y4W0;H0Y5X7;A0A0G2JNJ7;H7C148	2;2;2;2;1;1;1;1;1	2;2;2;2;1;1;1;1;1	2;2;2;2;1;1;1;1;1	CCR4-NOT transcription complex subunit 3	CNOT3	9	2	2	2	2	2	2	5.4	5.4	5.4	58.866	571	571;571;718;753;156;156;288;375;455	1	2	0	1.8379	By MS/MS	NaN	NaN	NaN	1	0	Median	NaN	NaN	NaN	1	0	Median	5.4	3252600	1056900	2195700	3252600	1056900	2195700				213	112;11095	True;True
A0A2R8Y3X5;E5KLJ9;O60313-13;O60313;O60313-9;O60313-11;O60313-2;O60313-10;A0A2R8YE78;A0A2R8YDM2;C9JMB8;A0A2R8Y4G4;A0A2R8Y4Q3;A0A2R8YE54;A0A2R8YD53;A0A2R8YGE5;A0A2R8YFD1	A0A2R8Y3X5;E5KLJ9;O60313-13;O60313;O60313-9;O60313-11;O60313-2;O60313-10;A0A2R8YE78;A0A2R8YDM2;C9JMB8;A0A2R8Y4G4;A0A2R8Y4Q3;A0A2R8YE54;A0A2R8YD53;A0A2R8YGE5;A0A2R8YFD1	9;9;9;9;9;9;9;9;8;8;8;6;6;6;6;6;5	9;9;9;9;9;9;9;9;8;8;8;6;6;6;6;6;5	9;9;9;9;9;9;9;9;8;8;8;6;6;6;6;6;5	Dynamin-like 120 kDa protein, mitochondrial;Dynamin-like 120 kDa protein, form S1	OPA1	17	9	9	9	9	9	9	14.1	14.1	14.1	99.132	854	854;979;924;960;961;978;997;1015;963;965;972;377;412;528;569;664;623	1	9	0	13.049	By MS/MS	1.582	1.1973	51.381	8	5	Leave out requantified	1.582	1.1973	51.381	8	5	Leave out requantified	14.1	35778000	13560000	22218000	35778000	13560000	22218000				214	2875;5568;6919;7290;10494;10833;12101;13241;13362	True;True;True;True;True;True;True;True;True
A0A2R8Y484;Q08722-2;Q08722-3;Q08722-4;Q08722	A0A2R8Y484;Q08722-2;Q08722-3;Q08722-4;Q08722	1;1;1;1;1	1;1;1;1;1	1;1;1;1;1	Leukocyte surface antigen CD47	CD47	5	1	1	1	1	1	1	6	6	6	20.313	183	183;292;305;311;323	1	1	0	2.5795	By MS/MS	NaN	NaN	NaN	1	0	Median	NaN	NaN	NaN	1	0	Median	6	33031000	11908000	21123000	33031000	11908000	21123000				215	11180	TRUE
A0A2R8Y4D6;A0A2R8Y4H0;A0A2R8YF43;A0A2R8YD58;E7EU96;Q8NEV1;P68400;A0A2R8YEW1;V9GYA2;A0A2R8YDP2;A0A2R8Y5A0;A0A2R8YFU2;P68400-2	A0A2R8Y4D6;A0A2R8Y4H0;A0A2R8YF43;A0A2R8YD58;E7EU96;Q8NEV1;P68400;A0A2R8YEW1;V9GYA2;A0A2R8YDP2;A0A2R8Y5A0;A0A2R8YFU2;P68400-2	2;2;2;2;2;2;2;1;1;1;1;1;1	2;2;2;2;2;2;2;1;1;1;1;1;1	2;2;2;2;2;2;2;1;1;1;1;1;1	Casein kinase II subunit alpha 3;Casein kinase II subunit alpha	CSNK2A1;CSNK2A3	13	2	2	2	2	2	2	17.9	17.9	17.9	24.537	207	207;256;363;376;385;391;391;133;144;354;354;374;255	1	2	0	6.5952	By MS/MS	NaN	NaN	NaN	1	0	Median	NaN	NaN	NaN	1	0	Median	17.9	5176800	1735700	3441100	5176800	1735700	3441100				216	4394;7223	True;True
A0A2R8Y7S2;A0A2R8Y4P4;Q9HBD4;P51532-5;P51532-2;P51532-3;P51532-4;P51532;A0A2R8YDA1;A0A2R8Y6V2;A0A2R8Y4C5;A0A2R8YF58;A0A2R8Y526;A0A2R8Y7Y7;A0A2R8YF80;A0A2R8Y6N0;A0A2R8YGP5;A0A2R8Y7F3;A0A2R8Y440;A0A2R8YG32;A0A2R8YGG3;A0A2R8Y523;K7EP28;A0A2R8YFK5;K7EQF0;A0A2R8Y5K3;A0A2R8Y583;A0A2R8Y7R0;A0A2R8Y4R6;A0A2R8YFV8;A0A2R8YCY3	A0A2R8Y7S2;A0A2R8Y4P4;Q9HBD4;P51532-5;P51532-2;P51532-3;P51532-4;P51532;A0A2R8YDA1;A0A2R8Y6V2;A0A2R8Y4C5;A0A2R8YF58;A0A2R8Y526;A0A2R8Y7Y7;A0A2R8YF80;A0A2R8Y6N0;A0A2R8YGP5;A0A2R8Y7F3;A0A2R8Y440;A0A2R8YG32;A0A2R8YGG3;A0A2R8Y523	6;6;6;6;6;6;6;6;4;4;4;4;4;4;4;4;4;4;4;4;4;3;2;2;2;2;1;1;1;1;1	6;6;6;6;6;6;6;6;4;4;4;4;4;4;4;4;4;4;4;4;4;3;2;2;2;2;1;1;1;1;1	5;5;5;5;5;5;5;5;3;3;3;3;3;3;3;3;3;3;3;3;3;2;2;2;2;2;1;1;0;0;0	Transcription activator BRG1	SMARCA4	31	6	6	5	6	6	5	5.1	5.1	4.3	184.85	1646	1646;1649;1679;1613;1614;1616;1617;1647;985;1041;1047;1065;1068;1081;1094;1145;1165;1165;1192;1198;1455;799;221;336;348;522;55;192;234;375;385	1	6	0	16.213	By MS/MS	1.1105	0.88066	13.478	6	1	Leave out requantified	1.1105	0.88066	13.478	6	1	Leave out requantified	5.1	23961000	10221000	13740000	23961000	10221000	13740000				217	2458;3384;4840;4881;6521;7871	True;True;True;True;True;True
A0A2R8Y765;J3QKS7;A0A2R8Y7U4;A0A2U3TZQ7;A0A2R8Y7I9;A0A2R8Y4T4;A0A2R8YES3;A0A2R8Y855;B4DGM3;Q969G3-6;Q969G3-5;Q969G3-3;Q969G3-2;Q969G3-4;Q969G3;J3QR61	A0A2R8Y765;J3QKS7;A0A2R8Y7U4;A0A2U3TZQ7;A0A2R8Y7I9;A0A2R8Y4T4;A0A2R8YES3;A0A2R8Y855;B4DGM3;Q969G3-6;Q969G3-5;Q969G3-3;Q969G3-2;Q969G3-4;Q969G3;J3QR61	2;2;2;2;2;2;2;2;2;2;2;2;2;2;2;1	2;2;2;2;2;2;2;2;2;2;2;2;2;2;2;1	2;2;2;2;2;2;2;2;2;2;2;2;2;2;2;1	SWI/SNF-related matrix-associated actin-dependent regulator of chromatin subfamily E member 1	SMARCE1	16	2	2	2	2	2	2	10.1	10.1	10.1	32.319	277	277;287;297;311;332;335;347;367;393;293;328;341;363;376;411;259	1	3	0	5.57	By MS/MS	1.5631	1.1904	38.582	3	2	Plateau	1.5631	1.1904	38.582	3	2	Plateau	10.1	10776000	4532800	6243700	10776000	4532800	6243700				218	5468;7252	True;True
A0A2R8Y4W2;A0A2R8YE63;Q12929;Q12929-2	A0A2R8Y4W2;A0A2R8YE63;Q12929;Q12929-2	3;3;3;2	3;3;3;2	3;3;3;2	Epidermal growth factor receptor kinase substrate 8	EPS8	4	3	3	3	3	3	3	5.1	5.1	5.1	92.75	830	830;839;822;562	1	3	0	2.9526	By MS/MS	1.287	0.96733	27.597	2	0	Median	1.287	0.96733	27.597	2	0	Median	5.1	13236000	6247300	6988200	13236000	6247300	6988200				219	517;12360;13390	True;True;True
A0A2R8YCH5;A0A2R8Y5A3;P35222;A0A2R8Y543;A0A2R8Y7Z0;A0A2R8Y804;A0A2R8Y750;A0A2R8Y5Z1;B4DGU4;A0A2R8Y5C3;A0A2R8Y6G0;A0A2R8YG06;A0A2R8Y815	A0A2R8YCH5;A0A2R8Y5A3;P35222;A0A2R8Y543;A0A2R8Y7Z0;A0A2R8Y804;A0A2R8Y750;A0A2R8Y5Z1;B4DGU4;A0A2R8Y5C3	22;22;22;21;21;20;20;20;20;18;9;4;4	22;22;22;21;21;20;20;20;20;18;9;4;4	19;19;19;18;18;17;17;17;17;15;7;4;4	Catenin beta-1	CTNNB1	13	22	22	19	22	22	19	39.3	39.3	34.8	85.267	779	779;783;781;715;780;702;744;752;774;737;367;146;186	1	26	0	270.56	By MS/MS	1.8116	1.3855	42.292	22	2	Leave out requantified	1.8116	1.3855	42.292	22	2	Leave out requantified	39.3	391820000	155280000	236540000	391820000	155280000	236540000				220	144;239;604;1535;1536;2906;5235;5375;6798;7206;7467;7802;7964;7965;8127;8555;9139;10825;11500;11909;12064;12353	True;True;True;True;True;True;True;True;True;True;True;True;True;True;True;True;True;True;True;True;True;True
F8VRK6;H0YH87;F8W0B5;A0A2R8Y7P6;A0A2R8YDM9;A0A5F9ZHH4;F8VQP2;F8WB06;V9GY86;A0A5F9ZI57;A0A2R8Y7E6;A0A2R8Y5A6;A0A5F9ZHX3;A0A5F9ZHW5;Q99700-2;Q99700-5;Q99700-4;Q99700	F8VRK6;H0YH87;F8W0B5;A0A2R8Y7P6;A0A2R8YDM9;A0A5F9ZHH4;F8VQP2;F8WB06;V9GY86;A0A5F9ZI57;A0A2R8Y7E6;A0A2R8Y5A6;A0A5F9ZHX3;A0A5F9ZHW5;Q99700-2;Q99700-5;Q99700-4;Q99700	2;2;2;2;2;2;2;2;2;2;2;2;2;2;2;2;2;2	2;2;2;2;2;2;2;2;2;2;2;2;2;2;2;2;2;2	2;2;2;2;2;2;2;2;2;2;2;2;2;2;2;2;2;2	Ataxin-2	ATXN2	18	2	2	2	2	2	2	12.3	12.3	12.3	25.73	235	235;835;908;957;968;1065;1073;1087;1153;1155;1158;1166;1167;1178;995;1006;1243;1313	1	2	0	2.6408	By MS/MS	1.0443	0.81907	1.5675	2	1	Median	1.0443	0.81907	1.5675	2	1	Median	12.3	4746600	2448100	2298400	4746600	2448100	2298400				221	8200;11160	True;True
A0A2R8YEY5;A0A2R8YEZ4;A0A2R8Y5D3;O15160-2;O15160	A0A2R8YEY5;A0A2R8YEZ4;A0A2R8Y5D3;O15160-2;O15160	1;1;1;1;1	1;1;1;1;1	1;1;1;1;1	DNA-directed RNA polymerases I and III subunit RPAC1	POLR1C	5	1	1	1	1	1	1	7.2	7.2	7.2	32.917	291	291;307;343;342;346	1	1	0	9.9904	By MS/MS	NaN	NaN	NaN	1	1	Median	NaN	NaN	NaN	1	1	Median	7.2	7829900	3029100	4800800	7829900	3029100	4800800				222	7472	TRUE
A0A7P0T7V5;A0A7P0TAW9;A0A7P0T9R4;A0A2R8Y5T0;A0A7P0TA13;A0A7P0T9C4;Q14204;A0A7P0T9K2;A0A2R8Y6H2;A0A7P0TB75;A0A7P0TAF3;A0A7P0TBJ7;A0A7P0T8N2;A0A7P0T916;A0A2R8Y706;A0A7P0T9F1;A0A2R8YFZ7;A0A7P0T8W5;A0A7P0T825;A0A7P0TAM4;A0A2R8YGC7;A0A7P0T942;A0A804HHY6;A0A7P0T990;A0A7P0TAV5;A0A7P0TB64;A0A7P0T9Y3;A0A7P0T934;A0A7P0T9S3;A0A7P0TB96;A0A7P0TAS7;A0A7P0TBC9	A0A7P0T7V5;A0A7P0TAW9;A0A7P0T9R4;A0A2R8Y5T0;A0A7P0TA13;A0A7P0T9C4;Q14204;A0A7P0T9K2;A0A2R8Y6H2;A0A7P0TB75;A0A7P0TAF3;A0A7P0TBJ7;A0A7P0T8N2;A0A7P0T916;A0A2R8Y706;A0A7P0T9F1;A0A2R8YFZ7;A0A7P0T8W5;A0A7P0T825;A0A7P0TAM4	16;16;16;16;16;16;16;15;15;15;15;15;15;15;15;13;12;12;9;9;6;6;6;6;6;6;4;4;4;3;3;3	16;16;16;16;16;16;16;15;15;15;15;15;15;15;15;13;12;12;9;9;6;6;6;6;6;6;4;4;4;3;3;3	16;16;16;16;16;16;16;15;15;15;15;15;15;15;15;13;12;12;9;9;6;6;6;6;6;6;4;4;4;3;3;3	Cytoplasmic dynein 1 heavy chain 1	DYNC1H1	32	16	16	16	16	16	16	4.9	4.9	4.9	505.96	4408	4408;4459;4514;4604;4637;4672;4646;3933;3965;3966;4001;4174;4179;4234;4597;3758;3641;3668;3547;3576;2726;2735;2881;2898;2941;2969;1372;2341;2346;88;186;1189	1	16	0	62.723	By MS/MS	1.6547	1.2154	90.068	15	3	Leave out requantified	1.6547	1.2154	90.068	15	3	Leave out requantified	4.9	132020000	50213000	81807000	132020000	50213000	81807000				223	3624;3771;5479;5790;5819;6599;7951;10476;10654;11518;12046;12116;12967;13047;13090;13440	True;True;True;True;True;True;True;True;True;True;True;True;True;True;True;True
A0A2R8Y5T7;P48637;A0A2R8Y430;P48637-2;A0A2R8Y7I7;A0A2R8Y6Q7	A0A2R8Y5T7;P48637;A0A2R8Y430;P48637-2	3;3;2;2;1;1	3;3;2;2;1;1	3;3;2;2;1;1	Glutathione synthetase	GSS	6	3	3	3	3	3	3	16.1	16.1	16.1	39.649	360	360;474;450;363;155;169	1	3	0	29.61	By MS/MS	0.83937	0.6279	36.337	3	0	Leave out requantified	0.83937	0.6279	36.337	3	0	Leave out requantified	16.1	15373000	7001800	8371100	15373000	7001800	8371100				224	760;1491;5438	True;True;True
A0A2R8Y611;O14617-3;O14617-4;O14617-2;O14617;O14617-5	A0A2R8Y611;O14617-3;O14617-4;O14617-2;O14617;O14617-5	2;2;2;2;2;2	2;2;2;2;2;2	2;2;2;2;2;2	AP-3 complex subunit delta-1	AP3D1	6	2	2	2	2	2	2	3.7	3.7	3.7	106.19	945	945;984;1021;1112;1153;1215	1	2	0	2.1523	By MS/MS	1.1153	0.80063	92.821	2	2	Median	1.1153	0.80063	92.821	2	2	Median	3.7	14590000	6069400	8520300	14590000	6069400	8520300				225	2563;5393	True;True
A0A2R8Y6B6;P07203	A0A2R8Y6B6;P07203	3;3	3;3	3;3	Glutathione peroxidase 1	GPX1	2	3	3	3	3	3	3	33.1	33.1	33.1	16.914	157	157;203	1	3	0	8.1225	By MS/MS	1.4127	1.0578	1.7251	2	0	Median	1.4127	1.0578	1.7251	2	0	Median	33.1	11880000	4584000	7296200	11880000	4584000	7296200				226	2707;3777;9798	True;True;True
A0A2R8Y6X0;A0A669KBJ7;Q9H2P0	A0A2R8Y6X0;A0A669KBJ7;Q9H2P0	2;2;2	2;2;2	2;2;2	Activity-dependent neuroprotector homeobox protein	ADNP	3	2	2	2	2	2	2	4.5	4.5	4.5	97.225	874	874;1174;1102	1	3	0	18.207	By MS/MS	1.2804	0.97049	2.5832	2	2	Median	1.2804	0.97049	2.5832	2	2	Median	4.5	8537000	3477900	5059000	8537000	3477900	5059000				227	11225;12933	True;True
A0A2R8YDQ9;A0A2R8Y6Y7;Q9P2R7-2;Q9P2R7;A0A0U1RQF8;A0A2R8Y5P6;A0A2R8Y6E6;Q5T9Q5;A0A0U1RQL1;A0A0U1RQU7;A0A2R8Y5P4	A0A2R8YDQ9;A0A2R8Y6Y7;Q9P2R7-2;Q9P2R7;A0A0U1RQF8;A0A2R8Y5P6;A0A2R8Y6E6;Q5T9Q5	4;4;4;4;3;3;3;2;1;1;1	4;4;4;4;3;3;3;2;1;1;1	4;4;4;4;3;3;3;2;1;1;1	Succinyl-CoA ligase [ADP-forming] subunit beta, mitochondrial	SUCLA2	11	4	4	4	4	4	4	9.9	9.9	9.9	43.841	405	405;484;441;463;191;221;224;298;80;136;159	1	4	0	2.7977	By MS/MS	1.5712	1.0668	35.453	4	0	Leave out requantified	1.5712	1.0668	35.453	4	0	Leave out requantified	9.9	45387000	18159000	27228000	45387000	18159000	27228000				228	979;5004;6190;10803	True;True;True;True
A0A2R8Y783;A0A3B3ITP0;A0A2R8Y7Y3;A0A2R8YD30;A0A2U3TZH6;P11171-6;P11171-4;P11171-3;P11171-5;P11171-2;P11171	A0A2R8Y783;A0A3B3ITP0;A0A2R8Y7Y3;A0A2R8YD30;A0A2U3TZH6;P11171-6;P11171-4;P11171-3;P11171-5;P11171-2;P11171	1;1;1;1;1;1;1;1;1;1;1	1;1;1;1;1;1;1;1;1;1;1	1;1;1;1;1;1;1;1;1;1;1	Protein 4.1	EPB41	11	1	1	1	1	1	1	4.5	4.5	4.5	33.397	310	310;542;601;655;841;566;588;641;775;831;864	1	1	0	12.763	By MS/MS	NaN	NaN	NaN	1	0	Median	NaN	NaN	NaN	1	0	Median	4.5	3692300	1742700	1949600	3692300	1742700	1949600				229	12012	TRUE
B1ALA9;A0A2R8Y7H4;P60891;A0A6Q8PHK9;B1ALA7;A0A0B4J207;P60891-2;P21108;Q15244;A0A6Q8PGF9;A0A6Q8PFD7;A0A6Q8PHI4;A0A6Q8PFD1;A0A6Q8PEU0;A0A6Q8PG82;A6NMS2;D3YTJ7	B1ALA9;A0A2R8Y7H4;P60891;A0A6Q8PHK9;B1ALA7;A0A0B4J207;P60891-2;P21108	3;3;3;2;2;2;2;2;1;1;1;1;1;1;1;1;1	3;3;3;2;2;2;2;2;1;1;1;1;1;1;1;1;1	2;2;2;1;1;1;1;1;1;1;0;1;0;1;1;0;0	Ribose-phosphate pyrophosphokinase 1;Ribose-phosphate pyrophosphokinase 3	PRPS1;PRPS1L1	17	3	3	2	3	3	2	12.3	12.3	8.1	31.392	285	285;321;318;121;168;318;251;318;40;46;85;92;97;104;112;147;200	1	3	0	3.1415	By MS/MS	1.652	1.2713	3.2732	2	0	Median	1.652	1.2713	3.2732	2	0	Median	12.3	17884000	4834000	13050000	17884000	4834000	13050000				230	5641;7585;13218	True;True;True
A0A2R8Y811;P62263;E5RH77	A0A2R8Y811;P62263;E5RH77	10;10;6	10;10;6	10;10;6	40S ribosomal protein S14	RPS14	3	10	10	10	10	10	10	43.3	43.3	43.3	16.159	150	150;151;134	1	16	0	64.752	By MS/MS	0.99033	0.70446	49.793	14	3	Leave out requantified	0.99033	0.70446	49.793	14	3	Leave out requantified	43.3	409370000	215160000	194220000	409370000	215160000	194220000				231	376;1856;2089;3100;5585;5586;5697;5698;11772;12816	True;True;True;True;True;True;True;True;True;True
E7ETK0;A0A2R8Y849;A0A2R8YD14;P62847-2;P62847-3;P62847;P62847-4;A0A2R8Y8A0	E7ETK0;A0A2R8Y849;A0A2R8YD14;P62847-2;P62847-3;P62847;P62847-4	5;5;5;5;5;5;5;2	5;5;5;5;5;5;5;2	5;5;5;5;5;5;5;2	40S ribosomal protein S24	RPS24	8	5	5	5	5	5	5	33.6	33.6	33.6	15.197	131	131;131;165;130;132;133;289;90	1	6	0	28.305	By MS/MS	1.5439	1.1664	34.212	6	1	Leave out requantified	1.5439	1.1664	34.212	6	1	Leave out requantified	33.6	60996000	23437000	37559000	60996000	23437000	37559000				232	6652;9495;9496;12125;12142	True;True;True;True;True
A0A2R8Y851;P62273;P62273-2	A0A2R8Y851;P62273;P62273-2	1;1;1	1;1;1	1;1;1	40S ribosomal protein S29	RPS29	3	1	1	1	1	1	1	12.6	12.6	12.6	10.256	87	87;56;67	1	2	0	2.6846	By MS/MS	1.3591	1.0197	4.2046	2	0	Median	1.3591	1.0197	4.2046	2	0	Median	12.6	22665000	10469000	12195000	22665000	10469000	12195000				233	4444	TRUE
A0A2R8Y891;P08237;P08237-3;F8VZI0;P08237-2;V9GY25;F8VX13;F8VZQ1;F8VP00	A0A2R8Y891;P08237;P08237-3;F8VZI0;P08237-2	6;6;6;5;5;1;1;1;1	5;5;5;5;5;0;1;1;1	5;5;5;5;5;0;1;1;1	ATP-dependent 6-phosphofructokinase, muscle type	PFKM	9	6	5	5	6	5	5	9.4	8.4	8.4	96.907	883	883;780;851;694;749;118;156;161;176	1	6	0	11.855	By MS/MS	1.9142	1.4345	43.638	5	0	Leave out requantified	1.9142	1.4345	43.638	5	0	Leave out requantified	9.4	17994000	6016200	11977000	17994000	6016200	11977000				234	1100;4417;5619;10263;10376;13030	True;False;True;True;True;True
A0A2R8YCS7;Q9Y3Z3-3;Q9Y3Z3-4;Q9Y3Z3	A0A2R8YCS7;Q9Y3Z3-3;Q9Y3Z3-4;Q9Y3Z3	1;1;1;1	1;1;1;1	1;1;1;1	Deoxynucleoside triphosphate triphosphohydrolase SAMHD1	SAMHD1	4	1	1	1	1	1	1	2	2	2	67.942	589	589;556;591;626	1	1	0.0061947	1.0414	By MS/MS	NaN	NaN	NaN	0	0	Median	NaN	NaN	NaN	0	0	Median	2	874720	0	874720	874720	0	874720				235	13841	TRUE
A0A2R8YD50;A0A804HK65;E7EPL9;P51659;A0A804HKU2;P51659-3;P51659-2;E7ER27;E7ET17;A0A2R8Y7L2;A0A804HIR1;A0A2R8YDT8;A0A2R8YF45;A0A804HK88;A0A2R8Y7W2;A0A804HIG8;A0A804HKB5;A0A804HLJ0;A0A2R8YEG2;A0A804HKT2	A0A2R8YD50;A0A804HK65;E7EPL9;P51659;A0A804HKU2;P51659-3;P51659-2;E7ER27;E7ET17;A0A2R8Y7L2	29;29;29;29;26;25;25;22;18;17;14;12;11;6;5;5;5;2;2;2	29;29;29;29;26;25;25;22;18;17;14;12;11;6;5;5;5;2;2;2	29;29;29;29;26;25;25;22;18;17;14;12;11;6;5;5;5;2;2;2	Peroxisomal multifunctional enzyme type 2;(3R)-hydroxyacyl-CoA dehydrogenase;Enoyl-CoA hydratase 2	HSD17B4	20	29	29	29	29	29	29	49.6	49.6	49.6	76.837	711	711;712;713;736;621;718;761;500;599;589;484;166;172;144;105;158;173;55;59;100	1	40	0	323.31	By MS/MS	1.9348	1.4069	21.108	37	8	Leave out requantified	1.9348	1.4069	21.108	37	8	Leave out requantified	49.6	604470000	228420000	376050000	604470000	228420000	376050000				236	1546;1577;1578;1731;3679;4057;4058;4950;4951;5531;5571;5580;5749;6048;6688;7143;7144;7695;7696;9965;10737;10767;11370;12456;12941;12992;13107;13108;13323	True;True;True;True;True;True;True;True;True;True;True;True;True;True;True;True;True;True;True;True;True;True;True;True;True;True;True;True;True
A0A2R8YEM3;E7EQV9;E7ENU7;P61313;E7EX53;A0A2R8Y738;P61313-2	A0A2R8YEM3;E7EQV9;E7ENU7;P61313;E7EX53;A0A2R8Y738;P61313-2	5;5;5;5;3;3;3	5;5;5;5;3;3;3	5;5;5;5;3;3;3	Ribosomal protein L15;60S ribosomal protein L15	RPL15	7	5	5	5	5	5	5	27.2	27.2	27.2	19.968	169	169;174;175;204;133;138;145	1	9	0	52.15	By MS/MS	2.0305	1.4496	41.739	9	2	Leave out requantified	2.0305	1.4496	41.739	9	2	Leave out requantified	27.2	286380000	119350000	167030000	286380000	119350000	167030000				237	875;4089;8817;9902;13633	True;True;True;True;True
A0A2R8YEP4;P30043;M0R192	A0A2R8YEP4;P30043	4;4;1	4;4;1	4;4;1	Flavin reductase (NADPH)	BLVRB	3	4	4	4	4	4	4	23.7	23.7	23.7	26.332	245	245;206;163	1	4	0	9.421	By MS/MS	0.83623	0.64421	89.895	4	2	Median	0.83623	0.64421	89.895	4	2	Median	23.7	35108000	23204000	11904000	35108000	23204000	11904000				238	1880;7634;13832;13833	True;True;True;True
B9EGQ5;A0A669KBG4;M0QXA7;A0A669KBH9;A0A2R8YFV2;A0A669KAV7;O95785-2;O95785-4;O95785-3;O95785	B9EGQ5;A0A669KBG4;M0QXA7;A0A669KBH9;A0A2R8YFV2;A0A669KAV7;O95785-2;O95785-4;O95785-3;O95785	1;1;1;1;1;1;1;1;1;1	1;1;1;1;1;1;1;1;1;1	1;1;1;1;1;1;1;1;1;1	Protein Wiz	WIZ	10	1	1	1	1	1	1	2.9	2.9	2.9	89.054	832	832;933;968;1066;1699;1889;794;835;965;1651	1	1	0	2.1768	By MS/MS	NaN	NaN	NaN	1	1	Median	NaN	NaN	NaN	1	1	Median	2.9	4813700	2764600	2049000	4813700	2764600	2049000				239	3168	TRUE
A0A2R8YGH5;P61966;H7C1E4	A0A2R8YGH5;P61966;H7C1E4	2;2;1	2;2;1	2;2;1	AP-1 complex subunit sigma-1A	AP1S1	3	2	2	2	2	2	2	15.9	15.9	15.9	18.602	157	157;158;191	1	2	0.0073087	0.90596	By MS/MS	NaN	NaN	NaN	1	1	Median	NaN	NaN	NaN	1	1	Median	15.9	882620	317690	564930	882620	317690	564930				240	771;11234	True;True
H7BZK7;A0A2U3TZH2;Q9NR28-2;Q9NR28	H7BZK7;A0A2U3TZH2;Q9NR28-2;Q9NR28	1;1;1;1	1;1;1;1	1;1;1;1	Diablo homolog, mitochondrial	DIABLO	4	1	1	1	1	1	1	6.8	6.8	6.8	21.538	191	191;209;186;239	1	1	0	2.392	By MS/MS	NaN	NaN	NaN	1	0	Median	NaN	NaN	NaN	1	0	Median	6.8	8518100	3363100	5155100	8518100	3363100	5155100				241	10229	TRUE
E9PNW4;A0A2U3TZL5;P13987;P13987-2	E9PNW4;A0A2U3TZL5;P13987;P13987-2	2;2;2;2	2;2;2;2	2;2;2;2	CD59 glycoprotein	CD59	4	2	2	2	2	2	2	18.5	18.5	18.5	11.985	108	108;120;128;130	1	2	0.00050352	1.7225	By MS/MS	1.4893	1.0565	22.452	2	1	Median	1.4893	1.0565	22.452	2	1	Median	18.5	33815000	11670000	22145000	33815000	11670000	22145000				242	671;3565	True;True
A0A384DVU0;Q8IY17-5;Q8IY17-2;Q8IY17-3;Q8IY17	A0A384DVU0;Q8IY17-5;Q8IY17-2;Q8IY17-3;Q8IY17	1;1;1;1;1	1;1;1;1;1	1;1;1;1;1	Neuropathy target esterase	PNPLA6	5	1	1	1	1	1	1	1.5	1.5	1.5	149.92	1365	1365;1300;1327;1374;1375	1	1	0	6.3859	By MS/MS	NaN	NaN	NaN	1	0	Median	NaN	NaN	NaN	1	0	Median	1.5	5750200	2364400	3385800	5750200	2364400	3385800				243	9753	TRUE
A0A3B3ITB8;B4E1E0;A0A3B3IRQ8;A0A3B3ITF6;A0A3B3IRI2;P17812	A0A3B3ITB8;B4E1E0;A0A3B3IRQ8;A0A3B3ITF6;A0A3B3IRI2;P17812	1;1;1;1;1;1	1;1;1;1;1;1	1;1;1;1;1;1	CTP synthase;CTP synthase 1	CTPS1	6	1	1	1	1	1	1	3.6	3.6	3.6	37.68	335	335;435;451;461;564;591	1	1	0.00050125	1.6992	By MS/MS	NaN	NaN	NaN	1	0	Median	NaN	NaN	NaN	1	0	Median	3.6	8493900	3578200	4915700	8493900	3578200	4915700				244	4636	TRUE
A0A3B3IRW2;A0A3B3IRK6;Q13724-2;Q13724;A0A3B3IS52	A0A3B3IRW2;A0A3B3IRK6;Q13724-2;Q13724;A0A3B3IS52	2;2;2;2;1	2;2;2;2;1	2;2;2;2;1	Mannosyl-oligosaccharide glucosidase	MOGS	5	2	2	2	2	2	2	5.5	5.5	5.5	62.248	562	562;715;731;837;428	1	2	0.0074171	0.96666	By MS/MS	1.2111	0.88968	26.47	2	1	Median	1.2111	0.88968	26.47	2	1	Median	5.5	11651000	5502300	6148600	11651000	5502300	6148600				245	6812;11843	True;True
A0A3B3IRQ9;P55265-3;P55265-2;A0A3B3ISX1;A0A3B3ITG9;A0A7P0TA14	A0A3B3IRQ9;P55265-3;P55265-2;A0A3B3ISX1	13;13;13;10;6;4	1;1;1;0;0;0	1;1;1;0;0;0	Double-stranded RNA-specific adenosine deaminase	ADAR	6	13	1	1	13	1	1	16.7	2	2	128.27	1158	1158;1181;1200;788;350;263	1	1	0.00049554	1.6153	By MS/MS	NaN	NaN	NaN	1	1	Median	NaN	NaN	NaN	1	1	Median	16.7	3429600	1730000	1699600	3429600	1730000	1699600				246	797;1149;2215;3858;5536;7898;8183;9157;9267;9477;10834;11774;13693	False;False;False;False;False;False;True;False;False;False;False;False;False
A0A3B3IRR6;A0A3B3IT54;A0A3B3ITA3;Q9H7E9;Q9H7E9-2	A0A3B3IRR6;A0A3B3IT54;A0A3B3ITA3;Q9H7E9;Q9H7E9-2	1;1;1;1;1	1;1;1;1;1	1;1;1;1;1	UPF0488 protein C8orf33	C8orf33	5	1	1	1	1	1	1	10.2	10.2	10.2	24.465	226	226;236;248;229;242	1	1	0	5.6581	By MS/MS	NaN	NaN	NaN	0	0	Median	NaN	NaN	NaN	0	0	Median	10.2	0	0	0	0	0	0				247	124	TRUE
A0A3B3IS57;A0A3B3IU45;A0A3B3IT92;P33991;A0A3B3ITP6;E5RG31;A0A3B3IRR8;E5RFR3;A0A494C100;Q9UJA3-2;Q9UJA3-3;Q9UJA3;Q9UJA3-4	A0A3B3IS57;A0A3B3IU45;A0A3B3IT92;P33991;A0A3B3ITP6;E5RG31	12;12;12;12;10;8;3;1;1;1;1;1;1	12;12;12;12;10;8;3;1;1;1;1;1;1	12;12;12;12;10;8;3;1;1;1;1;1;1	DNA replication licensing factor MCM4	MCM4	13	12	12	12	12	12	12	25.9	25.9	25.9	83.76	749	749;813;904;863;742;582;191;140;1009;793;824;840;880	1	15	0	142.76	By MS/MS	1.2935	0.92238	34.092	15	7	Leave out requantified	1.2935	0.92238	34.092	15	7	Leave out requantified	25.9	155760000	64951000	90812000	155760000	64951000	90812000				248	897;2381;3656;4703;4968;6859;7106;9390;9588;11238;11597;12100	True;True;True;True;True;True;True;True;True;True;True;True
A0A3B3ISC6;A0A3B3IT15;A0A3B3IS84;P53621;P53621-2;A0A3B3ISK1;A0A3B3ITV3;A0A3B3IU89;A0A3B3IU78;A0A3B3ITI7	A0A3B3ISC6;A0A3B3IT15;A0A3B3IS84;P53621;P53621-2;A0A3B3ISK1;A0A3B3ITV3;A0A3B3IU89	9;9;9;9;9;7;7;7;3;1	9;9;9;9;9;7;7;7;3;1	9;9;9;9;9;7;7;7;3;1	Coatomer subunit alpha;Xenin;Proxenin	COPA	10	9	9	9	9	9	9	13	13	13	114.87	1024	1024;1204;1204;1224;1233;455;609;682;121;452	1	11	0	95.647	By MS/MS	2.1794	1.6691	40.4	8	3	Leave out requantified	2.1794	1.6691	40.4	8	3	Leave out requantified	13	52761000	17216000	35544000	52761000	17216000	35544000				249	1404;1987;4246;4529;5114;8751;9172;10377;11787	True;True;True;True;True;True;True;True;True
H0YHI8;A0A3B3ISH4;F8VZN8;O14974-5;O14974-4;O14974-2;O14974;H0YIS4;O14974-3	H0YHI8;A0A3B3ISH4;F8VZN8;O14974-5;O14974-4;O14974-2;O14974;H0YIS4;O14974-3	2;2;2;2;2;2;2;1;1	2;2;2;2;2;2;2;1;1	2;2;2;2;2;2;2;1;1	Protein phosphatase 1 regulatory subunit 12A	PPP1R12A	9	2	2	2	2	2	2	5.7	5.7	5.7	40.504	367	367;381;692;943;971;995;1030;299;974	1	2	0	2.0137	By MS/MS	0.96385	0.73202	3.4879	2	0	Median	0.96385	0.73202	3.4879	2	0	Median	5.7	12131000	6303800	5826800	12131000	6303800	5826800				250	6895;10657	True;True
A0A3B3ISQ4;Q9H6S3;Q9H6S3-3;Q9H6S3-2;H0YD62;H0YF37;A0A087WX39	A0A3B3ISQ4;Q9H6S3;Q9H6S3-3;Q9H6S3-2	4;4;4;2;1;1;1	4;4;4;2;1;1;1	4;4;4;2;1;1;1	Epidermal growth factor receptor kinase substrate 8-like protein 2	EPS8L2	7	4	4	4	4	4	4	7.9	7.9	7.9	88.063	788	788;715;731;327;139;167;232	1	4	0	9.0101	By MS/MS	1.2016	0.92587	21.944	4	0	Leave out requantified	1.2016	0.92587	21.944	4	0	Leave out requantified	7.9	14755000	7478700	7276200	14755000	7478700	7276200				251	6296;9603;10262;10893	True;True;True;True
A0A3B3ISU0;Q02487-2;Q02487;J3QRL9;Q14574-2;Q14574	A0A3B3ISU0;Q02487-2;Q02487	4;4;4;1;1;1	4;4;4;1;1;1	4;4;4;1;1;1	Desmocollin-2	DSC2	6	4	4	4	4	4	4	8	8	8	83.816	758	758;847;901;214;839;896	1	4	0	7.5785	By MS/MS	1.3477	0.97228	17.493	4	1	Leave out requantified	1.3477	0.97228	17.493	4	1	Leave out requantified	8	34954000	14365000	20589000	34954000	14365000	20589000				252	5672;6592;7808;13828	True;True;True;True
A0A3B3ISV8;A0A6Q8PHH0;A0A6Q8PF19;A0A6Q8PFS9;Q8IZF0	A0A3B3ISV8;A0A6Q8PHH0;A0A6Q8PF19;A0A6Q8PFS9;Q8IZF0	1;1;1;1;1	1;1;1;1;1	1;1;1;1;1	Sodium leak channel non-selective protein	NALCN	5	1	1	1	1	1	1	0.9	0.9	0.9	175.46	1522	1522;1645;1709;1767;1738	1	1	0.0081197	0.8834	By MS/MS	NaN	NaN	NaN	1	1	Median	NaN	NaN	NaN	1	1	Median	0.9	8267600	6053700	2213900	8267600	6053700	2213900				253	5723	TRUE
A0A3B3ITD8;P52948-6;P52948-2;P52948-5;P52948;H7C3P6;P52948-4;P52948-3;H0YCR0;H0YEN4	A0A3B3ITD8;P52948-6;P52948-2;P52948-5;P52948;H7C3P6;P52948-4;P52948-3	4;4;4;4;4;2;2;2;1;1	4;4;4;4;4;2;2;2;1;1	4;4;4;4;4;2;2;2;1;1	Nuclear pore complex protein Nup98-Nup96;Nuclear pore complex protein Nup98;Nuclear pore complex protein Nup96	NUP98	10	4	4	4	4	4	4	4.5	4.5	4.5	143.45	1348	1348;1714;1726;1800;1817;753;920;937;179;235	1	6	0	5.5746	By MS/MS	1.3905	1.0486	33.903	4	3	Median	1.3905	1.0486	33.903	4	3	Median	4.5	21235000	11272000	9963000	21235000	11272000	9963000				254	390;718;3933;10406	True;True;True;True
A0A3B3ITE9;Q8N5M9	A0A3B3ITE9;Q8N5M9	1;1	1;1	1;1	Protein jagunal homolog 1	JAGN1	2	1	1	1	1	1	1	24	24	24	5.8635	50	50;183	1	2	0	6.5172	By MS/MS	2.0117	1.5164	9.4537	2	0	Median	2.0117	1.5164	9.4537	2	0	Median	24	22542000	7601000	14941000	22542000	7601000	14941000				255	95	TRUE
A0A3B3ITK7;P36871	A0A3B3ITK7;P36871	1;1	1;1	1;1	Phosphoglucomutase-1	PGM1	2	1	1	1	1	1	1	2.6	2.6	2.6	63.957	584	584;562	1	1	0	1.9105	By MS/MS	NaN	NaN	NaN	1	0	Median	NaN	NaN	NaN	1	0	Median	2.6	8561300	5239300	3322000	8561300	5239300	3322000				256	11971	TRUE
A0A3B3ITT5;P47914	A0A3B3ITT5;P47914	2;2	2;2	2;2	60S ribosomal protein L29	RPL29	2	2	2	2	2	2	2	9.6	9.6	9.6	18.512	167	167;159	1	3	0	26.135	By MS/MS	1.0155	0.80045	20.484	3	0	Plateau	1.0155	0.80045	20.484	3	0	Plateau	9.6	250850000	125430000	125420000	250850000	125430000	125420000				257	1224;1225	True;True
A0A7I2V3T3;A0A7I2V5K9;A0A7I2V3D8;A0A7I2V2V4;A0A7I2V441;A0A7I2V4F3;A0A3B3ITW1;A0A7I2YQK0;P49841;P49841-2	A0A7I2V3T3;A0A7I2V5K9;A0A7I2V3D8;A0A7I2V2V4;A0A7I2V441;A0A7I2V4F3;A0A3B3ITW1;A0A7I2YQK0;P49841;P49841-2	1;1;1;1;1;1;1;1;1;1	1;1;1;1;1;1;1;1;1;1	1;1;1;1;1;1;1;1;1;1	Glycogen synthase kinase-3 beta	GSK3B	10	1	1	1	1	1	1	28.2	28.2	28.2	8.9961	85	85;90;97;102;105;110;387;470;420;433	1	1	0.0044984	1.1175	By MS/MS	NaN	NaN	NaN	1	1	Median	NaN	NaN	NaN	1	1	Median	28.2	2795400	1156500	1638800	2795400	1156500	1638800				258	13260	TRUE
E9PN17;A0A3B3ITX4;O75964;A0A3B3IRW3	E9PN17;A0A3B3ITX4;O75964	4;4;4;1	4;4;4;1	4;4;4;1	ATP synthase subunit g, mitochondrial	ATP5L	4	4	4	4	4	4	4	52.6	52.6	52.6	8.4518	76	76;91;103;34	1	4	0	4.9987	By MS/MS	2.3004	1.7774	14.81	4	0	Leave out requantified	2.3004	1.7774	14.81	4	0	Leave out requantified	52.6	40606000	11272000	29334000	40606000	11272000	29334000				259	6214;6510;11936;12605	True;True;True;True
A0A3B3ITZ9;Q9Y2W1	A0A3B3ITZ9;Q9Y2W1	8;8	7;7	7;7	Thyroid hormone receptor-associated protein 3	THRAP3	2	8	7	7	8	7	7	11	9.8	9.8	103.52	910	910;955	1	7	0	36.512	By MS/MS	1.1239	0.83125	16.245	7	2	Leave out requantified	1.1239	0.83125	16.245	7	2	Leave out requantified	11	74543000	34198000	40346000	74543000	34198000	40346000				260	1358;2815;3289;4935;6695;8106;10352;11477	True;False;True;True;True;True;True;True
A0A3B3IUA7;Q14258;I3L2W4	A0A3B3IUA7;Q14258	5;5;2	5;5;2	5;5;2	E3 ubiquitin/ISG15 ligase TRIM25	TRIM25	3	5	5	5	5	5	5	12.7	12.7	12.7	51.073	456	456;630;215	1	5	0	20.787	By MS/MS	1.3161	0.95694	35.549	4	1	Leave out requantified	1.3161	0.95694	35.549	4	1	Leave out requantified	12.7	27744000	10915000	16829000	27744000	10915000	16829000				261	999;1000;1342;3545;8951	True;True;True;True;True
A0A6Q8PHD1;A0A6Q8PFA9;A0A3B3IUC4;P06280	A0A6Q8PHD1;A0A6Q8PFA9;A0A3B3IUC4;P06280	1;1;1;1	1;1;1;1	1;1;1;1	Alpha-galactosidase A	GLA	4	1	1	1	1	1	1	5	5	5	41.467	362	362;417;470;429	1	1	0.002331	1.2896	By MS/MS	NaN	NaN	NaN	0	0	Median	NaN	NaN	NaN	0	0	Median	5	0	0	0	0	0	0				262	1009	TRUE
A0A3B3IUC7;P09467	A0A3B3IUC7;P09467	1;1	1;1	1;1	Fructose-1,6-bisphosphatase 1	FBP1	2	1	1	1	1	1	1	5.9	5.9	5.9	29.812	273	273;338	1	1	0	4.7328	By MS/MS	NaN	NaN	NaN	1	0	Median	NaN	NaN	NaN	1	0	Median	5.9	2981800	765430	2216400	2981800	765430	2216400				263	1219	TRUE
A0A3B3IUD7;Q14690	A0A3B3IUD7;Q14690	10;10	10;10	10;10	Protein RRP5 homolog	PDCD11	2	10	10	10	10	10	10	7.6	7.6	7.6	208.83	1872	1872;1871	1	10	0	13.616	By MS/MS	1.5633	1.2171	21.991	9	4	Leave out requantified	1.5633	1.2171	21.991	9	4	Leave out requantified	7.6	36404000	15228000	21177000	36404000	15228000	21177000				264	558;801;1561;1973;3981;5218;7280;8766;10566;12119	True;True;True;True;True;True;True;True;True;True
A0A494BZW2;E9PEM5;A0A494C1L5;P50851-2;H0YAC6;P50851;A0A3B3IU76;A0A494C0R9	A0A494BZW2;E9PEM5;A0A494C1L5;P50851-2;H0YAC6;P50851	3;3;3;3;2;2;1;1	3;3;3;3;2;2;1;1	3;3;3;3;2;2;1;1	Lipopolysaccharide-responsive and beige-like anchor protein	LRBA	8	3	3	3	3	3	3	2.1	2.1	2.1	233	2095	2095;2575;2852;2851;1505;2863;242;1880	1	3	0	4.5069	By MS/MS	1.5781	1.1613	15.14	3	1	Median	1.5781	1.1613	15.14	3	1	Median	2.1	16592000	7692800	8899700	16592000	7692800	8899700				265	7241;11409;12732	True;True;True
A0A494C101;A0A494C0T2;A0A494C016;P11498-2;P11498;E9PRE7;A0A494BZT5	A0A494C101;A0A494C0T2;A0A494C016;P11498-2;P11498;E9PRE7	5;5;5;5;5;4;1	5;5;5;5;5;4;1	5;5;5;5;5;4;1	Pyruvate carboxylase, mitochondrial	PC	7	5	5	5	5	5	5	14.7	14.7	14.7	53.49	483	483;531;631;529;1178;489;68	1	5	0	14.541	By MS/MS	1.296	0.99695	39.443	5	3	Median	1.296	0.99695	39.443	5	3	Median	14.7	29416000	11702000	17715000	29416000	11702000	17715000				266	310;3662;6944;10287;12096	True;True;True;True;True
H0Y993;A0A494C028;P35659;A0A494C198;B4DFG0;P35659-2;H0Y8X0;D6R9L5;D6RDA2	H0Y993;A0A494C028;P35659;A0A494C198;B4DFG0;P35659-2;H0Y8X0	6;6;6;5;4;4;3;2;1	6;6;6;5;4;4;3;2;1	6;6;6;5;4;4;3;2;1	Protein DEK	DEK	9	6	6	6	6	6	6	15.3	15.3	15.3	43.247	380	380;380;375;303;347;341;285;162;122	1	7	0	13.027	By MS/MS	1.0875	0.75925	24.69	7	3	Leave out requantified	1.0875	0.75925	24.69	7	3	Leave out requantified	15.3	54803000	26061000	28742000	54803000	26061000	28742000				267	6751;7366;7852;7853;8969;13378	True;True;True;True;True;True
C9J719;C9JJ78;A0A494C0F3;Q15125	C9J719;C9JJ78;A0A494C0F3;Q15125	1;1;1;1	1;1;1;1	1;1;1;1	3-beta-hydroxysteroid-Delta(8),Delta(7)-isomerase	EBP	4	1	1	1	1	1	1	11	11	11	16.608	145	145;160;285;230	1	1	0.0073817	0.94614	By MS/MS	NaN	NaN	NaN	0	0	Median	NaN	NaN	NaN	0	0	Median	11	0	0	0	0	0	0				268	12140	TRUE
A0A494C0Q6;A0A494C0K5;A0A494C0W0;O95453-4;O95453-2;O95453-3;O95453	A0A494C0Q6;A0A494C0K5;A0A494C0W0;O95453-4;O95453-2;O95453-3;O95453	1;1;1;1;1;1;1	1;1;1;1;1;1;1	1;1;1;1;1;1;1	Poly(A)-specific ribonuclease PARN	PARN	7	1	1	1	1	1	1	2.2	2.2	2.2	66.622	581	581;614;664;464;578;593;639	1	1	0	3.0872	By MS/MS	NaN	NaN	NaN	1	0	Median	NaN	NaN	NaN	1	0	Median	2.2	2927500	1436500	1490900	2927500	1436500	1490900				269	8904	TRUE
I3L2B0;A0A494C0R8;K7EIG1;O75153;I3L318	I3L2B0;A0A494C0R8;K7EIG1;O75153	5;5;4;4;1	5;5;4;4;1	5;5;4;4;1	Clustered mitochondria protein homolog	CLUH	5	5	5	5	5	5	5	4.7	4.7	4.7	144.67	1297	1297;1348;1251;1309;164	1	5	0	4.8866	By MS/MS	1.576	1.2294	24.78	4	2	Median	1.576	1.2294	24.78	4	2	Median	4.7	13046000	5121300	7924200	13046000	5121300	7924200				270	1628;2589;3278;11205;11439	True;True;True;True;True
A0A494C0V9;B8ZZ87;Q6P582;Q6NZ67	A0A494C0V9;B8ZZ87;Q6P582;Q6NZ67	1;1;1;1	1;1;1;1	1;1;1;1	Mitotic-spindle organizing protein 2A;Mitotic-spindle organizing protein 2B	MZT2B;MZT2A	4	1	1	1	1	1	1	13.5	13.5	13.5	15.95	156	156;218;158;158	1	1	0	4.9113	By MS/MS	NaN	NaN	NaN	0	0	Median	NaN	NaN	NaN	0	0	Median	13.5	0	0	0	0	0	0				271	179	TRUE
A0A494C0X0;Q99426-2;Q99426;K7EP07;K7EK42	A0A494C0X0;Q99426-2;Q99426;K7EP07;K7EK42	3;3;3;2;2	3;3;3;2;2	3;3;3;2;2	Tubulin-folding cofactor B	TBCB	5	3	3	3	3	3	3	16.7	16.7	16.7	31.162	282	282;193;244;169;191	1	3	0	10.35	By MS/MS	1.0577	0.84756	9.1066	3	0	Leave out requantified	1.0577	0.84756	9.1066	3	0	Leave out requantified	16.7	27472000	12543000	14928000	27472000	12543000	14928000				272	1235;13552;13820	True;True;True
K7ES25;A0A494C165;P12955-3;P12955-2;P12955;V9GYE4;A0A494C194	K7ES25;A0A494C165;P12955-3;P12955-2;P12955;V9GYE4;A0A494C194	2;2;2;2;2;1;1	2;2;2;2;2;1;1	2;2;2;2;2;1;1	Xaa-Pro dipeptidase	PEPD	7	2	2	2	2	2	2	3.9	3.9	3.9	56.406	512	512;522;429;452;493;55;224	1	2	0.00050761	1.756	By MS/MS	1.6662	1.2278	19.982	2	0	Median	1.6662	1.2278	19.982	2	0	Median	3.9	11329000	4543600	6785300	11329000	4543600	6785300				273	575;5111	True;True
E9PBT8;J3QT17;A8MXB9;A0A494C1B1;J3KQJ1;Q8NBJ7-5;Q8NBJ7;Q8NBJ7-2;C9JL30;H7C3B2;C9J660;F8WEV7;F8WES7;F8WEX5;E9PG02;F8WA42;Q8NBJ7-4;Q8NBJ7-3	E9PBT8;J3QT17;A8MXB9;A0A494C1B1;J3KQJ1;Q8NBJ7-5;Q8NBJ7;Q8NBJ7-2;C9JL30;H7C3B2;C9J660	4;4;4;4;4;4;4;3;2;2;2;1;1;1;1;1;1;1	4;4;4;4;4;4;4;3;2;2;2;1;1;1;1;1;1;1	4;4;4;4;4;4;4;3;2;2;2;1;1;1;1;1;1;1	Sulfatase-modifying factor 2	SUMF2	18	4	4	4	4	4	4	22.8	22.8	22.8	25.829	232	232;236;286;305;320;217;301;213;274;304;352;102;150;165;183;358;321;339	1	4	0	7.6068	By MS/MS	1.5064	1.1175	24.018	4	0	Leave out requantified	1.5064	1.1175	24.018	4	0	Leave out requantified	22.8	25379000	9095700	16283000	25379000	9095700	16283000				274	1771;3751;4085;8194	True;True;True;True
A0A494C1B8;P29144;Q5VZU9;A0A494C0U1;A0A494C1S4;A0A494C1L2;A0A494C1S6;A0A494C0A3	A0A494C1B8;P29144;Q5VZU9;A0A494C0U1	9;9;8;7;4;2;1;1	9;9;8;7;4;2;1;1	8;8;7;7;3;2;1;1	Tripeptidyl-peptidase 2	TPP2	8	9	9	8	8	8	8	10.8	10.8	10.7	130.29	1173	1173;1249;1262;1179;192;101;124;217	1	8	0	11.553	By MS/MS	1.0407	0.79639	10.719	8	5	Leave out requantified	1.0407	0.79639	10.719	8	5	Leave out requantified	10.7	33836000	20158000	13678000	33836000	20158000	13678000				275	269;394;1451;2141;4029;5102;8061;11135;13752	True;True;True;True;True;True;True;True;True
A0A494C1F2;P35658-2;P35658-4;P35658;P35658-3;P35658-5;A0A0A0MSW3;H0Y837;E9PKD2;B7ZAV2;H0YF36;A0A494C104;A0A494BZU9	A0A494C1F2;P35658-2;P35658-4;P35658;P35658-3;P35658-5;A0A0A0MSW3;H0Y837	8;8;8;8;8;8;7;4;3;3;1;1;1	8;8;8;8;8;8;7;4;3;3;1;1;1	8;8;8;8;8;8;7;4;3;3;1;1;1	Nuclear pore complex protein Nup214	NUP214	13	8	8	8	8	8	8	6.3	6.3	6.3	212.48	2078	2078;2079;2080;2090;2091;2093;1519;967;495;916;140;203;720	1	9	0	36.762	By MS/MS	1.0571	0.77691	22.975	9	0	Leave out requantified	1.0571	0.77691	22.975	9	0	Leave out requantified	6.3	41818000	18748000	23070000	41818000	18748000	23070000				276	163;1429;7107;10066;11946;11961;12037;12051	True;True;True;True;True;True;True;True
A0A494C1K3;P78347-2;P78347-4;P78347-3;P78347;P78347-5;A0A494C0Q7;A0A087WW90;A0A0D9SF80;A0A494C0I1;A0A494C1N8;Q86UP8-3;Q86UP8;Q6EKJ0	A0A494C1K3;P78347-2;P78347-4;P78347-3;P78347	9;9;9;9;9;3;2;1;1;1;1;1;1;1	9;9;9;9;9;3;2;1;1;1;1;1;1;1	9;9;9;9;9;3;2;1;1;1;1;1;1;1	General transcription factor II-I	GTF2I	14	9	9	9	9	9	9	10.4	10.4	10.4	131.05	1159	1159;957;977;978;998;274;192;437;497;1111;1116;498;949;949	1	12	0	17.429	By MS/MS	1.373	0.98159	67.542	10	1	Leave out requantified	1.373	0.98159	67.542	10	1	Leave out requantified	10.4	61649000	26631000	35018000	61649000	26631000	35018000				277	1161;3265;3474;3551;10463;10464;11182;11963;13086	True;True;True;True;True;True;True;True;True
A0A494C1L1;Q14739;C9JXK0;C9JES9	A0A494C1L1;Q14739;C9JXK0	6;6;5;1	6;6;5;1	6;6;5;1	Lamin-B receptor	LBR	4	6	6	6	6	6	6	21.7	21.7	21.7	46.925	411	411;615;213;51	1	8	0	15.395	By MS/MS	2.583	1.8593	73.62	7	2	Leave out requantified	2.583	1.8593	73.62	7	2	Leave out requantified	21.7	185520000	70755000	114770000	185520000	70755000	114770000				278	4910;7301;7860;8536;11531;13742	True;True;True;True;True;True
A0A494C1T9;Q6ZRV2;J3KPS2	A0A494C1T9;Q6ZRV2;J3KPS2	2;2;1	2;2;1	2;2;1	Protein FAM83H	FAM83H	3	2	2	2	2	2	2	3	3	3	149.06	1380	1380;1179;906	1	2	0	2.8877	By MS/MS	1.2298	0.94569	37.049	2	0	Median	1.2298	0.94569	37.049	2	0	Median	3	5204900	2590200	2614700	5204900	2590200	2614700				279	3717;4962	True;True
H0Y764;A0A494C1V1;Q6ZNJ1-2;Q6ZNJ1-3;Q6ZNJ1;H7C3Y7	H0Y764;A0A494C1V1;Q6ZNJ1-2;Q6ZNJ1-3;Q6ZNJ1;H7C3Y7	2;2;2;2;2;1	2;2;2;2;2;1	2;2;2;2;2;1	Neurobeachin-like protein 2	NBEAL2	6	2	2	2	2	2	2	1.8	1.8	1.8	224.47	2042	2042;2720;2570;2724;2754;1093	1	2	0	1.8579	By MS/MS	1.6336	1.2223	12.203	2	0	Median	1.6336	1.2223	12.203	2	0	Median	1.8	11365000	4025900	7339100	11365000	4025900	7339100				280	2423;12173	True;True
A0A499FI31;Q15020-4;Q15020;A0A494C0L2;F8W667;Q15020-3;Q15020-2	A0A499FI31;Q15020-4;Q15020	5;5;5;1;1;1;1	5;5;5;1;1;1;1	5;5;5;1;1;1;1	Squamous cell carcinoma antigen recognized by T-cells 3	SART3	7	5	5	5	5	5	5	9.6	9.6	9.6	111.96	981	981;927;963;263;305;129;364	1	7	0	59.969	By MS/MS	1.21	0.94327	18.264	6	2	Leave out requantified	1.21	0.94327	18.264	6	2	Leave out requantified	9.6	26103000	10178000	15925000	26103000	10178000	15925000				281	1055;1449;9959;11483;11995	True;True;True;True;True
A0A4W8VX11;A0A5H1ZRS1;Q15154-4;Q15154-2;Q15154-5;Q15154;E5RGQ4;E9PGW9;E7EV93;Q15154-3	A0A4W8VX11;A0A5H1ZRS1;Q15154-4;Q15154-2;Q15154-5;Q15154;E5RGQ4;E9PGW9;E7EV93;Q15154-3	2;2;2;2;2;2;1;1;1;1	2;2;2;2;2;2;1;1;1;1	2;2;2;2;2;2;1;1;1;1	Pericentriolar material 1 protein	PCM1	10	2	2	2	2	2	2	1.6	1.6	1.6	210.13	1860	1860;2016;1860;1969;2016;2024;408;530;749;530	1	2	0.0073402	0.92671	By MS/MS	NaN	NaN	NaN	1	1	Median	NaN	NaN	NaN	1	1	Median	1.6	1524300	688350	835930	1524300	688350	835930				282	9041;13729	True;True
U3KPX3;A0A590UJ43;P48729;P48729-2;A0A590UJQ7;E5RG27;D6RGE5;A0A590UK94;A0A5F9W493;P48729-3;H0Y9X2;U3KQK7	U3KPX3;A0A590UJ43;P48729;P48729-2;A0A590UJQ7;E5RG27;D6RGE5;A0A590UK94;A0A5F9W493;P48729-3	3;3;3;3;2;2;2;2;2;2;1;1	3;3;3;3;2;2;2;2;2;2;1;1	3;3;3;3;2;2;2;2;2;2;1;1	Casein kinase I isoform alpha	CSNK1A1	12	3	3	3	3	3	3	11.1	11.1	11.1	42.451	368	368;426;337;365;77;78;89;150;353;325;167;184	1	3	0	4.7462	By MS/MS	1.4817	1.2053	54.852	3	1	Median	1.4817	1.2053	54.852	3	1	Median	11.1	8509500	3760500	4749000	8509500	3760500	4749000				283	184;439;5891	True;True;True
A0A590UJG6	A0A590UJG6	1	1	1			1	1	1	1	1	1	1	5.1	5.1	5.1	13.028	117	117	1	1	0.0096558	0.83067	By MS/MS	NaN	NaN	NaN	1	0	Median	NaN	NaN	NaN	1	0	Median	5.1	177370000	87095000	90271000	177370000	87095000	90271000				284	7461	TRUE
A0A590UJS2;Q5JWE9;A0A7I2V5R6;P63092-3;P63092-2;P63092;P63092-4;Q5JWF2-2;Q5JWF2;A0A804HIH4;A0A590UKA4;A0A590UJG5;A0A590UJF0;A0A590UKB4;A0A590UKA9;A0A590UKA1;A0A590UK28;A0A590UJJ0;A0A590UJB0;A0A590UJA5;S4R3V9;B0AZR9;A0A590UJY8;A0A590UJQ2;A0A590UJI6;A0A590UJ58;A0A590UJ22;A0A590UJR6;A0A590UJQ9;A0A590UJB7;A0A0A0MR13;A0A590UJY2;S4R3E3	A0A590UJS2;Q5JWE9;A0A7I2V5R6;P63092-3;P63092-2;P63092;P63092-4;Q5JWF2-2;Q5JWF2;A0A804HIH4;A0A590UKA4;A0A590UJG5;A0A590UJF0;A0A590UKB4;A0A590UKA9;A0A590UKA1;A0A590UK28;A0A590UJJ0;A0A590UJB0;A0A590UJA5;S4R3V9;B0AZR9;A0A590UJY8;A0A590UJQ2;A0A590UJI6;A0A590UJ58;A0A590UJ22;A0A590UJR6;A0A590UJQ9;A0A590UJB7;A0A0A0MR13;A0A590UJY2	5;5;5;5;5;5;5;5;5;4;4;4;4;4;4;4;4;4;4;4;4;4;4;4;4;4;4;4;4;4;4;3;2	5;5;5;5;5;5;5;5;5;4;4;4;4;4;4;4;4;4;4;4;4;4;4;4;4;4;4;4;4;4;4;3;2	4;4;4;4;4;4;4;4;4;4;4;4;4;4;4;4;4;4;4;4;4;4;4;4;4;4;4;4;4;4;4;3;2	Guanine nucleotide-binding protein G(s) subunit alpha isoforms short;Guanine nucleotide-binding protein G(s) subunit alpha isoforms XLas	GNAS	33	5	5	4	5	5	4	19.8	19.8	16.8	42.584	368	368;1022;1038;379;380;394;395;1023;1037;285;320;320;320;321;321;321;321;321;321;321;335;335;335;335;335;335;335;336;336;336;362;237;160	1	5	0	15.811	By MS/MS	1.9428	1.3951	7.7182	5	2	Leave out requantified	1.9428	1.3951	7.7182	5	2	Leave out requantified	19.8	62562000	21680000	40882000	62562000	21680000	40882000				285	7456;9053;10547;10762;13827	True;True;True;True;True
E9PJF6;A0A7P0T999;A0A590UJX5;A0A7P0Z4H6;A0A804CCZ3;A0A5F9UK94;H0Y360;Q01433-2;Q01433	E9PJF6;A0A7P0T999;A0A590UJX5;A0A7P0Z4H6;A0A804CCZ3;A0A5F9UK94;H0Y360;Q01433-2;Q01433	1;1;1;1;1;1;1;1;1	1;1;1;1;1;1;1;1;1	1;1;1;1;1;1;1;1;1	AMP deaminase 2	AMPD2	9	1	1	1	1	1	1	11.7	11.7	11.7	11.601	103	103;118;469;628;788;825;836;798;879	1	1	0.0014375	1.4105	By MS/MS	NaN	NaN	NaN	1	0	Median	NaN	NaN	NaN	1	0	Median	11.7	3280400	1719400	1561000	3280400	1719400	1561000				286	4375	TRUE
A0A590UKB7;A0A590UJZ8;Q92736-2;H7BY35;Q92736	A0A590UKB7;A0A590UJZ8;Q92736-2;H7BY35;Q92736	2;2;2;1;1	2;2;2;1;1	2;2;2;1;1	Ryanodine receptor 2	RYR2	5	2	2	2	2	2	2	1.7	1.7	1.7	152.66	1327	1327;1806;4975;4950;4967	1	2	0.0073307	0.92337	By MS/MS	2.0135	1.5294	9.5864	2	1	Median	2.0135	1.5294	9.5864	2	1	Median	1.7	7735400	2828100	4907300	7735400	2828100	4907300				287	3023;4005	True;True
A0A590UK80;A0A590UJK4;A0A590UK01;A0A590UJP7;Q13247-3;Q13247;A0A0D9SEM4;B4DJK0;B4DUA4;A0A3B3ISP5;A0A3B3IS65;A0A0A0MRR4;A0A3B3ISS0;A0A3F2YNZ1;Q9Y468-2;Q9Y468-4;Q9Y468-1;Q9Y468	A0A590UK80;A0A590UJK4;A0A590UK01;A0A590UJP7;Q13247-3;Q13247	7;6;6;6;6;6;2;1;1;1;1;1;1;1;1;1;1;1	7;6;6;6;6;6;2;1;1;1;1;1;1;1;1;1;1;1	5;4;4;4;4;4;0;0;0;1;1;1;1;1;1;1;1;1	Serine/arginine-rich splicing factor 6	SRSF6	18	7	7	5	7	7	5	7.8	7.8	7	120.93	1090	1090;226;273;276;335;344;378;124;138;494;497;743;821;862;738;752;772;840	1	12	0	50.942	By MS/MS	0.92527	0.66695	11.719	12	4	Leave out requantified	0.92527	0.66695	11.719	12	4	Leave out requantified	7.8	244280000	120160000	124120000	244280000	120160000	124120000				288	922;1941;7269;9061;9062;11157;11916	True;True;True;True;True;True;True
M0QYM8;M0R054;M0QX65;A0A590UK93;A0A590UKC5;B3KNJ4;Q9UBE0-2;Q9UBE0-3;Q9UBE0	M0QYM8;M0R054;M0QX65;A0A590UK93;A0A590UKC5;B3KNJ4;Q9UBE0-2;Q9UBE0-3;Q9UBE0	2;2;2;2;2;2;2;2;2	2;2;2;2;2;2;2;2;2	2;2;2;2;2;2;2;2;2	SUMO-activating enzyme subunit 1;SUMO-activating enzyme subunit 1, N-terminally processed	SAE1	9	2	2	2	2	2	2	9.8	9.8	9.8	14.899	133	133;157;205;210;235;299;266;299;346	1	2	0	2.5108	By MS/MS	1.4356	1.1028	12.929	2	0	Median	1.4356	1.1028	12.929	2	0	Median	9.8	8479100	3639300	4839800	8479100	3639300	4839800				289	13189;13190	True;True
A0A5K1VW72;A0A5F9ZGX4;A0A5F9ZHN9;P51648;P51648-2;A0A5F9ZHP6;J3QRD1;A0A5F9ZI12;A0A5F9ZHI5;I3L2W1;J3KTD9;A0A0D9SGC3	A0A5K1VW72;A0A5F9ZGX4;A0A5F9ZHN9;P51648;P51648-2;A0A5F9ZHP6;J3QRD1;A0A5F9ZI12;A0A5F9ZHI5	4;4;4;4;4;3;3;3;3;1;1;1	4;4;4;4;4;3;3;3;3;1;1;1	4;4;4;4;4;3;3;3;3;1;1;1	Fatty aldehyde dehydrogenase	ALDH3A2	12	4	4	4	4	4	4	15.7	15.7	15.7	42.594	376	376;460;521;485;508;195;393;393;403;76;85;97	1	6	0	9.2993	By MS/MS	1.8836	1.4413	29.25	4	3	Median	1.8836	1.4413	29.25	4	3	Median	15.7	16562000	5709500	10852000	16562000	5709500	10852000				290	3038;5397;13043;13614	True;True;True;True
A0A5F9ZHN7;Q9NTJ5;E9PGZ4;Q9NTJ5-2;C9JV50;F8WDN7;F8WCQ2	A0A5F9ZHN7;Q9NTJ5;E9PGZ4;Q9NTJ5-2;C9JV50	6;6;5;5;3;2;1	6;6;5;5;3;2;1	6;6;5;5;3;2;1	Phosphatidylinositide phosphatase SAC1	SACM1L	7	6	6	6	6	6	6	11.2	11.2	11.2	69.359	609	609;587;484;526;187;287;71	1	6	0	5.1065	By MS/MS	1.9556	1.5143	64.883	6	1	Leave out requantified	1.9556	1.5143	64.883	6	1	Leave out requantified	11.2	20077000	7820100	12257000	20077000	7820100	12257000				291	1452;4947;8509;9728;11925;13651	True;True;True;True;True;True
Q8WX92-2;A0A5H1ZRP4	Q8WX92-2;A0A5H1ZRP4	1;1	1;1	1;1			2	1	1	1	1	1	1	1.9	1.9	1.9	70.056	628	628;628	1	1	0	1.9325	By MS/MS	NaN	NaN	NaN	1	0	Median	NaN	NaN	NaN	1	0	Median	1.9	9572400	4289800	5282600	9572400	4289800	5282600				292	1376	TRUE
A0A804HK77;A0A804HIL2;A0A669KAX3;O76024;A0A669KB26;A0A804HIL0;A0A669KBF0;A0A804HKM5;H0Y9G5	A0A804HK77;A0A804HIL2;A0A669KAX3;O76024;A0A669KB26;A0A804HIL0;A0A669KBF0	3;3;3;3;2;2;2;1;1	3;3;3;3;2;2;2;1;1	3;3;3;3;2;2;2;1;1	Wolframin	WFS1	9	3	3	3	3	3	3	19.2	19.2	19.2	25.371	234	234;278;902;890;148;157;427;164;807	1	3	0	2.1495	By MS/MS	1.5988	1.2408	18.531	3	0	Leave out requantified	1.5988	1.2408	18.531	3	0	Leave out requantified	19.2	11618000	4345900	7272400	11618000	4345900	7272400				293	322;1981;9464	True;True;True
A0A669KB05;C9JZR2;H0YC95;O60716-21;O60716-19;O60716-18;O60716-17;O60716-13;O60716-11;O60716-10;O60716-9;O60716-5;O60716-3;O60716-2;O60716;A0A669KB62;O60716-24;O60716-23;O60716-22;O60716-20;O60716-16;O60716-15;O60716-14;O60716-12;O60716-8;O60716-7;O60716-6;O60716-4;O60716-29;O60716-27;O60716-26;O60716-25;O60716-32;O60716-31;O60716-30;O60716-28;A0A804HIL4;A0A804HK15;A0A804HJM1;E9PKY0;E9PKL1	A0A669KB05;C9JZR2;H0YC95;O60716-21;O60716-19;O60716-18;O60716-17;O60716-13;O60716-11;O60716-10;O60716-9;O60716-5;O60716-3;O60716-2;O60716;A0A669KB62;O60716-24;O60716-23;O60716-22;O60716-20;O60716-16;O60716-15;O60716-14;O60716-12;O60716-8;O60716-7;O60716-6;O60716-4;O60716-29;O60716-27;O60716-26;O60716-25;O60716-32;O60716-31;O60716-30;O60716-28;A0A804HIL4;A0A804HK15	20;20;20;20;20;20;20;20;20;20;20;20;20;20;20;19;19;19;19;19;19;19;19;19;19;19;19;19;14;14;14;14;13;13;13;13;10;10;6;2;1	20;20;20;20;20;20;20;20;20;20;20;20;20;20;20;19;19;19;19;19;19;19;19;19;19;19;19;19;14;14;14;14;13;13;13;13;10;10;6;2;1	20;20;20;20;20;20;20;20;20;20;20;20;20;20;20;19;19;19;19;19;19;19;19;19;19;19;19;19;14;14;14;14;13;13;13;13;10;10;6;2;1	Catenin delta-1	CTNND1	41	20	20	20	20	20	20	31.9	31.9	31.9	102.29	915	915;938;940;832;838;861;867;879;885;908;914;933;939;962;968;888;811;817;840;846;858;864;887;893;912;918;941;947;610;616;639;645;589;595;618;624;382;383;279;126;128	1	23	0	115.44	By MS/MS	1.472	1.08	30.844	21	6	Leave out requantified	1.472	1.08	30.844	21	6	Leave out requantified	31.9	206420000	90516000	115910000	206420000	90516000	115910000				294	1064;3647;4511;4567;5183;5227;5299;5458;6614;8511;9156;9519;10126;10596;10898;10899;11933;12266;13758;13781	True;True;True;True;True;True;True;True;True;True;True;True;True;True;True;True;True;True;True;True
A0A7I2YQ65;A0A7I2V514;A0A7I2V2L5;A0A7I2YQM2;A0A7I2V452;A0A7P0RGV0;A0A669KB10;A0A669KBG8;Q92538-3;Q92538-2;Q92538;A0A7I2V350;A0A7I2V3E5	A0A7I2YQ65;A0A7I2V514;A0A7I2V2L5;A0A7I2YQM2;A0A7I2V452;A0A7P0RGV0;A0A669KB10;A0A669KBG8;Q92538-3;Q92538-2;Q92538;A0A7I2V350;A0A7I2V3E5	2;2;2;2;2;2;2;2;2;2;2;1;1	1;1;1;1;1;1;1;1;1;1;1;1;1	1;1;1;1;1;1;1;1;1;1;1;1;1	Golgi-specific brefeldin A-resistance guanine nucleotide exchange factor 1	GBF1	13	2	1	1	2	1	1	1.3	1	1	194.17	1757	1757;1761;1761;1827;1843;1860;1884;1892;1855;1856;1859;136;153	1	1	0	27.134	By MS/MS	NaN	NaN	NaN	1	0	Median	NaN	NaN	NaN	1	0	Median	1.3	2310300	702030	1608200	2310300	702030	1608200				295	206;7747	True;False
J3KPM9;A0A669KBI6;A0A669KB68;A0A669KB56;A0A669KBA4;A0A669KB53;P42224-2;P42224;A0A669KB17;E7EPD2;A0A669KB75;A0A669KB52;D2KFR9	J3KPM9;A0A669KBI6;A0A669KB68;A0A669KB56;A0A669KBA4;A0A669KB53;P42224-2;P42224;A0A669KB17;E7EPD2;A0A669KB75;A0A669KB52	3;3;3;3;3;3;3;3;2;2;2;2;1	3;3;3;3;3;3;3;3;2;2;2;2;1	2;2;2;2;2;2;2;2;1;1;1;1;1	Signal transducer and activator of transcription;Signal transducer and activator of transcription 1-alpha/beta	STAT1	13	3	3	2	2	2	2	5	5	3.4	83.359	714	714;716;748;748;779;791;712;750;273;377;572;636;193	1	2	0.0014184	1.3619	By MS/MS	2.1351	1.7245	22.299	2	0	Median	2.1351	1.7245	22.299	2	0	Median	3.4	4356900	1448000	2908900	4356900	1448000	2908900				296	3155;10151;10601	True;True;True
A0A669KB71;O94842-3;O94842-2;O94842	A0A669KB71;O94842-3;O94842-2;O94842	2;2;2;2	2;2;2;2	2;2;2;2	TOX high mobility group box family member 4	TOX4	4	2	2	2	2	2	2	8.2	8.2	8.2	40.383	379	379;595;598;621	1	2	0.0069961	0.9747	By MS/MS	0.91447	0.71589	37.142	2	1	Median	0.91447	0.71589	37.142	2	1	Median	8.2	4765900	2595000	2170900	4765900	2595000	2170900				297	4698;11252	True;True
H0YCJ5;A0A669KBC7;Q13489	H0YCJ5;A0A669KBC7;Q13489	1;1;1	1;1;1	1;1;1	Baculoviral IAP repeat-containing protein 3	BIRC3	3	1	1	1	1	1	1	7.9	7.9	7.9	24.662	216	216;645;604	1	1	0.0014144	1.3564	By MS/MS	NaN	NaN	NaN	1	0	Median	NaN	NaN	NaN	1	0	Median	7.9	19577000	4224700	15352000	19577000	4224700	15352000				298	7940	TRUE
A0A6I8PRS0;B4DER1;A0A6I8PIV1;Q9P2J5-2;Q9P2J5;A0A6I8PLB3;A0A6I8PS05;A0A6I8PL42;A0A6I8PIT3;A0A6I8PLB8;A0A6I8PIP7;A0A6I8PTV8;A0A6I8PRU9;Q9P2J5-3	A0A6I8PRS0;B4DER1;A0A6I8PIV1;Q9P2J5-2;Q9P2J5;A0A6I8PLB3;A0A6I8PS05;A0A6I8PL42;A0A6I8PIT3;A0A6I8PLB8;A0A6I8PIP7;A0A6I8PTV8;A0A6I8PRU9	12;12;12;12;12;11;11;11;11;9;8;7;6;5	12;12;12;12;12;11;11;11;11;9;8;7;6;5	12;12;12;12;12;11;11;11;11;9;8;7;6;5	Leucine--tRNA ligase, cytoplasmic	LARS	14	12	12	12	12	12	12	18	18	18	127.91	1121	1121;1149;1175;1122;1176;1024;1049;1130;1164;1112;850;697;543;485	1	14	0	100.74	By MS/MS	1.0706	0.87173	24.207	10	4	Leave out requantified	1.0706	0.87173	24.207	10	4	Leave out requantified	18	59704000	22974000	36729000	59704000	22974000	36729000				299	2978;3459;3523;4328;5017;5603;8215;9648;10625;11114;11948;12815	True;True;True;True;True;True;True;True;True;True;True;True
A0A6I8PU89;A0A6I8PLE7;A0A6I8PR89;A0A6I8PS32;A0A6I8PUD4;A0A6I8PU73;Q99615;K7ESP1;K7EK03;K7EPP7;K7EIH8;A0A6I8PUC2;K7ER44;A0A6I8PRZ0;A0A6I8PIK4;Q99615-2;K7EJL5;K7EN19;K7EJV7;K7ELJ8;A0A6I8PR93;K7EJE9	A0A6I8PU89;A0A6I8PLE7;A0A6I8PR89;A0A6I8PS32;A0A6I8PUD4;A0A6I8PU73;Q99615;K7ESP1;K7EK03;K7EPP7;K7EIH8;A0A6I8PUC2;K7ER44;A0A6I8PRZ0;A0A6I8PIK4;Q99615-2;K7EJL5;K7EN19;K7EJV7;K7ELJ8	4;4;4;4;4;4;4;3;3;3;3;3;3;3;3;3;2;2;2;2;1;1	4;4;4;4;4;4;4;3;3;3;3;3;3;3;3;3;2;2;2;2;1;1	4;4;4;4;4;4;4;3;3;3;3;3;3;3;3;3;2;2;2;2;1;1	DnaJ homolog subfamily C member 7	DNAJC7	22	4	4	4	4	4	4	15	15	15	39.487	347	347;355;454;467;481;497;494;180;242;253;267;291;401;436;456;438;102;104;113;137;59;74	1	4	0	5.6595	By MS/MS	0.93844	0.69647	67.906	4	2	Median	0.93844	0.69647	67.906	4	2	Median	15	17507000	8858700	8648000	17507000	8858700	8648000				300	3862;6344;6893;8497	True;True;True;True
A0A6I8PTT9;Q06210-2;Q06210;A0A6I8PRN4;E5RJP4;O94808	A0A6I8PTT9;Q06210-2;Q06210;A0A6I8PRN4	9;9;9;8;1;1	9;9;9;8;1;1	9;9;9;8;1;1	Glutamine--fructose-6-phosphate aminotransferase [isomerizing] 1	GFPT1	6	9	9	9	9	9	9	20.3	20.3	20.3	70.431	625	625;681;699;609;216;682	1	12	0	74.849	By MS/MS	2.5972	1.9676	47.236	9	5	Leave out requantified	2.5972	1.9676	47.236	9	5	Leave out requantified	20.3	63143000	17314000	45830000	63143000	17314000	45830000				301	1611;2981;4959;5177;5178;7798;10204;12767;13399	True;True;True;True;True;True;True;True;True
A0A6Q8KRG2;Q08379;A0A1W2PQY5;Q08379-2;B7ZC06	A0A6Q8KRG2;Q08379;A0A1W2PQY5;Q08379-2	3;3;2;2;1	3;3;2;2;1	3;3;2;2;1	Golgin subfamily A member 2	GOLGA2	5	3	3	3	3	3	3	3.8	3.8	3.8	111.66	990	990;1002;346;620;461	1	3	0	2.0689	By MS/MS	NaN	NaN	NaN	1	0	Median	NaN	NaN	NaN	1	0	Median	3.8	1269900	600920	668950	1269900	600920	668950				302	6554;6977;10854	True;True;True
A0A6Q8PFF7;A0A6Q8PG75;A0A6Q8PGA4;A0A6Q8PG30;A0A6Q8PHQ1;A0A6Q8PEZ7;Q96S66-4;Q96S66-3;Q96S66-2;Q96S66;A0A6Q8PG14	A0A6Q8PFF7;A0A6Q8PG75;A0A6Q8PGA4;A0A6Q8PG30;A0A6Q8PHQ1;A0A6Q8PEZ7;Q96S66-4;Q96S66-3;Q96S66-2;Q96S66;A0A6Q8PG14	4;4;4;4;4;4;4;4;4;4;2	4;4;4;4;4;4;4;4;4;4;2	4;4;4;4;4;4;4;4;4;4;2	Chloride channel CLIC-like protein 1	CLCC1	11	4	4	4	4	4	4	16.2	16.2	16.2	48.477	431	431;473;477;523;540;568;366;430;501;551;436	1	4	0	18.848	By MS/MS	1.6963	1.2896	14.557	3	2	Median	1.6963	1.2896	14.557	3	2	Median	16.2	8515400	2356100	6159300	8515400	2356100	6159300				303	533;3318;4873;10175	True;True;True;True
B4DHE8;A0A6Q8PF05;Q96DH6-2;Q96DH6;A0A6Q8PHT3;A0A6Q8PFU8;J3KTC1;J3QKT5;A0A6Q8PGF5;A0A6Q8PGD8;H0YHB7;B4DM51;Q96DH6-3;O43347	B4DHE8;A0A6Q8PF05;Q96DH6-2;Q96DH6;A0A6Q8PHT3;A0A6Q8PFU8;J3KTC1;J3QKT5	4;4;4;4;3;3;3;2;1;1;1;1;1;1	4;4;4;4;3;3;3;2;1;1;1;1;1;1	4;4;4;4;3;3;3;2;1;1;1;1;1;1	RNA-binding protein Musashi homolog 2	MSI2	14	4	4	4	4	4	4	16	16	16	34.812	324	324;341;251;328;89;107;140;99;34;139;233;267;151;362	1	4	0	3.2008	By MS/MS	1.2782	0.98963	37.562	4	3	Median	1.2782	0.98963	37.562	4	3	Median	16	14845000	6865400	7980000	14845000	6865400	7980000				304	4264;4265;4268;12390	True;True;True;True
A0A6Q8PGE8;A0A6Q8PF33;A0A6Q8PGN5;P49588;A0A6Q8PGR9;A0A6Q8PFY2;P49588-2;H3BPK7;A0A6Q8PGB5;A0A6Q8PFK3;A0A6Q8PHJ2;A0A6Q8PH44;A0A6Q8PF77;A0A6Q8PHP3;A0A6Q8PHP7;A0A6Q8PG28;A0A6Q8PG62;A0A6Q8PGI8;A0A6Q8PHN5	A0A6Q8PGE8;A0A6Q8PF33;A0A6Q8PGN5;P49588;A0A6Q8PGR9;A0A6Q8PFY2;P49588-2;H3BPK7;A0A6Q8PGB5;A0A6Q8PFK3	25;25;25;25;24;24;24;23;21;15;12;10;7;7;7;6;5;2;1	25;25;25;25;24;24;24;23;21;15;12;10;7;7;7;6;5;2;1	25;25;25;25;24;24;24;23;21;15;12;10;7;7;7;6;5;2;1	Alanine--tRNA ligase, cytoplasmic	AARS	19	25	25	25	25	25	25	34.1	34.1	34.1	105.83	959	959;961;984;968;940;977;992;999;925;772;789;734;521;535;560;327;278;275;48	1	29	0	150.62	By MS/MS	1.9757	1.3824	48.274	25	7	Leave out requantified	1.9757	1.3824	48.274	25	7	Leave out requantified	34.1	274760000	105260000	169490000	274760000	105260000	169490000				305	1359;1360;1612;1718;1878;2572;2644;2965;2966;4062;4739;6175;6278;7986;8110;8209;8385;8909;9198;9329;11236;11766;12668;12817;13340	True;True;True;True;True;True;True;True;True;True;True;True;True;True;True;True;True;True;True;True;True;True;True;True;True
A0A6Q8PHU0;A0A6Q8PF35;F8VUA2;F8VVT7;F5H875;Q9HD42;A0A6Q8PGI9;A0A6Q8PF26;A0A6Q8PGM8;A0A6Q8PFX8;A0A6Q8PG85;A0A6Q8PFF8;A0A6Q8PFF9	A0A6Q8PHU0;A0A6Q8PF35;F8VUA2;F8VVT7;F5H875;Q9HD42;A0A6Q8PGI9;A0A6Q8PF26;A0A6Q8PGM8;A0A6Q8PFX8;A0A6Q8PG85;A0A6Q8PFF8;A0A6Q8PFF9	2;2;2;2;2;2;1;1;1;1;1;1;1	2;2;2;2;2;2;1;1;1;1;1;1;1	2;2;2;2;2;2;1;1;1;1;1;1;1	Charged multivesicular body protein 1a	CHMP1A	13	2	2	2	2	2	2	12.2	12.2	12.2	16.301	147	147;154;181;187;253;196;49;54;113;132;199;265;383	1	3	0.0081093	0.88238	By MS/MS	NaN	NaN	NaN	1	1	Median	NaN	NaN	NaN	1	1	Median	12.2	8198800	6042100	2156700	8198800	6042100	2156700				306	1077;8076	True;True
A0A6Q8PFF2;A0A6Q8PHA5;A0A6Q8PF47;E7ETE2;P12081-4;P12081;A0A6Q8PFG9;A0A6Q8PFN6;A0A6Q8PHE3;B4DDD8;P12081-3;P12081-2;B4E1C5;A0A6Q8PF07;A0A2R8YFR1;D6RF05;A0A2R8YCI2;A0A6Q8PHQ0;A0A2R8Y4X6;A0A2R8Y5E8;D6RJE6;A0A2R8Y6I1;A0A2R8Y3N3;A0A2R8Y5P7;P49590-2;P49590	A0A6Q8PFF2;A0A6Q8PHA5;A0A6Q8PF47;E7ETE2;P12081-4;P12081;A0A6Q8PFG9;A0A6Q8PFN6;A0A6Q8PHE3;B4DDD8;P12081-3;P12081-2;B4E1C5;A0A6Q8PF07	5;5;5;5;5;5;4;4;4;4;4;4;3;3;2;2;2;2;1;1;1;1;1;1;1;1	5;5;5;5;5;5;4;4;4;4;4;4;3;3;2;2;2;2;1;1;1;1;1;1;1;1	5;5;5;5;5;5;4;4;4;4;4;4;3;3;2;2;2;2;1;1;1;1;1;1;1;1	Histidine--tRNA ligase, cytoplasmic	HARS	26	5	5	5	5	5	5	13	13	13	52.99	470	470;473;511;512;489;509;248;270;399;435;449;469;395;440;52;60;84;171;160;219;293;436;473;512;481;506	1	5	0	9.8337	By MS/MS	1.3517	1.0682	35.893	5	2	Leave out requantified	1.3517	1.0682	35.893	5	2	Leave out requantified	13	18053000	6429700	11624000	18053000	6429700	11624000				307	1268;1336;3056;5659;13501	True;True;True;True;True
A0A6Q8PGG1;A0A6Q8PGH7;A0A6Q8PFA6;A0A6Q8PG37;A0A6Q8PH57;O00139-2;O00139-1;O00139-5;O00139;O00139-4	A0A6Q8PGG1;A0A6Q8PGH7;A0A6Q8PFA6;A0A6Q8PG37;A0A6Q8PH57;O00139-2;O00139-1;O00139-5;O00139;O00139-4	1;1;1;1;1;1;1;1;1;1	1;1;1;1;1;1;1;1;1;1	1;1;1;1;1;1;1;1;1;1	Kinesin-like protein KIF2A	KIF2A	10	1	1	1	1	1	1	1.9	1.9	1.9	67.147	590	590;685;687;717;725;660;679;686;706;744	1	1	0.0057932	1.0703	By MS/MS	NaN	NaN	NaN	1	1	Median	NaN	NaN	NaN	1	1	Median	1.9	3377800	2649200	728640	3377800	2649200	728640				308	130	TRUE
A0A6Q8PFJ0;P02545;P02545-3;P02545-6;A0A804HL68;P02545-5;P02545-4;A0A6Q8PHQ9;A0A6Q8PF80;A0A6Q8PGH0;A0A6Q8PFM1;A0A6Q8PF59;A0A6Q8PFF5	A0A6Q8PFJ0;P02545;P02545-3;P02545-6;A0A804HL68;P02545-5;P02545-4;A0A6Q8PHQ9;A0A6Q8PF80	32;32;31;29;27;27;27;24;16;9;5;5;1	30;30;29;27;25;25;25;22;16;9;5;5;1	4;4;4;1;0;4;4;0;0;0;0;0;0	Prelamin-A/C;Lamin-A/C	LMNA	13	32	30	4	32	30	4	47.9	46.8	7.8	80.902	729	729;664;634;614;540;565;574;516;342;214;123;126;36	1	46	0	323.31	By MS/MS	1.1504	0.83311	32.411	44	6	Leave out requantified	1.1504	0.83311	32.411	44	6	Leave out requantified	47.9	1481100000	742950000	738180000	1481100000	742950000	738180000				309	254;255;697;1259;1260;1276;1344;1423;2635;2636;5573;6032;6127;6576;6781;6818;6819;7285;7409;7650;7708;7904;8354;8901;10306;10758;11222;11373;11792;12236;12237;12459	True;True;True;True;True;True;True;True;True;True;True;True;True;False;True;True;True;True;False;True;True;True;True;True;True;True;True;True;True;True;True;True
A0A6Q8PFK8;A0A6Q8PGK1;P04792;C9J3N8;A0A6Q8PFE7;A0A6Q8PF43;A0A6Q8PHJ6;A0A6Q8PHA6;A0A6Q8PH65;A0A6Q8PGY2	A0A6Q8PFK8;A0A6Q8PGK1;P04792;C9J3N8	3;3;3;2;1;1;1;1;1;1	3;3;3;2;1;1;1;1;1;1	3;3;3;2;1;1;1;1;1;1	Heat shock protein beta-1	HSPB1	10	3	3	3	3	3	3	21.7	21.7	21.7	21.882	198	198;215;205;37;122;141;143;157;162;174	1	3	0	3.639	By MS/MS	1.3139	1.0282	77.508	3	1	Median	1.3139	1.0282	77.508	3	1	Median	21.7	17209000	8068700	9140100	17209000	8068700	9140100				310	1267;6882;13179	True;True;True
I3L3N5;A0A6Q8PFT2;A0A6Q8PFU3;P43034	I3L3N5;A0A6Q8PFT2;A0A6Q8PFU3;P43034	1;1;1;1	1;1;1;1	1;1;1;1	Platelet-activating factor acetylhydrolase IB subunit alpha	PAFAH1B1	4	1	1	1	1	1	1	7.2	7.2	7.2	23.691	208	208;345;428;410	1	2	0	4.1945	By MS/MS	1.6356	1.2631	4.6058	2	2	Median	1.6356	1.2631	4.6058	2	2	Median	7.2	8713100	2624900	6088200	8713100	2624900	6088200				311	11387	TRUE
C9JDZ3;C9IYX7;A0A6Q8PFY6;A0A7I2U302;P08473	C9JDZ3;C9IYX7;A0A6Q8PFY6;A0A7I2U302;P08473	1;1;1;1;1	1;1;1;1;1	1;1;1;1;1	Neprilysin	MME	5	1	1	1	1	1	1	18.3	18.3	18.3	10.351	93	93;119;703;780;750	1	1	0	2.9279	By MS/MS	NaN	NaN	NaN	1	0	Median	NaN	NaN	NaN	1	0	Median	18.3	3540100	1697400	1842700	3540100	1697400	1842700				312	7248	TRUE
A0A6Q8PFY7;Q92734-2;Q92734	A0A6Q8PFY7;Q92734-2;Q92734	1;1;1	1;1;1	1;1;1	Protein TFG	TFG	3	1	1	1	1	1	1	4.1	4.1	4.1	44.267	412	412;396;400	1	1	0	2.2197	By MS/MS	NaN	NaN	NaN	1	0	Median	NaN	NaN	NaN	1	0	Median	4.1	6155800	2912000	3243800	6155800	2912000	3243800				313	8875	TRUE
C9J4V0;C9J8S3;A0A6Q8PG52;A0A6Q8PH84;P51149;C9J4S4;C9J592;A0A6Q8PGE6;C9J7D1;C9IZZ0;A0A6Q8PF79	C9J4V0;C9J8S3;A0A6Q8PG52;A0A6Q8PH84;P51149;C9J4S4;C9J592;A0A6Q8PGE6;C9J7D1;C9IZZ0	4;4;4;4;4;3;3;3;2;2;1	4;4;4;4;4;3;3;3;2;2;1	4;4;4;4;4;3;3;3;2;2;1	Ras-related protein Rab-7a	RAB7A	11	4	4	4	4	4	4	32.1	32.1	32.1	15.138	134	134;160;211;217;207;98;150;183;91;156;66	1	6	0	12.021	By MS/MS	1.8274	1.2814	38.605	6	2	Leave out requantified	1.8274	1.2814	38.605	6	2	Leave out requantified	32.1	121140000	35099000	86041000	121140000	35099000	86041000				314	1238;1510;2696;12779	True;True;True;True
A0A6Q8PGB0;P24928;P24928-2	A0A6Q8PGB0;P24928	5;5;2	5;5;2	5;5;2	DNA-directed RNA polymerase II subunit RPB1	POLR2A	3	5	5	5	5	5	5	4.8	4.8	4.8	217.24	1970	1970;1970;566	1	6	0	12.156	By MS/MS	1.1663	0.90975	10.553	6	2	Leave out requantified	1.1663	0.90975	10.553	6	2	Leave out requantified	4.8	22505000	9631100	12874000	22505000	9631100	12874000				315	9967;12229;13800;13801;13824	True;True;True;True;True
A0A6Q8PHK0;A0A6Q8PGG9;Q14669;Q14669-2;Q14669-3;F8W9P3;C9JLJ5;C9JSX9;C9JLD7;G5E9G6;Q14669-4	A0A6Q8PHK0;A0A6Q8PGG9;Q14669;Q14669-2;Q14669-3;F8W9P3;C9JLJ5;C9JSX9;C9JLD7;G5E9G6;Q14669-4	2;2;2;2;2;1;1;1;1;1;1	2;2;2;2;2;1;1;1;1;1;1	2;2;2;2;2;1;1;1;1;1;1	E3 ubiquitin-protein ligase TRIP12	TRIP12	11	2	2	2	2	2	2	1.5	1.5	1.5	228.48	2067	2067;2068;1992;2025;2040;99;149;154;190;430;1722	1	2	0	2.249	By MS/MS	1.3716	1.1089	28.741	2	1	Median	1.3716	1.1089	28.741	2	1	Median	1.5	4055100	1558900	2496200	4055100	1558900	2496200				316	7390;8922	True;True
A0A6Q8PGN3;A0A6Q8PHG2;A0A6Q8PH71;A0A6Q8PHA2;Q27J81-2;Q27J81;A0A6Q8PF29;A0A6Q8PH25;A0A6Q8PF44;A0A6Q8PFW4;A0A0A0MQU1;A0A6Q8PHS8;A0A6Q8PGY8;A0A6Q8PFB9;A0A6Q8PGU8;A0A6Q8PFN5;A0A6Q8PH59;A0A6Q8PH63;A0A087X118;A0A6Q8PGC7;A0A6Q8PH52;A0A6Q8PEY8;A0A6Q8PEY5;A0A6Q8PF91;A0A6Q8PGX4;A0A6Q8PGK9;A0A6Q8PFJ1;A0A6Q8PG64;A0A6Q8PFY4;Q27J81-3	A0A6Q8PGN3;A0A6Q8PHG2;A0A6Q8PH71;A0A6Q8PHA2;Q27J81-2;Q27J81;A0A6Q8PF29;A0A6Q8PH25;A0A6Q8PF44;A0A6Q8PFW4;A0A0A0MQU1;A0A6Q8PHS8;A0A6Q8PGY8;A0A6Q8PFB9;A0A6Q8PGU8;A0A6Q8PFN5;A0A6Q8PH59;A0A6Q8PH63;A0A087X118;A0A6Q8PGC7	11;11;11;11;11;11;9;9;9;8;7;6;6;6;6;6;6;6;6;6;5;2;2;2;2;2;2;2;2;2	11;11;11;11;11;11;9;9;9;8;7;6;6;6;6;6;6;6;6;6;5;2;2;2;2;2;2;2;2;2	11;11;11;11;11;11;9;9;9;8;7;6;6;6;6;6;6;6;6;6;5;2;2;2;2;2;2;2;2;2	Inverted formin-2	INF2	30	11	11	11	11	11	11	19.5	19.5	19.5	134.69	1241	1241;1250;1255;1281;1240;1249;1133;1160;1222;981;717;614;741;751;773;776;793;878;1048;1051;646;130;159;194;230;269;316;332;358;234	1	12	0	71.779	By MS/MS	1.1452	0.84853	26.576	11	3	Leave out requantified	1.1452	0.84853	26.576	11	3	Leave out requantified	19.5	54725000	21955000	32770000	54725000	21955000	32770000				317	201;606;1897;2961;3910;4972;5153;7161;7494;9135;11256	True;True;True;True;True;True;True;True;True;True;True
A0A6Q8PH91;Q9BQ69	A0A6Q8PH91;Q9BQ69	3;3	3;3	3;3	O-acetyl-ADP-ribose deacetylase MACROD1	MACROD1	2	3	3	3	3	3	3	19.5	19.5	19.5	36.469	334	334;325	1	3	0	23.389	By MS/MS	1.2185	0.87143	54.595	3	0	Leave out requantified	1.2185	0.87143	54.595	3	0	Leave out requantified	19.5	20597000	8657600	11939000	20597000	8657600	11939000				318	90;10133;13842	True;True;True
A0A6Q8PHC0;A0A6Q8PHJ9;O95831-3;O95831;A0A7I2PK44;A0A6Q8PG15;A0A6Q8PFM5;A0A6Q8PFA7;A0A6Q8PFQ8;A0A6Q8PFS4;A0A6Q8PFE1;A0A7I2RLJ8;O95831-2;A0A6Q8PFW2;E9PMA0;O95831-5;O95831-4;A0A6Q8PHJ4;A0A6Q8PF87;A0A6Q8PFN1	A0A6Q8PHC0;A0A6Q8PHJ9;O95831-3;O95831;A0A7I2PK44;A0A6Q8PG15;A0A6Q8PFM5;A0A6Q8PFA7;A0A6Q8PFQ8;A0A6Q8PFS4;A0A6Q8PFE1;A0A7I2RLJ8;O95831-2;A0A6Q8PFW2;E9PMA0	16;16;16;16;15;15;15;14;14;14;14;13;10;9;8;7;6;4;4;1	16;16;16;16;15;15;15;14;14;14;14;13;10;9;8;7;6;4;4;1	16;16;16;16;15;15;15;14;14;14;14;13;10;9;8;7;6;4;4;1	Apoptosis-inducing factor 1, mitochondrial	AIFM1	20	16	16	16	16	16	16	33	33	33	66.514	609	609;611;609;613;611;612;612;460;565;589;622;441;326;293;274;261;324;229;248;61	1	19	0	42.018	By MS/MS	1.4337	1.1411	31.27	18	4	Leave out requantified	1.4337	1.1411	31.27	18	4	Leave out requantified	33	185050000	76946000	108100000	185050000	76946000	108100000				319	973;974;1214;1461;1872;3187;5878;6059;6727;7550;10074;10769;11587;12621;12952;13042	True;True;True;True;True;True;True;True;True;True;True;True;True;True;True;True
A0A7I2V258;H0Y938;H0YAC7;P35606-2;P35606;A0A7I2V3G0;A0A7I2YQF9	A0A7I2V258;H0Y938;H0YAC7;P35606-2;P35606	5;5;5;5;5;1;1	5;5;5;5;5;1;1	5;5;5;5;5;1;1	Coatomer subunit beta	COPB2	7	5	5	5	5	5	5	9.8	9.8	9.8	93.579	828	828;898;904;877;906;271;285	1	6	0	25.076	By MS/MS	2.6677	2.1637	51.888	4	3	Median	2.6677	2.1637	51.888	4	3	Median	9.8	27619000	8885000	18734000	27619000	8885000	18734000				320	70;2385;2669;5107;5396	True;True;True;True;True
A0A7I2V331;A0A7I2YQD1;I3L1P5;A0A7I2V3Z1;A0A7I2V6E0;A0A7I2V2K2;A0A7I2V5A2;A0A7I2V3I8;A0A7I2V3F9;A0A7I2V2D8;A0A7I2V2W5;A0A7I2V2R9;A0A7I2V3J3;A0A7I2V307;A0A7I2V637;A0A7I2V5A3;O14964-2;O14964	A0A7I2V331;A0A7I2YQD1;I3L1P5;A0A7I2V3Z1;A0A7I2V6E0;A0A7I2V2K2;A0A7I2V5A2;A0A7I2V3I8;A0A7I2V3F9;A0A7I2V2D8;A0A7I2V2W5;A0A7I2V2R9;A0A7I2V3J3;A0A7I2V307;A0A7I2V637;A0A7I2V5A3;O14964-2;O14964	1;1;1;1;1;1;1;1;1;1;1;1;1;1;1;1;1;1	1;1;1;1;1;1;1;1;1;1;1;1;1;1;1;1;1;1	1;1;1;1;1;1;1;1;1;1;1;1;1;1;1;1;1;1	Hepatocyte growth factor-regulated tyrosine kinase substrate	HGS	18	1	1	1	1	1	1	13.5	13.5	13.5	10.015	89	89;458;536;690;710;737;757;761;765;767;768;768;777;783;795;800;690;777	1	1	0.0014584	1.4716	By MS/MS	NaN	NaN	NaN	1	1	Median	NaN	NaN	NaN	1	1	Median	13.5	3170800	1515100	1655700	3170800	1515100	1655700				321	1047	TRUE
H7C4K3;A0A7I2V2F9;E7EUI6;P05556;A0A7I2V348;C9JPK5;P05556-2;P05556-5;P05556-4;P05556-3;A0A7I2V5Z8;A0A7I2V5T3;H7C4N8;Q5T3E6;E9PLR6;E7EQW5	H7C4K3;A0A7I2V2F9;E7EUI6;P05556;A0A7I2V348;C9JPK5;P05556-2;P05556-5;P05556-4;P05556-3	8;8;8;8;6;6;6;6;6;6;3;3;2;1;1;1	8;8;8;8;6;6;6;6;6;6;3;3;2;1;1;1	8;8;8;8;6;6;6;6;6;6;3;3;2;1;1;1	Integrin beta;Integrin beta-1	ITGB1	16	8	8	8	8	8	8	14.8	14.8	14.8	82.23	741	741;794;801;798;793;809;789;801;819;825;379;380;108;136;143;163	1	8	0	20.509	By MS/MS	2.2482	1.6329	39.552	7	3	Leave out requantified	2.2482	1.6329	39.552	7	3	Leave out requantified	14.8	145710000	56120000	89586000	145710000	56120000	89586000				322	2413;3511;5237;7335;7749;10091;12253;13406	True;True;True;True;True;True;True;True
A0A7I2V5V0;A0A7I2V2H6;A0A7I2V343;C9JQD4;O43447	A0A7I2V5V0;A0A7I2V2H6;A0A7I2V343;C9JQD4;O43447	2;2;2;2;2	1;1;1;1;1	1;1;1;1;1	Peptidyl-prolyl cis-trans isomerase;Peptidyl-prolyl cis-trans isomerase H	PPIH	5	2	1	1	2	1	1	21.7	14.5	14.5	8.9851	83	83;92;118;151;177	1	1	0.0014388	1.4219	By MS/MS	NaN	NaN	NaN	1	0	Median	NaN	NaN	NaN	1	0	Median	21.7	1746500	543660	1202900	1746500	543660	1202900				323	8246;11354	True;False
A0A7I2V553;A0A7I2V2H8;A0A7I2V627;P49840	A0A7I2V553;A0A7I2V2H8;A0A7I2V627;P49840	1;1;1;1	1;1;1;1	1;1;1;1	Glycogen synthase kinase-3 alpha	GSK3A	4	1	1	1	1	1	1	58.2	58.2	58.2	4.4015	55	55;97;102;483	1	1	0	3.7956	By MS/MS	NaN	NaN	NaN	1	1	Median	NaN	NaN	NaN	1	1	Median	58.2	2611500	904520	1707000	2611500	904520	1707000				324	12084	TRUE
F8VZJ2;A0A7I2V2K5;H0YHX9;A0A7I2V473;Q13765;E9PAV3-2;E9PAV3;F8W0W4;F8VNW4;F8VZ58;Q9BZK3	F8VZJ2;A0A7I2V2K5;H0YHX9;A0A7I2V473;Q13765;E9PAV3-2;E9PAV3;F8W0W4;F8VNW4	5;5;5;5;5;5;5;4;3;1;1	5;5;5;5;5;5;5;4;3;1;1	5;5;5;5;5;5;5;4;3;1;1	Nascent polypeptide-associated complex subunit alpha;Nascent polypeptide-associated complex subunit alpha, muscle-specific form	NACA	11	5	5	5	5	5	5	53.7	53.7	53.7	15.016	136	136;211;235;295;215;925;2078;198;148;126;213	1	8	0	76.725	By MS/MS	0.9025	0.70167	21.922	8	4	Leave out requantified	0.9025	0.70167	21.922	8	4	Leave out requantified	53.7	56875000	31890000	24985000	56875000	31890000	24985000				325	994;2202;5584;8631;10801	True;True;True;True;True
A0A7I2V2L9;P40429;Q8J015;A0A7I2V5L3;M0QYS1;Q6NVV1;M0QZU1;A0A096LPE0	A0A7I2V2L9;P40429;Q8J015;A0A7I2V5L3;M0QYS1;Q6NVV1	7;7;6;6;6;4;1;1	7;7;6;6;6;4;1;1	7;7;6;6;6;4;1;1	60S ribosomal protein L13a;Putative 60S ribosomal protein L13a protein RPL13AP3	RPL13A;RPL13a;RPL13AP3	8	7	7	7	7	7	7	27.3	27.3	27.3	22.934	198	198;203;142;188;210;102;46;48	1	7	0	15.139	By MS/MS	1.419	1.0313	10.126	5	0	Leave out requantified	1.419	1.0313	10.126	5	0	Leave out requantified	27.3	193720000	75844000	117870000	193720000	75844000	117870000				326	513;6479;7351;8441;12635;12636;13756	True;True;True;True;True;True;True
A0A7I2V430;A0A7I2V2M5;A0A7I2V4F0;Q92499;A0A7I2YQ77;A0A087X2G1;A0A087WZ71;Q92499-2;A0A7I2V421;A0A7I2V4J3;Q92499-3;A0A7I2V5X8;A0A7I2YQD0;A0A7I2V4Q0	A0A7I2V430;A0A7I2V2M5;A0A7I2V4F0;Q92499;A0A7I2YQ77;A0A087X2G1;A0A087WZ71;Q92499-2;A0A7I2V421;A0A7I2V4J3;Q92499-3;A0A7I2V5X8	12;12;12;12;11;10;10;10;9;9;9;8;4;4	12;12;12;12;11;10;10;10;9;9;9;8;4;4	12;12;12;12;11;10;10;10;9;9;9;8;4;4	ATP-dependent RNA helicase DDX1	DDX1	14	12	12	12	12	12	12	23.2	23.2	23.2	77.86	697	697;729;734;740;677;636;648;622;358;474;612;319;154;160	1	14	0	37.401	By MS/MS	2.2133	1.6705	39.297	12	5	Leave out requantified	2.2133	1.6705	39.297	12	5	Leave out requantified	23.2	63077000	19695000	43382000	63077000	19695000	43382000				327	986;2143;3062;3123;4446;4459;4912;5464;8101;8831;11575;11579	True;True;True;True;True;True;True;True;True;True;True;True
A0A7I2YQT5;A0A7I2V6E3;A0A7I2V466;A0A7I2V2Q8;P53634	A0A7I2YQT5;A0A7I2V6E3;A0A7I2V466;A0A7I2V2Q8;P53634	3;3;3;3;3	3;3;3;3;3	3;3;3;3;3	Dipeptidyl peptidase 1;Dipeptidyl peptidase 1 exclusion domain chain;Dipeptidyl peptidase 1 heavy chain;Dipeptidyl peptidase 1 light chain	CTSC	5	3	3	3	3	3	3	6.1	6.1	6.1	38.535	342	342;419;450;452;463	1	3	0	15.334	By MS/MS	1.8749	1.3976	21.086	2	0	Median	1.8749	1.3976	21.086	2	0	Median	6.1	15498000	5181600	10317000	15498000	5181600	10317000				328	4989;4990;9825	True;True;True
A0A7I2V2R3;A0A7I2V5D8;A0A7I2V4G0;P51991-2;P51991;A0A7I2V4J6;A0A7I2V402;H7C1J8	A0A7I2V2R3;A0A7I2V5D8;A0A7I2V4G0;P51991-2;P51991;A0A7I2V4J6;A0A7I2V402	12;12;12;12;12;11;9;1	12;12;12;12;12;11;9;1	12;12;12;12;12;11;9;1	Heterogeneous nuclear ribonucleoprotein A3	HNRNPA3	8	12	12	12	12	12	12	34.1	34.1	34.1	35.411	331	331;348;396;356;378;377;348;115	1	20	0	203.61	By MS/MS	1.4616	1.0257	28.516	18	4	Leave out requantified	1.4616	1.0257	28.516	18	4	Leave out requantified	34.1	370910000	159600000	211300000	370910000	159600000	211300000				329	4218;4219;4274;5607;6558;6559;7063;7064;9809;10993;13578;13609	True;True;True;True;True;True;True;True;True;True;True;True
A0A7I2V2T3;H0Y4R1;P12268;E7ETK5;A0A7I2YQK5;C9K0R9;A0A3B3IRL5;C9J381;P20839-2;P20839-4;P20839;P20839-3;P20839-7;P20839-5;P20839-6	A0A7I2V2T3;H0Y4R1;P12268;E7ETK5;A0A7I2YQK5	19;19;19;18;18;1;1;1;1;1;1;1;1;1;1	19;19;19;18;18;1;1;1;1;1;1;1;1;1;1	19;19;19;18;18;1;1;1;1;1;1;1;1;1;1	Inosine-5-monophosphate dehydrogenase 2	IMPDH2	15	19	19	19	19	19	19	37.9	37.9	37.9	56.842	522	522;538;514;489;513;289;509;513;489;509;514;563;566;589;599	1	24	0	76.963	By MS/MS	1.8277	1.3255	36.822	21	9	Leave out requantified	1.8277	1.3255	36.822	21	9	Leave out requantified	37.9	260780000	102310000	158470000	260780000	102310000	158470000				330	1139;2196;2714;2786;3638;4571;4760;5275;6422;6759;7605;7914;8711;9784;12082;12439;12440;13522;13547	True;True;True;True;True;True;True;True;True;True;True;True;True;True;True;True;True;True;True
K7EMD6;A0A7I2V697;A0A7I2V4T9;A0A7I2V2U2;A0A7I2V5Z3;A0A7I2V588;O43765	K7EMD6;A0A7I2V697;A0A7I2V4T9;A0A7I2V2U2;A0A7I2V5Z3;A0A7I2V588;O43765	3;3;3;3;3;3;3	3;3;3;3;3;3;3	3;3;3;3;3;3;3	Small glutamine-rich tetratricopeptide repeat-containing protein alpha	SGTA	7	3	3	3	3	3	3	22.2	22.2	22.2	17.792	162	162;262;276;287;295;360;313	1	4	0	4.6818	By MS/MS	1.1243	0.86093	12.87	3	2	Median	1.1243	0.86093	12.87	3	2	Median	22.2	11185000	6021700	5163500	11185000	6021700	5163500				331	750;7154;11957	True;True;True
A0A7I2V448;A0A7I2V2U5;B7Z5N7;A0A7I2V320;A0A7I2V4R0;Q8WVM8-2;Q8WVM8-3;H0YIZ7;G3V5E2;A0A7I2V5H5	A0A7I2V448;A0A7I2V2U5;B7Z5N7;A0A7I2V320;A0A7I2V4R0;Q8WVM8-2;Q8WVM8-3	5;5;4;4;4;4;4;2;1;1	1;1;0;0;0;0;0;0;0;0	1;1;0;0;0;0;0;0;0;0	Sec1 family domain-containing protein 1	SCFD1	10	5	1	1	5	1	1	16.3	3.1	3.1	51.176	453	453;483;457;572;616;550;575;465;410;420	1	1	0.0081127	0.88246	By MS/MS	NaN	NaN	NaN	1	1	Median	NaN	NaN	NaN	1	1	Median	16.3	27887000	27470000	417040	27887000	27470000	417040				332	1083;3957;7872;8058;10778	False;True;False;False;False
A0A7I2V482;B9A062;A0A7I2V2U6;P13995-2;P13995;A0A7I2YQD4;B8ZZU9	A0A7I2V482;B9A062;A0A7I2V2U6;P13995-2;P13995;A0A7I2YQD4;B8ZZU9	2;2;2;2;2;1;1	2;2;2;2;2;1;1	2;2;2;2;2;1;1	Bifunctional methylenetetrahydrofolate dehydrogenase/cyclohydrolase, mitochondrial;NAD-dependent methylenetetrahydrofolate dehydrogenase;Methenyltetrahydrofolate cyclohydrolase	MTHFD2	7	2	2	2	2	2	2	15.6	15.6	15.6	23.173	212	212;222;324;248;350;203;267	1	2	0	9.1739	By MS/MS	1.3553	1.0324	8.5652	2	0	Median	1.3553	1.0324	8.5652	2	0	Median	15.6	11360000	5129900	6230300	11360000	5129900	6230300				333	722;2864	True;True
A0A7I2V5U2;A0A7I2V420;A0A7I2V2Y9;A0A7I2V5E1;A0A7I2YQD7;B7Z2R7;A0A7I2YQE9;Q5T8D3-4;Q5T8D3-2;Q5T8D3-3;X6RDD7;Q5T8E0;A0A7I2V462;A0A7I2YQS1;A0A7I2V690;A0A7I2V5L4;A0A7I2V2M2;A0A7I2V347;A0A7I2YQJ9;A0A7I2V560;Q5T8D3	A0A7I2V5U2;A0A7I2V420;A0A7I2V2Y9;A0A7I2V5E1;A0A7I2YQD7;B7Z2R7;A0A7I2YQE9;Q5T8D3-4;Q5T8D3-2;Q5T8D3-3;X6RDD7;Q5T8E0;A0A7I2V462;A0A7I2YQS1;A0A7I2V690;A0A7I2V5L4;A0A7I2V2M2;A0A7I2V347;A0A7I2YQJ9;A0A7I2V560;Q5T8D3	2;2;2;2;2;2;2;2;2;2;1;1;1;1;1;1;1;1;1;1;1	2;2;2;2;2;2;2;2;2;2;1;1;1;1;1;1;1;1;1;1;1	2;2;2;2;2;2;2;2;2;2;1;1;1;1;1;1;1;1;1;1;1	Acyl-CoA-binding domain-containing protein 5	ACBD5	21	2	2	2	2	2	2	8	8	8	50.457	452	452;454;501;515;521;523;534;416;490;525;251;252;315;333;422;436;472;501;518;521;534	1	2	0.0040614	1.1276	By MS/MS	1.0313	0.76959	18.476	2	1	Median	1.0313	0.76959	18.476	2	1	Median	8	13241000	6159200	7082300	13241000	6159200	7082300				334	10954;11098	True;True
A0A7I2V3Z3;A0A7I2V351;A0A7I2V487;A0A7I2YQE1;P52292;J3QL07;J3QLL0;J3KS65	A0A7I2V3Z3;A0A7I2V351;A0A7I2V487;A0A7I2YQE1;P52292;J3QL07;J3QLL0;J3KS65	2;2;2;2;2;1;1;1	2;2;2;2;2;1;1;1	2;2;2;2;2;1;1;1	Importin subunit alpha-1	KPNA2	8	2	2	2	2	2	2	6.8	6.8	6.8	43.541	399	399;504;511;529;529;50;134;143	1	2	0	43.634	By MS/MS	NaN	NaN	NaN	1	1	Median	NaN	NaN	NaN	1	1	Median	6.8	3677700	1125300	2552400	3677700	1125300	2552400				335	7428;11143	True;True
A0A7I2V4U2;A0A7I2V3G4;A0A7I2V5I2;A0A7I2V3B4;A0A7I2V5Z4;Q8WVM8;G3V2M8;A0A7I2V4B8;A0A7I2V590;A0A7I2YQR2;A0A7I2V3C9;A0A7I2V362;G3V3K9;G3V4I1;A0A7I2V4B9;A0A7I2V414;A0A7I2V3Y3;G3V5F3;J3KNG4;A0A7I2V5R9;H0YJY1;A0A7I2V534	A0A7I2V4U2;A0A7I2V3G4;A0A7I2V5I2;A0A7I2V3B4;A0A7I2V5Z4;Q8WVM8;G3V2M8;A0A7I2V4B8;A0A7I2V590	5;5;5;5;5;5;4;4;3;2;2;2;1;1;1;1;1;1;1;1;1;1	5;5;5;5;5;5;4;4;3;2;2;2;1;1;1;1;1;1;1;1;1;1	1;1;1;1;1;1;1;1;1;1;1;1;1;1;1;1;1;1;1;1;1;1	Sec1 family domain-containing protein 1	SCFD1	22	5	5	1	5	5	1	12.7	12.7	2.5	66.447	592	592;601;612;620;641;642;513;591;532;422;448;487;48;75;85;105;108;121;163;216;289;369	1	6	0	20.783	By MS/MS	0.70428	0.50232	67.518	6	3	Leave out requantified	0.70428	0.50232	67.518	6	3	Leave out requantified	12.7	23202000	10714000	12489000	23202000	10714000	12489000				336	8;1083;7872;8058;10778	True;True;True;True;True
A0A7I2V3E2;Q9UN86-2;Q9UN86;A0A7I2V547;A0A7I2V382;A0A7I2V3Z6;A0A7I2V647;A0A7I2V3P9;A0A7I2YQD9;A0A7I2V572;A0A7I2YQG8;D6RBR0;D6RBW8;D6RAC7;D6RB17;A0A7I2YQS2	A0A7I2V3E2;Q9UN86-2;Q9UN86;A0A7I2V547;A0A7I2V382;A0A7I2V3Z6;A0A7I2V647;A0A7I2V3P9;A0A7I2YQD9	3;3;3;2;2;2;2;2;2;1;1;1;1;1;1;1	3;3;3;2;2;2;2;2;2;1;1;1;1;1;1;1	3;3;3;2;2;2;2;2;2;1;1;1;1;1;1;1	Ras GTPase-activating protein-binding protein 2	G3BP2	16	3	3	3	3	3	3	7.9	7.9	7.9	43.422	381	381;449;482;63;74;85;355;388;424;63;76;102;115;141;198;252	1	3	0	2.1771	By MS/MS	1.5381	1.1881	39.884	2	1	Median	1.5381	1.1881	39.884	2	1	Median	7.9	26984000	12283000	14702000	26984000	12283000	14702000				337	9027;12573;13005	True;True;True
B3KW56;A0A7I2V5Z6;A0A7I2V4B4;A0A7I2V3I0;P60228;E5RHS5;H0YBP5;A0A7I2V5P9;E5RGA2;A0A7I2V2W0;A0A7I2V2H9;A0A7I2V3S3;H0YAW4;A0A7I2V4G3;A0A7I2V3I2;A0A7I2V2Q9;A0A7I2V3W9;H0YBR5;A0A7I2V570;A0A161SXE1;A0A7I2V429	B3KW56;A0A7I2V5Z6;A0A7I2V4B4;A0A7I2V3I0;P60228;E5RHS5;H0YBP5;A0A7I2V5P9;E5RGA2;A0A7I2V2W0;A0A7I2V2H9;A0A7I2V3S3;H0YAW4;A0A7I2V4G3	5;5;5;5;5;4;4;4;4;4;4;4;3;3;2;1;1;1;1;1;1	5;5;5;5;5;4;4;4;4;4;4;4;3;3;2;1;1;1;1;1;1	5;5;5;5;5;4;4;4;4;4;4;4;3;3;2;1;1;1;1;1;1	Eukaryotic translation initiation factor 3 subunit E	EIF3E	21	5	5	5	5	5	5	17.2	17.2	17.2	46.445	396	396;416;455;472;445;318;332;334;352;446;452;507;84;339;396;103;122;123;172;172;182	1	5	0	9.4238	By MS/MS	1.6484	1.1914	36.117	5	2	Leave out requantified	1.6484	1.1914	36.117	5	2	Leave out requantified	17.2	42305000	13530000	28775000	42305000	13530000	28775000				338	7127;9440;10182;10883;13709	True;True;True;True;True
A0A7I2V3R8;P09651-2;F8W6I7;A0A7I2V3W0;P09651-3;A0A7I2V2L6;A0A7I2YQX9;F8VZ49;F8W646;A0A2R8Y4L2;F8VTQ5;Q32P51;H0YH80;A0A7I2YQ85;A0A7I2V2Z4;A0A7I2V4M0;A0A7I2V3C7;A0A7I2V3W4;F8VYN5;A0A7I2YQY2;A0A7I2YQV3;A0A7I2V5U9;A0A7I2V334;A0A7I2V497;A0A7I2V3U8;A0A7I2V2F1;A0A7I2V5N7;A0A7I2V4P7;A0A7I2V2X1;A0A7I2V4E2;A0A7I2V661;A0A7I2V5P1;A0A7I2V666;A0A7I2V3K5;A0A7I2V2R4;A0A7I2V453;A0A7I2V2Q7;A0A7I2V520;A0A7I2V459;A0…	A0A7I2V3R8;P09651-2;F8W6I7;A0A7I2V3W0;P09651-3;A0A7I2V2L6;A0A7I2YQX9;F8VZ49;F8W646;A0A2R8Y4L2;F8VTQ5;Q32P51	22;22;21;21;21;18;16;15;12;12;11;11;9;5;4;4;4;4;4;3;3;3;3;2;2;2;2;2;2;2;2;2;2;2;2;2;2;2;2;2;2;2;1;1	1;1;0;1;0;0;1;0;0;1;0;0;1;0;0;0;0;0;0;0;0;0;0;0;0;0;0;0;0;0;0;0;0;0;0;0;0;0;0;0;0;0;0;0	1;1;0;1;0;0;1;0;0;1;0;0;1;0;0;0;0;0;0;0;0;0;0;0;0;0;0;0;0;0;0;0;0;0;0;0;0;0;0;0;0;0;0;0	Heterogeneous nuclear ribonucleoprotein A1;Heterogeneous nuclear ribonucleoprotein A1, N-terminally processed;Heterogeneous nuclear ribonucleoprotein A1-like 2	HNRNPA1;HNRNPA1L2	44	22	1	1	22	1	1	70.5	14.1	14.1	34.139	319	319;320;307;326;267;242;275;231;156;275;145;320;191;49;48;53;54;58;69;45;54;75;83;32;54;55;56;60;61;65;70;70;77;77;78;83;96;97;97;99;104;108;56;83	1	5	0	13.605	By MS/MS	1.6725	1.319	11.14	4	4	Median	1.6725	1.319	11.14	4	4	Median	70.5	15620000	3058100	12562000	15620000	3058100	12562000				339	2605;2795;2796;4216;4217;4271;4272;4273;4361;5611;6560;7065;8842;9808;10237;10238;10404;10562;10925;10991;10992;13611	False;False;False;False;False;False;False;False;True;False;False;False;False;False;False;False;False;False;False;False;False;False
A0A7I2YQU2;A0A7I2V3U3;A0A7I2YQF8;Q13347;A0A7I2YQT9;A0A7I2YQC8;A0A7I2V685;A0A7I2V640;A0A7P0MRT9;A0A7I2V2M3;A0A7I2V3N2;A0A7I2V607;A0A7I2V613;A0A7I2YQI2;A0A7I2V3K6;A0A7I2V4S8;Q5TFK1;A0A7I2V5V8;A0A7I2YQI6;A0A7I2V4C2;A0A7I2YQP9;A0A7I2YQX4;A0A7I2V3T4;A0A7I2V5E4;A0A7I2YQN1;A0A7I2V391;A0A7I2V415	A0A7I2YQU2;A0A7I2V3U3;A0A7I2YQF8;Q13347;A0A7I2YQT9;A0A7I2YQC8;A0A7I2V685;A0A7I2V640;A0A7P0MRT9;A0A7I2V2M3;A0A7I2V3N2;A0A7I2V607;A0A7I2V613;A0A7I2YQI2;A0A7I2V3K6;A0A7I2V4S8;Q5TFK1;A0A7I2V5V8;A0A7I2YQI6;A0A7I2V4C2;A0A7I2YQP9	9;9;9;9;8;8;8;8;8;8;8;8;8;8;7;7;7;7;7;5;5;2;2;2;2;2;1	9;9;9;9;8;8;8;8;8;8;8;8;8;8;7;7;7;7;7;5;5;2;2;2;2;2;1	9;9;9;9;8;8;8;8;8;8;8;8;8;8;7;7;7;7;7;5;5;2;2;2;2;2;1	Eukaryotic translation initiation factor 3 subunit I	EIF3I	27	9	9	9	9	9	9	49.5	49.5	49.5	30.922	275	275;324;362;325;277;294;299;308;323;347;355;357;383;438;249;252;268;270;407;181;194;91;97;108;127;141;43	1	11	0	12.452	By MS/MS	2.2555	1.6231	34.691	11	6	Leave out requantified	2.2555	1.6231	34.691	11	6	Leave out requantified	49.5	95109000	37006000	58103000	95109000	37006000	58103000				340	2393;2879;4438;5439;6153;7052;9308;10321;11319	True;True;True;True;True;True;True;True;True
A0A7I2V3X4;A0A7I2V539;P30419;B7Z8J4;A0A7I2V4Y5;A0A7I2V3U5;P30419-2;K7EN82;K7EN42;A0A7I2V3M5	A0A7I2V3X4;A0A7I2V539;P30419;B7Z8J4;A0A7I2V4Y5;A0A7I2V3U5;P30419-2	5;5;5;4;4;4;3;2;2;2	5;5;5;4;4;4;3;2;2;2	5;5;5;4;4;4;3;2;2;2	Glycylpeptide N-tetradecanoyltransferase 1	NMT1	10	5	5	5	5	5	5	10.7	10.7	10.7	54.52	478	478;494;496;137;198;393;416;72;88;88	1	7	0	64.189	By MS/MS	1.4086	1.0486	41.992	7	1	Leave out requantified	1.4086	1.0486	41.992	7	1	Leave out requantified	10.7	43186000	21266000	21921000	43186000	21266000	21921000				341	764;2224;3026;4928;11314	True;True;True;True;True
B1APP6;A0A7I2V3Z0;Q01813-2;Q01813;H0Y3Y3	B1APP6;A0A7I2V3Z0;Q01813-2;Q01813;H0Y3Y3	2;2;2;2;1	1;1;1;1;1	1;1;1;1;1	ATP-dependent 6-phosphofructokinase, platelet type	PFKP	5	2	1	1	2	1	1	3.9	2.3	2.3	62.585	568	568;746;776;784;166	1	1	0.0073689	0.93672	By MS/MS	NaN	NaN	NaN	1	0	Median	NaN	NaN	NaN	1	0	Median	3.9	5564100	1346100	4217900	5564100	1346100	4217900				342	4417;8260	False;True
A0A7I2V428;C9JLB1;P19338;A0A7I2V3F3;H7BY16;A0A7I2V5M5;A0A7I2V2U7;A0A7I2V349;A0A7I2V506;A0A7I2V699;A0A7I2V2S8	A0A7I2V428;C9JLB1;P19338;A0A7I2V3F3;H7BY16;A0A7I2V5M5;A0A7I2V2U7;A0A7I2V349;A0A7I2V506;A0A7I2V699	39;39;39;38;38;36;34;32;32;27;13	39;39;39;38;38;36;34;32;32;27;13	39;39;39;38;38;36;34;32;32;27;13	Nucleolin	NCL	11	39	39	39	39	39	39	44.3	44.3	44.3	74.739	689	689;694;710;695;734;672;626;595;602;616;389	1	59	0	323.31	By MS/MS	1.1166	0.81339	62.916	54	5	Leave out requantified	1.1166	0.81339	62.916	54	5	Leave out requantified	44.3	2738700000	1328800000	1409900000	2738700000	1328800000	1409900000				343	817;950;951;1093;1494;2709;2710;3389;3641;3642;4259;4260;4455;4704;4705;5166;5167;6268;6386;7016;8534;8734;8914;9264;9359;10497;10498;10499;10540;10546;11472;11473;11594;11595;11886;12457;12594;13239;13249	True;True;True;True;True;True;True;True;True;True;True;True;True;True;True;True;True;True;True;True;True;True;True;True;True;True;True;True;True;True;True;True;True;True;True;True;True;True;True
A0A7I2V668;A0A7P0NGZ6;A0A7I2V440;E9PHZ5;P07858;E9PQM1;E9PSG5;E9PR21;A0A7I2V4Z9;A0A7I2YQK9;E9PCB3;A0A7I2V302;E9PKQ7;A0A7I2V2J1;E9PNL5;E9PLY3;A0A7I2V4S6;R4GMQ5	A0A7I2V668;A0A7P0NGZ6;A0A7I2V440;E9PHZ5;P07858;E9PQM1;E9PSG5;E9PR21;A0A7I2V4Z9;A0A7I2YQK9;E9PCB3;A0A7I2V302;E9PKQ7;A0A7I2V2J1;E9PNL5;E9PLY3;A0A7I2V4S6	4;4;4;4;4;3;3;3;3;3;2;2;2;2;2;2;2;1	4;4;4;4;4;3;3;3;3;3;2;2;2;2;2;2;2;1	4;4;4;4;4;3;3;3;3;3;2;2;2;2;2;2;2;1	Cathepsin B;Cathepsin B light chain;Cathepsin B heavy chain	CTSB	18	4	4	4	4	4	4	16.5	16.5	16.5	29.528	267	267;338;356;371;339;283;291;320;323;324;110;118;136;139;143;165;271;76	1	4	0	5.5659	By MS/MS	1.7102	1.25	42.635	4	2	Median	1.7102	1.25	42.635	4	2	Median	16.5	29894000	11372000	18522000	29894000	11372000	18522000				344	3268;3269;4855;5537	True;True;True;True
A0A7I2V5D0;A0A7I2V490;P26358;P26358-2;A0A7I2V5F6;A0A7I2V311;A0A7I2YQA8;A0A7I2V5F1;A0A7I2YQQ0;P26358-3;K7ERQ1;K7ELB1;K7ENQ6;K7EJL0;A0A7I2V2G5	A0A7I2V5D0;A0A7I2V490;P26358;P26358-2;A0A7I2V5F6;A0A7I2V311;A0A7I2YQA8;A0A7I2V5F1;A0A7I2YQQ0;P26358-3	4;4;4;4;3;3;3;3;3;3;1;1;1;1;1	4;4;4;4;3;3;3;3;3;3;1;1;1;1;1	4;4;4;4;3;3;3;3;3;3;1;1;1;1;1	DNA (cytosine-5)-methyltransferase 1	DNMT1	15	4	4	4	4	4	4	3.7	3.7	3.7	187.09	1655	1655;1658;1616;1632;1114;1150;1577;1580;1613;1280;71;94;119;255;263	1	4	0	7.4206	By MS/MS	1.0954	0.78449	170.9	3	2	Median	1.0954	0.78449	170.9	3	2	Median	3.7	22810000	13506000	9304200	22810000	13506000	9304200				345	7760;9664;9685;13590	True;True;True;True
A0A7I2V4G5;A0A7I2V4X8;A0A7I2YQG7;O75306;A0A7I2YQD8;A0A7I2V596;O75306-2;A0A7I2V5E2;A0A7I2V5G4;A0A7I2V630;A0A7I2V410;A0A7I2V4W5;A0A7I2V2B9;A0A7I2V3J6	A0A7I2V4G5;A0A7I2V4X8;A0A7I2YQG7;O75306;A0A7I2YQD8;A0A7I2V596;O75306-2	3;3;3;3;2;2;2;1;1;1;1;1;1;1	3;3;3;3;2;2;2;1;1;1;1;1;1;1	3;3;3;3;2;2;2;1;1;1;1;1;1;1	NADH dehydrogenase [ubiquinone] iron-sulfur protein 2, mitochondrial	NDUFS2	14	3	3	3	3	3	3	12.4	12.4	12.4	49.462	437	437;438;484;463;431;478;457;334;341;372;386;407;407;423	1	4	0	12.471	By MS/MS	2.3483	1.765	39.809	3	1	Median	2.3483	1.765	39.809	3	1	Median	12.4	11370000	3793800	7576000	11370000	3793800	7576000				346	1196;4442;12004	True;True;True
F8W1I6;A0A7I2V4Y9;A0A7I2V4H4;Q13561;Q13561-3;Q13561-2;F8VW18;A0A7I2V390;A8K8J9;H0YI98;H0YHL1;F8VRV7;A0A7I2V5R4	F8W1I6;A0A7I2V4Y9;A0A7I2V4H4;Q13561;Q13561-3;Q13561-2;F8VW18;A0A7I2V390;A8K8J9;H0YI98	7;7;7;7;7;7;6;6;6;4;3;2;1	7;7;7;7;7;7;6;6;6;4;3;2;1	7;7;7;7;7;7;6;6;6;4;3;2;1	Dynactin subunit 2	DCTN2	13	7	7	7	7	7	7	33	33	33	34.258	315	315;378;379;401;403;406;278;296;314;268;128;152;76	1	10	0	16.534	By MS/MS	0.87194	0.67364	41.875	8	3	Leave out requantified	0.87194	0.67364	41.875	8	3	Leave out requantified	33	41508000	21808000	19700000	41508000	21808000	19700000				347	7433;7434;7441;7866;11635;12127;13157	True;True;True;True;True;True;True
C9J679;A0A7I2V4W3;C9JN15;A0A7I2V629;E9PG73;A0A7I2V5Q5;Q13427-2;Q13427	C9J679;A0A7I2V4W3;C9JN15;A0A7I2V629;E9PG73;A0A7I2V5Q5;Q13427-2;Q13427	1;1;1;1;1;1;1;1	1;1;1;1;1;1;1;1	1;1;1;1;1;1;1;1	Peptidyl-prolyl cis-trans isomerase;Peptidyl-prolyl cis-trans isomerase G	PPIG	8	1	1	1	1	1	1	11.5	11.5	11.5	12.015	104	104;133;246;732;739;751;357;754	1	1	0	1.8853	By MS/MS	NaN	NaN	NaN	1	1	Median	NaN	NaN	NaN	1	1	Median	11.5	2971500	1612600	1358900	2971500	1612600	1358900				348	13293	TRUE
A0A7I2V5Y7;A0A7I2V535;Q15233-2;Q15233;A0A7I2V4J2;A0A7P0MRW0;A0A7I2V4K9;A0A7I2V4N2;A0A7I2V464;H7C367;C9JYS8;C9IZL7	A0A7I2V5Y7;A0A7I2V535;Q15233-2;Q15233;A0A7I2V4J2;A0A7P0MRW0;A0A7I2V4K9;A0A7I2V4N2;A0A7I2V464;H7C367	20;20;20;20;18;16;15;13;13;12;8;4	18;18;18;18;16;14;15;11;11;10;8;2	18;18;18;18;16;14;15;11;11;10;8;2	Non-POU domain-containing octamer-binding protein	NONO	12	20	18	18	20	18	18	48.9	46.8	46.8	54.826	476	476;501;382;471;468;515;411;360;360;234;247;207	1	27	0	154.5	By MS/MS	1.1931	0.86801	27.468	26	5	Leave out requantified	1.1931	0.86801	27.468	26	5	Leave out requantified	48.9	697160000	325120000	372040000	697160000	325120000	372040000				349	159;160;981;1702;1703;1924;1925;3035;3258;3471;3491;3626;4060;4539;5005;5246;8129;8199;9532;9897	True;True;True;False;False;True;True;True;True;True;True;True;True;True;True;True;True;True;True;True
A0A7I2YQ87;A0A7I2V5H3;O75569-3;O75569-2;O75569;A0A7I2V315;A0A7I2V2P4;F8WEG8;G5E9Q4;A0A7I2V5C2;A0A7I2V3L6;C9JMM3;A0A7I2V593;B4DJC7;A0A7I2V2I8;A0A7I2V3J2	A0A7I2YQ87;A0A7I2V5H3;O75569-3;O75569-2;O75569;A0A7I2V315;A0A7I2V2P4;F8WEG8;G5E9Q4;A0A7I2V5C2;A0A7I2V3L6;C9JMM3	3;3;3;3;3;2;2;2;2;2;2;2;1;1;1;1	3;3;3;3;3;2;2;2;2;2;2;2;1;1;1;1	3;3;3;3;3;2;2;2;2;2;2;2;1;1;1;1	Interferon-inducible double-stranded RNA-dependent protein kinase activator A	PRKRA	16	3	3	3	3	3	3	26.6	26.6	26.6	19.52	177	177;191;288;302;313;56;94;95;105;106;106;127;94;200;228;229	1	3	0	3.1	By MS/MS	1.4148	1.1758	15.751	3	2	Median	1.4148	1.1758	15.751	3	2	Median	26.6	7010300	2641900	4368400	7010300	2641900	4368400				350	8848;10166;13262	True;True;True
G3V4F7;A0A7P0PJI2;A0A7I2V5K0;P61011-2;P61011;G3V480	G3V4F7;A0A7P0PJI2;A0A7I2V5K0;P61011-2;P61011;G3V480	2;2;2;2;2;1	2;2;2;2;2;1	2;2;2;2;2;1	Signal recognition particle 54 kDa protein	SRP54	6	2	2	2	2	2	2	5	5	5	48.67	440	440;445;474;455;504;447	1	2	0	6.4066	By MS/MS	1.705	1.3497	34.98	2	1	Median	1.705	1.3497	34.98	2	1	Median	5	7446400	2900300	4546100	7446400	2900300	4546100				351	2565;9212	True;True
A0A7I2V5T4;A2A274;Q99798;A0A7I2V3U0;A0A7I2V586;A0A7I2V3F1;A0A7I2V5A1;A0A7I2V614;A0A7I2V538;A0A7I2V6A6;A0A7I2V4I8;A0A7I2V5W7;A0A7I2V3C8;A0A7I2V3U7;A0A7I2V5U4;A0A7I2V2Y4	A0A7I2V5T4;A2A274;Q99798;A0A7I2V3U0;A0A7I2V586;A0A7I2V3F1;A0A7I2V5A1;A0A7I2V614	21;21;21;20;20;20;19;19;10;6;5;5;5;3;1;1	21;21;21;20;20;20;19;19;10;6;5;5;5;3;1;1	21;21;21;20;20;20;19;19;10;6;5;5;5;3;1;1	Aconitate hydratase, mitochondrial	ACO2	16	21	21	21	21	21	21	37	37	37	84.898	775	775;805;780;725;747;788;716;731;487;422;288;324;324;160;80;92	1	25	0	171.32	By MS/MS	1.6286	1.1622	44.108	25	9	Leave out requantified	1.6286	1.1622	44.108	25	9	Leave out requantified	37	334850000	121340000	213510000	334850000	121340000	213510000				352	850;2184;2218;2294;3807;3808;4440;6236;8508;8523;8587;8936;9078;9248;9999;10863;12381;12416;12417;12705;13453	True;True;True;True;True;True;True;True;True;True;True;True;True;True;True;True;True;True;True;True;True
A0A7I2V5T6;P04920-2;P04920-3;P04920	A0A7I2V5T6;P04920-2;P04920-3;P04920	1;1;1;1	1;1;1;1	1;1;1;1	Anion exchange protein 2	SLC4A2	4	1	1	1	1	1	1	1.9	1.9	1.9	98.055	889	889;1227;1232;1241	1	1	0.008144	0.8914	By MS/MS	NaN	NaN	NaN	1	1	Median	NaN	NaN	NaN	1	1	Median	1.9	2504400	1011400	1492900	2504400	1011400	1492900				353	12073	TRUE
A0A7I2V5X6;Q9H7Z7;X6RJ95;A0A7I2V5T7;A0A7I2YQ70;A6NHH0;A0A7I2V308	A0A7I2V5X6;Q9H7Z7;X6RJ95;A0A7I2V5T7	3;3;2;2;1;1;1	3;3;2;2;1;1;1	3;3;2;2;1;1;1	Prostaglandin E synthase 2;Prostaglandin E synthase 2 truncated form	PTGES2	7	3	3	3	3	3	3	15.8	15.8	15.8	34.303	310	310;377;265;369;163;186;190	1	3	0	12.193	By MS/MS	2.8912	2.0864	48.507	3	1	Median	2.8912	2.0864	48.507	3	1	Median	15.8	14400000	4251400	10149000	14400000	4251400	10149000				354	554;2735;12335	True;True;True
A0A7I2V620;E9PH64;Q9Y6M9;A0A3B3IT57;E7EWZ0;E9PF49	A0A7I2V620;E9PH64;Q9Y6M9;A0A3B3IT57;E7EWZ0;E9PF49	3;3;3;2;2;2	3;3;3;2;2;2	3;3;3;2;2;2	NADH dehydrogenase [ubiquinone] 1 beta subcomplex subunit 9	NDUFB9	6	3	3	3	3	3	3	30.2	30.2	30.2	19.638	162	162;168;179;138;178;221	1	3	0	14.745	By MS/MS	2.1926	1.6931	21.806	3	0	Leave out requantified	2.1926	1.6931	21.806	3	0	Leave out requantified	30.2	17724000	4980800	12743000	17724000	4980800	12743000				355	1158;9278;9444	True;True;True
A0A7I2V649;H0YAR2;A0A7I2YQ88;P11940-2;P11940;A0A087WTT1;E7EQV3;E7ERJ7;A0A7I2YQ90;A0A7I2V4N4;A0A7I2YQE4;Q9H361;E5RJB9;H0YBN4;E5RGH3;E5RH24;H0YB86;E5RHG7;H0YAP2;H0YAS6;H0YB75;H0YAS7;H0YC10;E5RGC4;E5RFD8;A0A7I2V3J9;A0A6Q8JFV4;E5RJM8;Q5JQF8;Q96DU9-2;Q96DU9	A0A7I2V649;H0YAR2;A0A7I2YQ88;P11940-2;P11940;A0A087WTT1;E7EQV3;E7ERJ7;A0A7I2YQ90;A0A7I2V4N4;A0A7I2YQE4	22;22;22;22;22;20;20;20;19;18;17;10;7;7;6;6;6;4;4;4;4;3;2;2;2;2;2;1;1;1;1	22;22;22;22;22;20;20;20;19;18;17;10;7;7;6;6;6;4;4;4;4;3;2;2;2;2;2;1;1;1;1	12;12;12;12;12;12;11;12;9;11;11;7;1;2;1;1;4;1;4;3;3;2;2;1;1;1;0;1;0;0;0	Polyadenylate-binding protein 1;Polyadenylate-binding protein	PABPC1	31	22	22	12	22	22	12	45.8	45.8	26.1	65.118	590	590;599;633;547;636;588;591;604;604;577;565;631;129;174;108;118;165;75;131;169;183;136;42;43;61;151;192;38;200;350;382	1	26	0	301.92	By MS/MS	1.1047	0.82532	21.718	25	4	Leave out requantified	1.1047	0.82532	21.718	25	4	Leave out requantified	45.8	453000000	214170000	238830000	453000000	214170000	238830000				356	856;931;1108;1655;2861;3904;4258;4263;5194;6131;6174;6361;7071;8318;8573;8685;9070;9939;10389;10538;10565;10634	True;True;True;True;True;True;True;True;True;True;True;True;True;True;True;True;True;True;True;True;True;True
J3KSV7;A0A7I2V670;Q86VV8-3;Q86VV8	J3KSV7;A0A7I2V670;Q86VV8-3;Q86VV8	1;1;1;1	1;1;1;1	1;1;1;1	Rotatin	RTTN	4	1	1	1	1	1	1	5.1	5.1	5.1	44.039	395	395;1359;2200;2226	1	1	0	3.0219	By MS/MS	NaN	NaN	NaN	1	0	Median	NaN	NaN	NaN	1	0	Median	5.1	19023000	6959000	12064000	19023000	6959000	12064000				357	11029	TRUE
A0A7I2Y1C3;E7EX73;E9PGM1;Q04637-5;Q04637-4;Q04637-6;Q04637-7;C9J6B6;C9JF13;H7C044;A0A6Q8PFB2;F8WCF2;C9JWH7;C9J556;REV__Q8NEG2-2;REV__F5H7J8;C9JHW9;C9JSU8;H7C0V6;C9JWW9;REV__Q8NEG2;REV__C9JQZ6;REV__J3KQX6;A0A0A0MSA7;A0A804HJV5;A0A0U1RQK7;O43432-4;O43432;O43432-3	A0A7I2Y1C3;E7EX73;E9PGM1;Q04637-5;Q04637-4;Q04637-6;Q04637-7	17;16;16;16;16;15;15;7;7;5;2;1;1;1;1;1;1;1;1;1;1;1;1;1;1;1;1;1;1	1;0;0;0;0;0;0;0;0;0;0;0;0;0;0;0;0;0;0;0;0;0;0;0;0;0;0;0;0	1;0;0;0;0;0;0;0;0;0;0;0;0;0;0;0;0;0;0;0;0;0;0;0;0;0;0;0;0	Eukaryotic translation initiation factor 4 gamma 1	EIF4G1	29	17	1	1	17	1	1	16.1	1	1	173.11	1577	1577;1436;1513;1435;1512;1403;1404;757;903;226;525;50;127;143;153;157;160;163;180;285;295;324;340;1621;1640;1774;1305;1585;1591	1	1	0.0077253	0.89425	By MS/MS	NaN	NaN	NaN	1	0	Median	NaN	NaN	NaN	1	0	Median	16.1	6044100	2948900	3095100	6044100	2948900	3095100				358	135;1034;2237;2634;2762;3193;3786;3870;4685;4969;6138;6490;7299;7661;8104;9032;11394	False;False;False;False;False;False;False;False;False;False;False;False;False;False;False;True;False
A0A7I2YQC0;P06748;A0A7I2V5S2;P06748-2;E5RI98;P06748-3;A0A7I2V5J8;A0A7I2V4G8;A0A7I2V433;A0A7I2V2X9;A0A7I2V3U2;A0A7I2V3G5;A0A7I2V579;E5RGW4	A0A7I2YQC0;P06748;A0A7I2V5S2;P06748-2;E5RI98;P06748-3;A0A7I2V5J8;A0A7I2V4G8	13;13;12;12;9;9;8;7;5;5;5;4;4;1	13;13;12;12;9;9;8;7;5;5;5;4;4;1	13;13;12;12;9;9;8;7;5;5;5;4;4;1	Nucleophosmin	NPM1	14	13	13	13	13	13	13	59.1	59.1	59.1	35.713	323	323;294;305;265;230;259;201;123;156;175;195;90;99;59	1	17	0	323.31	By MS/MS	1.0072	0.79073	59.759	16	3	Leave out requantified	1.0072	0.79073	59.759	16	3	Leave out requantified	59.1	1553600000	930380000	623230000	1553600000	930380000	623230000				359	346;3669;4839;6767;8119;8333;8334;8393;8396;8397;10783;12273;12543	True;True;True;True;True;True;True;True;True;True;True;True;True
J3QR09;J3KTE4;A0A7I2YQG2;P84098;A0A7I2V4U6;A0A7I2V2L0;A0A7I2V512;A0A7I2V638	J3QR09;J3KTE4;A0A7I2YQG2;P84098;A0A7I2V4U6;A0A7I2V2L0;A0A7I2V512	7;7;7;7;4;4;4;3	7;7;7;7;4;4;4;3	7;7;7;7;4;4;4;3	Ribosomal protein L19;60S ribosomal protein L19	RPL19	8	7	7	7	7	7	7	27.5	27.5	27.5	23.134	193	193;194;216;196;95;109;110;48	1	10	0	95.343	By MS/MS	1.1172	0.81322	32.652	10	3	Leave out requantified	1.1172	0.81322	32.652	10	3	Leave out requantified	27.5	224280000	109180000	115100000	224280000	109180000	115100000				360	2156;5358;6522;6530;6574;6750;13371	True;True;True;True;True;True;True
A0A7I2YQN2;O60506-3;O60506-4;B7Z645;A0A7I2V346;A0A7I2YQV8;O60506-5;H0YAA0	A0A7I2YQN2;O60506-3;O60506-4;B7Z645;A0A7I2V346;A0A7I2YQV8;O60506-5	26;26;24;20;20;18;13;1	1;1;1;1;1;1;1;1	1;1;1;1;1;1;1;1	Heterogeneous nuclear ribonucleoprotein Q	SYNCRIP	8	26	1	1	26	1	1	48.3	1.8	1.8	62.527	561	561;562;527;464;524;465;410;97	1	1	0.0073244	0.92108	By MS/MS	NaN	NaN	NaN	1	0	Median	NaN	NaN	NaN	1	0	Median	48.3	20568000	9542900	11025000	20568000	9542900	11025000				361	757;758;1124;2290;2460;2596;4232;5078;5172;6760;6761;6924;7292;7293;8683;10025;11637;11638;11750;12372;12382;12866;13226;13370;13567;13568	False;False;False;False;False;False;False;True;False;False;False;False;False;False;False;False;False;False;False;False;False;False;False;False;False;False
A0A7I2YQN9;Q13283;A0A7I2V5M7;A0A7P0P2U7;A0A7I2V651;A0A7I2YQU8;E5RIF8;E5RH42;E5RJU8;A0A7I2V2S5;Q13283-2;A0A7I2V494;A0A7I2V565;A0A7I2YQF2;A0A7I2V5H1;A0A7I2YQH0;A0A7I2V2V1;A0A7I2V548;E5RH00;A0A7I2V533;A0A7I2V4D8;A0A7I2V2X7;A0A7I2V4Y8;A0A7I2V496;A0A7I2YQB1;A0A7I2YQQ8;A0A7I2V3C4;A0A7I2YQM1;A0A7I2V326	A0A7I2YQN9;Q13283;A0A7I2V5M7;A0A7P0P2U7;A0A7I2V651;A0A7I2YQU8	10;10;9;8;7;7;3;3;3;3;3;2;2;2;2;2;2;2;1;1;1;1;1;1;1;1;1;1;1	10;10;9;8;7;7;3;3;3;3;3;2;2;2;2;2;2;2;1;1;1;1;1;1;1;1;1;1;1	10;10;9;8;7;7;3;3;3;3;3;2;2;2;2;2;2;2;1;1;1;1;1;1;1;1;1;1;1	Ras GTPase-activating protein-binding protein 1	G3BP1	29	10	10	10	10	10	10	34.3	34.3	34.3	47.987	426	426;466;476;367;304;334;106;117;153;170;122;54;74;85;114;134;151;158;37;37;49;49;56;61;61;63;66;102;110	1	16	0	65.824	By MS/MS	1.6281	1.1676	37.959	13	6	Leave out requantified	1.6281	1.1676	37.959	13	6	Leave out requantified	34.3	118030000	51616000	66419000	118030000	51616000	66419000				362	2680;3789;4001;5960;7606;8731;8912;9745;11054;13048	True;True;True;True;True;True;True;True;True;True
A0A7N4I394;O75400-2;O75400-3;O75400;H0YG38;F5H578;H7C2N3	A0A7N4I394;O75400-2;O75400-3;O75400	6;6;6;6;2;2;1	6;6;6;6;2;2;1	6;6;6;6;2;2;1	Pre-mRNA-processing factor 40 homolog A	PRPF40A	7	6	6	6	6	6	6	7.7	7.7	7.7	112.4	994	994;930;939;957;367;463;157	1	6	0	14.971	By MS/MS	1.4737	1.0718	15.54	6	0	Leave out requantified	1.4737	1.0718	15.54	6	0	Leave out requantified	7.7	54346000	23110000	31237000	54346000	23110000	31237000				363	3956;9044;10158;11167;11821;12350	True;True;True;True;True;True
G5E9W7;A0A7P0MKV3;P82650;H7C5F2;H7C5H3;P82650-2;H7C5L9	G5E9W7;A0A7P0MKV3;P82650;H7C5F2;H7C5H3;P82650-2	3;3;3;2;2;2;1	3;3;3;2;2;2;1	3;3;3;2;2;2;1	28S ribosomal protein S22, mitochondrial	MRPS22	7	3	3	3	3	3	3	9.1	9.1	9.1	36.805	319	319;359;360;165;200;168;121	1	3	0	3.5	By MS/MS	1.4208	1.0819	91.31	3	1	Median	1.4208	1.0819	91.31	3	1	Median	9.1	40667000	5809700	34857000	40667000	5809700	34857000				364	5839;7547;8228	True;True;True
A0A7P0MQR8;H3BPE1;H3BQK9;Q9UPN3-5;Q9UPN3;H0Y6T5;H0Y4F5;H0Y314;A0A804HL78;H0Y390;A0A590UJG2;Q9UPN3-4;Q9UPN3-3;Q9UPN3-2	A0A7P0MQR8;H3BPE1;H3BQK9;Q9UPN3-5;Q9UPN3;H0Y6T5;H0Y4F5;H0Y314;A0A804HL78;H0Y390;A0A590UJG2;Q9UPN3-4;Q9UPN3-3;Q9UPN3-2	2;2;2;2;2;1;1;1;1;1;1;1;1;1	2;2;2;2;2;1;1;1;1;1;1;1;1;1	2;2;2;2;2;1;1;1;1;1;1;1;1;1	Microtubule-actin cross-linking factor 1, isoforms 1/2/3/5	MACF1	14	2	2	2	2	2	2	0.4	0.4	0.4	837.95	7385	7385;7555;7592;5938;7388;368;455;543;2276;4434;5379;5300;5374;5430	1	2	0	5.9092	By MS/MS	NaN	NaN	NaN	0	0	Median	NaN	NaN	NaN	0	0	Median	0.4	3532100	0	3532100	3532100	0	3532100				365	3053;12059	True;True
A0A7P0T8Z5;A0A7P0T8M0;A0A7P0Z4C8;A0A7P0T832;A0A7P0T9B1;A0A7P0TB08;A0A7P0T814;A0A7P0T9C6;A0A7P0TBI6;A0A7P0T8N0;A0A7P0T977;A0A7P0Z4A4;A0A7P0T9I1;A0A7P0TBB8;A0A7P0TA65;A0A7P0T952;H0YJJ9;A0A7P0TB15;A0A7P0T9T1;A0A7P0Z462;A0A7P0Z3Z7;A0A7P0T838;A0A7P0TAS8;A0A7P0TBE4;H0YJF7;A0A7P0TAA6;A0A7P0TA16;A0A7P0T824;A0A7P0Z445;Q99986;A0A7P0TA07;A0A7P0Z4P9;A0A7P0TAI5;A0A7P0T925;A0A7P0T9E5	A0A7P0T8Z5;A0A7P0T8M0;A0A7P0Z4C8;A0A7P0T832;A0A7P0T9B1;A0A7P0TB08;A0A7P0T814;A0A7P0T9C6;A0A7P0TBI6;A0A7P0T8N0;A0A7P0T977;A0A7P0Z4A4;A0A7P0T9I1;A0A7P0TBB8;A0A7P0TA65;A0A7P0T952;H0YJJ9;A0A7P0TB15;A0A7P0T9T1;A0A7P0Z462;A0A7P0Z3Z7;A0A7P0T838;A0A7P0TAS8;A0A7P0TBE4;H0YJF7;A0A7P0TAA6;A0A7P0TA16;A0A7P0T824;A0A7P0Z445;Q99986;A0A7P0TA07;A0A7P0Z4P9;A0A7P0TAI5;A0A7P0T925;A0A7P0T9E5	2;2;2;2;2;2;2;2;2;2;2;2;2;2;2;2;2;2;2;2;2;2;2;2;2;2;2;2;2;2;1;1;1;1;1	2;2;2;2;2;2;2;2;2;2;2;2;2;2;2;2;2;2;2;2;2;2;2;2;2;2;2;2;2;2;1;1;1;1;1	2;2;2;2;2;2;2;2;2;2;2;2;2;2;2;2;2;2;2;2;2;2;2;2;2;2;2;2;2;2;1;1;1;1;1	Serine/threonine-protein kinase VRK1	VRK1	35	2	2	2	2	2	2	31.3	31.3	31.3	10.654	99	99;101;161;170;172;244;249;302;321;356;362;366;372;375;393;393;394;394;394;395;395;395;403;413;420;437;442;444;448;396;72;81;83;314;395	1	3	0	3.2903	By MS/MS	0.91011	0.73191	191.47	2	1	Median	0.91011	0.73191	191.47	2	1	Median	31.3	4592000	1660400	2931500	4592000	1660400	2931500				366	5321;12613	True;True
A0A7P0Z4D6;A0A7P0T9L0;A0A7P0T8G1;A0A7P0TB65;A0A7P0T937;A0A7P0T840;A0A7P0TAE9;P27824;P27824-2;A0A7P0TAR9;A0A7P0Z484;A0A7P0Z4H2;D6RGY2;P27824-3;D6RAU8;A0A7P0T8N1;A0A7P0TAN9;D6RAQ8;D6RFL1;D6RD16	A0A7P0Z4D6;A0A7P0T9L0;A0A7P0T8G1;A0A7P0TB65;A0A7P0T937;A0A7P0T840;A0A7P0TAE9;P27824;P27824-2;A0A7P0TAR9;A0A7P0Z484;A0A7P0Z4H2;D6RGY2;P27824-3	15;15;15;15;15;15;15;15;15;11;11;9;9;9;7;7;7;6;3;2	15;15;15;15;15;15;15;15;15;11;11;9;9;9;7;7;7;6;3;2	15;15;15;15;15;15;15;15;15;11;11;9;9;9;7;7;7;6;3;2	Calnexin	CANX	20	15	15	15	15	15	15	27.8	27.8	27.8	53.631	471	471;550;550;590;591;600;626;592;627;425;520;244;528;484;134;198;210;107;131;96	1	17	0	104.8	By MS/MS	2.1431	1.5183	59.323	17	7	Leave out requantified	2.1431	1.5183	59.323	17	7	Leave out requantified	27.8	437510000	154510000	283000000	437510000	154510000	283000000				367	1221;1222;1812;1813;4735;5030;6176;6177;6327;6497;11598;12325;13268;13269;13426	True;True;True;True;True;True;True;True;True;True;True;True;True;True;True
A0A7P0TA98;A0A7P0TAI2;A0A7P0T882;A0A7P0T850;A0A7P0T9X2;A0A7P0Z4I2;B4DR67;A0A7P0TAL2;A0A7P0T9C7;A0A7P0T901;A0A7P0TB27;A0A7P0T9B8;Q9Y673-2;Q9Y673	A0A7P0TA98;A0A7P0TAI2;A0A7P0T882;A0A7P0T850;A0A7P0T9X2;A0A7P0Z4I2;B4DR67;A0A7P0TAL2;A0A7P0T9C7;A0A7P0T901;A0A7P0TB27;A0A7P0T9B8;Q9Y673-2;Q9Y673	2;2;2;2;2;2;2;2;2;2;2;2;2;2	2;2;2;2;2;2;2;2;2;2;2;2;2;2	2;2;2;2;2;2;2;2;2;2;2;2;2;2	Dolichyl-phosphate beta-glucosyltransferase	ALG5	14	2	2	2	2	2	2	31.6	31.6	31.6	8.615	79	79;88;171;189;209;228;230;259;286;291;304;310;294;324	1	3	0	17.553	By MS/MS	1.5695	1.2209	35.089	2	2	Median	1.5695	1.2209	35.089	2	2	Median	31.6	5756200	2057500	3698800	5756200	2057500	3698800				368	3349;9465	True;True
A0A7P0T862;A0A7P0T931;A0A7P0T973;A0A7P0T9I9;P43490;A0A7P0T895;A0A7P0Z437;B7Z8W6;A0A7P0Z466;A0A7P0TA73;A0A7P0T941;A0A7P0TBB7;A0A0C4DFS8;A0A7P0T8D2;A0A7P0TAS5;A0A7P0T8L3;A0A7P0TAI8;A0A7P0T8R4;A0A7P0T8Z3;A0A7P0TB17;A0A7P0T9F0;A0A7P0Z4N0	A0A7P0T862;A0A7P0T931;A0A7P0T973;A0A7P0T9I9;P43490;A0A7P0T895;A0A7P0Z437;B7Z8W6;A0A7P0Z466;A0A7P0TA73;A0A7P0T941;A0A7P0TBB7;A0A0C4DFS8;A0A7P0T8D2;A0A7P0TAS5;A0A7P0T8L3	4;4;4;4;4;3;2;2;2;2;2;2;2;2;2;2;1;1;1;1;1;1	4;4;4;4;4;3;2;2;2;2;2;2;2;2;2;2;1;1;1;1;1;1	4;4;4;4;4;3;2;2;2;2;2;2;2;2;2;2;1;1;1;1;1;1	Nicotinamide phosphoribosyltransferase	NAMPT	22	4	4	4	4	4	4	15.6	15.6	15.6	44.88	404	404;425;444;488;491;490;124;241;252;253;253;283;368;375;426;464;150;152;162;173;175;188	1	5	0	9.8029	By MS/MS	2.3063	1.7925	66.787	4	2	Median	2.3063	1.7925	66.787	4	2	Median	15.6	21163000	7397000	13766000	21163000	7397000	13766000				369	11316;11932;13495;13685	True;True;True;True
A0A7P0TB30;A0A7P0T965;A0A7P0T870;A0A7P0Z3Z5;A0A7P0TAK7;A0A7P0Z4B9;Q16531;Q16531-2;F5GWI0;F5GY55	A0A7P0TB30;A0A7P0T965;A0A7P0T870;A0A7P0Z3Z5;A0A7P0TAK7;A0A7P0Z4B9;Q16531;Q16531-2	4;4;4;4;4;4;4;3;1;1	4;4;4;4;4;4;4;3;1;1	4;4;4;4;4;4;4;3;1;1	DNA damage-binding protein 1	DDB1	10	4	4	4	4	4	4	7	7	7	114.12	1027	1027;1061;1066;1069;1084;1107;1140;451;370;1092	1	4	0	35.71	By MS/MS	1.4517	1.1093	37.872	3	1	Median	1.4517	1.1093	37.872	3	1	Median	7	27705000	11612000	16093000	27705000	11612000	16093000				370	2747;6696;8340;9257	True;True;True;True
E9PHM6;F6QMI7;F8W9J4;A0A7P0T890;Q03001-8;Q03001-14;Q03001	E9PHM6;F6QMI7;F8W9J4;A0A7P0T890;Q03001-8;Q03001-14;Q03001	2;2;2;2;2;2;2	2;2;2;2;2;2;2	1;1;1;1;1;1;1	Dystonin	DST	7	2	2	1	1	1	1	0.4	0.4	0.2	629.78	5497	5497;5537;7461;7818;5171;5375;7570	1	1	1	-2	By MS/MS	NaN	NaN	NaN	1	0	Median	NaN	NaN	NaN	1	0	Median	0.2	54767000	30232000	24534000	54767000	30232000	24534000	+			371	6380;9513	True;True
M0QX51;A0A7P0TBC8;A0A7P0T893;O43823	M0QX51;A0A7P0TBC8;A0A7P0T893;O43823	3;3;3;3	3;3;3;3	3;3;3;3	A-kinase anchor protein 8	AKAP8	4	3	3	3	3	3	3	9.3	9.3	9.3	39.446	364	364;372;679;692	1	3	0	17.218	By MS/MS	1.3665	1.0384	65.127	2	0	Median	1.3665	1.0384	65.127	2	0	Median	9.3	8715900	3512900	5202900	8715900	3512900	5202900				372	4409;5957;9211	True;True;True
A0A7P0T8C6;C9J6P4;Q7Z2W4-3;Q7Z2W4-2;Q7Z2W4	A0A7P0T8C6;C9J6P4;Q7Z2W4-3;Q7Z2W4-2;Q7Z2W4	5;5;5;5;5	5;5;5;5;5	5;5;5;5;5	Zinc finger CCCH-type antiviral protein 1	ZC3HAV1	5	5	5	5	5	5	5	10.8	10.8	10.8	85.195	757	757;1024;624;699;902	1	5	0	89.009	By MS/MS	1.0619	0.86125	14.627	5	2	Leave out requantified	1.0619	0.86125	14.627	5	2	Leave out requantified	10.8	17437000	8118900	9318300	17437000	8118900	9318300				373	1389;1472;10383;10704;11013	True;True;True;True;True
A0A7P0Z4L7;A0A7P0T9U1;A0A7P0T926;A0A7P0T9U4;A0A7P0TAT6;A0A7P0TAD4;A0A7P0Z4R9;A0A7P0TBB5;A0A7P0TB41;A0A7P0TA25;A0A7P0T989;A0A7P0TBM7;A0A7P0T900;A0A7P0T8X2;A0A7P0T9G9;A0A7P0Z469;A0A7P0T8I6;Q9UBR2	A0A7P0Z4L7;A0A7P0T9U1;A0A7P0T926;A0A7P0T9U4;A0A7P0TAT6;A0A7P0TAD4;A0A7P0Z4R9;A0A7P0TBB5;A0A7P0TB41;A0A7P0TA25;A0A7P0T989;A0A7P0TBM7;A0A7P0T900;A0A7P0T8X2;A0A7P0T9G9;A0A7P0Z469;A0A7P0T8I6;Q9UBR2	1;1;1;1;1;1;1;1;1;1;1;1;1;1;1;1;1;1	1;1;1;1;1;1;1;1;1;1;1;1;1;1;1;1;1;1	1;1;1;1;1;1;1;1;1;1;1;1;1;1;1;1;1;1	Cathepsin Z	CTSZ	18	1	1	1	1	1	1	7.1	7.1	7.1	18.575	169	169;218;224;240;242;243;248;274;287;288;289;294;294;314;317;319;334;303	1	1	0.0074139	0.9662	By MS/MS	NaN	NaN	NaN	1	0	Median	NaN	NaN	NaN	1	0	Median	7.1	9034000	3813700	5220300	9034000	3813700	5220300				374	8959	TRUE
A0A7P0T8N8;O14776-2;O14776	A0A7P0T8N8;O14776-2;O14776	1;1;1	1;1;1	1;1;1	Transcription elongation regulator 1	TCERG1	3	1	1	1	1	1	1	1	1	1	126	1115	1115;1077;1098	1	1	0.00049529	1.6118	By MS/MS	NaN	NaN	NaN	1	0	Median	NaN	NaN	NaN	1	0	Median	1	4090200	1855600	2234600	4090200	1855600	2234600				375	13711	TRUE
B7ZBP5;A6PVN3;A0A7P0TAQ4;A0A7P0TBF3;A0A7P0T9R9;A0A7P0T9E7;A0A7P0TAR1;P43155-3;P43155-2;P43155;H0Y4Z7	B7ZBP5;A6PVN3;A0A7P0TAQ4;A0A7P0TBF3;A0A7P0T9R9;A0A7P0T9E7;A0A7P0TAR1;P43155-3;P43155-2;P43155;H0Y4Z7	2;2;2;2;2;2;2;2;2;2;1	2;2;2;2;2;2;2;2;2;2;1	2;2;2;2;2;2;2;2;2;2;1	Carnitine O-acetyltransferase	CRAT	11	2	2	2	2	2	2	30.6	30.6	30.6	11.293	98	98;161;212;551;572;590;602;544;605;626;586	1	2	0	5.1854	By MS/MS	1.7224	1.2571	12.977	2	1	Median	1.7224	1.2571	12.977	2	1	Median	30.6	11036000	4089400	6946500	11036000	4089400	6946500				376	1048;7613	True;True
K7EKE5;K7EIS0;A0A7P0T9G6;Q9NRH3;P23258	K7EKE5;K7EIS0;A0A7P0T9G6;Q9NRH3;P23258	2;2;2;2;2	2;2;2;2;2	2;2;2;2;2	Tubulin gamma chain;Tubulin gamma-2 chain;Tubulin gamma-1 chain	TUBG1;TUBG2	5	2	2	2	2	2	2	15.6	15.6	15.6	15.173	135	135;265;497;451;451	1	2	0	2.9366	By MS/MS	2.3323	1.7927	5.4414	2	0	Median	2.3323	1.7927	5.4414	2	0	Median	15.6	7717500	2085700	5631800	7717500	2085700	5631800				377	1646;12777	True;True
A0A7P0TBB1;A0A7P0TA76;O95573;A0A7P0T8L6;A0A7P0TB52;A0A7P0T905;H7BYZ7;A0A7P0TBL9;F5GWH2	A0A7P0TBB1;A0A7P0TA76;O95573;A0A7P0T8L6;A0A7P0TB52;A0A7P0T905;H7BYZ7	8;8;8;7;6;5;4;3;2	8;8;8;7;6;5;4;3;2	7;7;7;6;6;5;4;3;2	Long-chain-fatty-acid--CoA ligase 3	ACSL3	9	8	8	7	8	8	7	19.7	19.7	17.1	77.514	695	695;712;720;568;659;518;434;283;141	1	10	0	104.67	By MS/MS	1.5873	1.2398	38.55	8	1	Leave out requantified	1.5873	1.2398	38.55	8	1	Leave out requantified	19.7	87997000	29706000	58292000	87997000	29706000	58292000				378	4488;5705;7284;7447;7780;11248;12999;13427	True;True;True;True;True;True;True;True
A0A7P0TB04;A0A7P0TA85;P35613-2;P35613;I3L192;A0A087WUV8;A0A7P0T8A7;P35613-3;P35613-4;R4GMX5;R4GN83;A0A2R8YDZ0	A0A7P0TB04;A0A7P0TA85;P35613-2;P35613;I3L192;A0A087WUV8;A0A7P0T8A7;P35613-3;P35613-4	8;8;8;8;6;5;5;5;5;3;2;2	8;8;8;8;6;5;5;5;5;3;2;2	8;8;8;8;6;5;5;5;5;3;2;2	Basigin	BSG	12	8	8	8	8	8	8	43.6	43.6	43.6	28.918	266	266;266;269;385;160;189;206;176;205;84;52;103	1	10	0	146.36	By MS/MS	2.2283	1.5839	29.147	9	2	Leave out requantified	2.2283	1.5839	29.147	9	2	Leave out requantified	43.6	312510000	123300000	189210000	312510000	123300000	189210000				379	2778;3597;4424;4924;10216;10241;10962;11480	True;True;True;True;True;True;True;True
A0A7P0TAE1;H0YIV0;A0A7P0TAT8;P14625;A0A087WT78;A0A7P0T917;A0A7P0T823;A0A7P0TAY2;A0A7P0TBC2;A0A7P0T8R3;A0A7P0T885;A0A7P0Z405;Q58FF3;F8W026;A0A7P0TAG4;A0A7P0TAC2;A0A7P0T8C8;A0A7P0Z4B4	A0A7P0TAE1;H0YIV0;A0A7P0TAT8;P14625;A0A087WT78;A0A7P0T917;A0A7P0T823;A0A7P0TAY2	39;39;39;39;38;35;35;32;17;9;9;6;3;1;1;1;1;1	38;38;38;38;37;34;34;31;16;8;8;5;3;0;1;1;1;1	38;38;38;38;37;34;34;31;16;8;8;5;3;0;1;1;1;1	Endoplasmin	HSP90B1	18	39	38	38	39	38	38	38.7	36.9	36.9	90.75	789	789;796;814;803;751;719;813;661;465;251;274;163;399;48;53;55;59;68	1	56	0	323.31	By MS/MS	1.6142	1.269	53.945	55	15	Leave out requantified	1.6142	1.269	53.945	55	15	Leave out requantified	38.7	1761000000	676440000	1084500000	1761000000	676440000	1084500000				380	1239;1240;2234;2235;2660;2759;2760;2810;2846;2847;2941;2942;2949;3111;3385;3386;3852;4620;4621;5141;5184;5185;6250;6251;6347;6451;6452;7254;7823;8718;8719;9147;9961;10385;10399;10458;11435;11528;12650	True;True;True;True;True;True;True;True;True;True;True;True;True;False;True;True;True;True;True;True;True;True;True;True;True;True;True;True;True;True;True;True;True;True;True;True;True;True;True
A0A7P0TAE5;Q9C0F0;K7EJ76;A0A2R8Y461;Q9C0F0-2	A0A7P0TAE5;Q9C0F0;K7EJ76;A0A2R8Y461;Q9C0F0-2	2;2;1;1;1	2;2;1;1;1	2;2;1;1;1	Putative Polycomb group protein ASXL3	ASXL3	5	2	2	2	2	2	2	1.1	1.1	1.1	237.61	2208	2208;2248;318;1191;317	1	2	0.0040816	1.1446	By MS/MS	NaN	NaN	NaN	0	0	Median	NaN	NaN	NaN	0	0	Median	1.1	1587700	0	1587700	1587700	0	1587700				381	2877;8607	True;True
H0YDD4;A0A7P0TBK2;A0A7P0TAG1;A0A7P0TAX2;A0A7P0TBE2;P10515;A0A7P0TA47;E9PEJ4;A0A7P0Z4G4;A0A7P0T997;A0A7P0Z423;A0A7P0T9N8;A0A7P0Z459	H0YDD4;A0A7P0TBK2;A0A7P0TAG1;A0A7P0TAX2;A0A7P0TBE2;P10515;A0A7P0TA47;E9PEJ4;A0A7P0Z4G4;A0A7P0T997	7;7;7;7;7;7;6;6;6;6;1;1;1	7;7;7;7;7;7;6;6;6;6;1;1;1	7;7;7;7;7;7;6;6;6;6;1;1;1	Acetyltransferase component of pyruvate dehydrogenase complex;Dihydrolipoyllysine-residue acetyltransferase component of pyruvate dehydrogenase complex, mitochondrial	DLAT	13	7	7	7	7	7	7	20.6	20.6	20.6	55.717	520	520;554;611;640;645;647;446;542;562;636;225;243;294	1	9	0	12.188	By MS/MS	2.8055	1.9522	38.507	9	4	Leave out requantified	2.8055	1.9522	38.507	9	4	Leave out requantified	20.6	67586000	27503000	40083000	67586000	27503000	40083000				382	2198;2562;5083;10550;12427;12665;13088	True;True;True;True;True;True;True
A0A7P0TAG8;Q8NCW5;Q8NCW5-2;A0A7P0T9Y2;Q5T3I4;Q5T3I3;A0A7P0Z426	A0A7P0TAG8;Q8NCW5;Q8NCW5-2	5;5;4;2;2;2;2	5;5;4;2;2;2;2	5;5;4;2;2;2;2	NAD(P)H-hydrate epimerase	APOA1BP	7	5	5	5	5	5	5	21.3	21.3	21.3	29.509	267	267;288;185;224;245;260;302	1	5	0	6.7806	By MS/MS	1.4871	1.1262	26.837	5	2	Leave out requantified	1.4871	1.1262	26.837	5	2	Leave out requantified	21.3	18207000	6981200	11226000	18207000	6981200	11226000				383	1753;3969;6765;10822;13767	True;True;True;True;True
F5GZS6;A0A7P0Z4A0;A0A7P0TAN7;J3KPF3;A0A7P0Z4P5;P08195-3;P08195;P08195-4;A0A7P0T9F7;A0A7P0TAT7;H0YFS2;F5GZI0;F5H056;F5GZR9	F5GZS6;A0A7P0Z4A0;A0A7P0TAN7;J3KPF3;A0A7P0Z4P5;P08195-3;P08195;P08195-4;A0A7P0T9F7;A0A7P0TAT7;H0YFS2;F5GZI0;F5H056	10;10;10;10;10;10;10;10;9;7;5;5;5;1	10;10;10;10;10;10;10;10;9;7;5;5;5;1	1;1;1;1;1;1;1;1;1;1;0;0;0;0	4F2 cell-surface antigen heavy chain	SLC3A2	14	10	10	1	10	10	1	20.7	20.7	2.8	64.872	599	599;616;623;631;654;568;630;661;603;304;247;400;447;47	1	11	0	93.921	By MS/MS	2.2294	1.5374	47.689	8	1	Leave out requantified	2.2294	1.5374	47.689	8	1	Leave out requantified	20.7	117380000	34648000	82730000	117380000	34648000	82730000				384	2079;3924;4884;4885;5658;5806;6976;7021;8142;12375	True;True;True;True;True;True;True;True;True;True
A0A7P0TAW3;P55072;A0A7I2V540;C9JUP7;A0A7P0T8Q5;A0A7P0TAQ1;A0A7P0T8A3;A0A7P0Z4C6;A0A7I2V2Y2;A0A7P0TAY0;A0A7I2V5G8;A0A7P0TA22;A0A7I2YQJ0;A0A7P0Z4D1;A0A7P0TBK7	A0A7P0TAW3;P55072;A0A7I2V540;C9JUP7;A0A7P0T8Q5;A0A7P0TAQ1;A0A7P0T8A3;A0A7P0Z4C6	32;32;31;29;28;27;27;25;15;9;8;3;2;1;1	32;32;31;29;28;27;27;25;15;9;8;3;2;1;1	32;32;31;29;28;27;27;25;15;9;8;3;2;1;1	Transitional endoplasmic reticulum ATPase	VCP	15	32	32	32	32	32	32	55.2	55.2	55.2	86.118	772	772;806;804;761;754;733;760;694;458;237;334;76;43;102;107	1	41	0	277.45	By MS/MS	1.5886	1.178	50.563	35	7	Leave out requantified	1.5886	1.178	50.563	35	7	Leave out requantified	55.2	445900000	160360000	285540000	445900000	160360000	285540000				385	746;1364;1575;2544;3147;3215;3281;3365;3378;3538;3622;4133;4385;4386;5101;6229;6523;6758;6783;6954;7011;7103;7267;8411;8495;9043;9655;9777;9849;11262;13146;13398	True;True;True;True;True;True;True;True;True;True;True;True;True;True;True;True;True;True;True;True;True;True;True;True;True;True;True;True;True;True;True;True
A0A7P0TB26;P07237;A0A7P0TA35;A0A7P0T8J3;A0A7P0TA71;I3L0S0;I3L3P5;A0A7P0TA97;A0A7P0T8X1;I3L4M2;A0A7P0T9K9;H7BZ94;A0A7P0T8C0;A0A7P0T9U6;H0Y3Z3;A0A7P0T9D6;I3L514;B3KTQ9;A0A7P0Z4J0;A0A7P0TAX9;A0A7P0Z4S2;I3NI03;A0A7P0TBP8;A0A7P0Z476;I3L3U6;A0A7P0T9S9;A0A7P0Z4F8;I3L1Y5;A0A7P0TBA3;A0A7P0Z4B2;A0A7P0T940;A0A7P0T9E3	A0A7P0TB26;P07237;A0A7P0TA35;A0A7P0T8J3;A0A7P0TA71;I3L0S0;I3L3P5;A0A7P0TA97;A0A7P0T8X1;I3L4M2;A0A7P0T9K9;H7BZ94;A0A7P0T8C0;A0A7P0T9U6;H0Y3Z3;A0A7P0T9D6;I3L514	28;28;27;26;26;25;25;25;25;25;24;24;24;24;23;21;18;11;11;10;10;5;5;5;5;5;2;2;2;2;2;2	28;28;27;26;26;25;25;25;25;25;24;24;24;24;23;21;18;11;11;10;10;5;5;5;5;5;2;2;2;2;2;2	28;28;27;26;26;25;25;25;25;25;24;24;24;24;23;21;18;11;11;10;10;5;5;5;5;5;2;2;2;2;2;2	Protein disulfide-isomerase	P4HB	32	28	28	28	28	28	28	57.4	57.4	57.4	59.698	533	533;508;542;488;557;466;472;479;479;537;439;464;481;486;418;521;463;185;270;222;304;118;123;126;128;135;48;54;59;62;66;74	1	32	0	210.85	By MS/MS	1.4692	1.1383	47.002	31	4	Leave out requantified	1.4692	1.1383	47.002	31	4	Leave out requantified	57.4	1290000000	527630000	762390000	1290000000	527630000	762390000				386	908;2642;2643;3225;3458;3588;3732;3733;5802;5836;5837;5845;6686;6815;7264;8108;8109;8571;8572;9204;9368;10763;11264;11609;11640;12221;12490;13650	True;True;True;True;True;True;True;True;True;True;True;True;True;True;True;True;True;True;True;True;True;True;True;True;True;True;True;True
A0A7P0Z4R7;A0A7P0Z491;Q8IZT6-2;Q8IZT6;A0A7P0T8U9	A0A7P0Z4R7;A0A7P0Z491;Q8IZT6-2;Q8IZT6;A0A7P0T8U9	2;2;2;2;1	2;2;2;2;1	2;2;2;2;1	Abnormal spindle-like microcephaly-associated protein	ASPM	5	2	2	2	2	2	2	0.7	0.7	0.7	408.94	3469	3469;3551;1892;3477;1300	1	2	0.0061674	1.0176	By MS/MS	0.1426	0.106	131.62	2	1	Median	0.1426	0.106	131.62	2	1	Median	0.7	48480000	46119000	2360800	48480000	46119000	2360800				387	3754;7522	True;True
A0A7P0Z497;P23284;A0A7P0TB45;A0A7P0T7U3	A0A7P0Z497;P23284;A0A7P0TB45	12;12;11;5	12;12;11;5	12;12;11;5	Peptidyl-prolyl cis-trans isomerase B	PPIB	4	12	12	12	12	12	12	68.5	68.5	68.5	20.21	181	181;216;216;123	1	16	0	25.174	By MS/MS	1.3663	0.96409	66.121	16	1	Leave out requantified	1.3663	0.96409	66.121	16	1	Leave out requantified	68.5	365400000	140510000	224890000	365400000	140510000	224890000				388	2108;2514;5462;5610;5657;10520;11415;12196;12766;12782;12783;12912	True;True;True;True;True;True;True;True;True;True;True;True
E7EX90;A0A7P0Z4C3;A0A804CDA6;Q14203-5;Q14203-2;Q14203-3;Q14203-4;Q14203-6;Q14203;Q6AWB1;E7EWF7	E7EX90;A0A7P0Z4C3;A0A804CDA6;Q14203-5;Q14203-2;Q14203-3;Q14203-4;Q14203-6;Q14203;Q6AWB1	6;6;6;6;6;6;6;6;6;4;1	6;6;6;6;6;6;6;6;6;4;1	6;6;6;6;6;6;6;6;6;4;1	Dynactin subunit 1	DCTN1;DKFZp686E0752	11	6	6	6	6	6	6	6.1	6.1	6.1	139.09	1256	1256;1261;1273;1139;1144;1236;1253;1271;1278;890;191	1	6	0	6.5581	By MS/MS	1.0895	0.81996	34.012	5	0	Leave out requantified	1.0895	0.81996	34.012	5	0	Leave out requantified	6.1	21457000	9312900	12144000	21457000	9312900	12144000				389	1385;3178;4922;5796;8339;12569	True;True;True;True;True;True
A0A7P0Z4F9;P55265-5;P55265;P55265-4;A0A3B3ISU1;A0A7P0Z4K3	A0A7P0Z4F9;P55265-5;P55265;P55265-4;A0A3B3ISU1;A0A7P0Z4K3	14;14;14;14;13;13	14;14;14;14;13;13	2;2;2;2;2;2	Double-stranded RNA-specific adenosine deaminase	ADAR	6	14	14	2	14	14	2	22.4	22.4	3.7	101.54	912	912;931;1226;1269;1046;1165	1	19	0	58.773	By MS/MS	1.3311	0.98711	82.825	15	5	Leave out requantified	1.3311	0.98711	82.825	15	5	Leave out requantified	22.4	134530000	62330000	72199000	134530000	62330000	72199000				390	797;1149;2215;3858;5536;7898;8184;9157;9267;9477;10834;11774;11841;13693	True;True;True;True;True;True;True;True;True;True;True;True;True;True
B7ZBQ0;Q68CR8;F6WIT2;A6PVN5;A0A804CD06;Q15257-4;Q15257-3;Q15257-2;Q15257	B7ZBQ0;Q68CR8;F6WIT2;A6PVN5;A0A804CD06;Q15257-4;Q15257-3;Q15257-2;Q15257	1;1;1;1;1;1;1;1;1	1;1;1;1;1;1;1;1;1	1;1;1;1;1;1;1;1;1	Serine/threonine-protein phosphatase 2A activator	PPP2R4;DKFZp781M17165	9	1	1	1	1	1	1	21.3	21.3	21.3	6.897	61	61;104;288;329;373;281;294;323;358	1	2	0.0023299	1.2886	By MS/MS	NaN	NaN	NaN	1	1	Median	NaN	NaN	NaN	1	1	Median	21.3	8836700	3361400	5475200	8836700	3361400	5475200				391	3631	TRUE
A0A804HHW5;Q99714;Q99714-2;Q5H928	A0A804HHW5;Q99714;Q99714-2;Q5H928	7;7;6;4	7;7;6;4	7;7;6;4	3-hydroxyacyl-CoA dehydrogenase type-2	HSD17B10	4	7	7	7	7	7	7	59.9	59.9	59.9	22.278	217	217;261;252;169	1	9	0	46.285	By MS/MS	1.7778	1.3232	17.377	9	2	Leave out requantified	1.7778	1.3232	17.377	9	2	Leave out requantified	59.9	94311000	35392000	58919000	94311000	35392000	58919000				392	2272;4370;4726;5094;6572;7917;12558	True;True;True;True;True;True;True
A0A804HHW9;A0A804HL54;A0A804HJN6;P41252;J3KR24;A0A0A0MSX9;A0A804HIV9;A0A804HJ36;A0A804HKU1;A0A804HK69;A0A804HIG2	A0A804HHW9;A0A804HL54;A0A804HJN6;P41252;J3KR24;A0A0A0MSX9;A0A804HIV9;A0A804HJ36	8;8;8;8;7;7;6;6;2;2;1	8;8;8;8;7;7;6;6;2;2;1	8;8;8;8;7;7;6;6;2;2;1	Isoleucine--tRNA ligase, cytoplasmic	IARS	11	8	8	8	8	8	8	9.8	9.8	9.8	139.93	1220	1220;1237;1242;1262;1121;1242;971;1076;713;724;435	1	9	0	19.956	By MS/MS	1.4628	1.099	33.262	8	2	Leave out requantified	1.4628	1.099	33.262	8	2	Leave out requantified	9.8	54603000	17031000	37573000	54603000	17031000	37573000				393	2478;3321;9463;11509;11627;11991;12307;13627	True;True;True;True;True;True;True;True
A0A804HHY9;A0A804HJZ1;A0A804HIG4;A0A804HKR3;A0A804HL40;A0A804HK30;A0A804HLG8;A0A804HIN4;A0A804HKI2;P42704;A0A804HI14;A0A804HKJ0;A0A804HIQ7;A0A804HI40;A0A804HIV5;A0A804HK02;C9JCA9;B8ZZ38;A0A804HJH8;A0A0C4DG06;A0A804HKR5;A0A804HKX0;A0A804HJA1;A0A804HJI0;A0A804HLL8;A0A804HKX6;A0A804HKK7	A0A804HHY9;A0A804HJZ1;A0A804HIG4;A0A804HKR3;A0A804HL40;A0A804HK30;A0A804HLG8;A0A804HIN4;A0A804HKI2;P42704;A0A804HI14;A0A804HKJ0;A0A804HIQ7;A0A804HI40;A0A804HIV5;A0A804HK02;C9JCA9;B8ZZ38;A0A804HJH8;A0A0C4DG06;A0A804HKR5;A0A804HKX0	15;15;15;15;15;15;15;15;15;15;14;14;12;12;11;11;11;11;11;10;8;8;2;2;1;1;1	15;15;15;15;15;15;15;15;15;15;14;14;12;12;11;11;11;11;11;10;8;8;2;2;1;1;1	15;15;15;15;15;15;15;15;15;15;14;14;12;12;11;11;11;11;11;10;8;8;2;2;1;1;1	Leucine-rich PPR motif-containing protein, mitochondrial	LRPPRC	27	15	15	15	15	15	15	18.2	18.2	18.2	145.38	1285	1285;1363;1369;1379;1393;1395;1400;1404;1430;1394;1366;1391;1277;1356;739;795;837;841;913;531;422;430;281;776;33;141;266	1	19	0	98.221	By MS/MS	2.3517	1.6711	36.699	17	11	Leave out requantified	2.3517	1.6711	36.699	17	11	Leave out requantified	18.2	153860000	51874000	101990000	153860000	51874000	101990000				394	602;1999;2338;3017;4766;7215;8122;8989;10336;10790;11235;11327;11746;12239;13463	True;True;True;True;True;True;True;True;True;True;True;True;True;True;True
A0A804HJQ7;A0A804HI25;Q9UBM7;H0YE57	A0A804HJQ7;A0A804HI25;Q9UBM7;H0YE57	2;2;2;1	2;2;2;1	2;2;2;1	7-dehydrocholesterol reductase	DHCR7	4	2	2	2	2	2	2	3.9	3.9	3.9	55.63	487	487;492;475;221	1	3	0	11.236	By MS/MS	1.9243	1.424	6.528	3	1	Median	1.9243	1.424	6.528	3	1	Median	3.9	27786000	8857600	18929000	27786000	8857600	18929000				395	7473;12763	True;True
A0A804HI36;O60488-2;O60488;H0Y9A0	A0A804HI36;O60488-2;O60488;H0Y9A0	3;3;3;2	2;2;2;2	2;2;2;2	Long-chain-fatty-acid--CoA ligase 4	ACSL4	4	3	2	2	3	2	2	6.4	3.6	3.6	72.898	659	659;670;711;156	1	3	0	1.8901	By MS/MS	NaN	NaN	NaN	1	0	Median	NaN	NaN	NaN	1	0	Median	6.4	6741600	2940400	3801300	6741600	2940400	3801300				396	7780;11346;12671	False;True;True
H0Y9I4;A0A804HLE0;A0A804HIQ0;A0A804HI59;P19021-2;P19021-6;P19021;P19021-5	H0Y9I4;A0A804HLE0;A0A804HIQ0;A0A804HI59;P19021-2;P19021-6;P19021;P19021-5	1;1;1;1;1;1;1;1	1;1;1;1;1;1;1;1	1;1;1;1;1;1;1;1	Peptidyl-glycine alpha-amidating monooxygenase;Peptidylglycine alpha-hydroxylating monooxygenase;Peptidyl-alpha-hydroxyglycine alpha-amidating lyase	PAM	8	1	1	1	1	1	1	3.2	3.2	3.2	27.649	250	250;265;867;897;866;955;973;974	1	1	0.0073977	0.96218	By MS/MS	NaN	NaN	NaN	1	0	Median	NaN	NaN	NaN	1	0	Median	3.2	7348600	1930000	5418600	7348600	1930000	5418600				397	9036	TRUE
H0YAJ7;D6RI07;A0A804HJ39;A0A804HK80;A0A804HJH0;H0YA34;A0A804HI81;Q8TE82	H0YAJ7;D6RI07;A0A804HJ39;A0A804HK80;A0A804HJH0;H0YA34;A0A804HI81;Q8TE82	1;1;1;1;1;1;1;1	1;1;1;1;1;1;1;1	1;1;1;1;1;1;1;1	SH3 domain and tetratricopeptide repeat-containing protein 1	SH3TC1	8	1	1	1	1	1	1	6.1	6.1	6.1	19.425	179	179;202;587;1046;1084;1260;1309;1336	1	1	0.0027637	1.2196	By MS/MS	NaN	NaN	NaN	1	0	Median	NaN	NaN	NaN	1	0	Median	6.1	15956000	6165000	9790800	15956000	6165000	9790800				398	4870	TRUE
A0A804HK61;A0A804HII9;P12814-2;P12814;P12814-3;P12814-4;A0A804HLF4;A0A804HJU8;A0A804HIN7;A0A7I2V4Y4;A0A804HLD0;A0A804HKE2;H9KV75;A0A804HL31;A0A804HJQ9;G3V2W4;G3V2N5;H7C5W8;A0A804HJN7;H0YJW3;H0YJ11;A0A804HIY0;G3V2X9	A0A804HK61;A0A804HII9;P12814-2;P12814;P12814-3;P12814-4;A0A804HLF4;A0A804HJU8;A0A804HIN7;A0A7I2V4Y4;A0A804HLD0;A0A804HKE2;H9KV75;A0A804HL31	24;24;24;24;24;24;23;23;23;23;23;23;21;21;9;7;7;7;6;6;5;4;3	9;9;9;9;9;9;8;9;9;9;9;9;8;8;4;3;3;4;3;2;2;1;1	9;9;9;9;9;9;8;9;9;9;9;9;8;8;4;3;3;4;3;2;2;1;1	Alpha-actinin-1	ACTN1	23	24	9	9	24	9	9	33	16	16	102.58	886	886;913;887;892;914;930;826;874;883;895;903;922;822;827;268;238;260;297;210;251;207;152;144	1	11	0	27.872	By MS/MS	2.4514	1.818	22.744	10	3	Leave out requantified	2.4514	1.818	22.744	10	3	Leave out requantified	33	61210000	18164000	43047000	61210000	18164000	43047000				399	798;918;1378;1909;2154;2323;2907;3143;4523;5181;5182;5535;6065;6325;6453;6814;6860;8085;8126;8263;9336;11562;11702;12738	False;False;False;False;True;False;False;False;True;False;False;True;True;True;False;True;False;True;False;True;True;False;False;False
A0A804HIK9;Q5QPK2;H0Y368;O60762;A0A804HIB3;A0A804HJ93;Q5QPJ9	A0A804HIK9;Q5QPK2;H0Y368;O60762;A0A804HIB3;A0A804HJ93;Q5QPJ9	2;2;2;2;1;1;1	2;2;2;2;1;1;1	2;2;2;2;1;1;1	Dolichol-phosphate mannosyltransferase subunit 1	DPM1	7	2	2	2	2	2	2	12.2	12.2	12.2	21.745	188	188;287;295;260;129;132;221	1	3	0.0023332	1.2942	By MS/MS	2.507	1.9773	79.09	2	2	Median	2.507	1.9773	79.09	2	2	Median	12.2	7328500	2553200	4775200	7328500	2553200	4775200				400	2915;7142	True;True
A0A804HIS0;Q96IJ6;Q96IJ6-2;A0A0U1RRC2	A0A804HIS0;Q96IJ6;Q96IJ6-2;A0A0U1RRC2	2;2;2;1	2;2;2;1	2;2;2;1	Mannose-1-phosphate guanyltransferase alpha	GMPPA	4	2	2	2	2	2	2	8.3	8.3	8.3	33.144	303	303;420;473;114	1	2	0.0070145	0.98309	By MS/MS	NaN	NaN	NaN	1	0	Median	NaN	NaN	NaN	1	0	Median	8.3	2659400	483340	2176100	2659400	483340	2176100				401	7468;12595	True;True
A0A804HIV7;Q5HY57;P50402;F8WEQ1;A0A804HIG7;A0A804HLA2	A0A804HIV7;Q5HY57;P50402	3;3;3;1;1;1	3;3;3;1;1;1	3;3;3;1;1;1	Emerin	EMD	6	3	3	3	3	3	3	20.9	20.9	20.9	24.383	215	215;219;254;21;62;106	1	3	0	41.272	By MS/MS	1.5293	1.1802	20.181	2	1	Median	1.5293	1.1802	20.181	2	1	Median	20.9	13660000	5252900	8407500	13660000	5252900	8407500				402	5207;8097;12328	True;True;True
A8MQ02;J3KN01;A0A804HJ20;P55196;P55196-5;P55196-3;P55196-1;Q5TIG5;P55196-2;P55196-6;H0Y948;H0Y8U8;H0Y8L4;H0Y7R8;F8W9I4;E9PFY5	A8MQ02;J3KN01;A0A804HJ20;P55196;P55196-5;P55196-3;P55196-1;Q5TIG5;P55196-2;P55196-6	7;7;7;7;7;6;6;5;5;5;3;2;2;2;1;1	7;7;7;7;7;6;6;5;5;5;3;2;2;2;1;1	7;7;7;7;7;6;6;5;5;5;3;2;2;2;1;1	Afadin	MLLT4	16	7	7	7	7	7	7	5	5	5	201.8	1781	1781;1816;1831;1824;1834;1743;1816;1665;1612;1651;902;295;313;389;247;250	1	9	0	22.372	By MS/MS	1.3903	1.0486	16.758	8	5	Leave out requantified	1.3903	1.0486	16.758	8	5	Leave out requantified	5	28533000	11551000	16982000	28533000	11551000	16982000				403	3445;4505;6593;11697;12015;13110;13198	True;True;True;True;True;True;True
A0A804HJ31;A0A804HJ24;A0A804HKE8;A0A804HJ84;Q9HCC0;A0A804HL02;A0A804HK37;A0A804HLJ9;Q9HCC0-2;A0A804HJC1;A0A804HJL2;A0A804HJW2;A0A804HJW5;D6RDF7;A0A804HIH3;A0A0S2Z5R4;A0A804HHS4;D6R9R1;A0A0G2JM88;A0A804HKH3;D6RD67	A0A804HJ31;A0A804HJ24;A0A804HKE8;A0A804HJ84;Q9HCC0;A0A804HL02;A0A804HK37;A0A804HLJ9;Q9HCC0-2;A0A804HJC1;A0A804HJL2;A0A804HJW2;A0A804HJW5;D6RDF7;A0A804HIH3;A0A0S2Z5R4;A0A804HHS4	10;10;10;10;10;9;9;9;9;6;6;5;5;5;5;5;5;4;3;2;1	10;10;10;10;10;9;9;9;9;6;6;5;5;5;5;5;5;4;3;2;1	10;10;10;10;10;9;9;9;9;6;6;5;5;5;5;5;5;4;3;2;1	Methylcrotonoyl-CoA carboxylase beta chain, mitochondrial	MCCC2	21	10	10	10	10	10	10	32.6	32.6	32.6	47.115	432	432;515;533;560;563;394;491;606;525;269;285;321;342;357;363;367;368;329;208;156;115	1	13	0	44.06	By MS/MS	2.1336	1.5878	19.189	10	6	Leave out requantified	2.1336	1.5878	19.189	10	6	Leave out requantified	32.6	74163000	22025000	52138000	74163000	22025000	52138000				404	216;1246;4336;6113;6384;7597;8416;9214;9266;13368	True;True;True;True;True;True;True;True;True;True
E7EQ61;A0A804HJ86;Q9GZZ9-2;Q9GZZ9	E7EQ61;A0A804HJ86;Q9GZZ9-2;Q9GZZ9	1;1;1;1	1;1;1;1	1;1;1;1	Ubiquitin-like modifier-activating enzyme 5	UBA5	4	1	1	1	1	1	1	5.6	5.6	5.6	41.85	377	377;461;348;404	1	1	0.00050684	1.7541	By MS/MS	NaN	NaN	NaN	1	1	Median	NaN	NaN	NaN	1	1	Median	5.6	5925900	2115800	3810100	5925900	2115800	3810100				405	8585	TRUE
R4GMY1;A0A804HJA4;J3KN16;Q5VYK3	R4GMY1;A0A804HJA4;J3KN16;Q5VYK3	2;2;2;2	2;2;2;2	2;2;2;2	Proteasome-associated protein ECM29 homolog	KIAA0368;ECM29	4	2	2	2	2	2	2	3.1	3.1	3.1	98.45	890	890;1839;2017;1845	1	2	0	1.9233	By MS/MS	1.7636	1.3154	28.637	2	2	Median	1.7636	1.3154	28.637	2	2	Median	3.1	6624400	1963000	4661400	6624400	1963000	4661400				406	816;8376	True;True
A0A804HJB7;Q9BSH4	A0A804HJB7;Q9BSH4	1;1	1;1	1;1	Translational activator of cytochrome c oxidase 1	TACO1	2	1	1	1	1	1	1	4.1	4.1	4.1	32.348	296	296;297	1	1	0	1.8575	By MS/MS	NaN	NaN	NaN	1	0	Median	NaN	NaN	NaN	1	0	Median	4.1	7945800	3775300	4170600	7945800	3775300	4170600				407	3653	TRUE
A0A804HK76;O75369-2;O75369-9;O75369;O75369-8;O75369-6;O75369-3;E7EN95;O75369-7;A0A804HL72;O75369-5;O75369-4;A0A804HJC2;H7C5L4;A0A0C4DGA1	A0A804HK76;O75369-2;O75369-9;O75369;O75369-8;O75369-6;O75369-3;E7EN95;O75369-7;A0A804HL72;O75369-5;O75369-4	103;103;103;103;103;102;102;98;98;88;83;83;13;3;1	103;103;103;103;103;102;102;98;98;88;83;83;13;3;1	97;97;97;97;97;96;96;95;95;82;79;79;10;2;1	Filamin-B	FLNB	15	103	103	97	103	103	97	52.2	52.2	50.4	274.02	2562	2562;2578;2591;2602;2633;2537;2561;2409;2422;2270;2146;2150;521;135;72	1	132	0	323.31	By MS/MS	1.4883	1.0965	35.358	119	27	Leave out requantified	1.4883	1.0965	35.358	119	27	Leave out requantified	52.2	2001500000	843530000	1158000000	2001500000	843530000	1158000000				408	92;93;341;636;658;689;711;730;731;841;966;1723;1861;1974;1997;1998;2000;2007;2008;2180;2264;2276;2668;2673;2674;2711;2752;3392;3472;3670;3797;3798;3803;3970;4024;4025;4026;4027;4028;4036;4173;4174;4472;4473;4609;4647;5424;5435;5617;5621;5628;5686;5808;5809;6748;6970;6971;7210;7212;7979;8084;8873;8950;9335;9879;9893;9894;10003;10309;10809;10811;10812;10973;11067;11529;11582;12342;12467;12609;12626…	True;True;True;True;True;True;True;True;True;True;True;True;True;True;True;True;True;True;True;True;True;True;True;True;True;True;True;True;True;True;True;True;True;True;True;True;True;True;True;True;True;True;True;True;True;True;True;True;True;True;True;True;True;True;True;True;True;True;True;True;True;True;True;True;True;True;True;True;True;True;True;True;True;True;True;True;True;True;True;True…
H3BR08;H3BM92;H3BV34;H3BT06;H3BNY9;H3BRM0;A0A804HKA7;O15305-2;O15305	H3BR08;H3BM92;H3BV34;H3BT06;H3BNY9;H3BRM0;A0A804HKA7;O15305-2;O15305	1;1;1;1;1;1;1;1;1	1;1;1;1;1;1;1;1;1	1;1;1;1;1;1;1;1;1	Phosphomannomutase;Phosphomannomutase 2	PMM2	9	1	1	1	1	1	1	30.8	30.8	30.8	7.2823	65	65;66;70;90;91;155;228;119;246	1	1	0.0088983	0.85997	By MS/MS	NaN	NaN	NaN	0	0	Median	NaN	NaN	NaN	0	0	Median	30.8	0	0	0	0	0	0				409	162	TRUE
E9PMH2;A0A804HKH9;O00170;A0A804HKP8;A0A804HJ46;A0A804HKK3;A0A804HKL7;A0A804HIX8;A0A804HJ38;V9GYQ3	E9PMH2;A0A804HKH9;O00170;A0A804HKP8;A0A804HJ46;A0A804HKK3;A0A804HKL7;A0A804HIX8;A0A804HJ38;V9GYQ3	2;2;2;1;1;1;1;1;1;1	2;2;2;1;1;1;1;1;1;1	2;2;2;1;1;1;1;1;1;1	AH receptor-interacting protein	AIP	10	2	2	2	2	2	2	10.9	10.9	10.9	30.64	267	267;315;330;190;207;270;271;282;283;297	1	3	0	3.5254	By MS/MS	1.2654	0.98483	21.327	3	0	Median	1.2654	0.98483	21.327	3	0	Median	10.9	13126000	5970000	7156400	13126000	5970000	7156400				410	11808;12914	True;True
A0A804HL84;A0A804HL81;Q16134;A0A804HJT7;B4DEQ0;A0A804HK05;A0A804HJK8;Q16134-3;A0A804HI80;A0A804HK66;A0A804HKB8;A0A804HI48;A0A804HI73;A0A804HK08	A0A804HL84;A0A804HL81;Q16134;A0A804HJT7;B4DEQ0;A0A804HK05;A0A804HJK8;Q16134-3;A0A804HI80	5;5;5;4;4;4;4;4;3;2;2;2;2;1	5;5;5;4;4;4;4;4;3;2;2;2;2;1	5;5;5;4;4;4;4;4;3;2;2;2;2;1	Electron transfer flavoprotein-ubiquinone oxidoreductase, mitochondrial	ETFDH	14	5	5	5	5	5	5	11.2	11.2	11.2	63.127	570	570;600;617;522;556;569;618;570;452;166;226;374;397;68	1	5	0	6.9154	By MS/MS	1.365	1.0516	66.502	5	3	Median	1.365	1.0516	66.502	5	3	Median	11.2	24358000	10696000	13662000	24358000	10696000	13662000				411	1025;3516;4070;6159;8748	True;True;True;True;True
A0AV96-2;A0AV96;D6RBS9;D6R9D6;D6R9M7;D6REZ6;B7Z8Z7;D6RBP6;D6RA49;D6RFL5;D6RCT1;Q8TBY0-2;Q8TBY0-3;Q8TBY0;D6RF41;Q5T0W7;F8W9F8;Q9NQ94-5;Q9NQ94-6;Q9NQ94-3;Q9NQ94-2;Q9NQ94-4;Q9NQ94	A0AV96-2;A0AV96;D6RBS9;D6R9D6;D6R9M7;D6REZ6;B7Z8Z7;D6RBP6;D6RA49;D6RFL5	7;7;6;6;5;5;5;4;4;4;3;2;2;2;1;1;1;1;1;1;1;1;1	7;7;6;6;5;5;5;4;4;4;3;2;2;2;1;1;1;1;1;1;1;1;1	7;7;6;6;5;5;5;4;4;4;3;2;2;2;1;1;1;1;1;1;1;1;1	RNA-binding protein 47	RBM47	23	7	7	7	7	7	7	21.6	21.6	21.6	56.919	524	524;593;217;393;158;193;555;113;123;137;59;470;485;533;133;201;602;510;539;569;586;594;594	1	9	0	174.38	By MS/MS	1.578	1.2055	16.949	7	2	Leave out requantified	1.578	1.2055	16.949	7	2	Leave out requantified	21.6	62258000	24330000	37928000	62258000	24330000	37928000				412	4116;4214;5975;7439;11345;11636;13085	True;True;True;True;True;True;True
M0R026;A1L0T0;M0R1B5;E9PL44;E9PJS0	M0R026;A1L0T0	4;4;1;1;1	4;4;1;1;1	4;4;1;1;1	Acetolactate synthase-like protein	ILVBL	5	4	4	4	4	4	4	12.4	12.4	12.4	56.732	525	525;632;165;166;262	1	4	0	18.014	By MS/MS	1.8811	1.4584	27.133	3	2	Median	1.8811	1.4584	27.133	3	2	Median	12.4	16101000	5275000	10826000	16101000	5275000	10826000				413	2147;3219;3266;8498	True;True;True;True
A2A2D0;P16949;P16949-2	A2A2D0;P16949;P16949-2	6;6;6	6;6;6	4;4;4	Stathmin	STMN1	3	6	6	4	6	6	4	44.7	44.7	32.9	9.7931	85	85;149;174	1	7	0	8.3228	By MS/MS	0.58176	0.41546	36.476	6	0	Leave out requantified	0.58176	0.41546	36.476	6	0	Leave out requantified	44.7	90652000	54334000	36318000	90652000	54334000	36318000				414	1370;2346;2347;3325;9766;10535	True;True;True;True;True;True
A2A2M0;Q9NQG5	A2A2M0;Q9NQG5	1;1	1;1	1;1	Regulation of nuclear pre-mRNA domain-containing protein 1B	RPRD1B	2	1	1	1	1	1	1	8.1	8.1	8.1	22.128	197	197;326	1	1	0.00097466	1.5013	By MS/MS	NaN	NaN	NaN	1	1	Median	NaN	NaN	NaN	1	1	Median	8.1	3558700	1214000	2344700	3558700	1214000	2344700				415	5512	TRUE
A2IDA3;P29372-5;P29372-4;P29372-2;P29372	A2IDA3;P29372-5;P29372-4;P29372-2;P29372	2;2;2;2;2	2;2;2;2;2	2;2;2;2;2	DNA-3-methyladenine glycosylase	MPG	5	2	2	2	2	2	2	18.3	18.3	18.3	27.295	251	251;281;293;293;298	1	2	0	3.7099	By MS/MS	NaN	NaN	NaN	1	0	Median	NaN	NaN	NaN	1	0	Median	18.3	3320000	2086000	1234000	3320000	2086000	1234000				416	694;4823	True;True
A5YKK6-3;A5YKK6-2;A5YKK6	A5YKK6-3;A5YKK6-2;A5YKK6	1;1;1	1;1;1	1;1;1	CCR4-NOT transcription complex subunit 1	CNOT1	3	1	1	1	1	1	1	0.5	0.5	0.5	241.26	2150	2150;2371;2376	1	1	0	1.9786	By MS/MS	NaN	NaN	NaN	1	0	Median	NaN	NaN	NaN	1	0	Median	0.5	3356100	1284100	2072000	3356100	1284100	2072000				417	9370	TRUE
C9JYY9;A6NCQ0;A6NJU6;A6NFX8;Q9UKK9	C9JYY9;A6NCQ0;A6NJU6;A6NFX8;Q9UKK9	1;1;1;1;1	1;1;1;1;1	1;1;1;1;1	ADP-sugar pyrophosphatase	NUDT5	5	1	1	1	1	1	1	13.4	13.4	13.4	11.239	97	97;180;186;232;219	1	1	0.0058088	1.0838	By MS/MS	NaN	NaN	NaN	1	0	Median	NaN	NaN	NaN	1	0	Median	13.4	3816000	1605200	2210800	3816000	1605200	2210800				418	9735	TRUE
A6NCS6	A6NCS6	1	1	1	Uncharacterized protein C2orf72	C2orf72	1	1	1	1	1	1	1	4.4	4.4	4.4	30.48	295	295	1	1	0.008489	0.86727	By MS/MS	NaN	NaN	NaN	1	1	Median	NaN	NaN	NaN	1	1	Median	4.4	3984800	1770400	2214400	3984800	1770400	2214400				419	83	TRUE
Q7RTZ2;Q0WX57;D6RJB6;D6RCP7;D6RBQ6;D6RA61;D6R9N7;D6R901;C9JVI0;C9JPN9;C9JLJ4;C9JJH3;A8MUK1;A6NCW0;C9J2P7	Q7RTZ2;Q0WX57;D6RJB6;D6RCP7;D6RBQ6;D6RA61;D6R9N7;D6R901;C9JVI0;C9JPN9;C9JLJ4;C9JJH3;A8MUK1;A6NCW0;C9J2P7	1;1;1;1;1;1;1;1;1;1;1;1;1;1;1	1;1;1;1;1;1;1;1;1;1;1;1;1;1;1	1;1;1;1;1;1;1;1;1;1;1;1;1;1;1	Ubiquitin carboxyl-terminal hydrolase 17-like protein 1;Ubiquitin carboxyl-terminal hydrolase 17-like protein 24;Ubiquitin carboxyl-terminal hydrolase 17-like protein 20;Ubiquitin carboxyl-terminal hydrolase 17-like protein 19;Ubiquitin carboxyl-terminal hydrolase 17-like protein 17;Ubiquitin carboxyl-terminal hydrolase 17-like protein 22;Ubiquitin carboxyl-terminal hydrolase 17-like protein 18;U…	USP17L1;USP17L24;USP17L20;USP17L19;USP17L17;USP17L22;USP17L18;USP17L21;USP17L11;USP17L12;USP17L13;USP17L10;USP17L5;USP17L3;USP17L15	15	1	1	1	1	1	1	1.3	1.3	1.3	59.589	530	530;530;530;530;530;530;530;530;530;530;530;530;530;530;553	1	1	0	8.7662	By MS/MS	NaN	NaN	NaN	1	0	Median	NaN	NaN	NaN	1	0	Median	1.3	4937300	1872300	3065000	4937300	1872300	3065000				420	3767	TRUE
A6NDG6	A6NDG6	2	2	2	Phosphoglycolate phosphatase	PGP	1	2	2	2	2	2	2	9.3	9.3	9.3	34.006	321	321	1	2	0	2.3683	By MS/MS	NaN	NaN	NaN	1	0	Median	NaN	NaN	NaN	1	0	Median	9.3	2970200	1283600	1686600	2970200	1283600	1686600				421	1713;3661	True;True
A6NF51;O95861-4;O95861;O95861-2;F8VVW8;F8VZG4;F8W1J0;O95861-3	A6NF51;O95861-4;O95861;O95861-2;F8VVW8;F8VZG4;F8W1J0;O95861-3	2;2;2;2;1;1;1;1	2;2;2;2;1;1;1;1	2;2;2;2;1;1;1;1	3(2),5-bisphosphate nucleotidase 1	BPNT1	8	2	2	2	2	2	2	8.6	8.6	8.6	31.707	291	291;272;308;325;130;136;170;253	1	2	0	3.8741	By MS/MS	2.0925	1.6775	1.4639	2	0	Median	2.0925	1.6775	1.4639	2	0	Median	8.6	8061300	2811100	5250200	8061300	2811100	5250200				422	7987;11417	True;True
A6NGP5;Q9H910;Q9H910-3;Q9H910-2;H3BU16;H3BMV3;H3BMT0;H3BTV5;H3BMM8;B4E1P3	A6NGP5;Q9H910;Q9H910-3;Q9H910-2;H3BU16;H3BMV3	5;5;5;4;3;3;2;2;1;1	5;5;5;4;3;3;2;2;1;1	5;5;5;4;3;3;2;2;1;1	Hematological and neurological expressed 1-like protein	HN1L	10	5	5	5	5	5	5	42.7	42.7	42.7	18.906	178	178;190;218;174;167;190;115;116;70;98	1	5	0	22.637	By MS/MS	0.78515	0.60368	88.942	5	1	Leave out requantified	0.78515	0.60368	88.942	5	1	Leave out requantified	42.7	29533000	18620000	10914000	29533000	18620000	10914000				423	1136;4938;10474;11008;12039	True;True;True;True;True
E9PIZ0;C9JST7;A6NGW1;O95070	E9PIZ0;C9JST7;A6NGW1;O95070	1;1;1;1	1;1;1;1	1;1;1;1	Protein YIF1A	YIF1A	4	1	1	1	1	1	1	7.5	7.5	7.5	17.627	160	160;199;241;293	1	1	0.00051125	1.7858	By MS/MS	NaN	NaN	NaN	1	0	Median	NaN	NaN	NaN	1	0	Median	7.5	13167000	4165600	9001200	13167000	4165600	9001200				424	1745	TRUE
A6NH01;P56377-2	A6NH01;P56377-2	1;1	1;1	1;1		AP1S2	2	1	1	1	1	1	1	6.9	6.9	6.9	19.137	160	160;202	1	2	0.0014178	1.3603	By MS/MS	2.1706	1.6309	16.548	2	0	Median	2.1706	1.6309	16.548	2	0	Median	6.9	21701000	6949900	14751000	21701000	6949900	14751000				425	772	TRUE
A6NHQ2	A6NHQ2	2	1	1	rRNA/tRNA 2-O-methyltransferase fibrillarin-like protein 1	FBLL1	1	2	1	1	2	1	1	6.6	3.3	3.3	34.803	334	334	1	1	0.0027523	1.2003	By MS/MS	NaN	NaN	NaN	1	0	Median	NaN	NaN	NaN	1	0	Median	6.6	4324500	1380700	2943800	4324500	1380700	2943800				426	6169;11918	False;True
F5H823;B7ZB78;F5GZG1;P61224-4;P61224-3;P61224;A6NIZ1;P61224-2;E7ESV4;F5H7Y6;P62834;F5GX62;F5H004	F5H823;B7ZB78;F5GZG1;P61224-4;P61224-3;P61224;A6NIZ1;P61224-2;E7ESV4;F5H7Y6;P62834	5;5;5;5;5;5;5;4;3;3;3;2;1	5;5;5;5;5;5;5;4;3;3;3;2;1	5;5;5;5;5;5;5;4;3;3;3;2;1	Ras-related protein Rap-1b;Ras-related protein Rap-1b-like protein;Ras-related protein Rap-1A	RAP1B;RAP1A	13	5	5	5	5	5	5	59.2	59.2	59.2	11.916	103	103;118;121;142;165;184;184;137;157;179;184;139;127	1	6	0	10.054	By MS/MS	1.462	1.03	43.008	6	0	Leave out requantified	1.462	1.03	43.008	6	0	Leave out requantified	59.2	78743000	29351000	49391000	78743000	29351000	49391000				427	5963;9725;10549;12826;13301	True;True;True;True;True
H7C2P7;A6NJD9;A8MVT4;A8MYK1;Q16540	H7C2P7;A6NJD9;A8MVT4;A8MYK1;Q16540	1;1;1;1;1	1;1;1;1;1	1;1;1;1;1	39S ribosomal protein L23, mitochondrial	MRPL23	5	1	1	1	1	1	1	12.7	12.7	12.7	13.669	118	118;163;166;191;153	1	2	0	4.1481	By MS/MS	1.0984	0.82227	52.268	2	1	Median	1.0984	0.82227	52.268	2	1	Median	12.7	6254700	2686600	3568200	6254700	2686600	3568200				428	9017	TRUE
A6NJH9;P47813;O14602;X6RAC9	A6NJH9;P47813;O14602;X6RAC9	2;2;2;1	2;2;2;1	2;2;2;1	Eukaryotic translation initiation factor 1A, X-chromosomal;Eukaryotic translation initiation factor 1A, Y-chromosomal	EIF1AY;EIF1AX	4	2	2	2	2	2	2	36.2	36.2	36.2	14.455	127	127;144;144;116	1	2	0	4.1601	By MS/MS	1.3268	0.95839	18.634	2	0	Median	1.3268	0.95839	18.634	2	0	Median	36.2	15975000	7826400	8148200	15975000	7826400	8148200				429	3183;5943	True;True
A6NKB8;Q9H4A4;A0A087WU27;A0A087WUS4;C9JMZ3	A6NKB8;Q9H4A4;A0A087WU27;A0A087WUS4	5;5;4;3;1	5;5;4;3;1	5;5;4;3;1	Aminopeptidase B	RNPEP	5	5	5	5	5	5	5	9.3	9.3	9.3	68.168	611	611;650;171;151;344	1	5	0	2.7426	By MS/MS	2.0731	1.6103	42.581	4	1	Leave out requantified	2.0731	1.6103	42.581	4	1	Leave out requantified	9.3	32587000	20550000	12037000	32587000	20550000	12037000				430	438;538;1867;4708;12830	True;True;True;True;True
J3KNE0;A6NKT7;Q7Z3J3	J3KNE0;A6NKT7;Q7Z3J3	6;6;5	1;1;1	1;1;1	RanBP2-like and GRIP domain-containing protein 3;RanBP2-like and GRIP domain-containing protein 4	RGPD3;RGPD4	3	6	1	1	6	1	1	3.9	0.7	0.7	197.62	1760	1760;1758;1758	1	1	0	1.9895	By MS/MS	NaN	NaN	NaN	1	0	Median	NaN	NaN	NaN	1	0	Median	3.9	6426700	2381400	4045300	6426700	2381400	4045300				431	2886;5820;7070;7448;8880;11547	False;True;False;False;False;False
A6NL76;P68133;P68032;P63267;P62736;A0A804HKV3;F8WB63;B8ZZJ2;C9JFL5;F6UVQ4;F6QUT6;P63267-2;F8WCH0	A6NL76;P68133;P68032;P63267;P62736;A0A804HKV3;F8WB63;B8ZZJ2;C9JFL5;F6UVQ4;F6QUT6;P63267-2	18;18;18;17;17;12;11;11;11;11;11;9;3	3;3;3;3;3;3;3;3;3;3;3;0;0	3;3;3;3;3;3;3;3;3;3;3;0;0	Actin, alpha skeletal muscle;Actin, alpha cardiac muscle 1;Actin, gamma-enteric smooth muscle;Actin, aortic smooth muscle	ACTA1;ACTC1;ACTG2;ACTA2	13	18	3	3	18	3	3	35	6.6	6.6	39.206	351	351;377;377;376;377;332;105;119;144;151;151;333;52	1	3	0	3.111	By MS/MS	2.5225	1.7683	74.591	3	1	Plateau	2.5225	1.7683	74.591	3	1	Plateau	35	60632000	21353000	39279000	60632000	21353000	39279000				432	616;1613;1614;2355;2497;2498;3006;3007;4504;5378;5379;5380;6241;6938;8343;9817;11294;13754	False;False;False;False;False;False;False;False;True;False;False;False;False;False;False;True;False;True
A6NLN1;A0A7I2V621;K7ES59;A0A087WUW5;K7EK45;K7ELW5	A6NLN1;A0A7I2V621	17;16;5;4;4;2	1;0;1;0;0;0	1;0;1;0;0;0		PTBP1	6	17	1	1	17	1	1	51.8	2.7	2.7	56.51	527	527;559;149;81;256;105	1	1	0.00050403	1.7259	By MS/MS	NaN	NaN	NaN	1	0	Median	NaN	NaN	NaN	1	0	Median	51.8	2260300	849340	1410900	2260300	849340	1410900				433	1227;2606;2927;2928;3119;4880;5382;5486;5550;6584;6604;7767;8047;8582;8830;11023;12923	False;False;False;False;False;False;False;False;False;False;False;False;False;False;False;True;False
H3BQ52;H3BTD3;H3BMD8;A6NMQ3;Q5T5H1;P56211-2;P56211;O43768-6;O43768-5;O43768-2;O43768;O43768-9;O43768-7;O43768-3;O43768-4	H3BQ52;H3BTD3;H3BMD8;A6NMQ3;Q5T5H1;P56211-2;P56211;O43768-6;O43768-5;O43768-2;O43768;O43768-9;O43768-7;O43768-3;O43768-4	1;1;1;1;1;1;1;1;1;1;1;1;1;1;1	1;1;1;1;1;1;1;1;1;1;1;1;1;1;1	1;1;1;1;1;1;1;1;1;1;1;1;1;1;1	cAMP-regulated phosphoprotein 19;Alpha-endosulfine	ARPP19;ENSA	15	1	1	1	1	1	1	15.5	15.5	15.5	7.6866	71	71;72;131;140;187;96;112;113;117;117;121;133;133;137;140	1	1	0.0027933	1.2837	By MS/MS	NaN	NaN	NaN	1	0	Median	NaN	NaN	NaN	1	0	Median	15.5	9968200	6244300	3724000	9968200	6244300	3724000				434	13538	TRUE
Q5TCU3;CON__Q3SX28;A7XZE4;P07951-3;P07951-2;P07951	Q5TCU3;CON__Q3SX28;A7XZE4;P07951-3;P07951-2;P07951	8;8;8;8;8;8	2;2;2;2;2;2	2;2;2;2;2;2	Tropomyosin beta chain	TPM2;TPM2b	6	8	2	2	8	2	2	21.8	5.6	5.6	32.814	284	284;284;284;248;284;284	1	2	0.00051387	1.8177	By MS/MS	0.70427	0.50988	70.017	2	1	Median	0.70427	0.50988	70.017	2	1	Median	21.8	17497000	9353700	8143500	17497000	9353700	8143500			+	435	1134;6006;6007;6597;6878;6994;8141;9846	True;False;False;False;False;False;True;False
A8MU39;H0YDU8;P53041	A8MU39;H0YDU8;P53041	2;2;2	2;2;2	2;2;2	Serine/threonine-protein phosphatase;Serine/threonine-protein phosphatase 5	PPP5C	3	2	2	2	2	2	2	6.2	6.2	6.2	42.394	371	371;485;499	1	2	0	10.058	By MS/MS	1.3759	1.039	32.119	2	1	Median	1.3759	1.039	32.119	2	1	Median	6.2	8759200	3354000	5405300	8759200	3354000	5405300				436	450;5129	True;True
A8MU58;Q13155-2;Q13155	A8MU58;Q13155-2;Q13155	1;1;1	1;1;1	1;1;1	Aminoacyl tRNA synthase complex-interacting multifunctional protein 2	AIMP2	3	1	1	1	1	1	1	5.4	5.4	5.4	26.76	242	242;251;320	1	1	0	3.2383	By MS/MS	NaN	NaN	NaN	1	0	Median	NaN	NaN	NaN	1	0	Median	5.4	7445500	3018100	4427400	7445500	3018100	4427400				437	10098	TRUE
C9JXR7;A8MVM1;P42574	C9JXR7;A8MVM1;P42574	2;2;2	2;2;2	2;2;2	Caspase-3;Caspase-3 subunit p17;Caspase-3 subunit p12	CASP3	3	2	2	2	2	2	2	21.4	21.4	21.4	13.366	117	117;182;277	1	2	0	2.1746	By MS/MS	NaN	NaN	NaN	1	0	Median	NaN	NaN	NaN	1	0	Median	21.4	6953100	2307200	4645800	6953100	2307200	4645800				438	8146;10380	True;True
Q49AN9;F5H013;P62308;A8MWD9	Q49AN9;F5H013;P62308;A8MWD9	1;1;1;1	1;1;1;1	1;1;1;1	Small nuclear ribonucleoprotein G;Putative small nuclear ribonucleoprotein G-like protein 15	SNRPG;SNRPGP15	4	1	1	1	1	1	1	20.3	20.3	20.3	7.1013	64	64;68;76;76	1	1	0	4.3214	By MS/MS	NaN	NaN	NaN	1	1	Median	NaN	NaN	NaN	1	1	Median	20.3	10201000	4269900	5930600	10201000	4269900	5930600				439	4799	TRUE
A8MX94;P09211;A0A087X2E9	A8MX94;P09211	8;8;3	8;8;3	8;8;3	Glutathione S-transferase P	GSTP1	3	8	8	8	8	8	8	56.9	56.9	56.9	19.48	174	174;210;79	1	30	0	212.91	By MS/MS	1.5744	1.1261	57.233	27	8	Leave out requantified	1.5744	1.1261	57.233	27	8	Leave out requantified	56.9	670800000	263240000	407560000	670800000	263240000	407560000				440	551;552;1348;2438;3823;7273;8280;11804	True;True;True;True;True;True;True;True
C9JCP0;C9JX45;A8MXE0;E7ERI1;E7ENX0;E7EPI9;O15460-2;O15460	C9JCP0;C9JX45;A8MXE0;E7ERI1;E7ENX0;E7EPI9;O15460-2;O15460	1;1;1;1;1;1;1;1	1;1;1;1;1;1;1;1	1;1;1;1;1;1;1;1	Prolyl 4-hydroxylase subunit alpha-2	P4HA2	8	1	1	1	1	1	1	9.6	9.6	9.6	16.45	146	146;153;167;184;204;236;533;535	1	1	0.00050787	1.7571	By MS/MS	NaN	NaN	NaN	1	1	Median	NaN	NaN	NaN	1	1	Median	9.6	2217600	542300	1675300	2217600	542300	1675300				441	9194	TRUE
A8MXP8;Q14257;Q14257-2	A8MXP8;Q14257;Q14257-2	2;2;2	2;2;2	2;2;2	Reticulocalbin-2	RCN2	3	2	2	2	2	2	2	16.2	16.2	16.2	24.796	216	216;317;335	1	2	0.0005123	1.8029	By MS/MS	1.9815	1.4572	59.132	2	0	Median	1.9815	1.4572	59.132	2	0	Median	16.2	13875000	4656800	9218000	13875000	4656800	9218000				442	7740;9402	True;True
F5GYS3;A8MXU7;Q92934	F5GYS3;A8MXU7;Q92934	1;1;1	1;1;1	1;1;1	Bcl2-associated agonist of cell death	BAD	3	1	1	1	1	1	1	10.2	10.2	10.2	16.649	157	157;163;168	1	1	0	3.4477	By MS/MS	NaN	NaN	NaN	1	1	Median	NaN	NaN	NaN	1	1	Median	10.2	2073700	1284700	788940	2073700	1284700	788940				443	4638	TRUE
A9Z1X7;Q8IYB3-2;Q8IYB3;M0R088;E9PCT1	A9Z1X7;Q8IYB3-2;Q8IYB3;M0R088;E9PCT1	2;2;2;1;1	2;2;2;1;1	2;2;2;1;1	Serine/arginine repetitive matrix protein 1	SRRM1	5	2	2	2	2	2	2	4.8	4.8	4.8	103.39	913	913;902;904;681;820	1	3	0	8.1953	By MS/MS	0.73517	0.56812	25.325	3	2	Median	0.73517	0.56812	25.325	3	2	Median	4.8	49608000	29143000	20465000	49608000	29143000	20465000				444	1563;8037	True;True
B0QYK0;Q01844-6;Q01844-3;Q01844;Q01844-5;A0A0D9SFL3;C9JGE3;Q01844-2;H7BY36;Q01844-4	B0QYK0;Q01844-6;Q01844-3;Q01844;Q01844-5;A0A0D9SFL3;C9JGE3;Q01844-2;H7BY36	5;5;5;5;5;4;4;4;3;1	5;5;5;5;5;4;4;4;3;1	5;5;5;5;5;4;4;4;3;1	RNA-binding protein EWS	EWSR1	10	5	5	5	5	5	5	14.1	14.1	14.1	64.929	618	618;600;655;656;661;584;620;583;308;354	1	5	0	48.823	By MS/MS	1.2034	0.86485	45.211	5	1	Leave out requantified	1.2034	0.86485	45.211	5	1	Leave out requantified	14.1	54939000	20544000	34395000	54939000	20544000	34395000				445	233;608;4132;4390;9144	True;True;True;True;True
H3BPC4;H3BQQ9;B0QYN7;P63279;H3BRD1	H3BPC4;H3BQQ9;B0QYN7;P63279	3;3;3;3;1	3;3;3;3;1	3;3;3;3;1	SUMO-conjugating enzyme UBC9	UBE2I	5	3	3	3	3	3	3	40.5	40.5	40.5	8.3486	74	74;137;184;158;29	1	3	0	3.8421	By MS/MS	1.6138	1.1528	13.256	2	0	Median	1.6138	1.1528	13.256	2	0	Median	40.5	36254000	15190000	21065000	36254000	15190000	21065000				446	5040;8271;10346	True;True;True
B0QZ18;Q99829;F2Z2V0;H0Y524;A6PVH9;E7ENH5;Q5JX54;Q5JX55;Q5JX56;Q5JX58;Q5JX59;Q5JX60;Q5JX44;Q5JX45	B0QZ18;Q99829;F2Z2V0;H0Y524;A6PVH9	5;5;4;3;3;2;1;1;1;1;1;1;1;1	5;5;4;3;3;2;1;1;1;1;1;1;1;1	5;5;4;3;3;2;1;1;1;1;1;1;1;1	Copine-1	CPNE1	14	5	5	5	5	5	5	11.1	11.1	11.1	59.717	542	542;537;533;208;481;427;136;152;174;201;209;231;304;386	1	5	0	17.356	By MS/MS	2.076	1.6788	68.451	5	2	Leave out requantified	2.076	1.6788	68.451	5	2	Leave out requantified	11.1	22476000	9188400	13288000	22476000	9188400	13288000				447	1258;2243;2244;5025;8013	True;True;True;True;True
B0YIW6;P48444-2;P48444	B0YIW6;P48444-2;P48444	6;6;6	6;6;6	6;6;6	Coatomer subunit delta	ARCN1	3	6	6	6	6	6	6	17.9	17.9	17.9	61.626	552	552;423;511	1	7	0	9.8938	By MS/MS	1.2575	0.96268	35.05	7	5	Median	1.2575	0.96268	35.05	7	5	Median	17.9	75299000	33999000	41300000	75299000	33999000	41300000				448	5126;6299;9904;10202;10286;12428	True;True;True;True;True;True
B1AH49;P25325;P25325-2	B1AH49;P25325;P25325-2	4;4;4	4;4;4	4;4;4	Sulfurtransferase;3-mercaptopyruvate sulfurtransferase	MPST	3	4	4	4	4	4	4	24.1	24.1	24.1	24.982	224	224;297;317	1	4	0	4.1573	By MS/MS	2.0573	1.4938	23.506	3	1	Plateau	2.0573	1.4938	23.506	3	1	Plateau	24.1	21717000	7263500	14453000	21717000	7263500	14453000				449	695;1105;1265;5307	True;True;True;True
F8W6F4;B1AHC2;B1AHF8;F8WCV8;P85298-2;P85298-5;P85298-4;P85298-3;P85298	F8W6F4;B1AHC2;B1AHF8;F8WCV8;P85298-2;P85298-5;P85298-4;P85298-3;P85298	1;1;1;1;1;1;1;1;1	1;1;1;1;1;1;1;1;1	1;1;1;1;1;1;1;1;1	Rho GTPase-activating protein 8	ARHGAP8	9	1	1	1	1	1	1	64.3	64.3	64.3	2.9523	28	28;115;130;163;294;305;433;459;464	1	1	0	3.642	By MS/MS	NaN	NaN	NaN	0	0	Median	NaN	NaN	NaN	0	0	Median	64.3	0	0	0	0	0	0				450	693	TRUE
B1AJQ6;Q86Y82	B1AJQ6;Q86Y82	3;3	3;3	3;3	Syntaxin-12	STX12	2	3	3	3	3	3	3	22.3	22.3	22.3	24.576	215	215;276	1	3	0	6.8745	By MS/MS	1.8052	1.4258	54.383	3	2	Median	1.8052	1.4258	54.383	3	2	Median	22.3	14912000	6777600	8134300	14912000	6777600	8134300				451	3351;6100;7541	True;True;True
B1AKC9;P29323-2;P29323-3;P29323;Q6NVW1;J3KR66;E9PG71;A0A0B4J1T8;Q9UF33-2;Q9UF33-3;P54764-2;P54764;Q9UF33	B1AKC9;P29323-2;P29323-3;P29323;Q6NVW1	6;6;6;6;3;1;1;1;1;1;1;1;1	5;5;5;5;3;0;0;0;0;0;0;0;0	5;5;5;5;3;0;0;0;0;0;0;0;0	Receptor protein-tyrosine kinase;Ephrin type-B receptor 2	EPHB2	13	6	5	5	6	5	5	9.4	8.2	8.2	105.56	946	946;986;987;1055;482;373;949;1130;334;398;935;986;1036	1	5	0	7.4949	By MS/MS	2.1737	1.6117	44.231	5	3	Median	2.1737	1.6117	44.231	5	3	Median	9.4	18257000	6410700	11846000	18257000	6410700	11846000				452	1826;2106;3726;8639;9400;12161	True;True;True;False;True;True
B1AKR6;Q9NP97;H3BQI1;Q8TF09	B1AKR6;Q9NP97;H3BQI1;Q8TF09	3;3;2;2	3;3;2;2	3;3;2;2	Dynein light chain roadblock-type 1;Dynein light chain roadblock-type 2	DYNLRB1;DYNLRB2	4	3	3	3	3	3	3	25	25	25	16.253	148	148;96;125;96	1	3	0.0014465	1.4415	By MS/MS	1.1236	0.85329	53.885	3	3	Median	1.1236	0.85329	53.885	3	3	Median	25	9904700	4208500	5696200	9904700	4208500	5696200				453	2197;11138;11181	True;True;True
B1ALB7;P19878-2;P19878-4;P19878-3;P19878	B1ALB7;P19878-2;P19878-4;P19878-3;P19878	1;1;1;1;1	1;1;1;1;1	1;1;1;1;1	Neutrophil cytosol factor 2	NCF2	5	1	1	1	1	1	1	9.1	9.1	9.1	16.246	143	143;420;445;481;526	1	1	0.0096598	0.832	By MS/MS	NaN	NaN	NaN	1	1	Median	NaN	NaN	NaN	1	1	Median	9.1	1444300	1349500	94712	1444300	1349500	94712				454	3398	TRUE
B1ALP6;Q5T7N3-2;Q5T7N3;B1ALP5	B1ALP6;Q5T7N3-2;Q5T7N3;B1ALP5	2;2;2;1	2;2;2;1	2;2;2;1	KN motif and ankyrin repeat domain-containing protein 4	KANK4	4	2	2	2	2	2	2	8.3	8.3	8.3	37.815	351	351;367;995;133	1	2	0.0053715	1.092	By MS/MS	NaN	NaN	NaN	0	0	Median	NaN	NaN	NaN	0	0	Median	8.3	0	0	0	0	0	0				455	1795;10830	True;True
R4GMQ7;B1AMU7;B1AMU3;B1AMU4;Q9Y3B2;R4GNH9	R4GMQ7;B1AMU7;B1AMU3;B1AMU4;Q9Y3B2;R4GNH9	2;2;2;2;2;1	2;2;2;2;2;1	2;2;2;2;2;1	Exosome complex component CSL4	EXOSC1	6	2	2	2	2	2	2	16.8	16.8	16.8	15.705	143	143;165;170;178;195;139	1	2	0.0088945	0.85915	By MS/MS	NaN	NaN	NaN	1	0	Median	NaN	NaN	NaN	1	0	Median	16.8	2560800	1026200	1534500	2560800	1026200	1534500				456	6906;13117	True;True
B1ANH5;Q16774;B1ANH0;B1ANG9;B1ANH6;B1ANH2;B1ANH3;Q16774-2;Q16774-3	B1ANH5;Q16774;B1ANH0;B1ANG9;B1ANH6;B1ANH2;B1ANH3;Q16774-2;Q16774-3	2;2;1;1;1;1;1;1;1	2;2;1;1;1;1;1;1;1	2;2;1;1;1;1;1;1;1	Guanylate kinase	GUK1	9	2	2	2	2	2	2	19.1	19.1	19.1	21.999	199	199;197;217;235;242;253;272;218;241	1	2	0	3.8095	By MS/MS	1.1961	0.88487	7.5388	2	0	Median	1.1961	0.88487	7.5388	2	0	Median	19.1	9739700	4440400	5299300	9739700	4440400	5299300				457	1474;10368	True;True
B1ANR0;Q13310-2;Q13310;Q13310-3;A0A7I2V4L7;A0A7I2V5W9;H0Y5F5;A0A7I2V598;H0YEU6;A0A7I2V4V6;B1ANR1;H0YER0;H0YEQ8;H0YCC8;A0A7I2V5F4;H0Y6X6	B1ANR0;Q13310-2;Q13310;Q13310-3;A0A7I2V4L7;A0A7I2V5W9;H0Y5F5;A0A7I2V598;H0YEU6	15;15;15;15;14;13;12;11;9;6;4;2;2;2;1;1	7;7;7;7;6;7;7;6;6;3;0;1;0;1;1;0	7;7;7;7;6;7;7;6;6;3;0;1;0;1;1;0	Polyadenylate-binding protein;Polyadenylate-binding protein 4	PABPC4	16	15	7	7	15	7	7	29.1	13.5	13.5	67.97	615	615;631;644;660;601;598;550;584;370;354;129;68;112;197;144;195	1	8	0	11.161	By MS/MS	1.1196	0.81708	23.721	7	0	Leave out requantified	1.1196	0.81708	23.721	7	0	Leave out requantified	29.1	62573000	27091000	35482000	62573000	27091000	35482000				458	856;931;1108;2860;4258;6131;6285;6360;8574;9035;9939;10538;10634;12672;13762	False;False;False;True;False;False;True;True;True;True;False;False;False;True;True
B1AP46;E7EW84;Q8TAG9	B1AP46;E7EW84;Q8TAG9	1;1;1	1;1;1	1;1;1	Exocyst complex component 6	EXOC6	3	1	1	1	1	1	1	9.8	9.8	9.8	17.709	153	153;701;804	1	1	0	1.9198	By MS/MS	NaN	NaN	NaN	0	0	Median	NaN	NaN	NaN	0	0	Median	9.8	0	0	0	0	0	0				459	483	TRUE
B1APE1;B1APE2;Q00403	B1APE1;B1APE2;Q00403	2;2;2	2;2;2	2;2;2	Transcription initiation factor IIB	GTF2B	3	2	2	2	2	2	2	13.4	13.4	13.4	24.988	224	224;231;316	1	2	0	35.651	By MS/MS	1.4637	1.1469	38.5	2	1	Median	1.4637	1.1469	38.5	2	1	Median	13.4	5239100	2336800	2902300	5239100	2336800	2902300				460	5006;13219	True;True
B1AQ74;Q6NSI4-3;Q6NSI4-4;Q6NSI4	B1AQ74;Q6NSI4-3;Q6NSI4-4;Q6NSI4	1;1;1;1	1;1;1;1	1;1;1;1	Uncharacterized protein CXorf57	CXorf57	4	1	1	1	1	1	1	1.8	1.8	1.8	65.136	566	566;533;758;855	1	1	1	-2	By MS/MS	NaN	NaN	NaN	0	0	Median	NaN	NaN	NaN	0	0	Median	1.8	0	0	0	0	0	0	+			461	1167	TRUE
G3V4W0;B4DY08;B2R5W2;P07910-2;G3V4C1;P07910-4;P07910;G3V2Q1;G3V576;G3V251;G3V555;G3V575;G3V2D6;P07910-3;G3V5X6;G3V3K6;B4DSU6;G3V5V7;A0A0G2JPF8;A0A0G2JNQ3;P0DMR1;O60812;B7ZW38;B2RXH8;G3V4M8;G3V2H6	G3V4W0;B4DY08;B2R5W2;P07910-2;G3V4C1;P07910-4;P07910;G3V2Q1;G3V576;G3V251;G3V555;G3V575;G3V2D6;P07910-3;G3V5X6;G3V3K6	19;19;19;19;18;18;16;15;14;11;11;11;11;11;10;10;8;8;7;7;7;7;7;7;6;5	19;19;19;19;18;18;16;15;14;11;11;11;11;11;10;10;8;8;7;7;7;7;7;7;6;5	19;19;19;19;18;18;16;15;14;11;11;11;11;11;10;10;8;8;7;7;7;7;7;7;6;5	Heterogeneous nuclear ribonucleoproteins C1/C2	HNRNPC	26	19	19	19	19	19	19	56.9	56.9	56.9	28.916	262	262;288;290;293;292;250;306;305;231;126;175;187;214;226;117;121;147;180;293;293;293;293;293;293;66;54	1	30	0	72.406	By MS/MS	1.2496	0.88207	52.025	28	6	Leave out requantified	1.2496	0.88207	52.025	28	6	Leave out requantified	56.9	783030000	386620000	396400000	783030000	386620000	396400000				462	1407;4215;6679;7311;8211;8212;8457;8458;9126;9358;9937;9988;9989;10162;10193;12554;12647;12648;13089	True;True;True;True;True;True;True;True;True;True;True;True;True;True;True;True;True;True;True
F5H5N2;B4DNC9;B3KQ30;Q9H1K1;Q9H1K1-2	F5H5N2;B4DNC9;B3KQ30;Q9H1K1;Q9H1K1-2	2;2;2;2;1	2;2;2;2;1	2;2;2;2;1	Iron-sulfur cluster assembly enzyme ISCU, mitochondrial	ISCU	5	2	2	2	2	2	2	16.9	16.9	16.9	16.64	154	154;154;156;167;142	1	2	0	14.061	By MS/MS	NaN	NaN	NaN	1	0	Median	NaN	NaN	NaN	1	0	Median	16.9	6109300	4293000	1816400	6109300	4293000	1816400				463	8970;13284	True;True
L7N2F4;C9J5N1;B3KSP9;Q9BTE6;Q9BTE6-2;Q9BTE6-3	L7N2F4;C9J5N1;B3KSP9;Q9BTE6;Q9BTE6-2;Q9BTE6-3	1;1;1;1;1;1	1;1;1;1;1;1	1;1;1;1;1;1	Alanyl-tRNA editing protein Aarsd1	AARSD1;PTGES3L-AARSD1	6	1	1	1	1	1	1	10.7	10.7	10.7	15.483	140	140;495;543;412;525;586	1	1	0	4.1963	By MS/MS	NaN	NaN	NaN	1	1	Median	NaN	NaN	NaN	1	1	Median	10.7	1608500	493580	1114900	1608500	493580	1114900				464	3167	TRUE
B3KVN2;P49354-2;P49354	B3KVN2;P49354-2;P49354	1;1;1	1;1;1	1;1;1	Protein farnesyltransferase/geranylgeranyltransferase type-1 subunit alpha	FNTA	3	1	1	1	1	1	1	5.7	5.7	5.7	27.443	228	228;312;379	1	1	0	3.0826	By MS/MS	NaN	NaN	NaN	1	0	Median	NaN	NaN	NaN	1	0	Median	5.7	2798200	901180	1897000	2798200	901180	1897000				465	5411	TRUE
B4DDF4;B4DUT8;Q99439;A0A087X271;H3BVI6;A0A087X1X5;Q99439-2;K7ES69;U3KPS3;H3BQH0	B4DDF4;B4DUT8;Q99439;A0A087X271;H3BVI6;A0A087X1X5;Q99439-2	9;9;9;7;7;6;6;3;1;1	9;9;9;7;7;6;6;3;1;1	9;9;9;7;7;6;6;3;1;1	Calponin;Calponin-2	CNN2	10	9	9	9	9	9	9	34.6	34.6	34.6	32.616	298	298;330;309;179;261;191;270;148;103;154	1	12	0	72.383	By MS/MS	0.78865	0.5861	53.138	11	5	Leave out requantified	0.78865	0.5861	53.138	11	5	Leave out requantified	34.6	80145000	46598000	33546000	80145000	46598000	33546000				466	692;1779;1780;1781;4651;4699;11072;11754;12310	True;True;True;True;True;True;True;True;True
B4DEM9;Q9Y2S7	B4DEM9;Q9Y2S7	2;2	2;2	2;2	Polymerase delta-interacting protein 2	POLDIP2	2	2	2	2	2	2	2	14.3	14.3	14.3	39.871	350	350;368	1	2	0	11.993	By MS/MS	2.7516	2.0624	31.646	2	0	Median	2.7516	2.0624	31.646	2	0	Median	14.3	12931000	3771500	9159500	12931000	3771500	9159500				467	1107;10901	True;True
B4DEZ3;K7EJE1;E7ENQ6;Q9P0J0;Q9P0J0-2;U3KQP3;K7EP87	B4DEZ3;K7EJE1;E7ENQ6;Q9P0J0;Q9P0J0-2;U3KQP3;K7EP87	2;2;2;2;2;1;1	2;2;2;2;2;1;1	2;2;2;2;2;1;1	NADH dehydrogenase [ubiquinone] 1 alpha subcomplex subunit 13	NDUFA13	7	2	2	2	2	2	2	26.7	26.7	26.7	14.085	120	120;150;273;144;222;75;107	1	2	0	2.043	By MS/MS	1.8002	1.3228	34.72	2	0	Median	1.8002	1.3228	34.72	2	0	Median	26.7	13934000	5907000	8027300	13934000	5907000	8027300				468	5493;12861	True;True
B4DGJ5;Q8N7H5-3;Q8N7H5	B4DGJ5;Q8N7H5-3;Q8N7H5	1;1;1	1;1;1	1;1;1	RNA polymerase II-associated factor 1 homolog	PAF1	3	1	1	1	1	1	1	4.9	4.9	4.9	32.92	288	288;485;531	1	1	0.0014104	1.3376	By MS/MS	NaN	NaN	NaN	1	0	Median	NaN	NaN	NaN	1	0	Median	4.9	3401600	1588200	1813400	3401600	1588200	1813400				469	13248	TRUE
C9JWJ8;K7EN08;B4DHW2;Q14938-6;Q14938-5;Q14938-3;Q14938-2;Q14938-4;Q14938	C9JWJ8;K7EN08;B4DHW2;Q14938-6;Q14938-5;Q14938-3;Q14938-2;Q14938-4;Q14938	1;1;1;1;1;1;1;1;1	1;1;1;1;1;1;1;1;1	1;1;1;1;1;1;1;1;1	Nuclear factor 1;Nuclear factor 1 X-type	NFIX	9	1	1	1	1	1	1	3	3	3	44.655	403	403;455;510;433;440;441;460;494;502	1	1	0.0053788	1.0995	By MS/MS	NaN	NaN	NaN	1	0	Median	NaN	NaN	NaN	1	0	Median	3	3802600	1657800	2144800	3802600	1657800	2144800				470	10508	TRUE
B4DIH5;P61201;P61201-2;H0YM03;H0YKU5	B4DIH5;P61201;P61201-2;H0YM03;H0YKU5	2;2;2;1;1	2;2;2;1;1	2;2;2;1;1	COP9 signalosome complex subunit 2	COPS2	5	2	2	2	2	2	2	9	9	9	44.228	379	379;443;450;183;263	1	2	0.0027868	1.2694	By MS/MS	1.3448	1.141	29.538	2	0	Median	1.3448	1.141	29.538	2	0	Median	9	5252400	1909300	3343200	5252400	1909300	3343200				471	10038;13816	True;True
B4DJV2;O75390;A0A0C4DGI3;H0YH82;F8VPF9;F8VPA1;F8VTT8;F8W1S4;F8W4S1;F8VRP1;F8VX68;F8W642;F8VZK9;F8VX07;F8VRI6;F8VWQ5;F8VR34;H0YIC4;F8VU34;F8W0J2	B4DJV2;O75390;A0A0C4DGI3;H0YH82;F8VPF9;F8VPA1;F8VTT8;F8W1S4;F8W4S1	12;12;10;7;6;6;6;6;6;5;5;4;4;4;4;3;3;2;2;1	12;12;10;7;6;6;6;6;6;5;5;4;4;4;4;3;3;2;2;1	11;11;10;7;6;6;5;6;5;5;5;4;4;4;4;2;2;2;1;0	Citrate synthase;Citrate synthase, mitochondrial	CS	20	12	12	11	12	12	11	31.8	31.8	29.8	50.431	453	453;466;400;190;140;144;149;157;178;117;120;66;80;114;140;132;146;123;142;75	1	15	0	146.73	By MS/MS	2.1683	1.5625	39.559	15	3	Leave out requantified	2.1683	1.5625	39.559	15	3	Leave out requantified	31.8	249560000	80729000	168840000	249560000	80729000	168840000				472	129;968;1732;2210;4308;4309;4741;4742;6216;10747;12295;13332	True;True;True;True;True;True;True;True;True;True;True;True
B4DKY1;P49589-2;P49589;P49589-3;C9JLN0;E9PRS8;E9PLP0	B4DKY1;P49589-2;P49589;P49589-3	3;3;3;3;1;1;1	3;3;3;3;1;1;1	3;3;3;3;1;1;1	Cysteine--tRNA ligase, cytoplasmic	CARS	7	3	3	3	3	3	3	4.5	4.5	4.5	84.277	739	739;726;748;831;45;76;128	1	3	0	3.9026	By MS/MS	1.1184	0.85032	39.261	3	0	Leave out requantified	1.1184	0.85032	39.261	3	0	Leave out requantified	4.5	16378000	7247500	9130800	16378000	7247500	9130800				473	5999;7199;7943	True;True;True
B4DLN1;I3L1E8;F6RGN5;Q9UBX3;Q9UBX3-2	B4DLN1	7;2;2;2;2	7;2;2;2;2	2;2;2;2;2			5	7	7	2	7	7	2	21.5	21.5	7.9	48.099	442	442;113;406;287;296	1	9	0	281.13	By MS/MS	0.96899	0.70893	50.725	8	2	Leave out requantified	0.96899	0.70893	50.725	8	2	Leave out requantified	21.5	179500000	92135000	87369000	179500000	92135000	87369000				474	2993;4966;5983;6594;7905;9013;12958	True;True;True;True;True;True;True
B8ZZF7;B4DLP0;O00338;O00338-2	B8ZZF7;B4DLP0;O00338;O00338-2	1;1;1;1	1;1;1;1	1;1;1;1	Sulfotransferase;Sulfotransferase 1C2	SULT1C2	4	1	1	1	1	1	1	4.6	4.6	4.6	30.653	259	259;310;296;307	1	1	0.0036413	1.1622	By MS/MS	NaN	NaN	NaN	1	1	Median	NaN	NaN	NaN	1	1	Median	4.6	1932400	1238900	693480	1932400	1238900	693480				475	10457	TRUE
B4DLR8;P15559-3;P15559-2;P15559;H3BNV2;H3BRK3	B4DLR8;P15559-3;P15559-2;P15559;H3BNV2;H3BRK3	7;7;7;7;6;5	7;7;7;7;6;5	7;7;7;7;6;5	NAD(P)H dehydrogenase [quinone] 1	NQO1	6	7	7	7	7	7	7	44.6	44.6	44.6	22.793	202	202;236;240;274;253;269	1	8	0	12.318	By MS/MS	1.7929	1.3604	40.729	8	3	Leave out requantified	1.7929	1.3604	40.729	8	3	Leave out requantified	44.6	139910000	60810000	79100000	139910000	60810000	79100000				476	988;3619;5155;6004;7287;7288;10480	True;True;True;True;True;True;True
C9J168;B4DP31;Q14558;Q14558-2;I3L0S1	C9J168;B4DP31;Q14558;Q14558-2;I3L0S1	2;2;2;2;1	1;1;1;1;0	1;1;1;1;0	Phosphoribosyl pyrophosphate synthase-associated protein 1	PRPSAP1;PRPSAP2	5	2	1	1	2	1	1	13	7	7	25.377	230	230;282;356;385;260	1	1	0.0073529	0.93285	By MS/MS	NaN	NaN	NaN	1	0	Median	NaN	NaN	NaN	1	0	Median	13	2189200	801030	1388200	2189200	801030	1388200				477	3039;8504	False;True
B4DRN8;Q5W0Z9-2;Q5W0Z9-4;Q5W0Z9-3;Q5W0Z9	B4DRN8;Q5W0Z9-2;Q5W0Z9-4;Q5W0Z9-3;Q5W0Z9	1;1;1;1;1	1;1;1;1;1	1;1;1;1;1	Palmitoyltransferase;Probable palmitoyltransferase ZDHHC20	ZDHHC20	5	1	1	1	1	1	1	3.8	3.8	3.8	33.743	292	292;130;320;354;365	1	1	0.00049603	1.63	By MS/MS	NaN	NaN	NaN	1	0	Median	NaN	NaN	NaN	1	0	Median	3.8	4394300	1892000	2502300	4394300	1892000	2502300				478	1031	TRUE
B4DSN5;P18031	B4DSN5;P18031	1;1	1;1	1;1	Tyrosine-protein phosphatase non-receptor type;Tyrosine-protein phosphatase non-receptor type 1	PTPN1	2	1	1	1	1	1	1	5.8	5.8	5.8	41.26	362	362;435	1	1	0	2.0939	By MS/MS	NaN	NaN	NaN	1	0	Median	NaN	NaN	NaN	1	0	Median	5.8	2279800	948150	1331700	2279800	948150	1331700				479	4960	TRUE
B4DTR1;P04626-3;P04626-2;P04626-5;P04626-4;P04626	B4DTR1;P04626-3;P04626-2;P04626-5;P04626-4;P04626	1;1;1;1;1;1	1;1;1;1;1;1	1;1;1;1;1;1	Receptor protein-tyrosine kinase;Receptor tyrosine-protein kinase erbB-2	ERBB2	6	1	1	1	1	1	1	1.5	1.5	1.5	107.57	979	979;569;645;1225;1240;1255	1	1	0.0014272	1.3929	By MS/MS	NaN	NaN	NaN	1	0	Median	NaN	NaN	NaN	1	0	Median	1.5	2899700	1284000	1615700	2899700	1284000	1615700				480	4700	TRUE
B4DTR8;Q9Y5X9	B4DTR8;Q9Y5X9	1;1	1;1	1;1	Endothelial lipase	LIPG	2	1	1	1	1	1	1	2.1	2.1	2.1	48.962	426	426;500	1	1	0.0096761	0.83714	By MS/MS	NaN	NaN	NaN	1	0	Median	NaN	NaN	NaN	1	0	Median	2.1	8834500	3557100	5277400	8834500	3557100	5277400				481	8818	TRUE
B4DY09;Q12905;X6R6Z1;A0A0A0MRL0	B4DY09;Q12905;X6R6Z1;A0A0A0MRL0	7;7;5;4	7;7;5;4	7;7;5;4	Interleukin enhancer-binding factor 2	ILF2	4	7	7	7	7	7	7	31.8	31.8	31.8	38.91	352	352;390;115;150	1	9	0	68.764	By MS/MS	2.107	1.5396	30.922	7	2	Leave out requantified	2.107	1.5396	30.922	7	2	Leave out requantified	31.8	141230000	49525000	91704000	141230000	49525000	91704000				482	5855;5881;5952;8835;12857;12858;12993	True;True;True;True;True;True;True
Q8NBY1;B4E0Y9;Q9P289-2;Q9P289-3;Q9P289;C9JJV0;C9JDH9;C9J6L2;C9JCC0;C9J232;H7C279;H0Y630;B4DR80;O00506-3;O00506-2;O00506;Q9Y6E0-2;Q9Y6E0	Q8NBY1;B4E0Y9;Q9P289-2;Q9P289-3;Q9P289;C9JJV0;C9JDH9;C9J6L2;C9JCC0;C9J232;H7C279;H0Y630;B4DR80;O00506-3;O00506-2;O00506;Q9Y6E0-2;Q9Y6E0	2;2;2;2;2;1;1;1;1;1;1;1;1;1;1;1;1;1	2;2;2;2;2;1;1;1;1;1;1;1;1;1;1;1;1;1	2;2;2;2;2;1;1;1;1;1;1;1;1;1;1;1;1;1	Serine/threonine-protein kinase 26;Serine/threonine-protein kinase 25;Serine/threonine-protein kinase 24;Serine/threonine-protein kinase 24 36 kDa subunit;Serine/threonine-protein kinase 24 12 kDa subunit	STK26;STK25;STK24	18	2	2	2	2	2	2	8.2	8.2	8.2	43.867	392	392;438;339;354;416;79;148;161;163;177;247;369;412;332;349;426;431;443	1	3	0	7.71	By MS/MS	1.3111	0.9657	10.789	2	0	Median	1.3111	0.9657	10.789	2	0	Median	8.2	10692000	4714600	5977100	10692000	4714600	5977100				483	6784;10427	True;True
H0Y9V7;B4E2Q0;P98194-2;P98194-4;P98194;P98194-3;P98194-5;P98194-8;P98194-9;P98194-6;P98194-7	H0Y9V7;B4E2Q0;P98194-2;P98194-4;P98194;P98194-3;P98194-5;P98194-8;P98194-9;P98194-6;P98194-7	2;2;2;2;2;2;2;2;2;2;2	2;2;2;2;2;2;2;2;2;2;2	2;2;2;2;2;2;2;2;2;2;2	Calcium-transporting ATPase;Calcium-transporting ATPase type 2C member 1	ATP2C1	11	2	2	2	2	2	2	3	3	3	98.938	903	903;953;888;903;919;923;939;944;949;959;973	1	2	0.0080817	0.87412	By MS/MS	NaN	NaN	NaN	1	1	Median	NaN	NaN	NaN	1	1	Median	3	1806800	507170	1299600	1806800	507170	1299600				484	10766;13215	True;True
B5MBZ0;Q9HC35;Q9HC35-2	B5MBZ0;Q9HC35;Q9HC35-2	3;3;2	3;3;2	3;3;2	Echinoderm microtubule-associated protein-like 4	EML4	3	3	3	3	3	3	3	4.2	4.2	4.2	110.18	992	992;981;923	1	3	0	14.442	By MS/MS	1.3101	0.97548	19.128	3	0	Leave out requantified	1.3101	0.97548	19.128	3	0	Leave out requantified	4.2	21809000	8694400	13114000	21809000	8694400	13114000				485	1414;1519;13121	True;True;True
B5MCA4;P16422;C9JKY3	B5MCA4;P16422;C9JKY3	9;9;5	9;9;5	9;9;5	Epithelial cell adhesion molecule	EPCAM	3	9	9	9	9	9	9	25.7	25.7	25.7	37.893	342	342;314;199	1	15	0	165.76	By MS/MS	1.5142	1.0552	55.126	14	2	Leave out requantified	1.5142	1.0552	55.126	14	2	Leave out requantified	25.7	318010000	121440000	196570000	318010000	121440000	196570000				486	870;871;6889;9134;9760;9943;11448;11997;11998	True;True;True;True;True;True;True;True;True
E9PFD4;B5MCE7;Q75MG1;B5MCH7;E7ETZ4;Q9Y6E2	E9PFD4;B5MCE7;Q75MG1;B5MCH7;E7ETZ4;Q9Y6E2	1;1;1;1;1;1	1;1;1;1;1;1	1;1;1;1;1;1	Basic leucine zipper and W2 domain-containing protein 2	BZW2	6	1	1	1	1	1	1	7.9	7.9	7.9	21.511	189	189;225;274;343;408;419	1	1	0.00049702	1.6483	By MS/MS	NaN	NaN	NaN	1	0	Median	NaN	NaN	NaN	1	0	Median	7.9	9500900	3201600	6299400	9500900	3201600	6299400				487	13548	TRUE
B5MCF9;O00541-2;O00541;B3KXD6	B5MCF9;O00541-2;O00541;B3KXD6	4;4;4;3	4;4;4;3	4;4;4;3	Pescadillo homolog	PES1	4	4	4	4	4	4	4	9.3	9.3	9.3	66.077	571	571;583;588;449	1	4	0	10.621	By MS/MS	1.4563	1.0743	26.805	3	2	Median	1.4563	1.0743	26.805	3	2	Median	9.3	35146000	15086000	20061000	35146000	15086000	20061000				488	611;4915;6133;6775	True;True;True;True
K7ELA4;B5MD17;J3KS05;P83916;C9JWS9	K7ELA4;B5MD17;J3KS05;P83916;C9JWS9	2;2;2;2;1	1;1;1;1;1	1;1;1;1;1	Chromobox protein homolog 1	CBX1	5	2	1	1	2	1	1	24.6	13	13	15.981	138	138;168;173;185;110	1	1	0	27.018	By MS/MS	NaN	NaN	NaN	1	0	Median	NaN	NaN	NaN	1	0	Median	24.6	4006600	1457300	2549300	4006600	1457300	2549300				489	5741;6529	False;True
C9J6F5;B5MD45;Q6UXI7-2;Q6UXI7-5;Q6UXI7;Q6UXI7-4	C9J6F5;B5MD45;Q6UXI7-2;Q6UXI7-5;Q6UXI7;Q6UXI7-4	1;1;1;1;1;1	1;1;1;1;1;1	1;1;1;1;1;1	Vitrin	VIT	6	1	1	1	1	1	1	4	4	4	38.666	347	347;630;656;657;678;693	1	1	0.0062112	1.0496	By MS/MS	NaN	NaN	NaN	1	0	Median	NaN	NaN	NaN	1	0	Median	4	2600000	1183600	1416400	2600000	1183600	1416400				490	5762	TRUE
B5MDF5;P62826;J3KQE5;F5H018;B4DV51;H0YFC6;A0A087X0W0	B5MDF5;P62826;J3KQE5;F5H018;B4DV51	9;9;8;7;6;2;1	9;9;8;7;6;2;1	9;9;8;7;6;2;1	GTP-binding nuclear protein Ran	RAN	7	9	9	9	9	9	9	32.2	32.2	32.2	26.224	233	233;216;234;198;128;103;53	1	10	0	24.153	By MS/MS	1.5701	1.1968	31.709	10	4	Leave out requantified	1.5701	1.1968	31.709	10	4	Leave out requantified	32.2	517830000	192510000	325320000	517830000	192510000	325320000				491	178;5350;6525;7934;8744;10794;12479;12480;12481	True;True;True;True;True;True;True;True;True
E5RHY8;E5RHV0;E5RI52;B7Z1T6;Q6NTE8-2;Q6NTE8	E5RHY8;E5RHV0;E5RI52;B7Z1T6;Q6NTE8-2;Q6NTE8	1;1;1;1;1;1	1;1;1;1;1;1	1;1;1;1;1;1	UPF0544 protein C5orf45	C5orf45	6	1	1	1	1	1	1	17.1	17.1	17.1	9.2467	82	82;113;192;229;271;343	1	1	0.0074203	0.96746	By MS/MS	NaN	NaN	NaN	0	0	Median	NaN	NaN	NaN	0	0	Median	17.1	0	0	0	0	0	0				492	7572	TRUE
B7Z3Z9;E7EPM6;P33121-2;P33121-3;P33121;H0Y9U7;H0Y9Z9;D6RER0	B7Z3Z9;E7EPM6;P33121-2;P33121-3;P33121;H0Y9U7	5;5;5;5;5;4;1;1	4;4;4;4;4;3;1;1	4;4;4;4;4;3;1;1	Long-chain-fatty-acid--CoA ligase 1	ACSL1	8	5	4	4	5	4	4	12.5	10.4	10.4	58.586	527	527;664;688;698;698;294;94;388	1	5	0	36.894	By MS/MS	1.3575	1.0651	14.018	5	1	Leave out requantified	1.3575	1.0651	14.018	5	1	Leave out requantified	12.5	42648000	18235000	24413000	42648000	18235000	24413000				493	4237;4533;6849;8653;10871	True;True;False;True;True
B7Z4M1;F5H891;F5GWG7;F5H617;O95197-6;O95197-3;O95197-5;O95197-4;O95197-7;O95197-2;O95197	B7Z4M1;F5H891;F5GWG7;F5H617;O95197-6;O95197-3;O95197-5;O95197-4;O95197-7;O95197-2;O95197	1;1;1;1;1;1;1;1;1;1;1	1;1;1;1;1;1;1;1;1;1;1	1;1;1;1;1;1;1;1;1;1;1	Reticulon;Reticulon-3	RTN3	11	1	1	1	1	1	1	31.7	31.7	31.7	12.747	123	123;130;136;185;214;236;241;255;920;1013;1032	1	1	0	31.42	By MS/MS	NaN	NaN	NaN	1	0	Median	NaN	NaN	NaN	1	0	Median	31.7	17603000	7402300	10201000	17603000	7402300	10201000				494	490	TRUE
E9PS53;E9PHZ9;B7Z524;H0YDX7;J3QT46;Q9Y450-4;Q9Y450	E9PS53;E9PHZ9;B7Z524;H0YDX7;J3QT46;Q9Y450-4;Q9Y450	1;1;1;1;1;1;1	1;1;1;1;1;1;1	1;1;1;1;1;1;1	HBS1-like protein	HBS1L	7	1	1	1	1	1	1	16.2	16.2	16.2	15.288	142	142;243;520;554;619;642;684	1	1	0	6.7	By MS/MS	NaN	NaN	NaN	1	0	Median	NaN	NaN	NaN	1	0	Median	16.2	7225100	3649000	3576100	7225100	3649000	3576100				495	10057	TRUE
K7EJX0;B7Z5N5;Q15796-2;Q15796;H0YMP2;H0YL71;K7ESI8;K7EL92;H3BP09;K7ERC7;H3BVD1;P84022-3;P84022-2;P84022;O15198-2;O15198	K7EJX0;B7Z5N5;Q15796-2;Q15796;H0YMP2;H0YL71;K7ESI8;K7EL92;H3BP09;K7ERC7;H3BVD1;P84022-3;P84022-2;P84022;O15198-2;O15198	2;2;2;2;1;1;1;1;1;1;1;1;1;1;1;1	2;2;2;2;1;1;1;1;1;1;1;1;1;1;1;1	2;2;2;2;1;1;1;1;1;1;1;1;1;1;1;1	Mothers against decapentaplegic homolog;Mothers against decapentaplegic homolog 2;Mothers against decapentaplegic homolog 3;Mothers against decapentaplegic homolog 9	SMAD2;SMAD3;SMAD9	16	2	2	2	2	2	2	11.5	11.5	11.5	24.494	217	217;431;437;467;63;92;108;109;114;137;213;320;381;425;430;467	1	2	0	1.8378	By MS/MS	1.7171	1.3073	39.622	2	0	Median	1.7171	1.3073	39.622	2	0	Median	11.5	4686300	1530500	3155900	4686300	1530500	3155900				496	11006;12624	True;True
B7Z6D5;Q96GQ7;A0A087X059	B7Z6D5;Q96GQ7;A0A087X059	7;7;4	7;7;4	7;7;4	Probable ATP-dependent RNA helicase DDX27	DDX27	3	7	7	7	7	7	7	10.5	10.5	10.5	86.604	765	765;796;275	1	7	0	5.1206	By MS/MS	1.373	1.033	32.348	6	2	Leave out requantified	1.373	1.033	32.348	6	2	Leave out requantified	10.5	21890000	9402700	12487000	21890000	9402700	12487000				497	270;824;2192;5880;11211;11266;11332	True;True;True;True;True;True;True
B7Z7F3;Q9H6Z4-3;Q9H6Z4-2;Q9H6Z4;K7EN31;K7ENJ2;K7EID7;K7ENB9;K7EPW1	B7Z7F3;Q9H6Z4-3;Q9H6Z4-2;Q9H6Z4;K7EN31	3;3;3;3;2;1;1;1;1	3;3;3;3;2;1;1;1;1	3;3;3;3;2;1;1;1;1	Ran-binding protein 3	RANBP3	9	3	3	3	3	3	3	10.7	10.7	10.7	52.894	494	494;499;562;567;171;62;73;74;108	1	4	0	6.6022	By MS/MS	0.86739	0.60748	15.888	2	1	Median	0.86739	0.60748	15.888	2	1	Median	10.7	29871000	15954000	13916000	29871000	15954000	13916000				498	353;2418;11241	True;True;True
D6RCB3;D6RJE8;I3L492;B7Z7P8;P62495-2;P62495	D6RCB3;D6RJE8;I3L492;B7Z7P8;P62495-2;P62495	1;1;1;1;1;1	1;1;1;1;1;1	1;1;1;1;1;1	Eukaryotic peptide chain release factor subunit 1	ETF1	6	1	1	1	1	1	1	13.7	13.7	13.7	10.482	95	95;119;208;423;404;437	1	1	0.010013	0.79769	By MS/MS	NaN	NaN	NaN	1	0	Median	NaN	NaN	NaN	1	0	Median	13.7	1380700	490120	890580	1380700	490120	890580				499	7804	TRUE
F8WFB9;B7ZC39;B7ZC38;Q9NR46;Q9NR46-2	F8WFB9;B7ZC39;B7ZC38;Q9NR46;Q9NR46-2	1;1;1;1;1	1;1;1;1;1	1;1;1;1;1	Endophilin-B2	SH3GLB2	5	1	1	1	1	1	1	10.2	10.2	10.2	14.481	127	127;374;400;395;404	1	1	0.0027675	1.2296	By MS/MS	NaN	NaN	NaN	0	0	Median	NaN	NaN	NaN	0	0	Median	10.2	1214100	0	1214100	1214100	0	1214100				500	9646	TRUE
F8W9W0;B7ZKW7;B7ZKJ3;P54756-3;P54756-2;P54756	F8W9W0;B7ZKW7;B7ZKJ3;P54756-3;P54756-2;P54756	1;1;1;1;1;1	1;1;1;1;1;1	1;1;1;1;1;1	Receptor protein-tyrosine kinase;Ephrin type-A receptor 5	EPHA5	6	1	1	1	1	1	1	2.2	2.2	2.2	96.881	874	874;1016;1038;969;1015;1037	1	1	0.0061837	1.0382	By MS/MS	NaN	NaN	NaN	1	0	Median	NaN	NaN	NaN	1	0	Median	2.2	11618000	5831100	5786500	11618000	5831100	5786500				501	5928	TRUE
Q8WTV0-3;Q8WTV0-4;B7ZKQ9;Q8WTV0-2	Q8WTV0-3;Q8WTV0-4;B7ZKQ9;Q8WTV0-2	1;1;1;1	1;1;1;1	1;1;1;1		SCARB1	4	1	1	1	1	1	1	2.2	2.2	2.2	45.102	409	409;474;481;509	1	1	0.0081023	0.87942	By MS/MS	NaN	NaN	NaN	1	1	Median	NaN	NaN	NaN	1	1	Median	2.2	4891700	1861400	3030400	4891700	1861400	3030400				502	4982	TRUE
B8ZZF8;Q9Y4Y9	B8ZZF8;Q9Y4Y9	1;1	1;1	1;1	U6 snRNA-associated Sm-like protein LSm5	LSM5	2	1	1	1	1	1	1	29.7	29.7	29.7	7.0202	64	64;91	1	2	0	19.959	By MS/MS	1.0654	0.82254	14.004	2	0	Median	1.0654	0.82254	14.004	2	0	Median	29.7	13502000	6619400	6882800	13502000	6619400	6882800				503	147	TRUE
B8ZZQ6;P06454-2;P06454;B8ZZA1;B8ZZW7;H7C2N1	B8ZZQ6;P06454-2;P06454;B8ZZA1;B8ZZW7;H7C2N1	8;8;8;6;6;6	8;8;8;6;6;6	8;8;8;6;6;6	Prothymosin alpha;Prothymosin alpha, N-terminally processed;Thymosin alpha-1	PTMA	6	8	8	8	8	8	8	45.8	45.8	45.8	11.758	107	107;110;111;131;136;148	1	18	0	323.31	By MS/MS	0.51019	0.3878	35.698	11	1	Leave out requantified	0.51019	0.3878	35.698	11	1	Leave out requantified	45.8	1606800000	1085300000	521480000	1606800000	1085300000	521480000				504	60;61;62;3429;9354;9749;10111;10112	True;True;True;True;True;True;True;True
C9J2I0;B8ZZY2;P52594-2;P52594-3;P52594;P52594-4	C9J2I0;B8ZZY2;P52594-2;P52594-3;P52594;P52594-4	3;3;3;3;3;3	3;3;3;3;3;3	3;3;3;3;3;3	Arf-GAP domain and FG repeat-containing protein 1	AGFG1	6	3	3	3	3	3	3	20.3	20.3	20.3	25.396	237	237;541;522;560;562;584	1	3	0	20.641	By MS/MS	1.168	0.83566	12.277	2	2	Median	1.168	0.83566	12.277	2	2	Median	20.3	14562000	5791700	8770500	14562000	5791700	8770500				505	5039;10648;11048	True;True;True
B8ZZZ0;Q6NVY1-2;Q6NVY1	B8ZZZ0;Q6NVY1-2;Q6NVY1	1;1;1	1;1;1	1;1;1	3-hydroxyisobutyryl-CoA hydrolase, mitochondrial	HIBCH	3	1	1	1	1	1	1	3.3	3.3	3.3	30.053	273	273;338;386	1	1	0.0073434	0.92698	By MS/MS	NaN	NaN	NaN	1	1	Median	NaN	NaN	NaN	1	1	Median	3.3	3684100	1430400	2253700	3684100	1430400	2253700				506	526	TRUE
B8ZZZ7;Q9NUQ6-2;Q9NUQ6;Q9NUQ6-4;Q9NUQ6-3	B8ZZZ7;Q9NUQ6-2;Q9NUQ6;Q9NUQ6-4;Q9NUQ6-3	1;1;1;1;1	1;1;1;1;1	1;1;1;1;1	SPATS2-like protein	SPATS2L	5	1	1	1	1	1	1	2.6	2.6	2.6	54.945	498	498;489;558;566;588	1	1	0	3.8906	By MS/MS	NaN	NaN	NaN	0	0	Median	NaN	NaN	NaN	0	0	Median	2.6	0	0	0	0	0	0				507	10870	TRUE
F8WC91;B9A018;Q53GS9-3;Q53GS9	F8WC91;B9A018;Q53GS9-3;Q53GS9	1;1;1;1	1;1;1;1	1;1;1;1	U4/U6.U5 tri-snRNP-associated protein 2	USP39	4	1	1	1	1	1	1	7.1	7.1	7.1	17.529	154	154;536;488;565	1	1	0.0027612	1.2156	By MS/MS	NaN	NaN	NaN	1	0	Median	NaN	NaN	NaN	1	0	Median	7.1	16248000	7323900	8924500	16248000	7323900	8924500				508	2725	TRUE
B9A041;P40925-2;P40925;P40925-3;A0A5K1VW95;B8ZZ51;C9JF79;C9JRL4	B9A041;P40925-2;P40925;P40925-3;A0A5K1VW95;B8ZZ51;C9JF79	7;7;7;7;6;5;4;2	7;7;7;7;6;5;4;2	7;7;7;7;6;5;4;2	Malate dehydrogenase, cytoplasmic;Malate dehydrogenase	MDH1	8	7	7	7	7	7	7	48.6	48.6	48.6	23.038	210	210;245;334;352;353;169;222;119	1	10	0	59.73	By MS/MS	1.4553	1.1005	29.52	9	0	Leave out requantified	1.4553	1.1005	29.52	9	0	Leave out requantified	48.6	167790000	67044000	100740000	167790000	67044000	100740000				509	3176;3394;4184;7184;8973;10064;12814	True;True;True;True;True;True;True
B9A063;Q6PIF6-2;Q6PIF6	B9A063;Q6PIF6-2;Q6PIF6	1;1;1	1;1;1	1;1;1	Unconventional myosin-VIIb	MYO7B	3	1	1	1	1	1	1	1.3	1.3	1.3	110.38	969	969;1957;2116	1	1	0.0092866	0.85271	By MS/MS	NaN	NaN	NaN	0	0	Median	NaN	NaN	NaN	0	0	Median	1.3	3430400	3430400	0	3430400	3430400	0				510	6531	TRUE
B9A067;Q16891-2;Q16891-4;Q16891;C9J406;Q16891-3;H7C463;A0A087WYS0;D6RAW4	B9A067;Q16891-2;Q16891-4;Q16891;C9J406;Q16891-3;H7C463	20;20;20;20;19;19;18;4;1	20;20;20;20;19;19;18;4;1	20;20;20;20;19;19;18;4;1	MICOS complex subunit MIC60	IMMT	9	20	20	20	20	20	20	32.9	32.9	32.9	78.973	711	711;747;757;758;659;726;613;372;147	1	25	0	80.199	By MS/MS	1.6026	1.1966	31.177	23	6	Leave out requantified	1.6026	1.1966	31.177	23	6	Leave out requantified	32.9	249490000	103260000	146230000	249490000	103260000	146230000				511	142;143;1593;3083;4474;4769;4770;5150;6310;7201;7784;9182;9641;9889;10199;10208;10600;12080;13342;13811	True;True;True;True;True;True;True;True;True;True;True;True;True;True;True;True;True;True;True;True
J3KMX2;B9EGA3;Q92925-3;Q92925-2;Q92925;F8VW95;C9JYI7;J3QWB6;F8VZ70;F8VUB0;Q6STE5-2;Q96GM5-2;Q6STE5;Q96GM5	J3KMX2;B9EGA3;Q92925-3;Q92925-2;Q92925;F8VW95;C9JYI7;J3QWB6;F8VZ70;F8VUB0;Q6STE5-2;Q96GM5-2;Q6STE5;Q96GM5	2;2;2;2;2;1;1;1;1;1;1;1;1;1	2;2;2;2;2;1;1;1;1;1;1;1;1;1	2;2;2;2;2;1;1;1;1;1;1;1;1;1	SWI/SNF-related matrix-associated actin-dependent regulator of chromatin subfamily D member 2;SWI/SNF-related matrix-associated actin-dependent regulator of chromatin subfamily D member 3;SWI/SNF-related matrix-associated actin-dependent regulator of chromatin subfamily D member 1	SMARCD2;SMARCD1;SMARCD3	14	2	2	2	2	2	2	6.6	6.6	6.6	52.238	456	456;494;483;510;531;113;139;231;278;289;470;474;483;515	1	2	0	3.4762	By MS/MS	1.154	0.84419	63.225	2	1	Median	1.154	0.84419	63.225	2	1	Median	6.6	10415000	4934100	5481300	10415000	4934100	5481300				512	6024;9929	True;True
B9ZVN9;O95602	B9ZVN9;O95602	2;2	2;2	2;2	DNA-directed RNA polymerase;DNA-directed RNA polymerase I subunit RPA1	POLR1A	2	2	2	2	2	2	2	1.6	1.6	1.6	187.81	1659	1659;1720	1	3	0	5.6591	By MS/MS	0.66475	0.51236	7.5669	2	1	Median	0.66475	0.51236	7.5669	2	1	Median	1.6	7546600	4675600	2871100	7546600	4675600	2871100				513	2277;9429	True;True
H7BZN1;H7C1T3;C9J050;C9JEJ2;P49585;C9J2E1;Q9Y5K3-2;Q9Y5K3-4;Q9Y5K3-3;Q9Y5K3	H7BZN1;H7C1T3;C9J050;C9JEJ2;P49585;C9J2E1;Q9Y5K3-2;Q9Y5K3-4;Q9Y5K3-3;Q9Y5K3	2;2;2;2;2;1;1;1;1;1	2;2;2;2;2;1;1;1;1;1	2;2;2;2;2;1;1;1;1;1	Choline-phosphate cytidylyltransferase A;Choline-phosphate cytidylyltransferase B	PCYT1A;PCYT1B	10	2	2	2	2	2	2	26.3	26.3	26.3	15.769	137	137;201;293;380;367;212;330;351;351;369	1	2	0	4.763	By MS/MS	3.2712	2.6009	14.536	2	2	Median	3.2712	2.6009	14.536	2	2	Median	26.3	4180800	947800	3233000	4180800	947800	3233000				514	5552;8496	True;True
H9KV85;E9PN67;C9J066;Q8N4C6-4;Q8N4C6-9;Q8N4C6-2;Q8N4C6;Q8N4C6-5;Q8N4C6-10;Q8N4C6-7;Q8N4C6-6;Q8N4C6-11	H9KV85;E9PN67;C9J066;Q8N4C6-4;Q8N4C6-9;Q8N4C6-2;Q8N4C6;Q8N4C6-5;Q8N4C6-10;Q8N4C6-7;Q8N4C6-6;Q8N4C6-11	2;2;2;2;2;2;2;2;2;2;1;1	2;2;2;2;2;2;2;2;2;2;1;1	2;2;2;2;2;2;2;2;2;2;1;1	Ninein	NIN	12	2	2	2	2	2	2	1.9	1.9	1.9	184.49	1581	1581;1989;2046;2029;2052;2073;2090;2096;2116;2133;1275;1377	1	2	0.0058114	1.0851	By MS/MS	2.0421	1.599	54.569	2	1	Median	2.0421	1.599	54.569	2	1	Median	1.9	18525000	6615500	11909000	18525000	6615500	11909000				515	5600;6930	True;True
C9J0K6;P30626-3;P30626-2;P30626;B4DHQ6	C9J0K6;P30626-3;P30626-2;P30626;B4DHQ6	2;2;2;2;1	2;2;2;2;1	2;2;2;2;1	Sorcin	SRI	5	2	2	2	2	2	2	20	20	20	17.605	155	155;180;183;198;158	1	2	0	2.6825	By MS/MS	2.4156	1.797	16.162	2	2	Median	2.4156	1.797	16.162	2	2	Median	20	7523400	1835400	5688000	7523400	1835400	5688000				516	1879;10387	True;True
D6RBD7;C9J1V9;O43324-2;O43324;H0YAL7	D6RBD7;C9J1V9;O43324-2;O43324;H0YAL7	2;2;2;2;1	2;2;2;2;1	2;2;2;2;1	Eukaryotic translation elongation factor 1 epsilon-1	EEF1E1;EEF1E1-BLOC1S5	5	2	2	2	2	2	2	24	24	24	16.686	150	150;151;139;174;136	1	3	0	7.495	By MS/MS	0.83442	0.60163	38.435	2	0	Median	0.83442	0.60163	38.435	2	0	Median	24	32832000	17924000	14908000	32832000	17924000	14908000				517	13;9314	True;True
C9J1Z8;P84085;F5H0C7;C9JPM4;C9JAK5;P18085	C9J1Z8;P84085	3;3;1;1;1;1	1;1;0;0;0;0	1;1;0;0;0;0	ADP-ribosylation factor 5	ARF5	6	3	1	1	3	1	1	26.7	6.7	6.7	17.107	150	150;180;102;127;153;180	1	1	0.0014333	1.4027	By MS/MS	NaN	NaN	NaN	1	0	Median	NaN	NaN	NaN	1	0	Median	26.7	5337800	1831000	3506700	5337800	1831000	3506700				518	2040;5460;13106	False;False;True
C9J4M6;C9J2Y9;P30876	C9J4M6;C9J2Y9;P30876	3;3;3	3;3;3	3;3;3	DNA-directed RNA polymerase;DNA-directed RNA polymerase II subunit RPB2	POLR2B	3	3	3	3	3	3	3	3.4	3.4	3.4	121.37	1067	1067;1167;1174	1	3	0	2.7788	By MS/MS	2.1492	1.5996	22.432	3	2	Plateau	2.1492	1.5996	22.432	3	2	Plateau	3.4	5718000	1998400	3719600	5718000	1998400	3719600				519	7827;8763;11540	True;True;True
C9J384;Q9BQ75-2;Q9BQ75	C9J384;Q9BQ75-2;Q9BQ75	2;2;2	2;2;2	2;2;2	Protein CMSS1	CMSS1	3	2	2	2	2	2	2	9.3	9.3	9.3	26.228	225	225;261;279	1	2	0.0065992	1.0118	By MS/MS	1.2668	0.95457	54.217	2	0	Median	1.2668	0.95457	54.217	2	0	Median	9.3	8279500	3278700	5000800	8279500	3278700	5000800				520	2772;10231	True;True
C9J4Z3;P61513;G5E9R3;M0R0A1;Q6P4E4;E9PEL3;M0R2L6;A6NKH3	C9J4Z3;P61513;G5E9R3;M0R0A1;Q6P4E4;E9PEL3;M0R2L6;A6NKH3	2;2;1;1;1;1;1;1	2;2;1;1;1;1;1;1	2;2;1;1;1;1;1;1	60S ribosomal protein L37a;Putative 60S ribosomal protein L37a-like protein	RPL37A;RPL37AP8	8	2	2	2	2	2	2	38.2	38.2	38.2	7.624	68	68;92;58;60;72;75;88;93	1	2	0	14.686	By MS/MS	1.3266	0.9903	10.018	2	0	Median	1.3266	0.9903	10.018	2	0	Median	38.2	27439000	11457000	15982000	27439000	11457000	15982000				521	12182;13817	True;True
C9JB68;C9J5Z5;Q96BQ1	C9JB68;C9J5Z5;Q96BQ1	1;1;1	1;1;1	1;1;1	Protein FAM3D	FAM3D	3	1	1	1	1	1	1	12.5	12.5	12.5	12.019	112	112;151;224	1	1	0	3.9135	By MS/MS	NaN	NaN	NaN	1	0	Median	NaN	NaN	NaN	1	0	Median	12.5	2967300	887260	2080100	2967300	887260	2080100				522	530	TRUE
C9J712;P35080;C9J0J7;C9JQ45;G5E9Q6;P35080-2	C9J712;P35080;C9J0J7;C9JQ45;G5E9Q6;P35080-2	2;2;1;1;1;1	2;2;1;1;1;1	2;2;1;1;1;1	Profilin-2;Profilin	PFN2	6	2	2	2	2	2	2	24.2	24.2	24.2	9.7982	91	91;140;91;110;188;140	1	2	0	3.9194	By MS/MS	1.531	1.1832	56.592	2	1	Median	1.531	1.1832	56.592	2	1	Median	24.2	7386500	3047900	4338600	7386500	3047900	4338600				523	10865;13022	True;True
H7C1R5;C9JBT4;C9J896;P16220;P16220-1	H7C1R5;C9JBT4;C9J896;P16220;P16220-1	1;1;1;1;1	1;1;1;1;1	1;1;1;1;1	Cyclic AMP-responsive element-binding protein 1	CREB1	5	1	1	1	1	1	1	20.7	20.7	20.7	14.731	140	140;170;251;327;341	1	1	0	4.2124	By MS/MS	NaN	NaN	NaN	1	0	Median	NaN	NaN	NaN	1	0	Median	20.7	3889800	2396900	1493000	3889800	2396900	1493000				524	11385	TRUE
C9JW34;C9JGY5;F8WE44;C9JXZ7;C9J8M3;C9JZI1;P35249-2;P35249	C9JW34;C9JGY5;F8WE44;C9JXZ7;C9J8M3;C9JZI1;P35249-2;P35249	1;1;1;1;1;1;1;1	1;1;1;1;1;1;1;1	1;1;1;1;1;1;1;1	Replication factor C subunit 4	RFC4	8	1	1	1	1	1	1	27.9	27.9	27.9	4.4992	43	43;95;97;123;214;336;303;363	1	1	0.0014286	1.3968	By MS/MS	NaN	NaN	NaN	1	0	Median	NaN	NaN	NaN	1	0	Median	27.9	11388000	3867000	7521200	11388000	3867000	7521200				525	5046	TRUE
C9J8Q5;P51649;P51649-2	C9J8Q5;P51649;P51649-2	1;1;1	1;1;1	1;1;1	Succinate-semialdehyde dehydrogenase, mitochondrial	ALDH5A1	3	1	1	1	1	1	1	2.8	2.8	2.8	53.867	507	507;535;548	1	1	0.0014444	1.4308	By MS/MS	NaN	NaN	NaN	0	0	Median	NaN	NaN	NaN	0	0	Median	2.8	0	0	0	0	0	0				526	3391	TRUE
C9J8T0;P57772	C9J8T0;P57772	1;1	1;1	1;1	Selenocysteine-specific elongation factor	EEFSEC	2	1	1	1	1	1	1	4.1	4.1	4.1	47.876	436	436;596	1	1	0	2.3105	By MS/MS	NaN	NaN	NaN	1	1	Median	NaN	NaN	NaN	1	1	Median	4.1	5829400	2840800	2988600	5829400	2840800	2988600				527	1079	TRUE
C9JA08;Q96D46	C9JA08;Q96D46	1;1	1;1	1;1	60S ribosomal export protein NMD3	NMD3	2	1	1	1	1	1	1	3.2	3.2	3.2	60.125	529	529;503	1	1	0	3.735	By MS/MS	NaN	NaN	NaN	0	0	Median	NaN	NaN	NaN	0	0	Median	3.2	1336100	0	1336100	1336100	0	1336100				528	2452	TRUE
C9JA28;Q9UNL2;Q9UNL2-2	C9JA28;Q9UNL2;Q9UNL2-2	1;1;1	1;1;1	1;1;1	Translocon-associated protein subunit gamma	SSR3	3	1	1	1	1	1	1	8	8	8	20.161	174	174;185;198	1	2	0	2.5299	By MS/MS	1.9863	1.4652	0.73026	2	0	Median	1.9863	1.4652	0.73026	2	0	Median	8	11171000	3868800	7302200	11171000	3868800	7302200				529	9570	TRUE
C9JA36;P54709-2;P54709;H7C4L9;C9JXZ1	C9JA36;P54709-2;P54709;H7C4L9;C9JXZ1	2;2;2;1;1	2;2;2;1;1	2;2;2;1;1	Sodium/potassium-transporting ATPase subunit beta-3	ATP1B3	5	2	2	2	2	2	2	19.5	19.5	19.5	14.968	133	133;193;279;27;119	1	2	0	2.6166	By MS/MS	1.6242	1.1795	36.628	2	0	Median	1.6242	1.1795	36.628	2	0	Median	19.5	24068000	8399200	15669000	24068000	8399200	15669000				530	5744;10146	True;True
C9JAW5;C9JNU6;Q9Y241	C9JAW5;C9JNU6;Q9Y241	1;1;1	1;1;1	1;1;1	HIG1 domain family member 1A, mitochondrial	HIGD1A	3	1	1	1	1	1	1	21.7	21.7	21.7	8.8131	83	83;96;93	1	2	0	19.771	By MS/MS	1.7249	1.2421	6.5439	2	0	Median	1.7249	1.2421	6.5439	2	0	Median	21.7	11678000	4131100	7546700	11678000	4131100	7546700				531	11096	TRUE
C9JB55;F8WEK9;F8WCI6;P02787	C9JB55;F8WEK9;F8WCI6;P02787	1;1;1;1	1;1;1;1	1;1;1;1	Serotransferrin	TF	4	1	1	1	1	1	1	18.7	18.7	18.7	7.99	75	75;115;120;698	1	1	0.0027701	1.2328	By MS/MS	NaN	NaN	NaN	1	1	Median	NaN	NaN	NaN	1	1	Median	18.7	2284300	727260	1557100	2284300	727260	1557100				532	11230	TRUE
C9JCD9;P41223;P41223-2;F8WCN7	C9JCD9;P41223;P41223-2;F8WCN7	2;2;2;1	2;2;2;1	2;2;2;1	Protein BUD31 homolog	BUD31	4	2	2	2	2	2	2	30.1	30.1	30.1	11.905	103	103;144;145;37	1	2	0	3.1951	By MS/MS	NaN	NaN	NaN	1	0	Median	NaN	NaN	NaN	1	0	Median	30.1	9503500	4399600	5103900	9503500	4399600	5103900				533	2513;6300	True;True
C9JDR0;Q15738	C9JDR0;Q15738	4;4	4;4	4;4	Sterol-4-alpha-carboxylate 3-dehydrogenase, decarboxylating	NSDHL	2	4	4	4	4	4	4	25.2	25.2	25.2	28.146	254	254;373	1	4	0	9.71	By MS/MS	2.4362	1.836	6.5458	3	2	Median	2.4362	1.836	6.5458	3	2	Median	25.2	18253000	3706000	14547000	18253000	3706000	14547000				534	1954;3584;5173;8147	True;True;True;True
C9JFM5;Q12846;H3BMK2;A0A087WWW0;Q12846-2	C9JFM5;Q12846;H3BMK2;A0A087WWW0	3;3;2;2;1	3;3;2;2;1	3;3;2;2;1	Syntaxin-4	STX4	5	3	3	3	3	3	3	23.4	23.4	23.4	19.782	175	175;297;64;115;295	1	3	0	3.7757	By MS/MS	1.6125	1.2209	35.513	3	0	Leave out requantified	1.6125	1.2209	35.513	3	0	Leave out requantified	23.4	18595000	8106000	10488000	18595000	8106000	10488000				535	770;7168;12413	True;True;True
C9JFR7;P99999;CON__P62894	C9JFR7;P99999	10;10;1	10;10;1	10;10;1	Cytochrome c	CYCS	3	10	10	10	10	10	10	61.4	61.4	61.4	11.333	101	101;105;105	1	12	0	125.06	By MS/MS	1.0087	0.73593	44.699	11	1	Leave out requantified	1.0087	0.73593	44.699	11	1	Leave out requantified	61.4	230350000	106300000	124040000	230350000	106300000	124040000				536	361;362;4489;4490;6701;8218;8667;11610;11611;11612	True;True;True;True;True;True;True;True;True;True
C9JG87;Q9NYK5;Q9NYK5-2	C9JG87;Q9NYK5;Q9NYK5-2	1;1;1	1;1;1	1;1;1	39S ribosomal protein L39, mitochondrial	MRPL39	3	1	1	1	1	1	1	3.7	3.7	3.7	34.032	297	297;338;353	1	1	0	2.1207	By MS/MS	NaN	NaN	NaN	1	0	Median	NaN	NaN	NaN	1	0	Median	3.7	2063000	851910	1211100	2063000	851910	1211100				537	3832	TRUE
C9JI98	C9JI98	1	1	1	Transmembrane protein 238	TMEM238	1	1	1	1	1	1	1	10.2	10.2	10.2	18.04	176	176	1	1	0	2.1616	By MS/MS	NaN	NaN	NaN	1	1	Median	NaN	NaN	NaN	1	1	Median	10.2	4464700	1198900	3265800	4464700	1198900	3265800				538	7666	TRUE
H7C393;C9JIF9;P13798;C9JLK2;H7C1U0;F8WEH5	H7C393;C9JIF9;P13798;C9JLK2;H7C1U0	6;6;6;3;3;2	6;6;6;3;3;2	6;6;6;3;3;2	Acylamino-acid-releasing enzyme	APEH	6	6	6	6	6	6	6	33.5	33.5	33.5	31.904	284	284;737;732;232;308;50	1	7	0	31.963	By MS/MS	1.6117	1.4257	22.643	6	1	Leave out requantified	1.6117	1.4257	22.643	6	1	Leave out requantified	33.5	39969000	16989000	22981000	39969000	16989000	22981000				539	934;9517;9697;9737;10053;10282	True;True;True;True;True;True
C9JIZ0;O95777;F2Z2Y6;C9JNV3	C9JIZ0;O95777;F2Z2Y6;C9JNV3	2;2;1;1	2;2;1;1	2;2;1;1	U6 snRNA-associated Sm-like protein LSm8	LSM8	4	2	2	2	2	2	2	33.3	33.3	33.3	8.109	75	75;96;67;77	1	2	0	2.636	By MS/MS	1.7541	1.3729	31.529	2	1	Median	1.7541	1.3729	31.529	2	1	Median	33.3	10929000	3862600	7066600	10929000	3862600	7066600				540	488;4236	True;True
C9JJ19;P82930	C9JJ19;P82930	2;2	2;2	2;2	28S ribosomal protein S34, mitochondrial	MRPS34	2	2	2	2	2	2	2	20.4	20.4	20.4	26.332	225	225;218	1	2	0	2.2113	By MS/MS	2.2075	1.6183	12.084	2	2	Median	2.2075	1.6183	12.084	2	2	Median	20.4	8302700	2022800	6279800	8302700	2022800	6279800				541	2487;5244	True;True
C9JJX6;E9PDC3;O00192-2;O00192	C9JJX6;E9PDC3;O00192-2;O00192	2;2;2;2	2;2;2;2	2;2;2;2	Armadillo repeat protein deleted in velo-cardio-facial syndrome	ARVCF	4	2	2	2	2	2	2	2.6	2.6	2.6	96.827	893	893;956;899;962	1	2	0.0027881	1.2698	By MS/MS	1.1208	0.85386	19	2	0	Median	1.1208	0.85386	19	2	0	Median	2.6	10501000	3779900	6720700	10501000	3779900	6720700				542	3843;13444	True;True
C9K051;H7C019;C9JK55;E9PHI4;O94901-2;O94901-7;O94901-3;O94901-6;O94901-5;O94901;O94901-9;C9JR15;C9JS54;C9JJU6;O94901-4	C9K051;H7C019;C9JK55;E9PHI4;O94901-2;O94901-7;O94901-3;O94901-6;O94901-5;O94901;O94901-9;C9JR15;C9JS54;C9JJU6;O94901-4	2;2;2;2;2;2;2;2;2;2;2;1;1;1;1	2;2;2;2;2;2;2;2;2;2;2;1;1;1;1	2;2;2;2;2;2;2;2;2;2;2;1;1;1;1	SUN domain-containing protein 1	SUN1	15	2	2	2	2	2	2	35.6	35.6	35.6	14.585	135	135;171;174;822;257;278;341;683;702;785;916;88;113;118;109	1	2	0	3.1516	By MS/MS	NaN	NaN	NaN	1	0	Median	NaN	NaN	NaN	1	0	Median	35.6	3646600	2017300	1629300	3646600	2017300	1629300				543	6883;9715	True;True
C9JKZ2;H7BZI1;Q02818	C9JKZ2;H7BZI1;Q02818	1;1;1	1;1;1	1;1;1	Nucleobindin-1	NUCB1	3	1	1	1	1	1	1	4.1	4.1	4.1	31.066	267	267;295;461	1	2	0.0014218	1.3773	By MS/MS	NaN	NaN	NaN	0	0	Median	NaN	NaN	NaN	0	0	Median	4.1	4623800	2276800	2347000	4623800	2276800	2347000				544	2286	TRUE
C9JL85;P58546	C9JL85;P58546	1;1	1;1	1;1	Myotrophin	MTPN	2	1	1	1	1	1	1	32.7	32.7	32.7	5.7044	52	52;118	1	2	0	13.777	By MS/MS	0.98734	0.75902	1.5343	2	1	Median	0.98734	0.75902	1.5343	2	1	Median	32.7	6191800	2821400	3370400	6191800	2821400	3370400				545	4815	TRUE
C9JP35;C9JMN4;Q92520	C9JP35;C9JMN4;Q92520	1;1;1	1;1;1	1;1;1	Protein FAM3C	FAM3C	3	1	1	1	1	1	1	11	11	11	11.596	109	109;151;227	1	1	0.0027842	1.265	By MS/MS	NaN	NaN	NaN	1	0	Median	NaN	NaN	NaN	1	0	Median	11	5622200	2290700	3331500	5622200	2290700	3331500				546	8059	TRUE
C9JXB8;C9JNW5;P83731	C9JXB8;C9JNW5;P83731	8;8;8	8;8;8	8;8;8	60S ribosomal protein L24	RPL24	3	8	8	8	8	8	8	45.5	45.5	45.5	14.369	121	121;150;157	1	10	0	59.505	By MS/MS	1.14	0.83867	44.24	10	3	Leave out requantified	1.14	0.83867	44.24	10	3	Leave out requantified	45.5	346490000	166910000	179580000	346490000	166910000	179580000				547	827;828;1811;8257;9310;11442;12603;12660	True;True;True;True;True;True;True;True
C9JPQ9;C9JU00	C9JPQ9;C9JU00	1;1	1;1	1;1		FGG	2	1	1	1	1	1	1	6.7	6.7	6.7	13.546	119	119;123	1	1	0.010021	0.79956	By MS/MS	NaN	NaN	NaN	1	0	Median	NaN	NaN	NaN	1	0	Median	6.7	96958000	42331000	54627000	96958000	42331000	54627000				548	8214	TRUE
E7ETT4;E7EUY3;E7ETT1;E9PDR0;C9JQS9;E7EX59;P05166;P05166-2;E9PEC3;F8WBI9;H7C5C9;C9JVY9;E7ENC1	E7ETT4;E7EUY3;E7ETT1;E9PDR0;C9JQS9;E7EX59;P05166;P05166-2;E9PEC3;F8WBI9	4;4;4;4;4;4;4;4;3;2;1;1;1	4;4;4;4;4;4;4;4;3;2;1;1;1	4;4;4;4;4;4;4;4;3;2;1;1;1	Propionyl-CoA carboxylase beta chain, mitochondrial	PCCB	13	4	4	4	4	4	4	11	11	11	52.423	482	482;516;520;550;559;570;539;559;423;405;163;191;303	1	4	0	28.969	By MS/MS	1.6533	1.2613	5.4373	4	1	Leave out requantified	1.6533	1.2613	5.4373	4	1	Leave out requantified	11	33545000	16380000	17165000	33545000	16380000	17165000				549	3488;4320;6074;12215	True;True;True;True
C9JRJ5;Q9UGP4	C9JRJ5;Q9UGP4	1;1	1;1	1;1	LIM domain-containing protein 1	LIMD1	2	1	1	1	1	1	1	2.6	2.6	2.6	65.534	620	620;676	1	2	0	4.5679	By MS/MS	NaN	NaN	NaN	0	0	Median	NaN	NaN	NaN	0	0	Median	2.6	0	0	0	0	0	0				550	10961	TRUE
C9JRZ6;Q9NX63;A0A286YEX5;F8WAR4	C9JRZ6;Q9NX63;A0A286YEX5;F8WAR4	5;5;4;4	5;5;4;4	5;5;4;4	MICOS complex subunit MIC19	CHCHD3	4	5	5	5	5	5	5	21.1	21.1	21.1	26.753	232	232;227;101;241	1	5	0	18.541	By MS/MS	1.2415	0.85792	8.2729	5	0	Leave out requantified	1.2415	0.85792	8.2729	5	0	Leave out requantified	21.1	81777000	36560000	45217000	81777000	36560000	45217000				551	32;12379;12380;13525;13790	True;True;True;True;True
C9JVB6;Q7L0Y3	C9JVB6;Q7L0Y3	2;2	2;2	2;2	Mitochondrial ribonuclease P protein 1	TRMT10C	2	2	2	2	2	2	2	12.8	12.8	12.8	36.828	312	312;403	1	2	0	8.6026	By MS/MS	NaN	NaN	NaN	1	0	Median	NaN	NaN	NaN	1	0	Median	12.8	4598400	1881600	2716800	4598400	1881600	2716800				552	8564;11083	True;True
C9JVN9;Q9H9P8-2;Q9H9P8;G3V272	C9JVN9;Q9H9P8-2;Q9H9P8;G3V272	2;2;2;1	2;2;2;1	2;2;2;1	L-2-hydroxyglutarate dehydrogenase, mitochondrial	L2HGDH	4	2	2	2	2	2	2	6.3	6.3	6.3	48.475	441	441;441;463;236	1	2	0	3.5862	By MS/MS	1.8234	1.4348	30.925	2	1	Median	1.8234	1.4348	30.925	2	1	Median	6.3	5520300	2054600	3465700	5520300	2054600	3465700				553	4680;10430	True;True
C9JX88;P35998;C9JLS9;P35998-2	C9JX88;P35998	9;9;4;4	9;9;4;4	9;9;4;4	26S protease regulatory subunit 7	PSMC2	4	9	9	9	9	9	9	24.4	24.4	24.4	48.263	430	430;433;130;296	1	9	0	27.179	By MS/MS	1.4796	1.0636	27.169	8	2	Leave out requantified	1.4796	1.0636	27.169	8	2	Leave out requantified	24.4	80931000	34868000	46063000	80931000	34868000	46063000				554	917;3430;3522;3983;7713;9651;9676;11899;12330	True;True;True;True;True;True;True;True;True
H7C441;C9JXG5;H7C072;F8WCP5;Q13769	H7C441;C9JXG5;H7C072;F8WCP5;Q13769	1;1;1;1;1	1;1;1;1;1	1;1;1;1;1	THO complex subunit 5 homolog	THOC5	5	1	1	1	1	1	1	8.5	8.5	8.5	20.803	176	176;223;262;343;683	1	1	0.00049652	1.6402	By MS/MS	NaN	NaN	NaN	1	1	Median	NaN	NaN	NaN	1	1	Median	8.5	2092200	448960	1643300	2092200	448960	1643300				555	515	TRUE
C9JYM0;O75817	C9JYM0;O75817	1;1	1;1	1;1	Ribonuclease P protein subunit p20	POP7	2	1	1	1	1	1	1	10.9	10.9	10.9	15.324	137	137;140	1	1	0	2.1003	By MS/MS	NaN	NaN	NaN	1	1	Median	NaN	NaN	NaN	1	1	Median	10.9	1238200	369520	868730	1238200	369520	868730				556	4099	TRUE
C9JYQ9;H0Y8C2;Q6P5R6	C9JYQ9;H0Y8C2;Q6P5R6	2;2;2	2;2;2	2;2;2	60S ribosomal protein L22-like 1	RPL22L1	3	2	2	2	2	2	2	29.8	29.8	29.8	14.478	121	121;142;122	1	2	0	39.194	By MS/MS	1.1289	0.80023	45.963	2	1	Median	1.1289	0.80023	45.963	2	1	Median	29.8	83802000	34249000	49553000	83802000	34249000	49553000				557	3804;11607	True;True
C9K0W5;Q6NXR6;Q86TU7-3;Q86TU7-2;Q86TU7	C9K0W5;Q6NXR6;Q86TU7-3;Q86TU7-2;Q86TU7	2;2;2;2;2	2;2;2;2;2	2;2;2;2;2	Histone-lysine N-methyltransferase setd3	SETD3	5	2	2	2	2	2	2	29.6	29.6	29.6	8.9494	81	81;292;284;296;594	1	3	0	2.8317	By MS/MS	1.8028	1.4889	46.65	3	2	Median	1.8028	1.4889	46.65	3	2	Median	29.6	10148000	3470900	6677000	10148000	3470900	6677000				558	2995;10381	True;True
CON__A2A4G1	CON__A2A4G1	5	1	1			1	5	1	1	5	1	1	9.4	2	2	49.493	456	456	1	2	0.0027816	1.2646	By MS/MS	NaN	NaN	NaN	0	0	Median	NaN	NaN	NaN	0	0	Median	9.4	0	0	0	0	0	0			+	559	6874;6875;7027;11849;13314	False;False;False;False;True
CON__ENSEMBL:ENSBTAP00000025008;Q9H4B7	CON__ENSEMBL:ENSBTAP00000025008;Q9H4B7	4;4	1;1	1;1	Tubulin beta-1 chain	TUBB1	2	4	1	1	4	1	1	6.3	2.8	2.8	59.299	536	536;451	1	2	0	2.3241	By MS/MS	1.4637	1.094	25.713	2	0	Median	1.4637	1.094	25.713	2	0	Median	6.3	106290000	40077000	66211000	106290000	40077000	66211000			+	560	1653;6020;6539;6890	True;False;False;False
K7ERE3;CON__ENSEMBL:ENSP00000377550;CON__P13646-1;P13646-3;P13646;CON__P35900;P13646-2;P35900;J3QR55;K7EQH6;K7EMD9;G3V1C2;CON__O76011;CON__Q6NTB9;CON__Q14525;CON__O76009;CON__Q9UE12;CON__Q15323;CON__Q9C075;CON__Q6IFU5;CON__Q8IUT8;A0A140TA69;A0A140TA62;CON__Q497I4;Q14525;O76009;Q15323;Q9C075;Q6A162;O76011	K7ERE3;CON__ENSEMBL:ENSP00000377550;CON__P13646-1;P13646-3;P13646;CON__P35900;P13646-2;P35900	3;3;3;3;3;2;2;2;1;1;1;1;1;1;1;1;1;1;1;1;1;1;1;1;1;1;1;1;1;1	1;1;1;1;1;1;1;1;1;1;1;1;1;1;1;1;1;1;1;1;1;1;1;1;1;1;1;1;1;1	1;1;1;1;1;1;1;1;1;1;1;1;1;1;1;1;1;1;1;1;1;1;1;1;1;1;1;1;1;1	Keratin, type I cytoskeletal 13;Keratin, type I cytoskeletal 20	KRT13;KRT20	30	3	1	1	3	1	1	8.2	2.2	2.2	45.26	415	415;420;458;420;458;424;355;424;149;162;165;236;394;404;404;404;416;416;422;431;436;436;436;455;404;404;416;422;431;436	1	2	0.0081475	0.8931	By MS/MS	NaN	NaN	NaN	1	1	Median	NaN	NaN	NaN	1	1	Median	8.2	3814800	1316500	2498300	3814800	1316500	2498300			+	561	6877;7027;11849	True;False;False
CON__H-INV:HIT000292931	CON__H-INV:HIT000292931	16	1	1			1	16	1	1	16	1	1	28.9	2.5	2.5	49.448	443	443	1	4	0	1.9451	By MS/MS	1.7263	1.2882	20.247	4	0	Median	1.7263	1.2882	20.247	4	0	Median	28.9	239430000	87965000	151470000	239430000	87965000	151470000			+	562	406;407;1386;1387;1388;3452;3731;4198;6816;7003;7744;7975;9453;10593;13446;13511	False;False;False;False;False;False;False;False;False;False;False;True;False;False;False;False
CON__O95678;O95678;CON__Q8VED5;CON__Q5XKE5;Q5XKE5	CON__O95678;O95678;CON__Q8VED5;CON__Q5XKE5;Q5XKE5	10;10;5;5;5	5;5;1;1;1	3;3;0;0;0	Keratin, type II cytoskeletal 75;Keratin, type II cytoskeletal 79	KRT75;KRT79	5	10	5	3	10	5	3	14.9	9.4	5.4	59.504	551	551;551;531;535;535	1	6	0	5.567	By MS/MS	1.4796	1.2032	55.971	3	0	Leave out requantified	1.4796	1.2032	55.971	3	0	Leave out requantified	14.9	47016000	20104000	26911000	47016000	20104000	26911000			+	563	1307;3451;3496;3497;3731;3978;8691;9628;11834;13512	False;True;False;False;False;True;True;True;False;True
CON__P01966;G3V1N2;A0A2R8Y7C0;P69905	CON__P01966;G3V1N2;A0A2R8Y7C0;P69905	2;1;1;1	2;1;1;1	2;1;1;1	Hemoglobin subunit alpha	HBA2;HBA1	4	2	2	2	2	2	2	21.8	21.8	21.8	15.184	142	142;110;134;142	1	2	0	3.6367	By MS/MS	1.6402	1.214	11.887	2	1	Median	1.6402	1.214	11.887	2	1	Median	21.8	10025000	4103500	5921000	10025000	4103500	5921000			+	564	12323;12687	True;True
CON__P48668;CON__P04259;CON__P02538;P48668;P02538;P04259;CON__P35908;Q01546;P35908;CON__ENSEMBL:ENSBTAP00000038253	CON__P48668;CON__P04259;CON__P02538;P48668;P02538;P04259;CON__P35908;Q01546;P35908	8;8;8;8;8;7;5;5;5;1	1;1;1;1;1;1;1;1;1;1	0;0;0;0;0;0;0;0;0;0	Keratin, type II cytoskeletal 6C;Keratin, type II cytoskeletal 6A;Keratin, type II cytoskeletal 6B;Keratin, type II cytoskeletal 2 oral;Keratin, type II cytoskeletal 2 epidermal	KRT6C;KRT6A;KRT6B;KRT76;KRT2	10	8	1	0	8	1	0	10.8	1.6	0	60.024	564	564;564;564;564;564;564;645;638;639;606	1	1	0.0080989	0.8781	By MS/MS	NaN	NaN	NaN	1	1	Median	NaN	NaN	NaN	1	1	Median	10.8	12697000	4554000	8142700	12697000	4554000	8142700			+	565	1310;3452;3496;3497;3731;8691;11834;13512	True;False;False;False;False;False;False;False
CON__P02584	CON__P02584	6	2	2			1	6	2	2	6	2	2	61.4	22.9	22.9	15.057	140	140	1	6	0	5.2156	By MS/MS	1.647	1.2867	47.727	6	2	Leave out requantified	1.647	1.2867	47.727	6	2	Leave out requantified	61.4	49687000	24225000	25462000	49687000	24225000	25462000			+	566	720;1976;2477;2482;11566;11885	False;False;True;False;True;False
CON__P02769	CON__P02769	2	2	2			1	2	2	2	2	2	2	4	4	4	69.293	607	607	1	3	0	5.0525	By MS/MS	1.2625	0.96792	10.87	3	2	Median	1.2625	0.96792	10.87	3	2	Median	4	10047000	5044500	5002700	10047000	5044500	5002700			+	567	10641;13617	True;True
CON__P02777	CON__P02777	1	1	1			1	1	1	1	1	1	1	10.4	10.4	10.4	24.241	230	230	1	1	0	2.6821	By MS/MS	NaN	NaN	NaN	1	1	Median	NaN	NaN	NaN	1	1	Median	10.4	4536000	4315500	220550	4536000	4315500	220550			+	568	5308	TRUE
CON__P04264;P04264	CON__P04264;P04264	1;1	1;1	1;1	Keratin, type II cytoskeletal 1	KRT1	2	1	1	1	1	1	1	1.7	1.7	1.7	66.017	644	644;644	1	2	0	1.9562	By MS/MS	NaN	NaN	NaN	1	0	Median	NaN	NaN	NaN	1	0	Median	1.7	33352000	12675000	20677000	33352000	12675000	20677000			+	569	6817	TRUE
CON__P05787;P05787;P05787-2;F8VUG2;F8W1U3;CON__Q9DCV7;CON__Q3KNV1;CON__P08729;P08729;F8VQY3;CON__Q922U2;CON__Q9NSB2;CON__Q6ISB0;CON__Q5XQN5;Q9NSB2;F8W0C6;CON__P07744;CON__Q01546;Q8IWY7;F8VP67;CON__REFSEQ:XP_092267;B0YJC4;CON__Q3TTY5;P08670;H7C5W5;B0YJC5;K7EJU1;A0A1X7SCE1;A0A1X7SBR3;A0A1W2PR46;CON__Q14CN4-1;CON__Q3SY84;CON__Q9R0H5;CON__Q7Z794;P14136-3;P14136;P14136-2;Q14CN4-3;P41219;P41219-2;Q14CN…	CON__P05787;P05787;P05787-2	41;41;41;15;12;7;7;7;7;5;5;5;5;5;5;4;4;4;4;3;3;3;3;3;2;2;2;2;2;2;2;2;2;2;2;2;2;2;2;2;2;2;2;2;1;1;1;1;1;1;1;1;1;1;1;1;1;1;1;1;1;1;1;1;1;1;1;1;1;1;1;1	41;41;41;15;12;7;7;7;7;5;5;5;5;5;5;4;4;4;4;3;3;3;3;3;2;2;2;2;2;2;2;2;2;2;2;2;2;2;2;2;2;2;2;2;1;1;1;1;1;1;1;1;1;1;1;1;1;1;1;1;1;1;1;1;1;1;1;1;1;1;1;1	17;17;17;7;6;0;0;0;0;5;0;0;0;0;0;0;0;0;0;1;1;0;0;0;0;0;0;0;0;0;0;0;0;0;0;0;0;0;0;0;0;0;0;0;0;0;1;0;0;0;0;0;0;0;0;0;0;0;0;0;0;0;0;0;0;0;0;0;0;0;0;0	Keratin, type II cytoskeletal 8	KRT8	72	41	41	17	40	40	17	68.3	68.3	46.2	53.704	483	483;483;511;273;289;457;469;469;469;180;580;600;600;601;600;178;525;638;1649;113;213;431;707;466;200;228;248;334;472;505;511;523;524;578;431;432;438;469;470;471;510;511;523;578;29;67;99;124;143;143;149;179;189;248;261;326;452;479;484;486;493;493;505;507;410;422;452;486;487;493;505;507	1	96	0	323.31	By MS/MS	1.7357	1.2885	74.38	85	16	Leave out requantified	1.7357	1.2885	74.38	85	16	Leave out requantified	67.5	16333000000	6331800000	10001000000	16333000000	6331800000	10001000000			+	570	406;407;1307;1386;1387;1388;2149;3452;3496;3497;3731;4198;4376;6577;6578;6816;7003;7038;7411;7412;7623;7624;7744;7976;8648;9453;10593;10594;10914;10915;11305;11323;11485;11492;11770;11834;11978;12163;12727;13446;13511	True;True;True;True;True;True;True;True;True;True;True;True;True;True;True;True;True;True;True;True;True;True;True;True;True;True;True;True;True;True;True;True;True;True;True;True;True;True;True;True;True
CON__P08727;K7EMS3;CON__P19001;CON__Q99456;Q99456;CON__P19012;CON__P02533;CON__P08779;P19012;P02533;P08779;A0A3B3ITG2;K7EPJ9;CON__P13645;A0A1B0GVI3;P13645;CON__Q61782;A0A3B3IS58;A8MT21;CON__Q8N1A0;CON__Q9D312;CON__Q9Z2K1;CON__Q3ZAW8;P19012-2;Q8N1A0-2;Q8N1A0	CON__P08727;K7EMS3	25;13;6;4;4;3;3;3;3;3;3;2;2;2;2;2;1;1;1;1;1;1;1;1;1;1	25;13;6;4;4;3;3;3;3;3;3;2;2;2;2;2;1;1;1;1;1;1;1;1;1;1	2;0;0;0;0;0;0;0;0;0;0;0;0;0;0;0;0;0;0;0;0;0;0;0;0;0		KRT19	26	25	25	2	25	25	2	56.2	56.2	9.8	44.091	400	400;181;403;494;494;456;472;473;456;472;473;206;231;593;624;584;93;98;291;295;431;469;474;251;255;295	1	37	0	323.31	By MS/MS	1.7795	1.2914	49.955	33	4	Leave out requantified	1.7795	1.2914	49.955	33	4	Leave out requantified	56.2	1819000000	713270000	1105700000	1819000000	713270000	1105700000			+	571	122;936;1990;3369;3599;3625;3976;3977;5894;5895;6319;6874;6875;7027;7851;9620;10259;10260;10647;10911;10912;10929;11478;11849;12107	True;True;True;True;True;True;True;True;True;True;True;True;True;True;True;True;True;True;True;True;True;True;True;True;True
CON__P08730-1	CON__P08730-1	5	1	1			1	5	1	1	5	1	1	10.5	2.7	2.7	47.754	437	437	1	1	0	2.0968	By MS/MS	NaN	NaN	NaN	1	0	Median	NaN	NaN	NaN	1	0	Median	10.5	77959000	26090000	51870000	77959000	26090000	51870000			+	572	935;6874;6875;7027;11849	True;False;False;False;False
CON__P13647;P13647;H0YIN9;H0YI76	CON__P13647;P13647	6;6;2;2	1;1;1;1	1;1;1;1	Keratin, type II cytoskeletal 5	KRT5	4	6	1	1	6	1	1	7.1	1.5	1.5	62.378	590	590;590;196;201	1	2	0.00049334	1.5865	By MS/MS	1.5064	1.1474	18.766	2	1	Median	1.5064	1.1474	18.766	2	1	Median	7.1	137070000	50686000	86382000	137070000	50686000	86382000			+	573	1309;3496;3497;3731;8691;11834	True;False;False;False;False;False
CON__P35527;P35527;K7EQQ3	CON__P35527;P35527;K7EQQ3	2;2;1	1;1;1	1;1;1	Keratin, type I cytoskeletal 9	KRT9	3	2	1	1	2	1	1	4.8	3.7	3.7	62.129	623	623;623;390	1	2	0	5.462	By MS/MS	NaN	NaN	NaN	1	1	Median	NaN	NaN	NaN	1	1	Median	4.8	710800	319110	391690	710800	319110	391690			+	574	4410;6874	True;False
CON__P50446;CON__P12035;P12035	CON__P50446;CON__P12035;P12035	7;5;5	1;1;1	1;1;1	Keratin, type II cytoskeletal 3	KRT3	3	7	1	1	7	1	1	8.9	1.6	1.6	59.334	553	553;629;628	1	1	0	1.9471	By MS/MS	NaN	NaN	NaN	1	0	Median	NaN	NaN	NaN	1	0	Median	8.9	70796000	31498000	39298000	70796000	31498000	39298000			+	575	1308;3452;3496;3497;3731;11834;13512	True;False;False;False;False;False;False
CON__P67983;Q8N339;P80297;P13640-2;P04732;P02795;P13640	CON__P67983;Q8N339;P80297;P13640-2;P04732;P02795;P13640	1;1;1;1;1;1;1	1;1;1;1;1;1;1	1;1;1;1;1;1;1	Metallothionein-1M;Metallothionein-1X;Metallothionein-1G;Metallothionein-1E;Metallothionein-2	MT1M;MT1X;MT1G;MT1E;MT2A	7	1	1	1	1	1	1	19.7	19.7	19.7	5.9511	61	61;61;61;61;61;61;62	1	1	0	5.9412	By MS/MS	NaN	NaN	NaN	0	0	Median	NaN	NaN	NaN	0	0	Median	19.7	0	0	0	0	0	0			+	576	10097	TRUE
CON__Q04695;CON__Q9QWL7;Q04695;F5GWP8;CON__Q6IFX2	CON__Q04695;CON__Q9QWL7;Q04695;F5GWP8	6;6;6;3;2	3;3;3;2;1	3;3;3;2;1	Keratin, type I cytoskeletal 17	KRT17	5	6	3	3	6	3	3	12.3	8.1	8.1	48.105	432	432;433;432;349;452	1	3	0	3.7829	By MS/MS	0.64624	0.49267	64.517	3	1	Median	0.64624	0.49267	64.517	3	1	Median	12.3	27941000	14534000	13407000	27941000	14534000	13407000			+	577	6874;6875;7027;9216;11735;11736	False;False;False;True;True;True
CON__Q32MB2;Q86Y46-2;Q86Y46;CON__Q7RTS7;F8W1S1;Q7RTS7;H0YIC5	CON__Q32MB2;Q86Y46-2;Q86Y46;CON__Q7RTS7;F8W1S1;Q7RTS7;H0YIC5	4;4;4;3;3;3;2	2;2;2;1;1;1;2	1;1;1;0;0;0;1	Keratin, type II cytoskeletal 73;Keratin, type II cytoskeletal 74	KRT73;KRT74	7	4	2	1	4	2	1	5.6	3.9	1.5	58.923	540	540;381;540;529;543;529;285	1	2	0.0027435	1.1941	By MS/MS	1.0857	0.76862	48.342	2	1	Median	1.0857	0.76862	48.342	2	1	Median	5.6	76770000	31912000	44859000	76770000	31912000	44859000			+	578	1311;3496;3497;9950	True;False;False;True
CON__Q3ZBD7	CON__Q3ZBD7	3	1	1			1	3	1	1	3	1	1	10.8	4.7	4.7	62.87	557	557	1	1	1	-2	By MS/MS	NaN	NaN	NaN	1	0	Median	NaN	NaN	NaN	1	0	Median	10.8	4527900	2430900	2097000	4527900	2430900	2097000	+		+	579	3470;5602;5866	False;True;False
CON__Q6IFZ6	CON__Q6IFZ6	4	1	1			1	4	1	1	4	1	1	5.9	3.5	3.5	61.358	572	572	1	1	1	-2	By MS/MS	NaN	NaN	NaN	0	0	Median	NaN	NaN	NaN	0	0	Median	5.9	0	0	0	0	0	0	+		+	580	2617;3496;3497;11834	True;False;False;False
CON__Q8N1N4-2;CON__Q7RTT2;Q8N1N4	CON__Q8N1N4-2;CON__Q7RTT2;Q8N1N4	2;2;2	1;1;1	1;1;1	Keratin, type II cytoskeletal 78	KRT78	3	2	1	1	2	1	1	4	4	4	56.964	521	521;521;520	1	1	1	-2	By MS/MS	NaN	NaN	NaN	1	0	Median	NaN	NaN	NaN	1	0	Median	4	31997000	30099000	1898400	31997000	30099000	1898400	+		+	581	3731;11835	False;True
CON__Q9H552	CON__Q9H552	9	1	1			1	9	1	1	9	1	1	12.8	4	4	55.151	499	499	1	2	0	4.6705	By MS/MS	0.92855	0.6999	10.818	2	0	Median	0.92855	0.6999	10.818	2	0	Median	12.8	31511000	15783000	15728000	31511000	15783000	15728000			+	582	406;408;3496;6577;7411;7744;11485;11770;13446	False;True;False;False;False;False;False;False;False
CON__Q9NSB4;Q9NSB4	CON__Q9NSB4;Q9NSB4	1;1	1;1	1;1	Keratin, type II cuticular Hb2	KRT82	2	1	1	1	1	1	1	1.8	1.8	1.8	56.682	513	513;513	1	2	0.0070268	0.99686	By MS/MS	1.6123	1.1932	18.15	2	0	Median	1.6123	1.1932	18.15	2	0	Median	1.8	606040000	202990000	403050000	606040000	202990000	403050000			+	583	3498	TRUE
D3DQV9;P78344;H0YCH5;H0Y3P2;P78344-2;H0YEC5;H0YD77	D3DQV9;P78344;H0YCH5;H0Y3P2;P78344-2	3;3;2;2;2;1;1	3;3;2;2;2;1;1	3;3;2;2;2;1;1	Eukaryotic translation initiation factor 4 gamma 2	EIF4G2	7	3	3	3	3	3	3	6.5	6.5	6.5	102.33	907	907;907;444;869;869;244;282	1	3	0	13.829	By MS/MS	1.4469	1.1045	69.243	3	1	Median	1.4469	1.1045	69.243	3	1	Median	6.5	15458000	4916300	10541000	15458000	4916300	10541000				584	2301;6790;10867	True;True;True
D3YTB1;F8W727;P62910	D3YTB1;F8W727;P62910	7;7;7	7;7;7	7;7;7	60S ribosomal protein L32	RPL32	3	7	7	7	7	7	7	40.6	40.6	40.6	15.616	133	133;153;135	1	11	0	17.12	By MS/MS	1.268	0.98981	20.983	9	4	Leave out requantified	1.268	0.98981	20.983	9	4	Leave out requantified	40.6	224690000	99172000	125520000	224690000	99172000	125520000				585	182;3692;3693;3778;4865;4866;11290	True;True;True;True;True;True;True
D6R938;E9PBG7;E9PF82;Q13557-8;Q13557-12;Q13557-9;Q13557-10;Q13557-5;Q13557;Q13557-3;Q13557-6;Q13557-4;Q13557-11;E9PBE8;E7EQE4;H7BXS4;A0A5F9ZHY2;A0A5K1VW76;Q8WU40;A0A804HIC9;A0A5F9ZHM9;A0A5F9ZH21;A0A5F9ZHR5;Q5SWX3;D6RFJ0;A0A2Q3DQE3;A0A5F9ZH50;H0Y6G2;Q13554-7;Q9UQM7;Q13554-4;Q9UQM7-2;Q13554-6;Q13555-10;Q13554-3;Q13554-8;Q13554-5;Q13555-3;Q13555-5;Q13555-4;Q13555-7;Q13555-11;Q13555-9;Q13554-2;Q13555…	D6R938;E9PBG7;E9PF82;Q13557-8;Q13557-12;Q13557-9;Q13557-10;Q13557-5;Q13557;Q13557-3;Q13557-6;Q13557-4;Q13557-11;E9PBE8;E7EQE4;H7BXS4;A0A5F9ZHY2;A0A5K1VW76;Q8WU40;A0A804HIC9;A0A5F9ZHM9;A0A5F9ZH21;A0A5F9ZHR5;Q5SWX3;D6RFJ0;A0A2Q3DQE3;A0A5F9ZH50;H0Y6G2;Q13554-7;Q9UQM7;Q13554-4;Q9UQM7-2;Q13554-6;Q13555-10;Q13554-3;Q13554-8;Q13554-5;Q13555-3;Q13555-5;Q13555-4;Q13555-7;Q13555-11;Q13555-9;Q13554-2;Q13555…	2;2;2;2;2;2;2;2;2;2;2;2;2;1;1;1;1;1;1;1;1;1;1;1;1;1;1;1;1;1;1;1;1;1;1;1;1;1;1;1;1;1;1;1;1;1;1;1;1	2;2;2;2;2;2;2;2;2;2;2;2;2;1;1;1;1;1;1;1;1;1;1;1;1;1;1;1;1;1;1;1;1;1;1;1;1;1;1;1;1;1;1;1;1;1;1;1;1	2;2;2;2;2;2;2;2;2;2;2;2;2;1;1;1;1;1;1;1;1;1;1;1;1;1;1;1;1;1;1;1;1;1;1;1;1;1;1;1;1;1;1;1;1;1;1;1;1	Calcium/calmodulin-dependent protein kinase type II subunit delta;Calcium/calmodulin-dependent protein kinase type II subunit beta;Calcium/calmodulin-dependent protein kinase type II subunit alpha;Calcium/calmodulin-dependent protein kinase type II subunit gamma	CAMK2D;CAMK2B;CAMK2G;CAMK2A	49	2	2	2	2	2	2	5	5	5	56.298	498	498;512;533;478;478;489;492;498;499;510;513;519;524;168;173;362;362;421;453;458;467;478;489;516;548;556;559;588;449;478;479;489;492;495;503;517;518;524;527;529;533;539;542;542;547;556;558;588;666	1	3	0	7.4364	By MS/MS	NaN	NaN	NaN	1	1	Median	NaN	NaN	NaN	1	1	Median	5	3568300	1563000	2005300	3568300	1563000	2005300				586	2313;3921	True;True
D6R9I9;P61221	D6R9I9;P61221	2;2	2;2	2;2	ATP-binding cassette sub-family E member 1	ABCE1	2	2	2	2	2	2	2	5	5	5	47.037	421	421;599	1	2	0	2.4166	By MS/MS	1.5468	1.1845	1.5575	2	0	Median	1.5468	1.1845	1.5575	2	0	Median	5	11303000	4171000	7131500	11303000	4171000	7131500				587	3861;12386	True;True
D6RAU2;E9PD14;D6RFX4;D6RFZ9;H0YAF8;D6RHH4;D6R9Z1;H0YAM7;J3KPE3;H0Y8W2;D6R9L0;P63244	D6RAU2;E9PD14;D6RFX4;D6RFZ9;H0YAF8;D6RHH4;D6R9Z1;H0YAM7;J3KPE3;H0Y8W2;D6R9L0;P63244	1;1;1;1;1;1;1;1;1;1;1;1	1;1;1;1;1;1;1;1;1;1;1;1	1;1;1;1;1;1;1;1;1;1;1;1	Guanine nucleotide-binding protein subunit beta-2-like 1;Guanine nucleotide-binding protein subunit beta-2-like 1, N-terminally processed	GNB2L1	12	1	1	1	1	1	1	8.2	8.2	8.2	16.403	147	147;153;194;197;198;233;236;247;273;274;300;317	1	2	0	5.1289	By MS/MS	3.4097	2.5625	14.277	2	0	Median	3.4097	2.5625	14.277	2	0	Median	8.2	9483100	2235200	7247800	9483100	2235200	7247800				588	2555	TRUE
D6R9P3;D6RD18;D6RBZ0;Q99729-3;Q99729-2;Q99729-4;Q99729	D6R9P3;D6RD18;D6RBZ0;Q99729-3;Q99729-2;Q99729-4;Q99729	14;14;14;14;14;12;12	14;14;14;14;14;12;12	14;14;14;14;14;12;12	Heterogeneous nuclear ribonucleoprotein A/B	HNRNPAB	7	14	14	14	14	14	14	34.3	34.3	34.3	30.302	280	280;283;327;285;332;286;332	1	17	0	90.321	By MS/MS	1.0487	0.75834	50.724	17	3	Leave out requantified	1.0487	0.75834	50.724	17	3	Leave out requantified	34.3	546280000	271830000	274450000	546280000	271830000	274450000				589	3436;3441;4254;4255;4323;4324;4325;5648;5649;6026;8174;8175;8176;10922	True;True;True;True;True;True;True;True;True;True;True;True;True;True
D6RAY7;D6R9P4;D6RFF8;P46926;D6RB13;P46926-2	D6RAY7;D6R9P4;D6RFF8;P46926;D6RB13;P46926-2	2;2;2;2;1;1	2;2;2;2;1;1	2;2;2;2;1;1	Glucosamine-6-phosphate isomerase;Glucosamine-6-phosphate isomerase 1	GNPDA1	6	2	2	2	2	2	2	17.7	17.7	17.7	26.987	237	237;274;290;289;160;212	1	2	0	17.83	By MS/MS	2.2253	1.6192	38.968	2	0	Median	2.2253	1.6192	38.968	2	0	Median	17.7	17921000	5548500	12372000	17921000	5548500	12372000				590	88;11779	True;True
D6RFG5;D6RA82;P12429	D6RFG5;D6RA82;P12429	1;1;1	1;1;1	1;1;1	Annexin;Annexin A3	ANXA3	3	1	1	1	1	1	1	7.8	7.8	7.8	17.145	154	154;284;323	1	1	0.005801	1.0815	By MS/MS	NaN	NaN	NaN	1	1	Median	NaN	NaN	NaN	1	1	Median	7.8	2480200	703390	1776900	2480200	703390	1776900				591	2231	TRUE
D6RAA5;Q4VXL8;E7EMZ9;E9PBC6;O95359-6;O95359-1;O95359-5;O95359-3;O95359;H0Y8P9;H0YA73;H0Y911;Q4VXL4;E9PGB3;O95359-2	D6RAA5;Q4VXL8;E7EMZ9;E9PBC6;O95359-6;O95359-1;O95359-5;O95359-3;O95359;H0Y8P9;H0YA73;H0Y911;Q4VXL4;E9PGB3;O95359-2	2;2;2;2;2;2;2;2;2;1;1;1;1;1;1	2;2;2;2;2;2;2;2;2;1;1;1;1;1;1	2;2;2;2;2;2;2;2;2;1;1;1;1;1;1	Transforming acidic coiled-coil-containing protein 2	TACC2	15	2	2	2	2	2	2	2.5	2.5	2.5	110.03	1008	1008;1038;2826;2875;996;1026;1094;2871;2948;184;189;409;575;669;571	1	2	0.0014458	1.4353	By MS/MS	NaN	NaN	NaN	0	0	Median	NaN	NaN	NaN	0	0	Median	2.5	2386600	571660	1815000	2386600	571660	1815000				592	4588;13116	True;True
D6RAN8;H7C5U8;Q9P0M9	D6RAN8;H7C5U8;Q9P0M9	2;2;2	2;2;2	2;2;2	39S ribosomal protein L27, mitochondrial	MRPL27	3	2	2	2	2	2	2	28	28	28	10.474	93	93;136;148	1	2	0	2.2421	By MS/MS	NaN	NaN	NaN	1	0	Median	NaN	NaN	NaN	1	0	Median	28	8842400	3491800	5350600	8842400	3491800	5350600				593	1883;11565	True;True
D6RD63;D6RAX7;Q9BT78-2;Q9BT78;D6RFN0	D6RD63;D6RAX7;Q9BT78-2;Q9BT78;D6RFN0	2;2;2;2;1	2;2;2;2;1	2;2;2;2;1	COP9 signalosome complex subunit 4	COPS4	5	2	2	2	2	2	2	8.7	8.7	8.7	31.433	275	275;420;352;406;438	1	2	0.0074301	0.97292	By MS/MS	2.8033	2.1594	9.5403	2	2	Median	2.8033	2.1594	9.5403	2	2	Median	8.7	7674200	1780600	5893600	7674200	1780600	5893600				594	1548;1633	True;True
D6RBM3;P55212-2;P55212	D6RBM3;P55212-2;P55212	1;1;1	1;1;1	1;1;1	Caspase-6;Caspase-6 subunit p18;Caspase-6 subunit p11	CASP6	3	1	1	1	1	1	1	8.8	8.8	8.8	9.3895	80	80;204;293	1	1	0	2.7966	By MS/MS	NaN	NaN	NaN	0	0	Median	NaN	NaN	NaN	0	0	Median	8.8	0	0	0	0	0	0				595	10947	TRUE
D6RBW1;P06730;P06730-3;P06730-2	D6RBW1;P06730;P06730-3;P06730-2	2;2;2;2	2;2;2;2	2;2;2;2	Eukaryotic translation initiation factor 4E	EIF4E	4	2	2	2	2	2	2	10.2	10.2	10.2	28.512	245	245;217;237;248	1	2	0	3.2753	By MS/MS	2.245	1.6368	6.2592	2	0	Median	2.245	1.6368	6.2592	2	0	Median	10.2	43367000	14490000	28877000	43367000	14490000	28877000				596	5487;6203	True;True
D6RCC8;Q06203;D6RE15	D6RCC8;Q06203;D6RE15	2;2;1	2;2;1	2;2;1	Amidophosphoribosyltransferase	PPAT	3	2	2	2	2	2	2	17.2	17.2	17.2	21.09	192	192;517;72	1	2	0	2.0484	By MS/MS	0.94448	0.77687	51.884	2	1	Median	0.94448	0.77687	51.884	2	1	Median	17.2	6432600	2370200	4062400	6432600	2370200	4062400				597	4859;5520	True;True
D6RCD7;P38646;A0A7I2V2G2;A0A7I2YQB2;A0A7I2V3F7;A0A7I2V2S7;H0Y8K0;A0A3B3ITI4;H0Y8S0	D6RCD7;P38646;A0A7I2V2G2;A0A7I2YQB2;A0A7I2V3F7;A0A7I2V2S7;H0Y8K0	38;38;37;34;34;34;28;12;4	38;38;37;34;34;34;28;12;4	38;38;37;34;34;34;28;12;4	Stress-70 protein, mitochondrial	HSPA9	9	38	38	38	38	38	38	55.6	55.6	55.6	72.25	665	665;679;610;577;603;648;458;180;102	1	77	0	323.31	By MS/MS	1.1536	0.86367	41.979	72	10	Leave out requantified	1.1536	0.86367	41.979	72	10	Leave out requantified	55.6	2465400000	1159900000	1305400000	2465400000	1159900000	1305400000				598	846;1142;1143;1254;1255;1402;1810;2002;2071;3191;3259;3334;3341;4108;6691;7436;8032;8238;8507;9047;9114;9131;9132;9788;9926;9978;9979;10132;10906;11144;12144;12145;12578;12791;12918;13123;13124;13492	True;True;True;True;True;True;True;True;True;True;True;True;True;True;True;True;True;True;True;True;True;True;True;True;True;True;True;True;True;True;True;True;True;True;True;True;True;True
D6RCF4;Q8N5K1	D6RCF4;Q8N5K1	2;2	2;2	2;2	CDGSH iron-sulfur domain-containing protein 2	CISD2	2	2	2	2	2	2	2	14.5	14.5	14.5	16.074	145	145;135	1	2	0	3.0781	By MS/MS	1.8543	1.3893	19.691	2	1	Median	1.8543	1.3893	19.691	2	1	Median	14.5	9343800	3525600	5818300	9343800	3525600	5818300				599	2475;13324	True;True
D6RCP9;D6RFG8;P27707;D6RG38	D6RCP9;D6RFG8;P27707;D6RG38	2;2;2;1	2;2;2;1	2;2;2;1	Deoxycytidine kinase	DCK	4	2	2	2	2	2	2	10.6	10.6	10.6	22.891	199	199;317;260;48	1	2	0	2.4569	By MS/MS	1.3458	1.0258	23.526	2	0	Median	1.3458	1.0258	23.526	2	0	Median	10.6	8451200	3113200	5338000	8451200	3113200	5338000				600	10105;11105	True;True
D6RJ02;D6RJF2;D6REB4;Q9H074-3;Q9H074-2;Q9H074	D6RJ02;D6RJF2;D6REB4;Q9H074-3;Q9H074-2;Q9H074	1;1;1;1;1;1	1;1;1;1;1;1	1;1;1;1;1;1	Polyadenylate-binding protein-interacting protein 1	PAIP1	6	1	1	1	1	1	1	4.8	4.8	4.8	19.118	168	168;200;351;367;400;479	1	1	0.0081231	0.88365	By MS/MS	NaN	NaN	NaN	0	0	Median	NaN	NaN	NaN	0	0	Median	4.8	0	0	0	0	0	0				601	9419	TRUE
D6REL4;E7EQZ7;Q13123;D6RCQ4;D6RAY9	D6REL4;E7EQZ7;Q13123	3;3;3;1;1	3;3;3;1;1	3;3;3;1;1	Protein Red	IK	5	3	3	3	3	3	3	15.6	15.6	15.6	24.7	212	212;267;557;107;140	1	3	0	5.4399	By MS/MS	1.2158	0.95104	4.3196	3	0	Leave out requantified	1.2158	0.95104	4.3196	3	0	Leave out requantified	15.6	11045000	4959900	6084900	11045000	4959900	6084900				602	3449;3736;4593	True;True;True
D6RGI3;D6RER5;Q9NVA2;Q9NVA2-2;H0Y961;D6RDU5;H0Y9G8;D6RDP1;D6R9Y6	D6RGI3;D6RER5;Q9NVA2;Q9NVA2-2;H0Y961;D6RDU5	3;3;3;3;2;2;1;1;1	3;3;3;3;2;2;1;1;1	3;3;3;3;2;2;1;1;1	Septin-11	2023-09-11	9	3	3	3	3	3	3	12.2	12.2	12.2	49.005	425	425;432;429;439;160;372;82;126;136	1	3	0	8.3139	By MS/MS	1.2913	0.95119	30.947	2	0	Median	1.2913	0.95119	30.947	2	0	Median	12.2	13409000	5980400	7428700	13409000	5980400	7428700				603	34;2813;8750	True;True;True
D6REX3;O94979-6;O94979-3;O94979-10;O94979-4;O94979-9;O94979-2;O94979;O94979-8;H0Y8W8;H7BXG7;O94979-7;H0YAF5;H0Y9T9;D6RHZ5;O94979-5	D6REX3;O94979-6;O94979-3;O94979-10;O94979-4;O94979-9;O94979-2;O94979;O94979-8;H0Y8W8;H7BXG7;O94979-7	3;3;3;3;3;3;3;3;3;2;2;2;1;1;1;1	3;3;3;3;3;3;3;3;3;2;2;2;1;1;1;1	3;3;3;3;3;3;3;3;3;2;2;2;1;1;1;1	Protein transport protein Sec31A	SEC31A	16	3	3	3	3	3	3	2.6	2.6	2.6	136.22	1251	1251;1067;1106;1166;1181;1200;1205;1220;1233;383;969;969;181;235;877;509	1	4	0.00050994	1.7789	By MS/MS	9.742	7.6465	123.83	3	3	Plateau	9.742	7.6465	123.83	3	3	Plateau	2.6	8780700	1927200	6853500	8780700	1927200	6853500				604	1877;9704;13321	True;True;True
D6RFE4;P11766	D6RFE4;P11766	2;2	2;2	2;2	Alcohol dehydrogenase class-3	ADH5	2	2	2	2	2	2	2	16.5	16.5	16.5	12.215	115	115;374	1	4	0	6.6415	By MS/MS	1.7843	1.2967	29.583	3	1	Median	1.7843	1.2967	29.583	3	1	Median	16.5	14725000	5618800	9106600	14725000	5618800	9106600				605	607;7274	True;True
D6RFF0;H0YA82;Q4G0J3;Q4G0J3-3	D6RFF0;H0YA82;Q4G0J3;Q4G0J3-3	1;1;1;1	1;1;1;1	1;1;1;1	La-related protein 7	LARP7	4	1	1	1	1	1	1	4.3	4.3	4.3	34.448	299	299;334;582;589	1	1	0.00097561	1.5044	By MS/MS	NaN	NaN	NaN	0	0	Median	NaN	NaN	NaN	0	0	Median	4.3	779900	0	779900	779900	0	779900				606	2830	TRUE
D6RFH4;H3BUX2;O43169	D6RFH4;H3BUX2;O43169	1;1;1	1;1;1	1;1;1	Cytochrome b5 type B	CYB5B	3	1	1	1	1	1	1	25.2	25.2	25.2	15.208	135	135;144;150	1	1	0	43.792	By MS/MS	NaN	NaN	NaN	1	0	Median	NaN	NaN	NaN	1	0	Median	25.2	7787000	2058300	5728700	7787000	2058300	5728700				607	3753	TRUE
D6RGY8;D6RFI3;E7EQR8;Q9GZM5	D6RGY8;D6RFI3;E7EQR8;Q9GZM5	1;1;1;1	1;1;1;1	1;1;1;1	Protein YIPF3;Protein YIPF3, 36 kDa form III	YIPF3	4	1	1	1	1	1	1	24.8	24.8	24.8	12.29	109	109;262;356;350	1	1	0	7.0484	By MS/MS	NaN	NaN	NaN	1	1	Median	NaN	NaN	NaN	1	1	Median	24.8	1589200	231460	1357700	1589200	231460	1357700				608	7710	TRUE
D6RGE2;Q96CN7	D6RGE2;Q96CN7	2;2	2;2	2;2	Isochorismatase domain-containing protein 1	ISOC1	2	2	2	2	2	2	2	15.4	15.4	15.4	20.239	188	188;298	1	3	0	6.0527	By MS/MS	2.5704	2.0206	34.209	2	1	Median	2.5704	2.0206	34.209	2	1	Median	15.4	3519300	947270	2572000	3519300	947270	2572000				609	4639;5850	True;True
D6RH20;G5EA06;Q92552;Q92552-2;E5RJ73;D6RJC7	D6RH20;G5EA06;Q92552;Q92552-2;E5RJ73;D6RJC7	2;2;2;2;1;1	2;2;2;2;1;1	2;2;2;2;1;1	28S ribosomal protein S27, mitochondrial	MRPS27	6	2	2	2	2	2	2	7.4	7.4	7.4	34.458	299	299;358;414;428;94;197	1	2	0	4.1115	By MS/MS	1.9251	1.5484	0.026054	2	0	Median	1.9251	1.5484	0.026054	2	0	Median	7.4	4683600	1566400	3117200	4683600	1566400	3117200				610	2701;6585	True;True
E9PH98;D6RJA2;Q4L235-3;Q4L235-4;Q4L235	E9PH98;D6RJA2;Q4L235-3;Q4L235-4;Q4L235	1;1;1;1;1	1;1;1;1;1	1;1;1;1;1	Acyl-CoA synthetase family member 4	AASDH	5	1	1	1	1	1	1	26.7	26.7	26.7	9.8954	86	86;120;841;857;1098	1	1	0.002792	1.2806	By MS/MS	NaN	NaN	NaN	0	0	Median	NaN	NaN	NaN	0	0	Median	26.7	0	0	0	0	0	0				611	12297	TRUE
H0YGP9;E1B6W4;Q7L4I2-2;Q7L4I2	H0YGP9;E1B6W4;Q7L4I2-2;Q7L4I2	1;1;1;1	1;1;1;1	1;1;1;1	Arginine/serine-rich coiled-coil protein 2	RSRC2	4	1	1	1	1	1	1	6.8	6.8	6.8	21.577	176	176;236;386;434	1	1	0.0089021	0.86263	By MS/MS	NaN	NaN	NaN	0	0	Median	NaN	NaN	NaN	0	0	Median	6.8	0	0	0	0	0	0				612	8923	TRUE
E5RFP0;Q8WVJ2	E5RFP0;Q8WVJ2	2;2	2;2	2;2	NudC domain-containing protein 2	NUDCD2	2	2	2	2	2	2	2	15.9	15.9	15.9	14.745	132	132;157	1	2	0	2.3684	By MS/MS	1.1371	0.88659	0.62032	2	0	Median	1.1371	0.88659	0.62032	2	0	Median	15.9	10587000	5774200	4813000	10587000	5774200	4813000				613	1244;4389	True;True
E5RFZ8;E5RGA7;E5RJ40;E5RJG5;E5RIP4;Q15043-2;Q15043-3;Q15043	E5RFZ8;E5RGA7;E5RJ40;E5RJG5;E5RIP4;Q15043-2;Q15043-3;Q15043	1;1;1;1;1;1;1;1	1;1;1;1;1;1;1;1	1;1;1;1;1;1;1;1	Zinc transporter ZIP14	SLC39A14	8	1	1	1	1	1	1	14.6	14.6	14.6	9.632	89	89;90;122;127;155;481;492;492	1	1	0	2.0966	By MS/MS	NaN	NaN	NaN	1	0	Median	NaN	NaN	NaN	1	0	Median	14.6	2723100	953620	1769500	2723100	953620	1769500				614	13559	TRUE
E5RK31;E5RJG1;E5RG49;E5RHH0;Q9UI12-2;Q9UI12	E5RK31;E5RJG1;E5RG49;E5RHH0;Q9UI12-2;Q9UI12	1;1;1;1;1;1	1;1;1;1;1;1	1;1;1;1;1;1	V-type proton ATPase subunit H	ATP6V1H	6	1	1	1	1	1	1	41.7	41.7	41.7	3.8827	36	36;48;101;102;465;483	1	2	0.00050505	1.7329	By MS/MS	0.89847	0.72579	10.059	2	0	Median	0.89847	0.72579	10.059	2	0	Median	41.7	5957900	3066900	2891000	5957900	3066900	2891000				615	4095	TRUE
E5RGV5;E5RG67;F8W8I6;P31483-3;P31483	E5RGV5;E5RG67;F8W8I6;P31483-3;P31483	1;1;1;1;1	1;1;1;1;1	1;1;1;1;1	Nucleolysin TIA-1 isoform p40	TIA1	5	1	1	1	1	1	1	8.3	8.3	8.3	15.821	144	144;161;385;214;386	1	1	0	1.95	By MS/MS	NaN	NaN	NaN	1	0	Median	NaN	NaN	NaN	1	0	Median	8.3	2387500	1252700	1134800	2387500	1252700	1134800				616	2523	TRUE
E5RG77;O94903;E5RFX7;E5RFZ4;H0YBG2	E5RG77;O94903;E5RFX7	3;3;2;1;1	3;3;2;1;1	3;3;2;1;1	Proline synthase co-transcribed bacterial homolog protein	PROSC	5	3	3	3	3	3	3	25	25	25	16.995	152	152;275;137;74;128	1	3	0	3.6361	By MS/MS	1.7723	1.324	39.263	3	0	Leave out requantified	1.7723	1.324	39.263	3	0	Leave out requantified	25	17320000	6425700	10895000	17320000	6425700	10895000				617	2333;7528;11532	True;True;True
E5RGS2;Q9H6H4	E5RGS2;Q9H6H4	1;1	1;1	1;1	Receptor expression-enhancing protein;Receptor expression-enhancing protein 4	REEP4	2	1	1	1	1	1	1	9.2	9.2	9.2	28.214	251	251;257	1	1	0	11.827	By MS/MS	NaN	NaN	NaN	1	0	Median	NaN	NaN	NaN	1	0	Median	9.2	6423800	2120300	4303500	6423800	2120300	4303500				618	10493	TRUE
E5RGX5;Q93045;Q93045-2	E5RGX5;Q93045;Q93045-2	3;3;3	1;1;1	1;1;1	Stathmin;Stathmin-2	STMN2	3	3	1	1	3	1	1	11.9	6	6	19.574	168	168;179;187	1	1	0	10.828	By MS/MS	NaN	NaN	NaN	1	0	Median	NaN	NaN	NaN	1	0	Median	11.9	41018000	27113000	13906000	41018000	27113000	13906000				619	942;2346;2347	True;False;False
R4GMY8;E5RHG8;Q15369;Q15369-2	R4GMY8;E5RHG8;Q15369;Q15369-2	2;2;2;1	2;2;2;1	2;2;2;1	Transcription elongation factor B polypeptide 1	TCEB1	4	2	2	2	2	2	2	41.5	41.5	41.5	6.968	65	65;89;112;96	1	2	0	14.045	By MS/MS	1.8378	1.3645	4.159	2	0	Median	1.8378	1.3645	4.159	2	0	Median	41.5	14022000	5202000	8819800	14022000	5202000	8819800				620	7257;12329	True;True
E5RHH7;F8W1U7;F8VWH9;Q8N6T3-4;Q8N6T3-5;Q8N6T3;Q8N6T3-2	E5RHH7;F8W1U7;F8VWH9;Q8N6T3-4;Q8N6T3-5;Q8N6T3;Q8N6T3-2	1;1;1;1;1;1;1	1;1;1;1;1;1;1	1;1;1;1;1;1;1	ADP-ribosylation factor GTPase-activating protein 1	ARFGAP1	7	1	1	1	1	1	1	5.9	5.9	5.9	16.436	153	153;271;340;293;361;406;414	1	1	0.0070206	0.99178	By MS/MS	NaN	NaN	NaN	1	0	Median	NaN	NaN	NaN	1	0	Median	5.9	1780200	757440	1022800	1780200	757440	1022800				621	2578	TRUE
E5RHX8;Q9NPA8-2;Q9NPA8;J3KNT2;E5RI00;E5RHT9;E5RJ84	E5RHX8;Q9NPA8-2;Q9NPA8;J3KNT2;E5RI00;E5RHT9;E5RJ84	2;2;2;1;1;1;1	2;2;2;1;1;1;1	2;2;2;1;1;1;1	Transcription and mRNA export factor ENY2	ENY2	7	2	2	2	2	2	2	26	26	26	11.315	100	100;96;101;48;51;53;56	1	2	0.00050075	1.6961	By MS/MS	0.60275	0.44614	18.224	2	0	Median	0.60275	0.44614	18.224	2	0	Median	26	11297000	6724000	4572700	11297000	6724000	4572700				622	4612;7224	True;True
E5RI56;E5RGM3;E7ERH2;F8W8N3;E5RJR5;P63208-2;P63208	E5RI56	3;1;1;1;1;1;1	1;1;1;1;1;1;1	1;1;1;1;1;1;1			7	3	1	1	3	1	1	53.8	30.8	30.8	10.271	91	91;102;142;158;163;160;163	1	1	0	4.1654	By MS/MS	NaN	NaN	NaN	0	0	Median	NaN	NaN	NaN	0	0	Median	53.8	3120800	1390700	1730200	3120800	1390700	1730200				623	3082;9456;11898	False;False;True
E5RIA4;E7ETB3;Q9ULA0-2;Q9ULA0;E7EMB6;E5RJ35;E7EPX3;B9ZVU2;F8WAN0;C9JBE1	E5RIA4;E7ETB3;Q9ULA0-2;Q9ULA0;E7EMB6	4;4;4;4;3;1;1;1;1;1	4;4;4;4;3;1;1;1;1;1	4;4;4;4;3;1;1;1;1;1	Aspartyl aminopeptidase	DNPEP	10	4	4	4	4	4	4	10.8	10.8	10.8	51.998	471	471;493;475;485;410;89;224;270;273;331	1	4	0	6.562	By MS/MS	1.4301	1.0938	21.159	4	0	Leave out requantified	1.4301	1.0938	21.159	4	0	Leave out requantified	10.8	22823000	9537700	13285000	22823000	9537700	13285000				624	8544;10829;12864;13479	True;True;True;True
H0YC16;E5RIM3;Q9Y263;H0YBW4	H0YC16;E5RIM3;Q9Y263;H0YBW4	2;2;2;1	2;2;2;1	2;2;2;1	Phospholipase A-2-activating protein	PLAA	4	2	2	2	2	2	2	30.9	30.9	30.9	14.528	136	136;609;795;290	1	2	0	2.2544	By MS/MS	1.172	0.8839	27.148	2	1	Median	1.172	0.8839	27.148	2	1	Median	30.9	7990400	3069200	4921200	7990400	3069200	4921200				625	6348;13846	True;True
E5RIZ4;Q9P015	E5RIZ4;Q9P015	3;3	3;3	3;3	39S ribosomal protein L15, mitochondrial	MRPL15	2	3	3	3	3	3	3	17.7	17.7	17.7	27.236	237	237;296	1	3	0	5.1704	By MS/MS	1.5631	1.1413	19.319	3	0	Leave out requantified	1.5631	1.1413	19.319	3	0	Leave out requantified	17.7	17519000	6702600	10816000	17519000	6702600	10816000				626	5202;10586;13601	True;True;True
E7EMD0;P16435;H0Y4R2	E7EMD0;P16435;H0Y4R2	4;4;3	4;4;3	4;4;3	NADPH--cytochrome P450 reductase	POR	3	4	4	4	4	4	4	19.6	19.6	19.6	47.401	418	418;677;725	1	4	0	18.068	By MS/MS	2.5368	1.9344	26.201	4	2	Median	2.5368	1.9344	26.201	4	2	Median	19.6	11020000	2730900	8289500	11020000	2730900	8289500				627	1103;1553;2569;13524	True;True;True;True
J3QLD9;E7EMK3;Q14254	J3QLD9;E7EMK3;Q14254	2;2;2	2;2;2	2;2;2	Flotillin-2	FLOT2	3	2	2	2	2	2	2	5.6	5.6	5.6	47.142	428	428;483;428	1	2	0.010042	0.81106	By MS/MS	1.7175	1.311	3.7002	2	1	Median	1.7175	1.311	3.7002	2	1	Median	5.6	6635500	2214800	4420600	6635500	2214800	4420600				628	9695;12500	True;True
G3V2V8;J3KMY5;H0YIZ1;G3V3E8;E7EMS2;G3V3D1;P61916-2;P61916	G3V2V8;J3KMY5;H0YIZ1;G3V3E8;E7EMS2;G3V3D1;P61916-2;P61916	1;1;1;1;1;1;1;1	1;1;1;1;1;1;1;1	1;1;1;1;1;1;1;1	Epididymal secretory protein E1	NPC2	8	1	1	1	1	1	1	18.9	18.9	18.9	13.078	122	122;148;173;174;201;221;125;151	1	2	0	12.923	By MS/MS	1.1807	0.85951	29.346	2	2	Median	1.1807	0.85951	29.346	2	2	Median	18.9	18284000	8432400	9851500	18284000	8432400	9851500				629	1700	TRUE
E7EMW7;O95071-2;O95071	E7EMW7;O95071-2;O95071	3;3;3	3;3;3	3;3;3	E3 ubiquitin-protein ligase UBR5	UBR5	3	3	3	3	3	3	3	1.6	1.6	1.6	308.57	2792	2792;2798;2799	1	3	0	3.5436	By MS/MS	NaN	NaN	NaN	1	0	Median	NaN	NaN	NaN	1	0	Median	1.6	10727000	3164900	7562300	10727000	3164900	7562300				630	8984;10943;13447	True;True;True
E7END7;P62820-2;P62820;P62820-3	E7END7;P62820-2;P62820	7;7;7;3	7;7;7;3	4;4;4;2	Ras-related protein Rab-1A	RAB1A	4	7	7	4	7	7	4	42.2	42.2	31.2	19.018	173	173;141;205;129	1	12	0	292.74	By MS/MS	1.4828	1.0499	35.394	12	5	Leave out requantified	1.4828	1.0499	35.394	12	5	Leave out requantified	42.2	248940000	98944000	150000000	248940000	98944000	150000000				631	2844;6744;7453;8196;8503;13292;13476	True;True;True;True;True;True;True
E7EV99;E7ENY0;P35611-2;P35611-6;P35611;P35611-3;A0A804HL01;P35611-4;H0Y9H2;P35611-5;D6RJE2;H0YFD8;D6RAH3;D6RF25;A0A0A0MSR2	E7EV99;E7ENY0;P35611-2;P35611-6;P35611;P35611-3;A0A804HL01;P35611-4;H0Y9H2	9;9;9;9;9;9;8;8;6;4;3;3;3;3;3	9;9;9;9;9;9;8;8;6;4;3;3;3;3;3	9;9;9;9;9;9;8;8;6;4;3;3;3;3;3	Alpha-adducin	ADD1	15	9	9	9	9	9	9	18.5	18.5	18.5	70.055	632	632;663;631;662;737;768;799;662;444;511;69;105;137;142;400	1	11	0	26.922	By MS/MS	1.5807	1.1632	33.212	9	2	Leave out requantified	1.5807	1.1632	33.212	9	2	Leave out requantified	18.5	55594000	22904000	32690000	55594000	22904000	32690000				632	251;252;3256;6025;8778;10714;11362;12097;13786	True;True;True;True;True;True;True;True;True
I3L4G9;E7EPA1;O60256-4;O60256-3;O60256-2;O60256	I3L4G9;E7EPA1;O60256-4;O60256-3;O60256-2;O60256	2;2;2;2;2;2	2;2;2;2;2;2	1;1;1;1;1;1	Phosphoribosyl pyrophosphate synthase-associated protein 2	PRPSAP2	6	2	2	1	2	2	1	21.7	21.7	11.9	15.653	143	143;268;283;320;329;369	1	2	0	3.384	By MS/MS	1.5004	1.1349	14.905	2	2	Median	1.5004	1.1349	14.905	2	2	Median	21.7	9292900	3632800	5660100	9292900	3632800	5660100				633	3039;11186	True;True
E7EPB3;P50914	E7EPB3;P50914	7;7	7;7	7;7	60S ribosomal protein L14	RPL14	2	7	7	7	7	7	7	50	50	50	14.558	124	124;215	1	10	0	37.713	By MS/MS	1.4802	1.0647	56.647	8	4	Leave out requantified	1.4802	1.0647	56.647	8	4	Leave out requantified	50	216500000	82895000	133610000	216500000	82895000	133610000				634	1097;1098;1889;1890;7893;8395;12474	True;True;True;True;True;True;True
G3V1Q4;E7ES33;E7EPK1;Q16181-2;Q16181;A0A0U1RRE1;Q5JXL7;A0A0U1RRM2;A0A0U1RRH9;A0A5F9ZGZ7;Q6ZU15	G3V1Q4;E7ES33;E7EPK1;Q16181-2;Q16181;A0A0U1RRE1	8;8;8;8;8;4;2;2;2;1;1	8;8;8;8;8;4;2;2;2;1;1	8;8;8;8;8;4;2;2;2;1;1	Septin-7	2023-09-07	11	8	8	8	8	8	8	19.5	19.5	19.5	46.566	401	401;417;437;436;437;157;88;111;147;174;432	1	9	0	13.442	By MS/MS	1.5262	1.0924	36.008	7	2	Leave out requantified	1.5262	1.0924	36.008	7	2	Leave out requantified	19.5	96248000	38290000	57958000	96248000	38290000	57958000				635	386;387;5842;6247;7289;10818;12269;13060	True;True;True;True;True;True;True;True
E7EPN9;Q9Y520-6;Q9Y520-4;Q9Y520-5;Q9Y520;Q9Y520-7;Q9Y520-2;Q9Y520-3;H7C5N8;A0A2R8YET2;A0A2R8Y7F4;A0A0A0MS30	E7EPN9;Q9Y520-6;Q9Y520-4;Q9Y520-5;Q9Y520;Q9Y520-7;Q9Y520-2;Q9Y520-3;H7C5N8;A0A2R8YET2	8;8;8;7;7;7;6;6;5;4;3;1	8;8;8;7;7;7;6;6;5;4;3;1	8;8;8;7;7;7;6;6;5;4;3;1	Protein PRRC2C	PRRC2C	12	8	8	8	8	8	8	4.5	4.5	4.5	308.77	2819	2819;2752;2817;2849;2896;2898;2653;2700;1300;1090;910;299	1	8	0	46.978	By MS/MS	0.90456	0.69991	36.563	8	1	Leave out requantified	0.90456	0.69991	36.563	8	1	Leave out requantified	4.5	50741000	15912000	34830000	50741000	15912000	34830000				636	3590;6047;8413;10888;11057;11173;12819;13482	True;True;True;True;True;True;True;True
E7EPT4;P19404	E7EPT4;P19404	3;3	3;3	3;3	NADH dehydrogenase [ubiquinone] flavoprotein 2, mitochondrial	NDUFV2	2	3	3	3	3	3	3	23.8	23.8	23.8	27.907	252	252;249	1	4	0	19.073	By MS/MS	0.98479	0.76652	36.079	4	0	Leave out requantified	0.98479	0.76652	36.079	4	0	Leave out requantified	23.8	28741000	14925000	13816000	28741000	14925000	13816000				637	43;2516;3874	True;True;True
E7EQ29;P16278-2;P16278-3;P16278	E7EQ29;P16278-2;P16278-3;P16278	1;1;1;1	1;1;1;1	1;1;1;1	Beta-galactosidase	GLB1	4	1	1	1	1	1	1	2.7	2.7	2.7	60.482	546	546;546;647;677	1	2	0	13.67	By MS/MS	NaN	NaN	NaN	1	0	Median	NaN	NaN	NaN	1	0	Median	2.7	2895300	1187500	1707800	2895300	1187500	1707800				638	1766	TRUE
E7EQR4;P15311;A0A2R8Y7M3;A0A2R8Y5S7;P35241;P35241-5;P35241-4;V9GZ54;A0A2R8Y5P0;E9PQ82;E9PNV3;P35241-3	E7EQR4;P15311	17;17;3;3;3;3;2;1;1;1;1;1	17;17;3;3;3;3;2;1;1;1;1;1	14;14;0;0;0;0;0;0;0;0;0;0	Ezrin	EZR	12	17	17	14	17	17	14	31.9	31.9	26.8	69.371	586	586;586;534;590;583;604;447;103;115;116;148;200	1	22	0	93.951	By MS/MS	1.3258	1.0216	42.097	21	2	Leave out requantified	1.3258	1.0216	42.097	21	2	Leave out requantified	31.9	425400000	195070000	230330000	425400000	195070000	230330000				639	855;862;1046;2732;2896;3161;4763;5892;6298;7056;7643;9123;9427;9428;9857;10858;11646	True;True;True;True;True;True;True;True;True;True;True;True;True;True;True;True;True
S4R3H4;E7EQT4;Q9UKV3-5;Q9UKV3;G3V3B0;Q9UKV3-3;Q9UKV3-2;G3V3T3	S4R3H4;E7EQT4;Q9UKV3-5;Q9UKV3;G3V3B0;Q9UKV3-3;Q9UKV3-2	8;8;8;8;7;7;7;3	8;8;8;8;7;7;7;3	8;8;8;8;7;7;7;3	Apoptotic chromatin condensation inducer in the nucleus	ACIN1	8	8	8	8	8	8	8	6.9	6.9	6.9	145.44	1283	1283;1301;1328;1341;582;583;614;194	1	8	0	39.786	By MS/MS	1.0133	0.74047	45.034	8	1	Leave out requantified	1.0133	0.74047	45.034	8	1	Leave out requantified	6.9	65516000	28530000	36986000	65516000	28530000	36986000				640	156;3719;5116;5117;7377;10393;10857;13413	True;True;True;True;True;True;True;True
E9PES6;E7ES08;E7EQU1;O15347	E9PES6;E7ES08;E7EQU1;O15347	6;6;6;6	6;6;6;6	6;6;6;6	High mobility group protein B3	HMGB3	4	6	6	6	6	6	6	52.9	52.9	52.9	17.522	153	153;188;193;200	1	7	0	10.371	By MS/MS	0.54201	0.39886	45.224	5	2	Leave out requantified	0.54201	0.39886	45.224	5	2	Leave out requantified	52.9	61412000	39118000	22293000	61412000	39118000	22293000				641	6567;6617;6618;8372;9919;11146	True;True;True;True;True;True
E7EQY1;Q96C01;C9JF51	E7EQY1;Q96C01	5;5;2	5;5;2	5;5;2	Protein FAM136A	FAM136A	3	5	5	5	5	5	5	28.2	28.2	28.2	26.776	245	245;138;163	1	5	0	23.166	By MS/MS	0.76312	0.59175	35.857	4	0	Leave out requantified	0.76312	0.59175	35.857	4	0	Leave out requantified	28.2	26488000	16251000	10236000	26488000	16251000	10236000				642	1839;1921;1958;8232;9547	True;True;True;True;True
E7ER77;Q7Z2K6	E7ER77;Q7Z2K6	1;1	1;1	1;1	Endoplasmic reticulum metallopeptidase 1	ERMP1	2	1	1	1	1	1	1	1.7	1.7	1.7	93.159	841	841;904	1	1	0.0027765	1.2478	By MS/MS	NaN	NaN	NaN	1	0	Median	NaN	NaN	NaN	1	0	Median	1.7	2545500	1310800	1234700	2545500	1310800	1234700				643	1250	TRUE
E7ERS3;Q86VM9;H3BRH3	E7ERS3;Q86VM9;H3BRH3	2;2;1	2;2;1	2;2;1	Zinc finger CCCH domain-containing protein 18	ZC3H18	3	2	2	2	2	2	2	5	5	5	108.94	977	977;953;196	1	2	0	2.4293	By MS/MS	0.84249	0.64738	1.0238	2	0	Median	0.84249	0.64738	1.0238	2	0	Median	5	6405300	3351100	3054100	6405300	3351100	3054100				644	2570;11043	True;True
E7ERX9;Q9NQT8	E7ERX9;Q9NQT8	1;1	1;1	1;1	Kinesin-like protein;Kinesin-like protein KIF13B	KIF13B	2	1	1	1	1	1	1	2.6	2.6	2.6	83.877	743	743;1826	1	1	0.0062195	1.0517	By MS/MS	NaN	NaN	NaN	1	0	Median	NaN	NaN	NaN	1	0	Median	2.6	1378800	500080	878720	1378800	500080	878720				645	10705	TRUE
E7ESL0;J3KQY1;Q9NWU5	E7ESL0;J3KQY1;Q9NWU5	1;1;1	1;1;1	1;1;1	39S ribosomal protein L22, mitochondrial	MRPL22	3	1	1	1	1	1	1	5.7	5.7	5.7	24.325	212	212;232;206	1	1	0.0027946	1.2866	By MS/MS	NaN	NaN	NaN	1	1	Median	NaN	NaN	NaN	1	1	Median	5.7	2740800	852140	1888600	2740800	852140	1888600				646	6237	TRUE
E7ESP9;P07197-2;P07197;E7EMV2;Q16352;P07196	E7ESP9;P07197-2;P07197;E7EMV2;Q16352;P07196	2;2;2;1;1;1	2;2;2;1;1;1	2;2;2;1;1;1	Neurofilament medium polypeptide;Alpha-internexin;Neurofilament light polypeptide	NEFM;INA;NEFL	6	2	2	2	2	2	2	2.4	2.4	2.4	98.38	877	877;540;916;698;499;543	1	2	0	2.1883	By MS/MS	3.7463	2.9403	37.641	2	1	Median	3.7463	2.9403	37.641	2	1	Median	2.4	20816000	4121000	16695000	20816000	4121000	16695000				647	4206;6579	True;True
E7ET15;O15042-2;O15042;E7EW00;H0Y8D9;O15042-3;C9J5L1;H7C4V2;U3KPT1;C9JDJ7	E7ET15;O15042-2;O15042;E7EW00;H0Y8D9;O15042-3	6;6;6;3;3;3;2;2;1;1	6;6;6;3;3;3;2;2;1;1	6;6;6;3;3;3;2;2;1;1	U2 snRNP-associated SURP motif-containing protein	U2SURP	10	6	6	6	6	6	6	10.9	10.9	10.9	118.25	1028	1028;1028;1029;425;439;620;161;290;125;130	1	6	0	24.853	By MS/MS	1.2263	0.89951	13.676	6	3	Leave out requantified	1.2263	0.89951	13.676	6	3	Leave out requantified	10.9	32253000	15155000	17098000	32253000	15155000	17098000				648	21;3571;3822;8021;10579;10955	True;True;True;True;True;True
E7ETC2;Q08209-5;Q08209-3;Q08209-2;Q08209;E9PPC8;E9PK68;H0YB04;G3V111;Q08209-4;P48454-2;P48454;P48454-3	E7ETC2;Q08209-5;Q08209-3;Q08209-2;Q08209;E9PPC8;E9PK68;H0YB04;G3V111;Q08209-4;P48454-2;P48454;P48454-3	2;2;2;2;2;1;1;1;1;1;1;1;1	2;2;2;2;2;1;1;1;1;1;1;1;1	2;2;2;2;2;1;1;1;1;1;1;1;1	Serine/threonine-protein phosphatase;Serine/threonine-protein phosphatase 2B catalytic subunit alpha isoform;Serine/threonine-protein phosphatase 2B catalytic subunit gamma isoform	PPP3CA;PPP3CC	13	2	2	2	2	2	2	5.4	5.4	5.4	47.815	423	423;454;469;511;521;132;147;202;326;289;502;512;521	1	2	0	3.2824	By MS/MS	1.6042	1.2296	49.299	2	0	Median	1.6042	1.2296	49.299	2	0	Median	5.4	4867200	1975800	2891400	4867200	1975800	2891400				649	4723;11799	True;True
E9PF06;H0Y9G6;E7ETU7;P09001	E9PF06;H0Y9G6;E7ETU7;P09001	2;2;2;2	2;2;2;2	2;2;2;2	39S ribosomal protein L3, mitochondrial	MRPL3	4	2	2	2	2	2	2	18.2	18.2	18.2	19.58	176	176;363;375;348	1	2	0	4.3821	By MS/MS	1.8605	1.3788	25.959	2	0	Median	1.8605	1.3788	25.959	2	0	Median	18.2	16593000	5988100	10605000	16593000	5988100	10605000				650	9471;10388	True;True
E7ETY4;E9PC69;Q7KZI7-12;Q7KZI7-14;Q7KZI7-3;Q7KZI7-6;Q7KZI7-11;Q7KZI7-8;Q7KZI7;A0A7I2YQF3;A0A7I2V3R3;A0A7I2YQR3;A0A0A0MRU9;Q7KZI7-10;Q7KZI7-13;Q7KZI7-7;Q7KZI7-2;Q7KZI7-15;Q7KZI7-5;Q7KZI7-16;Q7KZI7-4;Q7KZI7-9	E7ETY4;E9PC69;Q7KZI7-12;Q7KZI7-14;Q7KZI7-3;Q7KZI7-6;Q7KZI7-11;Q7KZI7-8;Q7KZI7;A0A7I2YQF3;A0A7I2V3R3;A0A7I2YQR3;A0A0A0MRU9;Q7KZI7-10;Q7KZI7-13;Q7KZI7-7;Q7KZI7-2;Q7KZI7-15;Q7KZI7-5;Q7KZI7-16;Q7KZI7-4;Q7KZI7-9	2;2;2;2;2;2;2;2;2;1;1;1;1;1;1;1;1;1;1;1;1;1	2;2;2;2;2;2;2;2;2;1;1;1;1;1;1;1;1;1;1;1;1;1	2;2;2;2;2;2;2;2;2;1;1;1;1;1;1;1;1;1;1;1;1;1	Serine/threonine-protein kinase MARK2	MARK2	22	2	2	2	2	2	2	4.8	4.8	4.8	84.908	763	763;778;740;745;746;755;773;779;788;128;561;718;732;686;691;692;701;709;719;724;725;734	1	2	0	8.9015	By MS/MS	1.2898	1.0079	33.448	2	1	Median	1.2898	1.0079	33.448	2	1	Median	4.8	6928900	2898400	4030500	6928900	2898400	4030500				651	1434;2439	True;True
E7EUH7;Q96PZ0;Q96PZ0-2	E7EUH7;Q96PZ0;Q96PZ0-2	1;1;1	1;1;1	1;1;1	Pseudouridylate synthase 7 homolog	PUS7	3	1	1	1	1	1	1	4.2	4.2	4.2	50.552	448	448;661;667	1	1	0	2.6981	By MS/MS	NaN	NaN	NaN	1	0	Median	NaN	NaN	NaN	1	0	Median	4.2	3395300	1132000	2263300	3395300	1132000	2263300				652	4056	TRUE
E7EUU4;Q04637-3;Q04637;Q04637-8;Q04637-9;C9J2Z7;C9K073;C9JIH5	E7EUU4;Q04637-3;Q04637;Q04637-8;Q04637-9	17;17;17;17;17;6;6;1	17;17;17;17;17;6;6;1	1;1;1;1;1;1;1;1	Eukaryotic translation initiation factor 4 gamma 1	EIF4G1	8	17	17	1	17	17	1	18.2	18.2	2.9	171.64	1560	1560;1559;1599;1600;1606;833;869;87	1	21	0	81.691	By MS/MS	1.5013	1.109	21.256	19	6	Leave out requantified	1.5013	1.109	21.256	19	6	Leave out requantified	18.2	205980000	80058000	125920000	205980000	80058000	125920000				653	135;1034;2237;2634;2762;3193;3786;3870;4685;4969;6138;6490;7299;7661;8104;11394;13125	True;True;True;True;True;True;True;True;True;True;True;True;True;True;True;True;True
E7EVA0;P27816;A0A804HKE7;P27816-6;P27816-2;P27816-5;P27816-4;H7C4C5;B5MEG9;H0Y2V1;F8W9U4;H7C456;A0A0J9YVV8;A0A0J9YW37;P27816-7	E7EVA0;P27816;A0A804HKE7;P27816-6;P27816-2;P27816-5;P27816-4	20;20;19;19;15;12;12;9;9;8;7;3;1;1;1	20;20;19;19;15;12;12;9;9;8;7;3;1;1;1	20;20;19;19;15;12;12;9;9;8;7;3;1;1;1	Microtubule-associated protein;Microtubule-associated protein 4	MAP4	15	20	20	20	20	20	20	12.8	12.8	12.8	245.44	2297	2297;1152;2296;1135;979;809;872;493;760;463;828;283;76;140;99	1	21	0	141.73	By MS/MS	0.86621	0.61572	27.737	21	5	Leave out requantified	0.86621	0.61572	27.737	21	5	Leave out requantified	12.8	274110000	135900000	138200000	274110000	135900000	138200000				654	364;1413;1933;2379;2737;4519;5443;6709;6880;8956;8957;9004;11249;11359;11763;12003;12117;12166;12170;12725	True;True;True;True;True;True;True;True;True;True;True;True;True;True;True;True;True;True;True;True
H7C229;E7EVJ5;Q96F07-2;Q7L576;E7EW33;Q96F07;H0YL50;A0A0G2JR96;A0A0G2JQT1;Q7L576-3;Q7L576-2;A0A0G2JRX2;A0A087WU52;A0A0G2JRV9;A0A087WWL1;A0A087WVE1;A0A087WTQ3;A0A087WWZ1	H7C229;E7EVJ5;Q96F07-2;Q7L576;E7EW33;Q96F07;H0YL50;A0A0G2JR96;A0A0G2JQT1;Q7L576-3;Q7L576-2	4;4;4;4;3;3;2;2;2;2;2;1;1;1;1;1;1;1	4;4;4;4;3;3;2;2;2;2;2;1;1;1;1;1;1;1	4;4;4;4;3;3;2;2;2;2;2;1;1;1;1;1;1;1	Cytoplasmic FMR1-interacting protein 2;Cytoplasmic FMR1-interacting protein 1	CYFIP2;CYFIP1	18	4	4	4	4	4	4	4.3	4.3	4.3	129.7	1117	1117;1227;1253;1253;1057;1278;176;862;862;447;822;151;151;161;161;188;222;295	1	4	0	4.4703	By MS/MS	1.2441	0.95754	23.393	3	1	Median	1.2441	0.95754	23.393	3	1	Median	4.3	17988000	8750100	9237800	17988000	8750100	9237800				655	7176;9770;12205;13472	True;True;True;True
E7EVX8;Q8WWY3;Q8WWY3-4;Q8WWY3-3	E7EVX8;Q8WWY3;Q8WWY3-4	3;3;2;1	3;3;2;1	3;3;2;1	U4/U6 small nuclear ribonucleoprotein Prp31	PRPF31	4	3	3	3	3	3	3	12.8	12.8	12.8	54.766	493	493;499;491;278	1	3	0	16.451	By MS/MS	1.6898	1.1834	50.881	2	1	Median	1.6898	1.1834	50.881	2	1	Median	12.8	27793000	8042800	19750000	27793000	8042800	19750000				656	8377;9689;10994	True;True;True
E7EWC2;F5H7S7;Q13576-3;Q13576-2;Q13576;E9PDT6;D6R939;D6RDK8;D6R999;D6RGC6	E7EWC2;F5H7S7;Q13576-3;Q13576-2;Q13576;E9PDT6;D6R939	5;5;5;5;5;3;3;2;1;1	5;5;5;5;5;3;3;2;1;1	5;5;5;5;5;3;3;2;1;1	Ras GTPase-activating-like protein IQGAP2	IQGAP2	10	5	5	5	5	5	5	4.9	4.9	4.9	160.33	1402	1402;1525;1071;1071;1575;509;824;167;60;110	1	5	0	3.7277	By MS/MS	2.1819	1.7109	95.855	4	0	Leave out requantified	2.1819	1.7109	95.855	4	0	Leave out requantified	4.9	16966000	3349000	13618000	16966000	3349000	13618000				657	6139;6983;9413;10953;11795	True;True;True;True;True
E7EWP0;H0Y886;O43674-2;O43674	E7EWP0;H0Y886;O43674-2;O43674	2;2;2;2	2;2;2;2	2;2;2;2	NADH dehydrogenase [ubiquinone] 1 beta subcomplex subunit 5, mitochondrial	NDUFB5	4	2	2	2	2	2	2	20.3	20.3	20.3	20.038	177	177;206;137;189	1	2	0.0044944	1.1165	By MS/MS	2.2739	1.6732	0.60687	2	1	Median	2.2739	1.6732	0.60687	2	1	Median	20.3	15103000	4909600	10193000	15103000	4909600	10193000				658	4142;11896	True;True
E7EX17;P23588;F8VSC7;F8VP89;F8VX11;P23588-2;F8W0K0;F8VYE9;F8VRU1	E7EX17;P23588;F8VSC7;F8VP89;F8VX11;P23588-2;F8W0K0;F8VYE9	5;5;4;4;4;4;3;3;2	5;5;4;4;4;4;3;3;2	5;5;4;4;4;4;3;3;2	Eukaryotic translation initiation factor 4B	EIF4B	9	5	5	5	5	5	5	20.3	20.3	20.3	69.697	616	616;611;227;275;360;572;169;185;175	1	5	0	7.5187	By MS/MS	0.84646	0.60798	17.355	4	0	Leave out requantified	0.84646	0.60798	17.355	4	0	Leave out requantified	20.3	126230000	70318000	55909000	126230000	70318000	55909000				659	198;1322;7316;10462;11720	True;True;True;True;True
E9PGZ1;E7EX44;Q05682-5;Q05682-4;Q05682-3;Q05682-6;Q05682-2;Q05682;A0A6Q8PGI1;C9J813	E9PGZ1;E7EX44;Q05682-5;Q05682-4;Q05682-3;Q05682-6;Q05682-2;Q05682;A0A6Q8PGI1;C9J813	2;2;2;2;2;2;2;2;1;1	2;2;2;2;2;2;2;2;1;1	2;2;2;2;2;2;2;2;1;1	Caldesmon	CALD1	10	2	2	2	2	2	2	6	6	6	61.705	536	536;557;532;538;558;563;564;793;205;459	1	2	0	9.9661	By MS/MS	0.79904	0.57866	9.6625	2	0	Median	0.79904	0.57866	9.6625	2	0	Median	6	14896000	8643000	6253200	14896000	8643000	6253200				660	4801;13515	True;True
E9PB90;P52789;Q2TB90-3;Q2TB90-2;Q2TB90;P52790	E9PB90;P52789	9;9;1;1;1;1	9;9;1;1;1;1	8;8;0;0;0;0	Hexokinase;Hexokinase-2	HK2	6	9	9	8	9	9	8	10.6	10.6	9.8	98.972	889	889;917;736;806;917;923	1	10	0	31.348	By MS/MS	1.6136	1.1255	16.643	7	2	Leave out requantified	1.6136	1.1255	16.643	7	2	Leave out requantified	10.6	50262000	17105000	33157000	50262000	17105000	33157000				661	1802;1803;2227;2579;7134;8284;10068;11122;11123	True;True;True;True;True;True;True;True;True
E9PBG3;Q9NQ86-4;Q9NQ86	E9PBG3;Q9NQ86-4;Q9NQ86	1;1;1	1;1;1	1;1;1	E3 ubiquitin-protein ligase TRIM36	TRIM36	3	1	1	1	1	1	1	2.3	2.3	2.3	65.568	573	573;716;728	1	1	1	-2	By MS/MS	NaN	NaN	NaN	1	1	Median	NaN	NaN	NaN	1	1	Median	2.3	49395000	547510	48848000	49395000	547510	48848000	+			662	1837	TRUE
E9PBS1;P22234;P22234-2;D6RF62	E9PBS1;P22234;P22234-2	13;13;12;5	13;13;12;5	13;13;12;5	Multifunctional protein ADE2;Phosphoribosylaminoimidazole-succinocarboxamide synthase;Phosphoribosylaminoimidazole carboxylase	PAICS	4	13	13	13	13	13	13	26.9	26.9	26.9	45.651	413	413;425;432;333	1	17	0	31.92	By MS/MS	1.3763	0.99568	37.334	17	6	Leave out requantified	1.3763	0.99568	37.334	17	6	Leave out requantified	26.9	304800000	132510000	172300000	304800000	132510000	172300000				663	266;518;1455;1456;2431;3435;5516;5780;6155;11751;11752;12965;13356	True;True;True;True;True;True;True;True;True;True;True;True;True
E9PCB6;Q9BYT8	E9PCB6;Q9BYT8	3;3	3;3	3;3	Neurolysin, mitochondrial	NLN	2	3	3	3	3	3	3	8	8	8	68.867	600	600;704	1	3	0	2.9368	By MS/MS	2.5163	1.9799	21.436	3	3	Median	2.5163	1.9799	21.436	3	3	Median	8	7070600	1620300	5450400	7070600	1620300	5450400				664	462;6202;8725	True;True;True
E9PCG9;Q02338;H7C2W1;C9K0G7	E9PCG9;Q02338;H7C2W1;C9K0G7	3;3;2;2	3;3;2;2	3;3;2;2	D-beta-hydroxybutyrate dehydrogenase, mitochondrial	BDH1	4	3	3	3	3	3	3	19.1	19.1	19.1	29.012	256	256;343;129;166	1	3	0	12.969	By MS/MS	2.4831	1.8071	33.621	3	0	Leave out requantified	2.4831	1.8071	33.621	3	0	Leave out requantified	19.1	19787000	5960700	13826000	19787000	5960700	13826000				665	3635;4909;13208	True;True;True
E9PFG7;E9PDF2;E9PCR7;Q02218-2;Q02218;A0A0D9SFS3;Q9ULD0-3;Q9ULD0-2;Q9ULD0	E9PFG7;E9PDF2;E9PCR7;Q02218-2;Q02218;A0A0D9SFS3	10;10;10;10;10;8;1;1;1	10;10;10;10;10;8;1;1;1	10;10;10;10;10;8;1;1;1	2-oxoglutarate dehydrogenase, mitochondrial	OGDH	9	10	10	10	10	10	10	19.5	19.5	19.5	99.015	873	873;1034;1038;1019;1023;1001;801;953;1010	1	13	0	89.508	By MS/MS	1.9264	1.4066	48.148	9	3	Leave out requantified	1.9264	1.4066	48.148	9	3	Leave out requantified	19.5	103770000	40831000	62936000	103770000	40831000	62936000				666	873;2395;5604;7387;7388;10745;10968;11039;12793;13461	True;True;True;True;True;True;True;True;True;True
E9PD53;Q9NTJ3-2;Q9NTJ3;C9JR83	E9PD53;Q9NTJ3-2;Q9NTJ3;C9JR83	2;2;2;1	2;2;2;1	2;2;2;1	Structural maintenance of chromosomes protein;Structural maintenance of chromosomes protein 4	SMC4	4	2	2	2	2	2	2	1.8	1.8	1.8	144.45	1263	1263;1230;1288;423	1	2	0	4.9274	By MS/MS	0.74965	0.54717	27.163	2	1	Median	0.74965	0.54717	27.163	2	1	Median	1.8	9617700	5338300	4279400	9617700	5338300	4279400				667	3932;9374	True;True
E9PDF6;O43795-2;O43795;C9JYW1;E7EQD9;C9JUP5;H7C2Y7;Q9UBC5	E9PDF6;O43795-2;O43795;C9JYW1;E7EQD9;C9JUP5	4;4;4;3;3;2;1;1	4;4;4;3;3;2;1;1	4;4;4;3;3;2;1;1	Unconventional myosin-Ib	MYO1B	8	4	4	4	4	4	4	5.9	5.9	5.9	128.48	1107	1107;1078;1136;163;303;149;192;1043	1	4	0	5.5523	By MS/MS	2.4386	1.8067	58.016	4	3	Median	2.4386	1.8067	58.016	4	3	Median	5.9	15600000	5225300	10374000	15600000	5225300	10374000				668	4021;7938;8592;10258	True;True;True;True
E9PE17;I3L0E3;Q9Y2R5	E9PE17;I3L0E3;Q9Y2R5	1;1;1	1;1;1	1;1;1	28S ribosomal protein S17, mitochondrial	MRPS17;hCG_1984214	3	1	1	1	1	1	1	22.5	22.5	22.5	14.374	129	129;225;130	1	1	0	12.843	By MS/MS	NaN	NaN	NaN	1	0	Median	NaN	NaN	NaN	1	0	Median	22.5	3691400	1234900	2456500	3691400	1234900	2456500				669	12759	TRUE
E9PF10;O75694-2;O75694	E9PF10;O75694-2;O75694	1;1;1	1;1;1	1;1;1	Nuclear pore complex protein Nup155	NUP155	3	1	1	1	1	1	1	1.1	1.1	1.1	148.09	1327	1327;1332;1391	1	1	0	2.4747	By MS/MS	NaN	NaN	NaN	1	1	Median	NaN	NaN	NaN	1	1	Median	1.1	922360	280270	642090	922360	280270	642090				670	1852	TRUE
E9PF16;Q96CM8-4;Q96CM8-3;Q96CM8;Q96CM8-2	E9PF16;Q96CM8-4;Q96CM8-3;Q96CM8;Q96CM8-2	3;3;3;3;3	3;3;3;3;3	3;3;3;3;3	Acyl-CoA synthetase family member 2, mitochondrial	ACSF2	5	3	3	3	3	3	3	7.2	7.2	7.2	63.652	572	572;455;602;615;640	1	3	0	4.2357	By MS/MS	1.28	1.0502	23.093	3	0	Leave out requantified	1.28	1.0502	23.093	3	0	Leave out requantified	7.2	13807000	6743800	7062900	13807000	6743800	7062900				671	4347;12006;13109	True;True;True
E9PF19;Q9Y4P3;Q96E41	E9PF19;Q9Y4P3;Q96E41	2;2;1	2;2;1	2;2;1	Transducin beta-like protein 2	TBL2	3	2	2	2	2	2	2	9	9	9	45.935	411	411;447;446	1	2	0	4.7342	By MS/MS	1.4987	1.1336	18.76	2	1	Median	1.4987	1.1336	18.76	2	1	Median	9	6863400	2533900	4329500	6863400	2533900	4329500				672	6826;7685	True;True
E9PFD7;P00533;Q504U8	E9PFD7;P00533;Q504U8	2;2;1	2;2;1	2;2;1	Receptor protein-tyrosine kinase;Epidermal growth factor receptor	EGFR	3	2	2	2	2	2	2	3.3	3.3	3.3	129.17	1165	1165;1210;1091	1	2	0	3.8224	By MS/MS	1.0117	0.7954	36.758	2	1	Median	1.0117	0.7954	36.758	2	1	Median	3.3	3701100	1862100	1839000	3701100	1862100	1839000				673	3182;4942	True;True
E9PFK5;P78316-2;P78316	E9PFK5;P78316-2;P78316	4;4;4	4;4;4	4;4;4	Nucleolar protein 14	NOP14	3	4	4	4	4	4	4	3.8	3.8	3.8	88.865	788	788;806;857	1	4	0	2.1497	By MS/MS	0.89402	0.68978	17.941	2	1	Median	0.89402	0.68978	17.941	2	1	Median	3.8	7696200	3033200	4663100	7696200	3033200	4663100				674	1180;3106;6366;10731	True;True;True;True
E9PGT1;Q15631	E9PGT1;Q15631	2;2	2;2	2;2	Translin	TSN	2	2	2	2	2	2	2	11.2	11.2	11.2	25.572	223	223;228	1	2	0	1.9448	By MS/MS	1.6394	1.2221	30.232	2	0	Median	1.6394	1.2221	30.232	2	0	Median	11.2	14514000	5637000	8876700	14514000	5637000	8876700				675	4295;6723	True;True
E9PGT3;Q15418-4;Q15418;Q15418-2;Q5SVM7;E9PAN7;Q15418-3	E9PGT3;Q15418-4;Q15418;Q15418-2;Q5SVM7;E9PAN7;Q15418-3	2;2;2;2;1;1;1	2;2;2;2;1;1;1	2;2;2;2;1;1;1	Ribosomal protein S6 kinase;Ribosomal protein S6 kinase alpha-1	RPS6KA1	7	2	2	2	2	2	2	2.9	2.9	2.9	81.471	724	724;719;735;744;115;204;643	1	2	0.0062029	1.0465	By MS/MS	0.85281	0.6354	182.07	2	2	Median	0.85281	0.6354	182.07	2	2	Median	2.9	18482000	13815000	4666500	18482000	13815000	4666500				676	370;9698	True;True
H7C3S9;E9PGT6;Q99627-2;Q99627	H7C3S9;E9PGT6;Q99627-2;Q99627	2;2;2;2	2;2;2;2	2;2;2;2	COP9 signalosome complex subunit 8	COPS8	4	2	2	2	2	2	2	37.3	37.3	37.3	8.9341	83	83;173;160;209	1	2	0	5.4751	By MS/MS	1.2861	0.94614	46.848	2	1	Median	1.2861	0.94614	46.848	2	1	Median	37.3	19571000	7081900	12489000	19571000	7081900	12489000				677	3672;7816	True;True
E9PH82;Q8NCA5	E9PH82;Q8NCA5	1;1	1;1	1;1	Protein FAM98A	FAM98A	2	1	1	1	1	1	1	3.8	3.8	3.8	34.431	312	312;518	1	1	0	6.3773	By MS/MS	NaN	NaN	NaN	1	0	Median	NaN	NaN	NaN	1	0	Median	3.8	4256700	1558200	2698500	4256700	1558200	2698500				678	12134	TRUE
F5GYT8;E9PHF7;Q96RQ3;E9PG35;G5E9X5	F5GYT8;E9PHF7;Q96RQ3;E9PG35;G5E9X5	8;8;8;6;5	8;8;8;6;5	8;8;8;6;5	Methylcrotonoyl-CoA carboxylase subunit alpha, mitochondrial	MCCC1	5	8	8	8	8	8	8	21.6	21.6	21.6	64.006	575	575;616;725;598;434	1	8	0	26.789	By MS/MS	1.7092	1.3233	43.018	7	2	Leave out requantified	1.7092	1.3233	43.018	7	2	Leave out requantified	21.6	39160000	11519000	27641000	39160000	11519000	27641000				679	3299;5425;5735;6243;6684;9838;10234;13706	True;True;True;True;True;True;True;True
E9PHM2;Q15031	E9PHM2;Q15031	1;1	1;1	1;1	Probable leucine--tRNA ligase, mitochondrial	LARS2	2	1	1	1	1	1	1	1.2	1.2	1.2	96.93	860	860;903	1	1	0	1.9786	By MS/MS	NaN	NaN	NaN	1	0	Median	NaN	NaN	NaN	1	0	Median	1.2	3296400	1551500	1744900	3296400	1551500	1744900				680	11372	TRUE
E9PHY5;O43491-4;O43491;O43491-3;E9PK52;E9PII3;O43491-2;A0A2R8Y5B3;E9PQD2;E9PRG1;E9PIG0;H0Y5B0;E9PJP4;E9PQN0;Q6R5J7;Q6ZSX4;E9PPC9;E9PN54;E9PMG5;E9PMV8	E9PHY5;O43491-4;O43491;O43491-3;E9PK52;E9PII3;O43491-2;A0A2R8Y5B3	31;31;30;29;28;26;26;20;10;9;9;9;7;7;7;5;3;3;2;1	31;31;30;29;28;26;26;20;10;9;9;9;7;7;7;5;3;3;2;1	31;31;30;29;28;26;26;20;10;9;9;9;7;7;7;5;3;3;2;1	Band 4.1-like protein 2	EPB41L2	20	31	31	31	31	31	31	35.2	35.2	35.2	104.36	935	935;852;1005;747;811;706;673;824;179;153;162;380;118;127;383;201;126;240;224;268	1	39	0	130.06	By MS/MS	1.162	0.84061	34.568	37	7	Leave out requantified	1.162	0.84061	34.568	37	7	Leave out requantified	35.2	580590000	250440000	330150000	580590000	250440000	330150000				681	1199;2114;2489;3247;3407;3417;3418;4129;4711;4712;6205;6336;9077;9110;9352;10581;10582;10583;10831;10996;11321;11494;11732;12121;12122;12123;12607;12807;12836;13240;13353	True;True;True;True;True;True;True;True;True;True;True;True;True;True;True;True;True;True;True;True;True;True;True;True;True;True;True;True;True;True;True
E9PI65	E9PI65	13	1	1		HSPA8	1	13	1	1	13	1	1	80.4	8.9	8.9	17.916	168	168	1	1	1	-2	By MS/MS	NaN	NaN	NaN	1	0	Median	NaN	NaN	NaN	1	0	Median	80.4	10722000	4174600	6547500	10722000	4174600	6547500	+			682	2003;2967;4812;5751;5752;8234;8862;9115;10299;10543;12146;12147;12287	False;False;False;False;False;False;True;False;False;False;False;False;False
E9PID8;P33240-2;P33240;E7EWR4;A0A0A0MT56;Q9H0L4	E9PID8;P33240-2;P33240;E7EWR4	10;10;10;9;3;3	10;10;10;9;3;3	10;10;10;9;3;3	Cleavage stimulation factor subunit 2	CSTF2	6	10	10	10	10	10	10	33.6	33.6	33.6	46.665	438	438;560;577;597;225;616	1	13	0	29.89	By MS/MS	1.0837	0.78359	70.997	12	3	Leave out requantified	1.0837	0.78359	70.997	12	3	Leave out requantified	33.6	121230000	48886000	72344000	121230000	48886000	72344000				683	674;1581;4392;4416;4666;4889;4955;5205;6913;10632	True;True;True;True;True;True;True;True;True;True
E9PN66;E9PNB3;E9PKN9;E9PS55;E9PMY0;E9PMW4;E9PQ46;E9PIN5;E9PIK4;U3KQ32;E9PKZ4;E9PPM1;O14683	E9PN66;E9PNB3;E9PKN9;E9PS55;E9PMY0;E9PMW4;E9PQ46;E9PIN5;E9PIK4;U3KQ32;E9PKZ4;E9PPM1;O14683	1;1;1;1;1;1;1;1;1;1;1;1;1	1;1;1;1;1;1;1;1;1;1;1;1;1	1;1;1;1;1;1;1;1;1;1;1;1;1	Tumor protein p53-inducible protein 11	TP53I11	13	1	1	1	1	1	1	24.2	24.2	24.2	6.8649	62	62;64;73;79;91;93;98;123;126;154;158;236;189	1	1	0	1.9839	By MS/MS	NaN	NaN	NaN	1	0	Median	NaN	NaN	NaN	1	0	Median	24.2	6300500	2091300	4209100	6300500	2091300	4209100				684	5859	TRUE
E9PJ42;Q5BJD5-3;Q5BJD5-2;Q5BJD5	E9PJ42;Q5BJD5-3;Q5BJD5-2;Q5BJD5	2;2;2;2	2;2;2;2	2;2;2;2	Transmembrane protein 41B	TMEM41B	4	2	2	2	2	2	2	13.8	13.8	13.8	21.72	196	196;127;192;291	1	2	0.0058062	1.0836	By MS/MS	2.3561	1.9242	6.2306	2	1	Median	2.3561	1.9242	6.2306	2	1	Median	13.8	7975700	2229800	5745800	7975700	2229800	5745800				685	4579;10876	True;True
E9PJH7;Q9H936	E9PJH7;Q9H936	1;1	1;1	1;1	Mitochondrial glutamate carrier 1	SLC25A22	2	1	1	1	1	1	1	4.8	4.8	4.8	33.281	313	313;323	1	1	0	12.366	By MS/MS	NaN	NaN	NaN	1	1	Median	NaN	NaN	NaN	1	1	Median	4.8	2494400	813360	1681000	2494400	813360	1681000				686	5108	TRUE
E9PJH8;P50454;E9PPV6;E9PKH2;E9PK86;E9PMI5;E9PR70;E9PIG2;E9PRS3;E9PNX1;E9PQ34;E9PLA6	E9PJH8;P50454;E9PPV6;E9PKH2;E9PK86;E9PMI5;E9PR70	7;7;5;4;4;4;4;3;3;3;2;1	7;7;5;4;4;4;4;3;3;3;2;1	7;7;5;4;4;4;4;3;3;3;2;1	Serpin H1	SERPINH1	12	7	7	7	7	7	7	22.9	22.9	22.9	40.953	371	371;418;324;201;247;249;295;165;166;203;142;85	1	10	0	17.307	By MS/MS	1.0506	0.76427	14.228	8	2	Leave out requantified	1.0506	0.76427	14.228	8	2	Leave out requantified	22.9	107180000	59375000	47804000	107180000	59375000	47804000				687	1573;1652;5322;5323;8012;10031;11324	True;True;True;True;True;True;True
E9PJW8;E9PQA6;Q96EY5-2;Q96EY5-3;Q96EY5	E9PJW8;E9PQA6;Q96EY5-2;Q96EY5-3;Q96EY5	1;1;1;1;1	1;1;1;1;1	1;1;1;1;1	Multivesicular body subunit 12A	MVB12A	5	1	1	1	1	1	1	13.1	13.1	13.1	20.765	199	199;273;233;257;273	1	1	0	2.1741	By MS/MS	NaN	NaN	NaN	0	0	Median	NaN	NaN	NaN	0	0	Median	13.1	0	0	0	0	0	0				688	8100	TRUE
E9PK01;P29692;A0A087X1X7;E9PRY8;P29692-2;E9PPR1;E9PL12;E9PQ49;E9PI39;E9PMW7;E9PIZ1;H0YCK7;E9PQZ1;P29692-4;E9PK06;E9PKK3;E9PK72;H0YE58;E9PQC9;E9PNW6;E9PJD0	E9PK01;P29692;A0A087X1X7;E9PRY8;P29692-2;E9PPR1;E9PL12;E9PQ49;E9PI39;E9PMW7;E9PIZ1;H0YCK7;E9PQZ1;P29692-4	12;12;11;11;11;9;9;9;9;8;7;7;7;7;4;3;3;3;2;1;1	12;12;11;11;11;9;9;9;9;8;7;7;7;7;4;3;3;3;2;1;1	1;1;1;1;1;1;1;1;1;1;1;1;0;0;0;0;0;0;0;0;0	Elongation factor 1-delta	EEF1D	21	12	12	1	12	12	1	52.1	52.1	9.2	28.821	261	261;281;631;697;647;166;168;198;204;130;137;210;238;262;139;39;63;119;36;35;99	1	18	0	213.28	By MS/MS	1.349	0.9673	15.275	17	3	Leave out requantified	1.349	0.9673	15.275	17	3	Leave out requantified	52.1	476880000	214600000	262280000	476880000	214600000	262280000				689	1459;1527;3991;5146;5147;5510;5511;7956;9800;10490;10570;11005	True;True;True;True;True;True;True;True;True;True;True;True
E9PK85;P62070-2;P62070-3;P62070;P62070-4	E9PK85;P62070-2;P62070-3;P62070;P62070-4	1;1;1;1;1	1;1;1;1;1	1;1;1;1;1	Ras-related protein R-Ras2	RRAS2	5	1	1	1	1	1	1	7.2	7.2	7.2	19.569	166	166;127;169;204;210	1	1	0.0027894	1.2724	By MS/MS	NaN	NaN	NaN	1	1	Median	NaN	NaN	NaN	1	1	Median	7.2	1846900	393580	1453300	1846900	393580	1453300				690	9714	TRUE
H0YDK9;H0YEN2;E9PQP7;H7BXH2;E9PKF6;Q5H9R7-4;Q5H9R7-6;Q5H9R7-2;Q5H9R7;Q5H9R7-5	H0YDK9;H0YEN2;E9PQP7;H7BXH2;E9PKF6;Q5H9R7-4;Q5H9R7-6;Q5H9R7-2;Q5H9R7;Q5H9R7-5	1;1;1;1;1;1;1;1;1;1	1;1;1;1;1;1;1;1;1;1	1;1;1;1;1;1;1;1;1;1	Serine/threonine-protein phosphatase 6 regulatory subunit 3	PPP6R3	10	1	1	1	1	1	1	31.4	31.4	31.4	5.0235	51	51;580;641;827;838;793;844;867;873;879	1	1	0	2.8858	By MS/MS	NaN	NaN	NaN	0	0	Median	NaN	NaN	NaN	0	0	Median	31.4	0	0	0	0	0	0				691	11619	TRUE
E9PKN0;E9PQ01;O94913	E9PKN0;E9PQ01;O94913	1;1;1	1;1;1	1;1;1	Pre-mRNA cleavage complex 2 protein Pcf11	PCF11	3	1	1	1	1	1	1	1.7	1.7	1.7	88.985	784	784;998;1555	1	1	0.0040909	1.1573	By MS/MS	NaN	NaN	NaN	1	0	Median	NaN	NaN	NaN	1	0	Median	1.7	1959600	728800	1230800	1959600	728800	1230800				692	10935	TRUE
E9PKP7;P17480-2;P17480;E9PMM2;E9PLT2	E9PKP7;P17480-2;P17480	7;7;7;2;2	7;7;7;2;2	7;7;7;2;2	Nucleolar transcription factor 1	UBTF	5	7	7	7	7	7	7	12.2	12.2	12.2	87.435	745	745;727;764;149;194	1	8	0	9.549	By MS/MS	1.0059	0.74084	59.114	8	2	Leave out requantified	1.0059	0.74084	59.114	8	2	Leave out requantified	12.2	42077000	21053000	21024000	42077000	21053000	21024000				693	3734;3863;3907;7202;8426;8804;9443	True;True;True;True;True;True;True
E9PKZ0;P62917;G3V1A1;E9PKU4;E9PP36	E9PKZ0;P62917;G3V1A1;E9PKU4	11;11;10;9;2	11;11;10;9;2	11;11;10;9;2	60S ribosomal protein L8	RPL8	5	11	11	11	11	11	11	51.7	51.7	51.7	22.389	205	205;257;167;235;148	1	16	0	96.953	By MS/MS	1.2297	0.94873	66.79	13	4	Leave out requantified	1.2297	0.94873	66.79	13	4	Leave out requantified	51.7	552090000	269320000	282780000	552090000	269320000	282780000				694	1272;1273;1367;1368;1594;1699;4541;4542;6302;11487;11488	True;True;True;True;True;True;True;True;True;True;True
F8VSA6;E9PS38;S4R3E9;E9PL57;Q15843	F8VSA6;E9PS38;S4R3E9;E9PL57;Q15843	2;2;2;2;2	2;2;2;2;2	2;2;2;2;2	NEDD8	NEDD8;NEDD8-MDP1	5	2	2	2	2	2	2	38	38	38	5.8668	50	50;67;84;170;81	1	2	0	2.2656	By MS/MS	0.82537	0.58477	80.505	2	1	Median	0.82537	0.58477	80.505	2	1	Median	38	25945000	13199000	12746000	25945000	13199000	12746000				695	2977;11874	True;True
E9PL69;P23921	E9PL69;P23921	1;1	1;1	1;1	Ribonucleoside-diphosphate reductase large subunit	RRM1	2	1	1	1	1	1	1	1.8	1.8	1.8	64.836	570	570;792	1	1	0.0014078	1.3248	By MS/MS	NaN	NaN	NaN	1	0	Median	NaN	NaN	NaN	1	0	Median	1.8	3721800	2426600	1295200	3721800	2426600	1295200				696	10785	TRUE
E9PLD0;Q9H0U4;Q92928	E9PLD0;Q9H0U4;Q92928	6;6;5	3;3;3	3;3;3	Ras-related protein Rab-1B;Putative Ras-related protein Rab-1C	RAB1B;RAB1C	3	6	3	3	6	3	3	36.1	24.9	24.9	18.483	169	169;201;201	1	5	0	33.591	By MS/MS	1.1224	0.82364	115.92	5	0	Leave out requantified	1.1224	0.82364	115.92	5	0	Leave out requantified	36.1	66015000	30626000	35390000	66015000	30626000	35390000				697	2844;6743;7453;8502;13291;13476	False;True;False;True;True;False
E9PLK3;P55786;A0A7I2V389;A0A7I2V3W8;E9PPZ2;A6NEC2;P55786-2;H0YDG0;E9PP11;A0A7I2V604;A0A7I2V5D4;E9PJ74;E9PRQ5;A6NEC2-2	E9PLK3;P55786;A0A7I2V389;A0A7I2V3W8;E9PPZ2;A6NEC2;P55786-2	5;5;4;4;3;3;3;2;2;2;1;1;1;1	5;5;4;4;3;3;3;2;2;2;1;1;1;1	5;5;4;4;3;3;3;2;2;2;1;1;1;1	Puromycin-sensitive aminopeptidase;Puromycin-sensitive aminopeptidase-like protein	NPEPPS;NPEPPSL1	14	5	5	5	5	5	5	9.1	9.1	9.1	102.99	915	915;919;885;924;478;478;839;169;201;295;150;158;172;263	1	7	0	17.745	By MS/MS	2.1889	1.6547	31.17	4	2	Median	2.1889	1.6547	31.17	4	2	Median	9.1	21350000	6389800	14960000	21350000	6389800	14960000				698	1247;1493;1993;12925;13458	True;True;True;True;True
E9PLP8;Q12996;H0YE74	E9PLP8;Q12996	3;3;1	3;3;1	3;3;1	Cleavage stimulation factor subunit 3	CSTF3	3	3	3	3	3	3	3	6	6	6	86.272	749	749;717;91	1	4	0	10.379	By MS/MS	2.1658	1.6468	46.792	4	1	Median	2.1658	1.6468	46.792	4	1	Median	6	9522300	3117400	6404800	9522300	3117400	6404800				699	3782;5627;5770	True;True;True
E9PLT0;O75534-2;O75534;O75534-3;O75534-4	E9PLT0;O75534-2;O75534;O75534-3;O75534-4	3;3;3;3;3	3;3;3;3;3	3;3;3;3;3	Cold shock domain-containing protein E1	CSDE1	5	3	3	3	3	3	3	6	6	6	74.583	668	668;767;798;813;844	1	3	0	2.8245	By MS/MS	1.6881	1.3466	163.14	2	1	Median	1.6881	1.3466	163.14	2	1	Median	6	5888200	3087400	2800800	5888200	3087400	2800800				700	1529;5807;7333	True;True;True
E9PLY7;E9PRR7;Q14331	E9PLY7;E9PRR7;Q14331	1;1;1	1;1;1	1;1;1	Protein FRG1	FRG1	3	1	1	1	1	1	1	11.8	11.8	11.8	11.751	102	102;116;258	1	1	0.00097943	1.5436	By MS/MS	NaN	NaN	NaN	1	0	Median	NaN	NaN	NaN	1	0	Median	11.8	2973300	1704300	1269000	2973300	1704300	1269000				701	8048	TRUE
E9PMS6;Q8WWI1-3;A0A0A0MTE2;E9PMT2;F8WD26;J3KP06;Q8WWI1-5;Q8WWI1-4;Q8WWI1-2;Q8WWI1;E9PMP7;H0Y424;E9PLU6;E9PK58;E9PJ10;H0YDQ3;H0YDG6;H0YE95;E9PRE3;E9PRJ0	E9PMS6;Q8WWI1-3;A0A0A0MTE2;E9PMT2;F8WD26;J3KP06;Q8WWI1-5;Q8WWI1-4;Q8WWI1-2;Q8WWI1;E9PMP7;H0Y424	18;18;17;17;17;17;17;17;17;17;13;12;3;3;3;3;3;2;1;1	18;18;17;17;17;17;17;17;17;17;13;12;3;3;3;3;3;2;1;1	18;18;17;17;17;17;17;17;17;17;13;12;3;3;3;3;3;2;1;1	LIM domain only protein 7	LMO7	20	18	18	18	18	18	18	22.8	22.8	22.8	145.42	1275	1275;1349;1385;1398;1631;1668;1385;1614;1670;1683;1045;1055;121;165;191;292;305;179;141;165	1	20	0	104.97	By MS/MS	1.1674	0.86423	22.059	17	5	Leave out requantified	1.1674	0.86423	22.059	17	5	Leave out requantified	22.8	129700000	62365000	67338000	129700000	62365000	67338000				702	2997;4090;4525;8826;9158;9521;10072;10746;10849;10862;11281;11377;11476;11951;12099;13259;13415;13741	True;True;True;True;True;True;True;True;True;True;True;True;True;True;True;True;True;True
E9PNS3;F2Z2Y8;Q9H0E2	E9PNS3;F2Z2Y8;Q9H0E2	1;1;1	1;1;1	1;1;1	Toll-interacting protein	TOLLIP	3	1	1	1	1	1	1	17.5	17.5	17.5	8.6579	80	80;213;274	1	1	0	10.158	By MS/MS	NaN	NaN	NaN	1	0	Median	NaN	NaN	NaN	1	0	Median	17.5	11828000	6271200	5556600	11828000	6271200	5556600				703	4848	TRUE
E9PPG9;E9PQ57;P78406;B0QZ37;B0QZ36	E9PPG9;E9PQ57;P78406;B0QZ37;B0QZ36	2;2;2;1;1	2;2;2;1;1	2;2;2;1;1	mRNA export factor	RAE1	5	2	2	2	2	2	2	13.4	13.4	13.4	24.061	217	217;437;368;87;137	1	2	0	5.8609	By MS/MS	1.1132	0.86723	43.966	2	0	Median	1.1132	0.86723	43.966	2	0	Median	13.4	5946100	2841300	3104800	5946100	2841300	3104800				704	1975;4650	True;True
E9PPI9;Q9NPD3	E9PPI9;Q9NPD3	2;2	2;2	2;2	Exosome complex component RRP41	EXOSC4	2	2	2	2	2	2	2	15.4	15.4	15.4	16.579	156	156;245	1	2	0	42.732	By MS/MS	NaN	NaN	NaN	1	0	Median	NaN	NaN	NaN	1	0	Median	15.4	9503900	3472000	6031900	9503900	3472000	6031900				705	659;914	True;True
E9PPW7;O00217;E9PN51;F8W9K7;E9PKH6	E9PPW7;O00217;E9PN51;F8W9K7;E9PKH6	2;2;1;1;1	2;2;1;1;1	2;2;1;1;1	NADH dehydrogenase [ubiquinone] iron-sulfur protein 8, mitochondrial	NDUFS8	5	2	2	2	2	2	2	16.3	16.3	16.3	20.656	184	184;210;110;124;138	1	2	0	5.1427	By MS/MS	1.7335	1.2716	53.58	2	0	Median	1.7335	1.2716	53.58	2	0	Median	16.3	9380000	4602900	4777100	9380000	4602900	4777100				706	6899;13845	True;True
E9PQ61;O75152;E9PBY7;A0A1W2PPR9;A0A1B0GTU1;A0A494C0C4	E9PQ61;O75152;E9PBY7	4;4;3;1;1;1	4;4;3;1;1;1	4;4;3;1;1;1	Zinc finger CCCH domain-containing protein 11A	ZC3H11A	6	4	4	4	4	4	4	8.9	8.9	8.9	72.531	652	652;810;515;301;805;810	1	4	0	5.5526	By MS/MS	0.97695	0.76207	73.243	4	0	Leave out requantified	0.97695	0.76207	73.243	4	0	Leave out requantified	8.9	14862000	7756800	7104700	14862000	7756800	7104700				707	2741;7805;12296;13122	True;True;True;True
K9J7I2;E9PQ68;O95169-3;O95169-2;O95169;E9PIZ8	K9J7I2;E9PQ68;O95169-3;O95169-2;O95169;E9PIZ8	2;2;2;2;2;1	2;2;2;2;2;1	2;2;2;2;2;1	NADH dehydrogenase [ubiquinone] 1 beta subcomplex subunit 8, mitochondrial	NDUFB8	6	2	2	2	2	2	2	29.9	29.9	29.9	12.323	107	107;159;155;172;186;71	1	2	0	6.6821	By MS/MS	1.9936	1.4826	57.942	2	0	Median	1.9936	1.4826	57.942	2	0	Median	29.9	14128000	4970200	9157600	14128000	4970200	9157600				708	2382;12582	True;True
E9PQH6;Q5JR08;P08134	E9PQH6;Q5JR08;P08134	3;3;3	1;1;1	1;1;1	Rho-related GTP-binding protein RhoC	RHOC	3	3	1	1	3	1	1	16	7.1	7.1	19.224	169	169;188;193	1	1	0.0073561	0.93376	By MS/MS	NaN	NaN	NaN	1	0	Median	NaN	NaN	NaN	1	0	Median	16	8260400	3835200	4425200	8260400	3835200	4425200				709	5260;5261;6041	False;False;True
E9PR30;P62861	E9PR30;P62861	2;2	2;2	2;2	40S ribosomal protein S30	FAU	2	2	2	2	2	2	2	11.2	11.2	11.2	10.905	98	98;59	1	2	0	2.809	By MS/MS	0.95423	0.67929	9.1189	2	0	Median	0.95423	0.67929	9.1189	2	0	Median	11.2	61047000	30125000	30922000	61047000	30125000	30922000				710	3966;3967	True;True
E9PR38;H0YEH2;Q5T1Z4;Q5T1Z8;Q14671-4;Q14671-2;Q14671;Q14671-3;H0YDK8;E9PMX1;A0A0C4DG68;Q8TB72-2;Q8TB72-4;Q8TB72-3;Q8TB72	E9PR38;H0YEH2;Q5T1Z4;Q5T1Z8;Q14671-4;Q14671-2;Q14671;Q14671-3;H0YDK8	3;3;3;3;3;3;3;3;2;1;1;1;1;1;1	3;3;3;3;3;3;3;3;2;1;1;1;1;1;1	3;3;3;3;3;3;3;3;2;1;1;1;1;1;1	Pumilio homolog 1	PUM1	15	3	3	3	3	3	3	5.4	5.4	5.4	100.5	944	944;1125;1189;1224;1127;1162;1186;1188;900;124;876;987;1008;1064;1066	1	4	0	28.642	By MS/MS	1.3818	0.95683	6.6668	4	1	Leave out requantified	1.3818	0.95683	6.6668	4	1	Leave out requantified	5.4	25066000	10995000	14071000	25066000	10995000	14071000				711	9272;10069;13635	True;True;True
E9PRG8	E9PRG8	1	1	1	Uncharacterized protein C11orf98	C11orf98	1	1	1	1	1	1	1	10.6	10.6	10.6	14.234	123	123	1	1	0.0027804	1.2641	By MS/MS	NaN	NaN	NaN	1	0	Median	NaN	NaN	NaN	1	0	Median	10.6	9179600	4689400	4490200	9179600	4689400	4490200				712	11379	TRUE
H0YFP2;E9PS41;Q6RFH5-2;Q6RFH5	H0YFP2;E9PS41;Q6RFH5-2;Q6RFH5	1;1;1;1	1;1;1;1	1;1;1;1	WD repeat-containing protein 74	WDR74	4	1	1	1	1	1	1	36.8	36.8	36.8	4.0897	38	38;328;366;385	1	1	0.00050865	1.7663	By MS/MS	NaN	NaN	NaN	1	1	Median	NaN	NaN	NaN	1	1	Median	36.8	1637600	613620	1023900	1637600	613620	1023900				713	7757	TRUE
F1T0I1;O15027-2;O15027-4;O15027-3;O15027;O15027-5;A0A3F2YNX0;A0A3F2YNZ0;X6RGP5;A0A0C4DH09;Q8N9G1	F1T0I1;O15027-2;O15027-4;O15027-3;O15027;O15027-5;A0A3F2YNX0;A0A3F2YNZ0;X6RGP5	11;11;11;11;11;11;8;8;6;5;2	11;11;11;11;11;11;8;8;6;5;2	11;11;11;11;11;11;8;8;6;5;2	Protein transport protein Sec16A	SEC16A	11	11	11	11	11	11	11	8.3	8.3	8.3	249.48	2334	2334;2312;2332;2337;2357;2379;2134;2154;1059;751;385	1	11	0	74.845	By MS/MS	1.4164	1.0448	32.301	11	3	Leave out requantified	1.4164	1.0448	32.301	11	3	Leave out requantified	8.3	53581000	24178000	29403000	53581000	24178000	29403000				714	378;561;725;4585;5270;7478;8825;9084;11031;12258;13836	True;True;True;True;True;True;True;True;True;True;True
F2Z2C0;G3V1J5;Q9Y2L1-2;Q9Y2L1	F2Z2C0;G3V1J5;Q9Y2L1-2;Q9Y2L1	2;2;2;2	2;2;2;2	2;2;2;2	Exosome complex exonuclease RRP44	DIS3	4	2	2	2	2	2	2	4.5	4.5	4.5	63.616	559	559;796;928;958	1	2	0	2.773	By MS/MS	NaN	NaN	NaN	1	0	Median	NaN	NaN	NaN	1	0	Median	4.5	2794700	1145300	1649400	2794700	1145300	1649400				715	1632;10698	True;True
F2Z388;P42766	F2Z388;P42766	4;4	4;4	4;4	60S ribosomal protein L35	RPL35	2	4	4	4	4	4	4	29.2	29.2	29.2	10.645	96	96;123	1	4	0	8.712	By MS/MS	1.2616	0.93584	128.9	4	2	Median	1.2616	0.93584	128.9	4	2	Median	29.2	90638000	42953000	47685000	90638000	42953000	47685000				716	9373;13015;13016;13017	True;True;True;True
I3L471;I3L4U7;F5GWE5;Q00169;I3L3W1;I3L2X8;I3L4C0;I3L459;I3L4H1	I3L471;I3L4U7;F5GWE5;Q00169;I3L3W1;I3L2X8;I3L4C0;I3L459;I3L4H1	2;2;2;2;1;1;1;1;1	2;2;2;2;1;1;1;1;1	2;2;2;2;1;1;1;1;1	Phosphatidylinositol transfer protein alpha isoform	PITPNA	9	2	2	2	2	2	2	36.7	36.7	36.7	11.003	98	98;121;270;270;44;83;115;142;209	1	2	0	2.9511	By MS/MS	NaN	NaN	NaN	1	0	Median	NaN	NaN	NaN	1	0	Median	36.7	2529900	708490	1821400	2529900	708490	1821400				717	8261;12787	True;True
F5GWN1;J3KRP6;J3QS72;X6R3J2;J3QQM2;J3KT74;J3QQW2;Q15532-2;Q15532	F5GWN1;J3KRP6;J3QS72;X6R3J2;J3QQM2;J3KT74;J3QQW2;Q15532-2;Q15532	3;3;3;3;3;3;3;3;3	3;3;3;3;3;3;3;3;3	3;3;3;3;3;3;3;3;3	Protein SSXT	SS18	9	3	3	3	3	3	3	48.8	48.8	48.8	4.3871	41	41;58;60;61;68;84;94;387;418	1	3	0.00049432	1.5959	By MS/MS	1.0313	0.75786	16.495	2	0	Median	1.0313	0.75786	16.495	2	0	Median	48.8	31916000	17311000	14606000	31916000	17311000	14606000				718	4197;4562;11187	True;True;True
J3QKW8;F5GWQ8;Q15846	J3QKW8;F5GWQ8;Q15846	1;1;1	1;1;1	1;1;1	Clusterin;Clusterin-like protein 1	CLUL1	3	1	1	1	1	1	1	6.3	6.3	6.3	56.841	491	491;518;466	1	1	0.0053739	1.0934	By MS/MS	NaN	NaN	NaN	1	0	Median	NaN	NaN	NaN	1	0	Median	6.3	24088000	10800000	13288000	24088000	10800000	13288000				719	9490	TRUE
F5GWT4;Q9H4A3-2;Q9H4A3;Q9H4A3-5;Q9H4A3-6;Q9H4A3-7;A0A6Q8PFM0;Q9H4A3-4;F6UYG0	F5GWT4;Q9H4A3-2;Q9H4A3;Q9H4A3-5;Q9H4A3-6;Q9H4A3-7;A0A6Q8PFM0;Q9H4A3-4	3;3;3;3;3;3;2;2;1	3;3;3;3;3;3;2;2;1	3;3;3;3;3;3;2;2;1	Serine/threonine-protein kinase WNK1	WNK1	9	3	3	3	3	3	3	2.1	2.1	2.1	225.5	2134	2134;2135;2382;2634;2642;2833;1531;1975;393	1	3	0.0014514	1.4573	By MS/MS	0.78643	0.60238	75.19	3	2	Median	0.78643	0.60238	75.19	3	2	Median	2.1	7218800	2874900	4344000	7218800	2874900	4344000				720	2922;9630;10500	True;True;True
H0YFI1;F5H479;F5GX19;F5H3Y3;Q6IAA8	H0YFI1;F5H479;F5GX19;F5H3Y3;Q6IAA8	4;4;4;4;4	4;4;4;4;4	4;4;4;4;4	Ragulator complex protein LAMTOR1	LAMTOR1	5	4	4	4	4	4	4	51.9	51.9	51.9	8.5974	79	79;99;142;160;161	1	5	0	3.124	By MS/MS	1.2932	0.94131	9.6081	3	0	Median	1.2932	0.94131	9.6081	3	0	Median	51.9	12072000	5428300	6643700	12072000	5428300	6643700				721	1026;6580;7449;11440	True;True;True;True
H0YF90;F5GX30;P20645	H0YF90;F5GX30;P20645	1;1;1	1;1;1	1;1;1	Cation-dependent mannose-6-phosphate receptor	M6PR	3	1	1	1	1	1	1	14.2	14.2	14.2	16.446	148	148;191;277	1	1	0.0062084	1.0485	By MS/MS	NaN	NaN	NaN	1	0	Median	NaN	NaN	NaN	1	0	Median	14.2	5019200	1613600	3405600	5019200	1613600	3405600				722	5089	TRUE
F5H168;F5GY32;F8W9U5;F5H1B2;F5GXL3;F5H1S9;G8JLB3;Q9Y606-2;Q9Y606	F5H168;F5GY32;F8W9U5;F5H1B2;F5GXL3;F5H1S9;G8JLB3;Q9Y606-2;Q9Y606	1;1;1;1;1;1;1;1;1	1;1;1;1;1;1;1;1;1	1;1;1;1;1;1;1;1;1	tRNA pseudouridine synthase;tRNA pseudouridine synthase A, mitochondrial	PUS1	9	1	1	1	1	1	1	9	9	9	14.528	134	134;153;156;184;200;374;384;399;427	1	1	0	1.9012	By MS/MS	NaN	NaN	NaN	1	0	Median	NaN	NaN	NaN	1	0	Median	9	3725400	1925000	1800400	3725400	1925000	1800400				723	11671	TRUE
Q68DM5;F5GYA2;P13051-2;P13051	Q68DM5;F5GYA2;P13051-2;P13051	1;1;1;1	1;1;1;1	1;1;1;1	Uracil-DNA glycosylase	DKFZp781L1143;UNG	4	1	1	1	1	1	1	17	17	17	15.646	141	141;258;304;313	1	1	0	18.122	By MS/MS	NaN	NaN	NaN	1	0	Median	NaN	NaN	NaN	1	0	Median	17	5213000	1682200	3530700	5213000	1682200	3530700				724	6297	TRUE
G3V582;F5H039;Q9NQX3;Q9NQX3-2;H0YJ30;G3V4R0;G3V355	G3V582;F5H039;Q9NQX3;Q9NQX3-2;H0YJ30	4;4;4;4;3;1;1	4;4;4;4;3;1;1	4;4;4;4;3;1;1	Gephyrin;Molybdopterin adenylyltransferase;Molybdopterin molybdenumtransferase	GPHN	7	4	4	4	4	4	4	12.1	12.1	12.1	41.356	380	380;782;736;769;280;49;50	1	4	0	85.811	By MS/MS	0.93858	0.6779	153.86	4	3	Median	0.93858	0.6779	153.86	4	3	Median	12.1	31462000	12879000	18583000	31462000	12879000	18583000				725	2500;7797;11813;12736	True;True;True;True
F5H0B6;U3KQ53;Q86WQ0;Q86WQ0-2	F5H0B6;U3KQ53;Q86WQ0;Q86WQ0-2	1;1;1;1	1;1;1;1	1;1;1;1	Nuclear receptor 2C2-associated protein	NR2C2AP	4	1	1	1	1	1	1	22.2	22.2	22.2	6.3281	54	54;127;139;167	1	1	0	2.7352	By MS/MS	NaN	NaN	NaN	1	0	Median	NaN	NaN	NaN	1	0	Median	22.2	13385000	2311500	11074000	13385000	2311500	11074000				726	11650	TRUE
F5H157;Q15286;Q15286-2	F5H157;Q15286	3;3;1	3;3;1	3;3;1	Ras-related protein Rab-35	RAB35	3	3	3	3	3	3	3	20	20	20	21.214	185	185;201;152	1	3	0	20.902	By MS/MS	2.0052	1.4684	13.252	2	0	Median	2.0052	1.4684	13.252	2	0	Median	20	28737000	10020000	18717000	28737000	10020000	18717000				727	5906;9565;13428	True;True;True
F5H1Y4;Q9HD26-3;Q9HD26-2;Q9HD26	F5H1Y4;Q9HD26-3;Q9HD26-2;Q9HD26	1;1;1;1	1;1;1;1	1;1;1;1	Golgi-associated PDZ and coiled-coil motif-containing protein	GOPC	4	1	1	1	1	1	1	2.7	2.7	2.7	44.79	407	407;319;454;462	1	1	0.00049579	1.6277	By MS/MS	NaN	NaN	NaN	1	0	Median	NaN	NaN	NaN	1	0	Median	2.7	4923600	1809600	3114100	4923600	1809600	3114100				728	11620	TRUE
F5H1Z6;F5H8H3;Q9Y365;F5GWK5;F5H5A8;H0YGN8;F5H3G8;F5H0V7;H0YH17;H0YFF3;F5H8G1;F5GY11	F5H1Z6;F5H8H3;Q9Y365;F5GWK5;F5H5A8;H0YGN8;F5H3G8;F5H0V7;H0YH17;H0YFF3;F5H8G1;F5GY11	2;2;2;1;1;1;1;1;1;1;1;1	2;2;2;1;1;1;1;1;1;1;1;1	2;2;2;1;1;1;1;1;1;1;1;1	PCTP-like protein	STARD10	12	2	2	2	2	2	2	7.9	7.9	7.9	29.043	252	252;262;291;82;89;121;131;137;142;169;191;245	1	2	0.00097991	1.5437	By MS/MS	1.2327	0.91002	33.666	2	1	Median	1.2327	0.91002	33.666	2	1	Median	7.9	11582000	4361900	7220000	11582000	4361900	7220000				729	3326;11040	True;True
F5H2U8;F5H2A4;F5H6H0;P52926-3;P52926-6;P52926-4;P52926-5;P52926-2;P52926	F5H2U8;F5H2A4;F5H6H0;P52926-3;P52926-6;P52926-4;P52926-5;P52926-2;P52926	1;1;1;1;1;1;1;1;1	1;1;1;1;1;1;1;1;1	1;1;1;1;1;1;1;1;1	High mobility group protein HMGI-C	HMGA2	9	1	1	1	1	1	1	23.2	23.2	23.2	10.767	99	99;118;147;86;90;92;103;106;109	1	1	0	6.2829	By MS/MS	NaN	NaN	NaN	1	1	Median	NaN	NaN	NaN	1	1	Median	23.2	3548800	2414900	1133900	3548800	2414900	1133900				730	4187	TRUE
V9GYY3;F5H2F4;P11586;V9GZ78;A0A494C1T2	V9GYY3;F5H2F4;P11586;V9GZ78;A0A494C1T2	33;33;33;29;19	33;33;33;29;19	32;32;32;28;18	C-1-tetrahydrofolate synthase, cytoplasmic;Methylenetetrahydrofolate dehydrogenase;Methenyltetrahydrofolate cyclohydrolase;Formyltetrahydrofolate synthetase;C-1-tetrahydrofolate synthase, cytoplasmic, N-terminally processed	MTHFD1	5	33	33	32	33	33	32	45.7	45.7	44.9	99.719	922	922;964;935;854;644	1	40	0	81.965	By MS/MS	1.4493	1.0654	50.508	35	5	Leave out requantified	1.4493	1.0654	50.508	35	5	Leave out requantified	45.7	374710000	168920000	205790000	374710000	168920000	205790000				731	171;172;173;1190;1362;1747;1947;2076;2984;4047;4124;4149;5123;5124;5630;6193;6252;6407;6932;7128;8165;8208;8864;9232;11364;11462;11465;11644;12167;12903;13298;13299;13853	True;True;True;True;True;True;True;True;True;True;True;True;True;True;True;True;True;True;True;True;True;True;True;True;True;True;True;True;True;True;True;True;True
F5H365;Q15436;G3V4V1;G3V1W4;G3V3G5;G3V2R6;Q15436-2;G3V5X8;G3V4Q2;Q5QPE2;A0A2R8YFH5;Q15437	F5H365;Q15436;G3V4V1;G3V1W4;G3V3G5;G3V2R6;Q15436-2	4;4;2;2;2;2;2;1;1;1;1;1	4;4;2;2;2;2;2;1;1;1;1;1	4;4;2;2;2;2;2;1;1;1;1;1	Protein transport protein Sec23A	SEC23A	12	4	4	4	4	4	4	6.7	6.7	6.7	82.968	736	736;765;93;108;140;169;563;85;86;331;749;767	1	4	0	5.6459	By MS/MS	2.1611	1.5245	52.701	4	1	Leave out requantified	2.1611	1.5245	52.701	4	1	Leave out requantified	6.7	56097000	16775000	39323000	56097000	16775000	39323000				732	1649;4837;8444;13620	True;True;True;True
J3KS14;F5H478;J3KRU5;X6R3T8;J3QLH3;J3QQJ0;Q9UHR5-2;Q9UHR5	J3KS14;F5H478;J3KRU5;X6R3T8;J3QLH3;J3QQJ0;Q9UHR5-2;Q9UHR5	1;1;1;1;1;1;1;1	1;1;1;1;1;1;1;1	1;1;1;1;1;1;1;1	SAP30-binding protein	SAP30BP	8	1	1	1	1	1	1	14.4	14.4	14.4	11.594	104	104;168;179;235;248;325;292;308	1	1	0	4.016	By MS/MS	NaN	NaN	NaN	1	1	Median	NaN	NaN	NaN	1	1	Median	14.4	1548700	626440	922240	1548700	626440	922240				733	4380	TRUE
F5H4B6;Q8IZ83-3;Q8IZ83	F5H4B6;Q8IZ83-3;Q8IZ83	3;3;3	3;3;3	3;3;3	Aldehyde dehydrogenase family 16 member A1	ALDH16A1	3	3	3	3	3	3	3	5.8	5.8	5.8	67.152	639	639;751;802	1	4	0	6.3078	By MS/MS	2.1412	1.5899	62.93	3	2	Median	2.1412	1.5899	62.93	3	2	Median	5.8	31313000	6238600	25075000	31313000	6238600	25075000				734	1719;4004;4594	True;True;True
F8VY35;F5H4R6;H0YIV4;P55209-2;P55209;F8VUX1;F8VV59;F8W0J6;F8W020;F8W118;F8VXI6;F8W543;B7Z9C2;P55209-3;F8VRJ2;H0YH88;H0YHC3;F8VVB5;B7Z4K9	F8VY35;F5H4R6;H0YIV4;P55209-2;P55209;F8VUX1;F8VV59;F8W0J6;F8W020;F8W118;F8VXI6;F8W543;B7Z9C2;P55209-3;F8VRJ2;H0YH88;H0YHC3	6;6;6;6;6;5;5;5;4;4;4;4;4;4;3;3;3;2;1	5;5;5;5;5;4;4;4;3;3;3;3;3;3;2;2;2;1;1	5;5;5;5;5;4;4;4;3;3;3;3;3;3;2;2;2;1;1	Nucleosome assembly protein 1-like 1	NAP1L1	19	6	5	5	6	5	5	46.6	42.8	42.8	31.02	264	264;383;385;368;391;237;327;379;207;209;215;328;349;323;114;177;198;161;208	1	7	0	51.066	By MS/MS	1.4739	1.0665	82.739	7	2	Leave out requantified	1.4739	1.0665	82.739	7	2	Leave out requantified	46.6	87758000	42443000	45316000	87758000	42443000	45316000				735	3567;3989;6929;8961;9468;10227	True;False;True;True;True;True
F5H4Z7;S4R3P5;Q96EY8	F5H4Z7;S4R3P5;Q96EY8	1;1;1	1;1;1	1;1;1	Cob(I)yrinic acid a,c-diamide adenosyltransferase, mitochondrial	MMAB	3	1	1	1	1	1	1	11.6	11.6	11.6	18.795	173	173;198;250	1	1	0.0027422	1.1923	By MS/MS	NaN	NaN	NaN	1	0	Median	NaN	NaN	NaN	1	0	Median	11.6	2623700	1183900	1439800	2623700	1183900	1439800				736	5980	TRUE
F5H5D3;Q9BQE3;A0A1W2PQM2;F8VVB9;F8VQQ4;F8VRZ4;F8VS66;F8VX09;F8VWV9;F8VRK0;C9K0S6;A6NHL2-2;A6NHL2;A0A7P0Z4A1;F8W0F6	F5H5D3;Q9BQE3;A0A1W2PQM2;F8VVB9	19;19;15;11;9;8;8;7;7;4;3;3;3;2;2	1;1;1;0;0;0;0;0;0;0;0;0;0;0;0	1;1;1;0;0;0;0;0;0;0;0;0;0;0;0	Tubulin alpha-1C chain	TUBA1C;TUBA1B	15	19	1	1	19	1	1	44.7	4.6	4.6	57.73	519	519;449;325;246;219;112;130;75;81;49;47;406;446;188;231	1	1	0	2.5752	By MS/MS	NaN	NaN	NaN	1	0	Median	NaN	NaN	NaN	1	0	Median	44.7	5837400	1892900	3944500	5837400	1892900	3944500				737	579;1619;1620;1741;2558;2777;2989;3525;3533;4168;5710;8689;9394;9395;11680;11681;11711;12698;13718	False;False;False;True;False;False;False;False;False;False;False;False;False;False;False;False;False;False;False
H0Y8R1;F5H5I6;H0YAK1;Q12849;Q12849-5;H0YAM1	H0Y8R1;F5H5I6;H0YAK1;Q12849;Q12849-5	6;6;6;6;5;2	6;6;6;6;5;2	6;6;6;6;5;2	G-rich sequence factor 1	GRSF1	6	6	6	6	6	6	6	20.9	20.9	20.9	47.27	417	417;424;453;480;318;114	1	7	0	11.392	By MS/MS	1.4061	1.0751	28.363	7	1	Leave out requantified	1.4061	1.0751	28.363	7	1	Leave out requantified	20.9	60822000	23560000	37261000	60822000	23560000	37261000				738	5509;11038;12180;13622;13623;13840	True;True;True;True;True;True
F5H5P2;P12694;P12694-2;F5GXU9;H0YH31	F5H5P2;P12694;P12694-2;F5GXU9;H0YH31	6;6;5;4;3	6;6;5;4;3	6;6;5;4;3	2-oxoisovalerate dehydrogenase subunit alpha, mitochondrial	BCKDHA	5	6	6	6	6	6	6	20	20	20	54.202	479	479;445;448;328;211	1	9	0	10.771	By MS/MS	0.95852	0.72659	113.81	6	4	Median	0.95852	0.72659	113.81	6	4	Median	20	53182000	32202000	20980000	53182000	32202000	20980000				739	1565;5268;5343;9258;9489;12507	True;True;True;True;True;True
F5H669;Q8N684-2;Q8N684;Q8N684-3;F5H6M0;F5H047;J3QT54	F5H669;Q8N684-2;Q8N684;Q8N684-3	5;5;5;5;2;2;1	5;5;5;5;2;2;1	5;5;5;5;2;2;1	Cleavage and polyadenylation specificity factor subunit 7	CPSF7	7	5	5	5	5	5	5	17.4	17.4	17.4	41.265	374	374;462;471;514;219;288;204	1	5	0	8.8945	By MS/MS	1.1205	0.82244	9.1951	5	1	Leave out requantified	1.1205	0.82244	9.1951	5	1	Leave out requantified	17.4	45808000	21192000	24617000	45808000	21192000	24617000				740	822;1533;2467;9504;11320	True;True;True;True;True
F5H6E2;O00159-2;O00159-3;O00159;I3L501;I3L3Y6;I3L3F5	F5H6E2;O00159-2;O00159-3;O00159;I3L501;I3L3Y6	4;4;4;4;2;2;1	4;4;4;4;2;2;1	4;4;4;4;2;2;1	Unconventional myosin-Ic	MYO1C	7	4	4	4	4	4	4	6.6	6.6	6.6	118.99	1039	1039;1028;1044;1063;168;170;137	1	6	0	20.824	By MS/MS	0.94195	0.76567	51.64	4	3	Median	0.94195	0.76567	51.64	4	3	Median	6.6	21936000	11798000	10138000	21936000	11798000	10138000				741	2429;7497;9422;12984	True;True;True;True
F5H6I7;Q6DD88	F5H6I7;Q6DD88	1;1	1;1	1;1	Atlastin-3	ATL3	2	1	1	1	1	1	1	3.6	3.6	3.6	58.772	523	523;541	1	1	0	1.8332	By MS/MS	NaN	NaN	NaN	1	1	Median	NaN	NaN	NaN	1	1	Median	3.6	5856600	1750900	4105700	5856600	1750900	4105700				742	10736	TRUE
F5H6N1;P61326;Q96A72;F5H3U9;F5H6P7;P61326-2	F5H6N1;P61326;Q96A72;F5H3U9;F5H6P7;P61326-2	2;2;2;1;1;1	2;2;2;1;1;1	2;2;2;1;1;1	Protein mago nashi homolog;Protein mago nashi homolog 2	MAGOHB;MAGOH	6	2	2	2	2	2	2	41.1	41.1	41.1	10.715	90	90;146;148;44;102;109	1	2	0.0014191	1.3647	By MS/MS	2.3487	1.7573	35.341	2	0	Median	2.3487	1.7573	35.341	2	0	Median	41.1	9393000	2423200	6969800	9393000	2423200	6969800				743	4558;5727	True;True
F5H702;F5H8D0;Q96GC5-3;Q96GC5	F5H702;F5H8D0;Q96GC5-3;Q96GC5	1;1;1;1	1;1;1;1	1;1;1;1	39S ribosomal protein L48, mitochondrial	MRPL48	4	1	1	1	1	1	1	9.7	9.7	9.7	12.77	113	113;121;194;212	1	1	0.00097656	1.5091	By MS/MS	NaN	NaN	NaN	1	0	Median	NaN	NaN	NaN	1	0	Median	9.7	3919100	1222100	2697000	3919100	1222100	2697000				744	1323	TRUE
F5H8D7;P18887;M0QZ96;M0R0D2;M0R1U8;M0QYS5	F5H8D7;P18887;M0QZ96;M0R0D2;M0R1U8;M0QYS5	2;2;1;1;1;1	2;2;1;1;1;1	2;2;1;1;1;1	DNA repair protein XRCC1	XRCC1	6	2	2	2	2	2	2	5.5	5.5	5.5	66.013	602	602;633;165;172;210;292	1	2	0.00049801	1.6667	By MS/MS	1.3708	1.0405	19.177	2	1	Median	1.3708	1.0405	19.177	2	1	Median	5.5	10086000	4169300	5916200	10086000	4169300	5916200				745	7474;12828	True;True
I3L0H8;F6QDS0;H3BQK0;Q9UMR2-2;Q9UMR2-4;Q9NUU7;Q9UMR2;H3BTB3;H3BMQ5;H3BN59;I3L352;Q9UMR2-3;Q9NUU7-2	I3L0H8;F6QDS0;H3BQK0;Q9UMR2-2;Q9UMR2-4;Q9NUU7;Q9UMR2;H3BTB3;H3BMQ5;H3BN59;I3L352;Q9UMR2-3;Q9NUU7-2	2;2;2;2;2;2;2;1;1;1;1;1;1	2;2;2;2;2;2;2;1;1;1;1;1;1	2;2;2;2;2;2;2;1;1;1;1;1;1	ATP-dependent RNA helicase DDX19B;ATP-dependent RNA helicase DDX19A	DDX19A;DDX19B	13	2	2	2	2	2	2	8.1	8.1	8.1	50.519	447	447;479;484;448;453;478;479;129;233;261;396;370;388	1	2	0	11.884	By MS/MS	1.4201	1.1076	55.682	2	0	Median	1.4201	1.1076	55.682	2	0	Median	8.1	8646200	3445800	5200400	8646200	3445800	5200400				746	6961;10772	True;True
H0YFA9;H7C3P4;F6S8M0;P15586-2;P15586;F5H4C6	H0YFA9;H7C3P4;F6S8M0;P15586-2;P15586;F5H4C6	2;2;2;2;2;1	2;2;2;2;2;1	2;2;2;2;2;1	N-acetylglucosamine-6-sulfatase	GNS	6	2	2	2	2	2	2	7.6	7.6	7.6	34.608	303	303;496;584;532;552;247	1	2	0	2.9658	By MS/MS	1.3363	0.97237	12.279	2	2	Median	1.3363	0.97237	12.279	2	2	Median	7.6	12430000	6462300	5967600	12430000	6462300	5967600				747	563;9473	True;True
G3V524;G3V2Q5;G3V5Y4;F6S9Y6;V9GYX7;Q9NZ32	G3V524;G3V2Q5;G3V5Y4;F6S9Y6;V9GYX7;Q9NZ32	1;1;1;1;1;1	1;1;1;1;1;1	1;1;1;1;1;1	Actin-related protein 10	ACTR10	6	1	1	1	1	1	1	14.4	14.4	14.4	9.396	90	90;126;179;185;302;417	1	1	0.0040706	1.1384	By MS/MS	NaN	NaN	NaN	1	0	Median	NaN	NaN	NaN	1	0	Median	14.4	1538400	760950	777450	1538400	760950	777450				748	11412	TRUE
F6T1Q0;Q6L8Q7-2;Q6L8Q7	F6T1Q0;Q6L8Q7-2;Q6L8Q7	3;3;3	3;3;3	3;3;3	2,5-phosphodiesterase 12	PDE12	3	3	3	3	3	3	3	7.6	7.6	7.6	52.175	472	472;535;609	1	3	0	3.7416	By MS/MS	1.2304	0.92159	11.077	2	0	Median	1.2304	0.92159	11.077	2	0	Median	7.6	14035000	5437600	8597000	14035000	5437600	8597000				749	7772;13393;13629	True;True;True
F6TLX2;Q9HC38-2;Q9HC38;I3L3Q4;Q9HC38-3;I3L1I0	F6TLX2;Q9HC38-2;Q9HC38;I3L3Q4	10;10;10;6;4;2	10;10;10;6;4;2	10;10;10;6;4;2	Glyoxalase domain-containing protein 4	GLOD4	6	10	10	10	10	10	10	26.9	26.9	26.9	54.719	502	502;298;313;227;188;115	1	12	0	23.731	By MS/MS	1.9534	1.4028	10.368	10	4	Leave out requantified	1.9534	1.4028	10.368	10	4	Leave out requantified	26.9	92713000	37062000	55651000	92713000	37062000	55651000				750	1005;1006;3140;5480;5901;6557;7376;10669;11912;13238	True;True;True;True;True;True;True;True;True;True
F6WQW2;P43487-2;P43487;C9JXG8;C9JJ34;C9JGV6;C9JDM3;C9JIC6	F6WQW2;P43487-2;P43487;C9JXG8;C9JJ34;C9JGV6;C9JDM3	5;5;5;4;4;4;3;2	5;5;5;4;4;4;3;2	5;5;5;4;4;4;3;2	Ran-specific GTPase-activating protein	RANBP1	8	5	5	5	5	5	5	20.1	20.1	20.1	31.904	278	278;200;201;145;163;204;165;53	1	5	0	13.188	By MS/MS	0.83976	0.59229	39.416	5	0	Leave out requantified	0.83976	0.59229	39.416	5	0	Leave out requantified	20.1	110540000	62728000	47810000	110540000	62728000	47810000				751	1729;3494;3495;3752;11789	True;True;True;True;True
H0Y7N6;F6XFR5;J3QSX6;O14639-4;O14639-3;O14639-5;A0A494C1P1;A0A494C1G0;F8W8M4;A0A0A0MRL6;A0A3B3IS55;O14639-2;O14639-6;O14639	H0Y7N6;F6XFR5;J3QSX6;O14639-4;O14639-3;O14639-5;A0A494C1P1;A0A494C1G0;F8W8M4;A0A0A0MRL6;A0A3B3IS55;O14639-2;O14639-6;O14639	4;4;4;4;4;4;3;3;3;3;3;3;3;3	4;4;4;4;4;4;3;3;3;3;3;3;3;3	4;4;4;4;4;4;3;3;3;3;3;3;3;3	Actin-binding LIM protein 1	ABLIM1	14	4	4	4	4	4	4	43	43	43	19.642	172	172;173;401;401;427;455;426;502;718;746;834;718;748;778	1	5	0	9.7373	By MS/MS	0.83473	0.63678	29.009	3	1	Median	0.83473	0.63678	29.009	3	1	Median	43	10010000	5392900	4617000	10010000	5392900	4617000				752	843;10823;11161;12544	True;True;True;True
F8SNU7;Q9H0C8	F8SNU7;Q9H0C8	1;1	1;1	1;1	Integrin-linked kinase-associated serine/threonine phosphatase 2C	ILKAP3;ILKAP	2	1	1	1	1	1	1	4.4	4.4	4.4	29.869	274	274;392	1	1	0.0088795	0.85634	By MS/MS	NaN	NaN	NaN	1	0	Median	NaN	NaN	NaN	1	0	Median	4.4	3525900	1437100	2088700	3525900	1437100	2088700				753	4911	TRUE
F8VPD4;P27708;H7BZB3	F8VPD4;P27708	13;13;1	13;13;1	13;13;1	CAD protein;Glutamine-dependent carbamoyl-phosphate synthase;Aspartate carbamoyltransferase;Dihydroorotase	CAD	3	13	13	13	13	13	13	9.3	9.3	9.3	236.02	2162	2162;2225;279	1	15	0	50.144	By MS/MS	2.0793	1.5362	20.801	13	4	Leave out requantified	2.0793	1.5362	20.801	13	4	Leave out requantified	9.3	70906000	24436000	46470000	70906000	24436000	46470000				754	140;3158;4209;4692;5026;6824;7389;8040;9154;10272;12656;12936;12937	True;True;True;True;True;True;True;True;True;True;True;True;True
F8VR84;F8VQQ3;Q9HB07	F8VR84;F8VQQ3;Q9HB07	1;1;1	1;1;1	1;1;1	UPF0160 protein MYG1, mitochondrial	C12orf10	3	1	1	1	1	1	1	6.6	6.6	6.6	24.058	213	213;301;376	1	1	0.00097847	1.5278	By MS/MS	NaN	NaN	NaN	1	1	Median	NaN	NaN	NaN	1	1	Median	6.6	1971300	589530	1381800	1971300	589530	1381800				755	3857	TRUE
F8VR82;F8VYE8;P36873;P36873-2;A0A087WYY5;F8W0W8	F8VR82;F8VYE8;P36873;P36873-2;A0A087WYY5;F8W0W8	3;3;3;3;2;2	2;2;2;2;2;1	2;2;2;2;2;1	Serine/threonine-protein phosphatase;Serine/threonine-protein phosphatase PP1-gamma catalytic subunit	PPP1CC	6	3	2	2	3	2	2	15.9	8.9	8.9	30.987	270	270;304;323;337;140;332	1	3	0	3.3737	By MS/MS	1.6403	1.1855	32.537	2	1	Median	1.6403	1.1855	32.537	2	1	Median	15.9	14477000	5604000	8872600	14477000	5604000	8872600				756	354;5623;8990	True;False;True
F8VU56;P23467-4;P23467-2;P23467;P23467-3	F8VU56;P23467-4;P23467-2;P23467;P23467-3	1;1;1;1;1	1;1;1;1;1	1;1;1;1;1	Protein-tyrosine-phosphatase;Receptor-type tyrosine-protein phosphatase beta	PTPRB	5	1	1	1	1	1	1	0.5	0.5	0.5	239.56	2127	2127;1907;1907;1997;2215	1	1	1	-2	By MS/MS	NaN	NaN	NaN	0	0	Median	NaN	NaN	NaN	0	0	Median	0.5	0	0	0	0	0	0	+			757	5955	TRUE
F8VUA6;G3V203;H0YHA7;J3QQ67;Q07020-2;Q07020;F8VYV2;A0A075B7A0	F8VUA6;G3V203;H0YHA7;J3QQ67;Q07020-2;Q07020	5;5;5;5;5;5;2;2	5;5;5;5;5;5;2;2	5;5;5;5;5;5;2;2	60S ribosomal protein L18	RPL18	8	5	5	5	5	5	5	33.1	33.1	33.1	14.529	130	130;164;167;190;159;188;133;138	1	7	0	103.27	By MS/MS	1.9054	1.3673	30.951	7	1	Leave out requantified	1.9054	1.3673	30.951	7	1	Leave out requantified	33.1	253920000	96707000	157210000	253920000	96707000	157210000				758	4118;5899;5900;11413;11414	True;True;True;True;True
F8VUY8;Q96QD8	F8VUY8;Q96QD8	1;1	1;1	1;1	Sodium-coupled neutral amino acid transporter 2	SLC38A2	2	1	1	1	1	1	1	23.9	23.9	23.9	10.027	88	88;506	1	1	0	13.488	By MS/MS	NaN	NaN	NaN	1	0	Median	NaN	NaN	NaN	1	0	Median	23.9	4487800	1846000	2641800	4487800	1846000	2641800				759	10421	TRUE
F8VVA7;P61923;P61923-4;F8VXB1;F8VUC5;F8W156;F8W651;F8VXR1;F8VYZ4;P61923-5;F8VYK5;P61923-2;P61923-3	F8VVA7;P61923;P61923-4;F8VXB1;F8VUC5;F8W156;F8W651;F8VXR1;F8VYZ4;P61923-5	3;3;3;2;2;2;2;2;2;2;1;1;1	3;3;3;2;2;2;2;2;2;2;1;1;1	3;3;3;2;2;2;2;2;2;2;1;1;1	Coatomer subunit zeta-1	COPZ1	13	3	3	3	3	3	3	24.2	24.2	24.2	22.34	198	198;177;185;92;95;107;119;138;163;160;89;126;154	1	4	0	24.79	By MS/MS	2.2582	1.6788	29.089	2	1	Median	2.2582	1.6788	29.089	2	1	Median	24.2	11858000	3822900	8035600	11858000	3822900	8035600				760	791;12410;13860	True;True;True
F8VVL1;O43583	F8VVL1;O43583	2;2	2;2	2;2	Density-regulated protein	DENR	2	2	2	2	2	2	2	17.5	17.5	17.5	17.77	160	160;198	1	2	0.0045065	1.1256	By MS/MS	0.81146	0.60425	24.572	2	0	Median	0.81146	0.60425	24.572	2	0	Median	17.5	14086000	7428200	6658100	14086000	7428200	6658100				761	6917;9159	True;True
F8VVM2;Q00325-2;Q00325;F8VWQ0;F8VWR4	F8VVM2;Q00325-2;Q00325;F8VWQ0;F8VWR4	7;7;6;5;4	7;7;6;5;4	7;7;6;5;4	Phosphate carrier protein, mitochondrial	SLC25A3	5	7	7	7	7	7	7	21.3	21.3	21.3	36.161	324	324;361;362;156;154	1	11	0	28.169	By MS/MS	2.5578	1.9088	75.053	11	4	Leave out requantified	2.5578	1.9088	75.053	11	4	Leave out requantified	21.3	264530000	80998000	183540000	264530000	80998000	183540000				762	4475;4476;6012;6013;8358;8359;13858	True;True;True;True;True;True;True
F8VXU5;Q9UBQ0;Q9UBQ0-2	F8VXU5;Q9UBQ0;Q9UBQ0-2	2;2;2	2;2;2	2;2;2	Vacuolar protein sorting-associated protein 29	VPS29	3	2	2	2	2	2	2	12.1	12.1	12.1	23.98	214	214;182;186	1	2	0	5.8223	By MS/MS	NaN	NaN	NaN	1	0	Median	NaN	NaN	NaN	1	0	Median	12.1	5673900	1913400	3760400	5673900	1913400	3760400				763	4137;7935	True;True
F8W031;F8VXJ7;F8W1K5;F8VP03;H0YIH9;F8W1U5;Q9Y2B0-2	F8W031;F8VXJ7;F8W1K5	7;6;4;3;2;2;2	6;6;4;2;2;2;2	0;0;0;0;0;0;0		CNPY2	7	7	6	0	7	6	0	31.9	28.5	0	29.224	263	263;168;102;105;41;82;84	1	7	0	35.107	By MS/MS	1.0064	0.73632	17.791	7	0	Leave out requantified	1.0064	0.73632	17.791	7	0	Leave out requantified	31.9	79202000	41065000	38137000	79202000	41065000	38137000				764	1095;1096;2210;5953;8240;8597;10178	True;True;False;True;True;True;True
F8W1A4;P54819-2;P54819;F8VZG5;A0A5F9ZHP2;P54819-3;P54819-5;G3V213;P54819-6;F8VY04;A0A5K1VW67;P54819-4;F8VPP1	F8W1A4;P54819-2;P54819;F8VZG5;A0A5F9ZHP2;P54819-3;P54819-5;G3V213;P54819-6;F8VY04;A0A5K1VW67;P54819-4	17;17;17;16;16;16;14;12;12;11;11;11;3	17;17;17;16;16;16;14;12;12;11;11;11;3	17;17;17;16;16;16;14;12;12;11;11;11;3	Adenylate kinase 2, mitochondrial;Adenylate kinase 2, mitochondrial;Adenylate kinase 2, mitochondrial, N-terminally processed	AK2	13	17	17	17	17	17	17	62.9	62.9	62.9	25.63	232	232;232;239;162;162;202;224;133;191;190;197;130;42	1	21	0	118.73	By MS/MS	1.0953	0.79173	62.499	20	5	Leave out requantified	1.0953	0.79173	62.499	20	5	Leave out requantified	62.9	456580000	234500000	222080000	456580000	234500000	222080000				765	1151;1152;1215;1216;1523;1647;1648;3033;3034;6795;6960;7635;7970;8598;8703;8704;9055	True;True;True;True;True;True;True;True;True;True;True;True;True;True;True;True;True
F8W6A0;Q8NEY8-3;Q8NEY8;F8WF16;B7Z8L1;F8W0Q9;Q8NEY8-6;Q8NEY8-9;Q8NEY8-8;Q8NEY8-2;REV__K7EN69;Q8NEY8-7;Q8NEY8-5	F8W6A0;Q8NEY8-3;Q8NEY8;F8WF16;B7Z8L1;F8W0Q9;Q8NEY8-6;Q8NEY8-9;Q8NEY8-8;Q8NEY8-2	3;3;3;2;2;2;2;2;2;2;1;1;1	3;3;3;2;2;2;2;2;2;2;1;1;1	3;3;3;2;2;2;2;2;2;2;1;1;1	Periphilin-1	PPHLN1	13	3	3	3	3	3	3	8	8	8	41.156	363	363;434;458;303;340;385;319;348;367;374;130;122;258	1	4	0	5.5859	By MS/MS	NaN	NaN	NaN	1	0	Median	NaN	NaN	NaN	1	0	Median	8	3155800	1159200	1996700	3155800	1159200	1996700				766	2522;6337;10487	True;True;True
F8W726;Q14157-4;Q14157-1;Q14157-3;Q14157;Q14157-5;Q5VU77;Q5VU81;Q5VU80;Q5VU79;Q5VU78;H0Y5H6;H7C2T8	F8W726;Q14157-4;Q14157-1;Q14157-3;Q14157;Q14157-5;Q5VU77	12;12;12;12;12;12;6;4;4;4;4;2;2	12;12;12;12;12;12;6;4;4;4;4;2;2	12;12;12;12;12;12;6;4;4;4;4;2;2	Ubiquitin-associated protein 2-like	UBAP2L	13	12	12	12	12	12	12	19.8	19.8	19.8	113.63	1079	1079;976;983;1068;1087;1104;350;182;234;265;280;383;399	1	12	0	48.468	By MS/MS	0.99946	0.78486	32.976	11	1	Leave out requantified	0.99946	0.78486	32.976	11	1	Leave out requantified	19.8	61805000	31028000	30777000	61805000	31028000	30777000				767	804;2172;3819;4412;4805;5563;5643;6852;9590;9639;10802;11158	True;True;True;True;True;True;True;True;True;True;True;True
F8W7Q4;Q96A26;E9PH05	F8W7Q4;Q96A26	4;4;1	4;4;1	4;4;1	Protein FAM162A	FAM162A	3	4	4	4	4	4	4	18.8	18.8	18.8	16.515	144	144;154;141	1	4	0	2.4044	By MS/MS	1.8321	1.3479	88.452	3	1	Median	1.8321	1.3479	88.452	3	1	Median	18.8	43474000	17293000	26181000	43474000	17293000	26181000				768	5258;5259;5865;7298	True;True;True;True
H3BMH1;F8W8F5;P20807-4;P20807-2;P20807-3;P20807;A0A0S2Z3E6;A0A669KBE1;H3BNN7;A0A669KAX6;A0A669KB98;H3BUZ3;A0A669KAU6;H3BSA2;H3BS77;A0A669KBA3;A0A669KAB9;A0A669KB08;P20807-5	H3BMH1;F8W8F5;P20807-4;P20807-2;P20807-3;P20807;A0A0S2Z3E6;A0A669KBE1;H3BNN7;A0A669KAX6;A0A669KB98;H3BUZ3;A0A669KAU6;H3BSA2;H3BS77;A0A669KBA3;A0A669KAB9;A0A669KB08;P20807-5	2;2;2;2;2;2;1;1;1;1;1;1;1;1;1;1;1;1;1	2;2;2;2;2;2;1;1;1;1;1;1;1;1;1;1;1;1;1	2;2;2;2;2;2;1;1;1;1;1;1;1;1;1;1;1;1;1	Calpain-3	CAPN3	19	2	2	2	2	2	2	10.2	10.2	10.2	29.783	255	255;773;309;729;815;821;83;99;110;122;144;157;184;188;191;201;202;229;156	1	2	0.010025	0.7999	By MS/MS	NaN	NaN	NaN	1	0	Median	NaN	NaN	NaN	1	0	Median	10.2	4072700	2031400	2041300	4072700	2031400	2041300				769	1328;5457	True;True
F8W930;Q9Y6M1-1;Q9Y6M1;Q9Y6M1-5;Q9Y6M1-6;Q9Y6M1-3;Q9Y6M1-4	F8W930;Q9Y6M1-1;Q9Y6M1;Q9Y6M1-5;Q9Y6M1-6;Q9Y6M1-3;Q9Y6M1-4	7;7;7;6;6;6;6	7;7;7;6;6;6;6	6;6;6;5;5;5;5	Insulin-like growth factor 2 mRNA-binding protein 2	IGF2BP2	7	7	7	6	7	7	6	18.3	18.3	16.2	66.785	605	605;556;599;493;531;536;542	1	9	0	9.6761	By MS/MS	1.051	0.76334	7.3624	7	2	Leave out requantified	1.051	0.76334	7.3624	7	2	Leave out requantified	18.3	31741000	14932000	16809000	31741000	14932000	16809000				770	2441;3230;5500;6135;8421;10396;12255	True;True;True;True;True;True;True
F8W9X7;Q567U6	F8W9X7;Q567U6	1;1	1;1	1;1	Coiled-coil domain-containing protein 93	CCDC93	2	1	1	1	1	1	1	1.9	1.9	1.9	73.041	630	630;631	1	1	0	1.8724	By MS/MS	NaN	NaN	NaN	1	0	Median	NaN	NaN	NaN	1	0	Median	1.9	3354500	1884100	1470400	3354500	1884100	1470400				771	12294	TRUE
F8WAE5;Q9BY44-3;Q9BY44;H7C5Q3;C9IZE1;Q9BY44-4;F8WF18;F8WAT3;Q9BY44-2	F8WAE5;Q9BY44-3;Q9BY44;H7C5Q3;C9IZE1;Q9BY44-4	3;3;3;2;2;2;1;1;1	3;3;3;2;2;2;1;1;1	3;3;3;2;2;2;1;1;1	Eukaryotic translation initiation factor 2A;Eukaryotic translation initiation factor 2A, N-terminally processed	EIF2A	9	3	3	3	3	3	3	9.5	9.5	9.5	64.449	580	580;560;585;158;236;524;59;75;371	1	4	0	20.64	By MS/MS	1.1645	0.9033	45.834	4	0	Leave out requantified	1.1645	0.9033	45.834	4	0	Leave out requantified	9.5	24000000	11066000	12934000	24000000	11066000	12934000				772	2174;4927;10135	True;True;True
F8WBH7;O95456-2;O95456	F8WBH7;O95456-2;O95456	1;1;1	1;1;1	1;1;1	Proteasome assembly chaperone 1	PSMG1	3	1	1	1	1	1	1	22.2	22.2	22.2	7.182	63	63;267;288	1	1	0	2.2183	By MS/MS	NaN	NaN	NaN	0	0	Median	NaN	NaN	NaN	0	0	Median	22.2	0	0	0	0	0	0				773	213	TRUE
F8WBJ6;Q9NRX1	F8WBJ6;Q9NRX1	1;1	1;1	1;1	RNA-binding protein PNO1	PNO1	2	1	1	1	1	1	1	11.8	11.8	11.8	15.175	136	136;252	1	1	0	36.503	By MS/MS	NaN	NaN	NaN	1	0	Median	NaN	NaN	NaN	1	0	Median	11.8	3630300	1140200	2490100	3630300	1140200	2490100				774	9056	TRUE
F8WBL2;Q13895	F8WBL2;Q13895	4;4	4;4	4;4	Bystin	BYSL	2	4	4	4	4	4	4	28.9	28.9	28.9	21.394	194	194;437	1	4	0	25.337	By MS/MS	1.3344	1.0169	37.442	3	0	Leave out requantified	1.3344	1.0169	37.442	3	0	Leave out requantified	28.9	15088000	5982600	9105800	15088000	5982600	9105800				775	219;4902;5010;9561	True;True;True;True
F8WDN2;Q99757	F8WDN2;Q99757	1;1	1;1	1;1	Thioredoxin, mitochondrial	TXN2	2	1	1	1	1	1	1	14.4	14.4	14.4	16.094	146	146;166	1	1	0	8.3094	By MS/MS	NaN	NaN	NaN	1	1	Median	NaN	NaN	NaN	1	1	Median	14.4	7070500	4136500	2933900	7070500	4136500	2933900				776	13329	TRUE
F8WJN3;Q16630-3;Q16630;Q16630-2	F8WJN3;Q16630-3;Q16630;Q16630-2	6;6;6;6	6;6;6;6	6;6;6;6	Cleavage and polyadenylation specificity factor subunit 6	CPSF6	4	6	6	6	6	6	6	18.6	18.6	18.6	52.269	478	478;478;551;588	1	7	0	42.643	By MS/MS	1.2968	0.94484	18.935	7	0	Leave out requantified	1.2968	0.94484	18.935	7	0	Leave out requantified	18.6	73195000	31645000	41550000	73195000	31645000	41550000				777	823;1675;4224;9205;9787;11952	True;True;True;True;True;True
G3V0I5;P49821-2;P49821;B4DE93;H0YD04;H0YE81;E9PPR0;E9PQP1;E9PMX3;E9PPD6;E9PPS5;E9PJL9;E9PLC6	G3V0I5;P49821-2;P49821;B4DE93	7;7;7;6;3;3;2;2;2;1;1;1;1	7;7;7;6;3;3;2;2;2;1;1;1;1	7;7;7;6;3;3;2;2;2;1;1;1;1	NADH dehydrogenase [ubiquinone] flavoprotein 1, mitochondrial	NDUFV1	13	7	7	7	7	7	7	26.3	26.3	26.3	50.054	457	457;455;464;363;127;133;144;178;178;52;75;95;136	1	8	0	31.268	By MS/MS	1.7468	1.3403	54.869	8	2	Leave out requantified	1.7468	1.3403	54.869	8	2	Leave out requantified	26.3	51612000	19796000	31816000	51612000	19796000	31816000				778	4418;4816;5225;7340;9292;9815;13714	True;True;True;True;True;True;True
G3V198;Q12769;E9PR16;Q12769-3	G3V198;Q12769;E9PR16	3;3;2;1	3;3;2;1	3;3;2;1	Nuclear pore complex protein Nup160	NUP160	4	3	3	3	3	3	3	3	3	3	148.86	1314	1314;1436;1123;485	1	3	0	3.4198	By MS/MS	1.4695	1.1037	32.89	3	1	Median	1.4695	1.1037	32.89	3	1	Median	3	24808000	9759800	15048000	24808000	9759800	15048000				779	1045;9293;10189	True;True;True
G3V1B6;H7C1U8;Q9BUR5-2;Q9BUR5	G3V1B6;H7C1U8;Q9BUR5-2;Q9BUR5	1;1;1;1	1;1;1;1	1;1;1;1	Apolipoprotein O	APOO	4	1	1	1	1	1	1	13.2	13.2	13.2	13.101	114	114;178;180;198	1	1	0	3.2824	By MS/MS	NaN	NaN	NaN	1	1	Median	NaN	NaN	NaN	1	1	Median	13.2	2002200	636470	1365700	2002200	636470	1365700				780	12501	TRUE
G3V1R7;O14975-2;O14975	G3V1R7;O14975-2;O14975	2;2;2	2;2;2	2;2;2	Very long-chain acyl-CoA synthetase	SLC27A2	3	2	2	2	2	2	2	6	6	6	44.001	385	385;567;620	1	2	0.00097895	1.528	By MS/MS	2.5469	1.9773	55.007	2	2	Median	2.5469	1.9773	55.007	2	2	Median	6	9560300	3143700	6416600	9560300	3143700	6416600				781	4210;6152	True;True
G3V1T4;P57740	G3V1T4;P57740	1;1	1;1	1;1	Nuclear pore complex protein Nup107	NUP107	2	1	1	1	1	1	1	11.7	11.7	11.7	11.348	103	103;925	1	1	0.0027447	1.196	By MS/MS	NaN	NaN	NaN	1	1	Median	NaN	NaN	NaN	1	1	Median	11.7	5546600	2597000	2949600	5546600	2597000	2949600				782	10325	TRUE
G3V4X3;G3V5B5;G3V239;G3V5P9;G3V5D7;G3V420;G3V2S0;G3V3C3;G3V2Y3;G3V5G7;G3V552;G3V3X3;G3V3P6;G3V237;G3V4T9;G3V2T2;G3V5A6;G3V280;G3V3P1;G3V5V9;G3V3D5;G3V3X2;G3V285;G3V4S2;G3V271;G3V358;G3V2A6;G3V5B7;G3V383;G3V5S0;G3V392;G3V5G0;G3V2I9;G3V5H8;G3V4S9;Q9UN36-4;Q9UN36-5;Q9UN36-2;Q9UN36-3;Q9UN36	G3V4X3;G3V5B5;G3V239;G3V5P9;G3V5D7;G3V420;G3V2S0;G3V3C3;G3V2Y3;G3V5G7;G3V552;G3V3X3;G3V3P6;G3V237;G3V4T9;G3V2T2;G3V5A6;G3V280;G3V3P1;G3V5V9;G3V3D5;G3V3X2;G3V285;G3V4S2;G3V271;G3V358;G3V2A6;G3V5B7;G3V383;G3V5S0;G3V392;G3V5G0;G3V2I9;G3V5H8;G3V4S9;Q9UN36-4;Q9UN36-5;Q9UN36-2;Q9UN36-3;Q9UN36	1;1;1;1;1;1;1;1;1;1;1;1;1;1;1;1;1;1;1;1;1;1;1;1;1;1;1;1;1;1;1;1;1;1;1;1;1;1;1;1	1;1;1;1;1;1;1;1;1;1;1;1;1;1;1;1;1;1;1;1;1;1;1;1;1;1;1;1;1;1;1;1;1;1;1;1;1;1;1;1	1;1;1;1;1;1;1;1;1;1;1;1;1;1;1;1;1;1;1;1;1;1;1;1;1;1;1;1;1;1;1;1;1;1;1;1;1;1;1;1	Protein NDRG2	NDRG2	40	1	1	1	1	1	1	31.2	31.2	31.2	8.9263	77	77;86;92;99;108;108;118;120;122;127;129;133;136;137;140;141;142;144;148;149;149;150;153;160;167;172;173;174;194;219;221;224;252;273;300;328;341;357;360;371	1	1	0.0049372	1.1064	By MS/MS	NaN	NaN	NaN	1	1	Median	NaN	NaN	NaN	1	1	Median	31.2	1679200	105270	1574000	1679200	105270	1574000				783	466	TRUE
G3V482;G3V265;G3V264;G3V2M1;P05154	G3V482;G3V265;G3V264;G3V2M1;P05154	1;1;1;1;1	1;1;1;1;1	1;1;1;1;1	Plasma serine protease inhibitor	SERPINA5	5	1	1	1	1	1	1	9	9	9	15.907	144	144;157;172;231;406	1	1	1	-2	By MS/MS	NaN	NaN	NaN	0	0	Median	NaN	NaN	NaN	0	0	Median	9	0	0	0	0	0	0	+			784	4304	TRUE
G3V580;G3V2L6;O14744;O14744-4;O14744-2;G3V5L5;C9JSX3;O14744-5;G3V507;G3V2F5;G3V2X6;O14744-3	G3V580;G3V2L6;O14744;O14744-4;O14744-2;G3V5L5;C9JSX3;O14744-5	4;4;4;3;3;2;2;2;1;1;1;1	4;4;4;3;3;2;2;2;1;1;1;1	4;4;4;3;3;2;2;2;1;1;1;1	Protein arginine N-methyltransferase 5;Protein arginine N-methyltransferase 5, N-terminally processed	PRMT5	12	4	4	4	4	4	4	26.7	26.7	26.7	20.375	180	180;183;637;466;620;169;186;593;42;86;185;576	1	5	0	8.3395	By MS/MS	1.2177	0.88032	39.175	5	2	Leave out requantified	1.2177	0.88032	39.175	5	2	Leave out requantified	26.7	41612000	13412000	28200000	41612000	13412000	28200000				785	2330;2590;9230;10138	True;True;True;True
G3V3A4;Q13573;G3V4X8;G3V5R3	G3V3A4;Q13573;G3V4X8	6;6;5;1	6;6;5;1	6;6;5;1	SNW domain-containing protein 1	SNW1	4	6	6	6	6	6	6	16.8	16.8	16.8	65.391	571	571;536;374;185	1	6	0	11.169	By MS/MS	1.136	0.87631	16.709	6	3	Leave out requantified	1.136	0.87631	16.709	6	3	Leave out requantified	16.8	50228000	29741000	20487000	50228000	29741000	20487000				786	4702;4752;6789;7405;12066;13822	True;True;True;True;True;True
G3V5B3;G3V3E6;Q96HE7;G3V503	G3V5B3;G3V3E6;Q96HE7	4;4;4;1	4;4;4;1	4;4;4;1	ERO1-like protein alpha	ERO1L	4	4	4	4	4	4	4	32.5	32.5	32.5	19.154	169	169;257;468;125	1	5	0	29.403	By MS/MS	1.8852	1.364	28.859	5	1	Leave out requantified	1.8852	1.364	28.859	5	1	Leave out requantified	32.5	32445000	13036000	19409000	32445000	13036000	19409000				787	1651;2052;7097;13787	True;True;True;True
G3V4C6;Q9Y224;G3V4E7;H0YJB9	G3V4C6;Q9Y224;G3V4E7;H0YJB9	2;2;1;1	2;2;1;1	2;2;1;1	UPF0568 protein C14orf166	C14orf166	4	2	2	2	2	2	2	13.5	13.5	13.5	22.703	193	193;244;68;129	1	2	0.0014354	1.4054	By MS/MS	0.64859	0.47392	22.744	2	1	Median	0.64859	0.47392	22.744	2	1	Median	13.5	16179000	11429000	4749400	16179000	11429000	4749400				788	8474;8578	True;True
G3V4M9;Q13572	G3V4M9;Q13572	1;1	1;1	1;1	Inositol-tetrakisphosphate 1-kinase	ITPK1	2	1	1	1	1	1	1	4.4	4.4	4.4	31.717	295	295;414	1	1	0.0073213	0.9204	By MS/MS	NaN	NaN	NaN	1	0	Median	NaN	NaN	NaN	1	0	Median	4.4	4656800	2038900	2617800	4656800	2038900	2617800				789	7361	TRUE
G3V4P8;P60983;G3V3X4;M0QYG8;M0R1D2;M0R0C1;M0QYJ8;O60234	G3V4P8;P60983;G3V3X4;M0QYG8;M0R1D2;M0R0C1;M0QYJ8;O60234	2;2;1;1;1;1;1;1	2;2;1;1;1;1;1;1	2;2;1;1;1;1;1;1	Glia maturation factor beta;Glia maturation factor gamma	GMFB;GMFG	8	2	2	2	2	2	2	16.7	16.7	16.7	17.512	150	150;142;38;93;101;109;138;142	1	2	0	7.6216	By MS/MS	1.2346	0.93802	10.307	2	0	Median	1.2346	0.93802	10.307	2	0	Median	16.7	8800200	3682600	5117600	8800200	3682600	5117600				790	7968;10236	True;True
G3V4W4;Q96EK6	G3V4W4;Q96EK6	3;3	3;3	3;3	Glucosamine 6-phosphate N-acetyltransferase	GNPNAT1	2	3	3	3	3	3	3	42.3	42.3	42.3	18.057	163	163;184	1	3	0	7.4678	By MS/MS	1.9732	1.4736	19.227	3	0	Leave out requantified	1.9732	1.4736	19.227	3	0	Leave out requantified	42.3	16073000	5684600	10388000	16073000	5684600	10388000				791	3382;8250;12932	True;True;True
G3V529;Q9GZR7-2;Q9GZR7;A0A1W2PRR2;F5GYL3;A0A087WXU8	G3V529;Q9GZR7-2;Q9GZR7;A0A1W2PRR2;F5GYL3	4;4;4;3;3;1	4;4;4;3;3;1	4;4;4;3;3;1	ATP-dependent RNA helicase DDX24	DDX24	6	4	4	4	4	4	4	7.4	7.4	7.4	91.48	816	816;804;859;577;609;485	1	5	0	6.6661	By MS/MS	0.99012	0.82109	92.609	4	4	Median	0.99012	0.82109	92.609	4	4	Median	7.4	7569800	2439800	5130000	7569800	2439800	5130000				792	880;1237;5335;11591	True;True;True;True
G3V5Z7;P60900-2;P60900;G3V295;G3V3I1;P60900-3;G3V3U4;H0YJC4	G3V5Z7;P60900-2;P60900;G3V295;G3V3I1;P60900-3	8;8;8;7;5;5;2;1	8;8;8;7;5;5;2;1	8;8;8;7;5;5;2;1	Proteasome subunit alpha type;Proteasome subunit alpha type-6	PSMA6	8	8	8	8	8	8	8	37.3	37.3	37.3	28.147	252	252;227;246;203;148;167;107;85	1	8	0	12.094	By MS/MS	1.9569	1.4843	31.201	8	2	Leave out requantified	1.9569	1.4843	31.201	8	2	Leave out requantified	37.3	53761000	18236000	35525000	53761000	18236000	35525000				793	802;1797;5898;6126;7385;9645;13599;13600	True;True;True;True;True;True;True;True
G3XAG1;Q96ME7-3;Q96ME7	G3XAG1;Q96ME7-3;Q96ME7	1;1;1	1;1;1	1;1;1	Zinc finger protein 512	ZNF512	3	1	1	1	1	1	1	2.5	2.5	2.5	64.594	566	566;538;567	1	1	0.0053763	1.0966	By MS/MS	NaN	NaN	NaN	1	1	Median	NaN	NaN	NaN	1	1	Median	2.5	2363100	601140	1762000	2363100	601140	1762000				794	7098	TRUE
G3XAH6;P51003	G3XAH6;P51003	1;1	1;1	1;1	Poly(A) polymerase alpha	PAPOLA	2	1	1	1	1	1	1	2.9	2.9	2.9	80.625	724	724;745	1	1	0	2.5135	By MS/MS	NaN	NaN	NaN	0	0	Median	NaN	NaN	NaN	0	0	Median	2.9	0	0	0	0	0	0				795	12091	TRUE
G3XAN8;Q9Y5J9;E9PIR3	G3XAN8;Q9Y5J9	3;3;1	3;3;1	3;3;1	Mitochondrial import inner membrane translocase subunit Tim8 B	TIMM8B	3	3	3	3	3	3	3	26.5	26.5	26.5	11.155	98	98;83;32	1	4	0	1.9572	By MS/MS	1.1381	0.78091	41.244	3	1	Median	1.1381	0.78091	41.244	3	1	Median	26.5	31976000	16271000	15705000	31976000	16271000	15705000				796	3490;7890;11495	True;True;True
H7C2I4;G5E9D5;Q9BQ52-2;Q9BQ52-4;Q9BQ52;E7ES68;Q9BQ52-3	H7C2I4;G5E9D5;Q9BQ52-2;Q9BQ52-4;Q9BQ52;E7ES68;Q9BQ52-3	3;3;3;3;3;2;2	3;3;3;3;3;2;2	3;3;3;3;3;2;2	Zinc phosphodiesterase ELAC protein 2	ELAC2	7	3	3	3	3	3	3	17.5	17.5	17.5	31.735	286	286;807;501;786;826;626;454	1	3	0	4.9216	By MS/MS	2.7846	2.1261	11.389	3	2	Plateau	2.7846	2.1261	11.389	3	2	Plateau	17.5	12637000	3400600	9236500	12637000	3400600	9236500				797	292;10065;10913	True;True;True
G5EA31;P53992;A0A0U1RR49;P53992-2	G5EA31;P53992	5;5;1;1	5;5;1;1	5;5;1;1	Protein transport protein Sec24C	SEC24C	4	5	5	5	5	5	5	6.9	6.9	6.9	111.98	1042	1042;1094;183;342	1	7	0	5.4111	By MS/MS	1.4812	1.1028	59.827	6	3	Median	1.4812	1.1028	59.827	6	3	Median	6.9	24796000	9087700	15708000	24796000	9087700	15708000				798	4890;5003;7607;9098;10832	True;True;True;True;True
[truncated: 1,667 more rows]
[truncated: 8 more columns]

## Sheet: Analysis
Protein IDs	Protein names	Gene names	Ratio H/L normalized	Reverse	Potential contaminant
[truncated: 2,441 more rows]
